# Supplementary material for: Solvatochromic Sensitivity of BODIPY Probes: A New Tool for Selecting Fluorophores and Polarity Mapping
Source: Int J Mol Sci. 2023 Jan 7;24(2):1217. doi: 10.3390/ijms24021217 (PMC9860957; doi:10.3390/ijms24021217)
Supplement: Supplementary file 1 [file ijms-24-01217-s001.zip]

Archive with 21 entries (21 files):
- SI - decr order A.csv
- SI.pdf
- SI.sdf
- SI.xlsx
- SI_FigureS-A-Em_vs_Abs.htm
- SI_FigureS-A-Em_vs_Solvent.htm
- SI_FigureS-B-Em_vs_Abs.htm
- SI_FigureS-B-Em_vs_Solvent.htm
- SI_FigureS-C-Em_vs_Abs.htm
- SI_FigureS-C-Em_vs_Solvent.htm
- SI_FigureS-D-Em_vs_Abs.htm
- SI_FigureS-D-Em_vs_Solvent.htm
- SI_FigureS10.htm
- SI_FigureS2.htm
- SI_FigureS3.htm
- SI_FigureS4.htm
- SI_FigureS5.htm
- SI_FigureS6.htm
- SI_FigureS7.htm
- SI_FigureS8.htm
- SI_FigureS9.htm
