# Supplementary material for: Solvatochromic Sensitivity of BODIPY Probes: A New Tool for Selecting Fluorophores and Polarity Mapping
Source: Int J Mol Sci. 2023 Jan 7;24(2):1217. doi: 10.3390/ijms24021217 (PMC9860957; doi:10.3390/ijms24021217)
Supplement: Supplementary file 1 [file ijms-24-01217-s001.zip › SI - decr order A.csv]

Author+ID	DOI	BODIPY SMILES	Solvent SMILES	Solvent, IUPAC name	Absorption maxima, nm	Emission maxima, nm	Stokes shift, nm	Quantum Yield	-(Abssprption maxima+Emission maxima), 1000/cm	Absorption maxima, 1000/cm	Emission maxima, 1000/cm	Stokes shift, 1000/cm	C	C standard error	D	D standard error	Abs Adj. R-Square	E	E standard error	F	F standard error	Em Adj. R-Square	A	B	E/C
2013 Nano-TX(6)	10.1002/chem.201301045	CCCCCCN1C2=CC=CC=C2C2=C3N(CCCCCC)C4=CC=C(\C=C\C5=[N+]6C(C(C)=C5)=C(C5=C(C)C=C(C)N5[B-]6(F)F)C5=CC=C(I)C=C5)C=C4C3=C3N(CCCCCC)C4=CC=CC=C4C3=C12	CC#N	acetonitrile	599	709	110	0.135	-30.7989	16.6945	14.1044	2.5901	0.0907	0.0912	19.2487	2.8666	-0.0012	-1.0907	0.0912	-19.2487	2.8666	0.9342	1.1814	38.4974	-12.0254
2013 Nano-TX(6)	10.1002/chem.201301045	CCCCCCN1C2=CC=CC=C2C2=C3N(CCCCCC)C4=CC=C(\C=C\C5=[N+]6C(C(C)=C5)=C(C5=C(C)C=C(C)N5[B-]6(F)F)C5=CC=C(I)C=C5)C=C4C3=C3N(CCCCCC)C4=CC=CC=C4C3=C12	CCOCC	ethoxyethane	606	653	47	0.71	-31.8156	16.5017	15.3139	1.1877	0.0907	0.0912	19.2487	2.8666	-0.0012	-1.0907	0.0912	-19.2487	2.8666	0.9342	1.1814	38.4974	-12.0254
2013 Nano-TX(6)	10.1002/chem.201301045	CCCCCCN1C2=CC=CC=C2C2=C3N(CCCCCC)C4=CC=C(\C=C\C5=[N+]6C(C(C)=C5)=C(C5=C(C)C=C(C)N5[B-]6(F)F)C5=CC=C(I)C=C5)C=C4C3=C3N(CCCCCC)C4=CC=CC=C4C3=C12	CCOC(C)=O	ethyl acetate	605	668	63	0.56	-31.499	16.5289	14.9701	1.5589	0.0907	0.0912	19.2487	2.8666	-0.0012	-1.0907	0.0912	-19.2487	2.8666	0.9342	1.1814	38.4974	-12.0254
2013 Nano-TX(6)	10.1002/chem.201301045	CCCCCCN1C2=CC=CC=C2C2=C3N(CCCCCC)C4=CC=C(\C=C\C5=[N+]6C(C(C)=C5)=C(C5=C(C)C=C(C)N5[B-]6(F)F)C5=CC=C(I)C=C5)C=C4C3=C3N(CCCCCC)C4=CC=CC=C4C3=C12	CCCCOCCCC	1-butoxybutane	607	642	35	0.785	-32.0508	16.4745	15.5763	0.8981	0.0907	0.0912	19.2487	2.8666	-0.0012	-1.0907	0.0912	-19.2487	2.8666	0.9342	1.1814	38.4974	-12.0254
2013 Nano-TX(6)	10.1002/chem.201301045	CCCCCCN1C2=CC=CC=C2C2=C3N(CCCCCC)C4=CC=C(\C=C\C5=[N+]6C(C(C)=C5)=C(C5=C(C)C=C(C)N5[B-]6(F)F)C5=CC=C(I)C=C5)C=C4C3=C3N(CCCCCC)C4=CC=CC=C4C3=C12	CC1CCCO1	2-methyloxolane	608	668	60	0.54	-31.4174	16.4474	14.9701	1.4773	0.0907	0.0912	19.2487	2.8666	-0.0012	-1.0907	0.0912	-19.2487	2.8666	0.9342	1.1814	38.4974	-12.0254
2013 Nano-TX(6)	10.1002/chem.201301045	CCCCCCN1C2=CC=CC=C2C2=C3N(CCCCCC)C4=CC=C(\C=C\C5=[N+]6C(C(C)=C5)=C(C5=C(C)C=C(C)N5[B-]6(F)F)C5=CC=C(I)C=C5)C=C4C3=C3N(CCCCCC)C4=CC=CC=C4C3=C12	ClCCl	dichloromethane	610	700	90	0.208	-30.6792	16.3934	14.2857	2.1077	0.0907	0.0912	19.2487	2.8666	-0.0012	-1.0907	0.0912	-19.2487	2.8666	0.9342	1.1814	38.4974	-12.0254
2013 Nano-TX(6)	10.1002/chem.201301045	CCCCCCN1C2=CC=CC=C2C2=C3N(CCCCCC)C4=CC=C(\C=C\C5=[N+]6C(C(C)=C5)=C(C5=C(C)C=C(C)N5[B-]6(F)F)C5=CC=C(I)C=C5)C=C4C3=C3N(CCCCCC)C4=CC=CC=C4C3=C12	C1CCCCC1	cyclohexane	616	632	16	0.907	-32.0566	16.2338	15.8228	0.411	0.0907	0.0912	19.2487	2.8666	-0.0012	-1.0907	0.0912	-19.2487	2.8666	0.9342	1.1814	38.4974	-12.0254
2013 Nano-TX(6)	10.1002/chem.201301045	CCCCCCN1C2=CC=CC=C2C2=C3N(CCCCCC)C4=CC=C(\C=C\C5=[N+]6C(C(C)=C5)=C(C5=C(C)C=C(C)N5[B-]6(F)F)C5=CC=C(I)C=C5)C=C4C3=C3N(CCCCCC)C4=CC=CC=C4C3=C12	ClCCCl	1,2-dichloroethane	612	697	85	0.225	-30.6871	16.3399	14.3472	1.9927	0.0907	0.0912	19.2487	2.8666	-0.0012	-1.0907	0.0912	-19.2487	2.8666	0.9342	1.1814	38.4974	-12.0254
2013 Nano-TX(6)	10.1002/chem.201301045	CCCCCCN1C2=CC=CC=C2C2=C3N(CCCCCC)C4=CC=C(\C=C\C5=[N+]6C(C(C)=C5)=C(C5=C(C)C=C(C)N5[B-]6(F)F)C5=CC=C(I)C=C5)C=C4C3=C3N(CCCCCC)C4=CC=CC=C4C3=C12	ClC(Cl)Cl	trichloromethane	611	679	68	0.4	-31.0942	16.3666	14.7275	1.6391	0.0907	0.0912	19.2487	2.8666	-0.0012	-1.0907	0.0912	-19.2487	2.8666	0.9342	1.1814	38.4974	-12.0254
2013 Nano-TX(6)	10.1002/chem.201301045	CCCCCCN1C2=CC=CC=C2C2=C3N(CCCCCC)C4=CC=C(\C=C\C5=[N+]6C(C(C)=C5)=C(C5=C(C)C=C(C)N5[B-]6(F)F)C5=CC=C(I)C=C5)C=C4C3=C3N(CCCCCC)C4=CC=CC=C4C3=C12	ClC(Cl)(Cl)Cl	tetrachloromethane	617	641	24	0.853	-31.8081	16.2075	15.6006	0.6068	0.0907	0.0912	19.2487	2.8666	-0.0012	-1.0907	0.0912	-19.2487	2.8666	0.9342	1.1814	38.4974	-12.0254
2013 Nano-TX(6)	10.1002/chem.201301045	CCCCCCN1C2=CC=CC=C2C2=C3N(CCCCCC)C4=CC=C(\C=C\C5=[N+]6C(C(C)=C5)=C(C5=C(C)C=C(C)N5[B-]6(F)F)C5=CC=C(I)C=C5)C=C4C3=C3N(CCCCCC)C4=CC=CC=C4C3=C12	CC1=CC=CC=C1	toluene	617	648	31	0.75	-31.6396	16.2075	15.4321	0.7754	0.0907	0.0912	19.2487	2.8666	-0.0012	-1.0907	0.0912	-19.2487	2.8666	0.9342	1.1814	38.4974	-12.0254
2015 Caltagirone-Py-BODIPY	10.1039/C5RA01025J	F[B-]1(F)N2C=CC=C2C(=C2C=CC=[N+]12)C1=CC=C2C=CC3=C4C(C=CC1=C24)=CC=C3	CCCCCC	hexane	504	523	19	0.25	-38.9617	19.8413	19.1205	0.7208	0.0121	0.0227	20.2912	0.8073	-0.0774	-1.0121	0.0227	-20.2912	0.8073	0.995	1.0241	40.5825	-83.9187
2015 Caltagirone-Py-BODIPY	10.1039/C5RA01025J	F[B-]1(F)N2C=CC=C2C(=C2C=CC=[N+]12)C1=CC=C2C=CC3=C4C(C=CC1=C24)=CC=C3	CC1=CC=CC=C1	toluene	507	582	75	0.14	-36.906	19.7239	17.1821	2.5417	0.0121	0.0227	20.2912	0.8073	-0.0774	-1.0121	0.0227	-20.2912	0.8073	0.995	1.0241	40.5825	-83.9187
2015 Caltagirone-Py-BODIPY	10.1039/C5RA01025J	F[B-]1(F)N2C=CC=C2C(=C2C=CC=[N+]12)C1=CC=C2C=CC3=C4C(C=CC1=C24)=CC=C3	ClCCl	dichloromethane	505	670	165	2.00E-02	-34.7274	19.802	14.9254	4.8766	0.0121	0.0227	20.2912	0.8073	-0.0774	-1.0121	0.0227	-20.2912	0.8073	0.995	1.0241	40.5825	-83.9187
2015 Caltagirone-Py-BODIPY	10.1039/C5RA01025J	F[B-]1(F)N2C=CC=C2C(=C2C=CC=[N+]12)C1=CC=C2C=CC3=C4C(C=CC1=C24)=CC=C3	C1CCOC1	oxolane	504	630	126	4.00E-02	-35.7143	19.8413	15.873	3.9683	0.0121	0.0227	20.2912	0.8073	-0.0774	-1.0121	0.0227	-20.2912	0.8073	0.995	1.0241	40.5825	-83.9187
2015 Caltagirone-Py-BODIPY	10.1039/C5RA01025J	F[B-]1(F)N2C=CC=C2C(=C2C=CC=[N+]12)C1=CC=C2C=CC3=C4C(C=CC1=C24)=CC=C3	CCOC(C)=O	ethyl acetate	502	627	125	4.30E-03	-35.8693	19.9203	15.949	3.9714	0.0121	0.0227	20.2912	0.8073	-0.0774	-1.0121	0.0227	-20.2912	0.8073	0.995	1.0241	40.5825	-83.9187
2015 Caltagirone-Py-BODIPY	10.1039/C5RA01025J	F[B-]1(F)N2C=CC=C2C(=C2C=CC=[N+]12)C1=CC=C2C=CC3=C4C(C=CC1=C24)=CC=C3	CC(C)=O	propan-2-one	502	662	160	8.90E-03	-35.0261	19.9203	15.1057	4.8146	0.0121	0.0227	20.2912	0.8073	-0.0774	-1.0121	0.0227	-20.2912	0.8073	0.995	1.0241	40.5825	-83.9187
2015 Caltagirone-Py-BODIPY	10.1039/C5RA01025J	F[B-]1(F)N2C=CC=C2C(=C2C=CC=[N+]12)C1=CC=C2C=CC3=C4C(C=CC1=C24)=CC=C3	CN(C)C=O	N,N-dimethylformamide	505	670	165	6.10E-03	-34.7274	19.802	14.9254	4.8766	0.0121	0.0227	20.2912	0.8073	-0.0774	-1.0121	0.0227	-20.2912	0.8073	0.995	1.0241	40.5825	-83.9187
2015 Caltagirone-Py-BODIPY	10.1039/C5RA01025J	F[B-]1(F)N2C=CC=C2C(=C2C=CC=[N+]12)C1=CC=C2C=CC3=C4C(C=CC1=C24)=CC=C3	CC#N	acetonitrile	499	708	209	4.90E-03	-34.1644	20.0401	14.1243	5.9158	0.0121	0.0227	20.2912	0.8073	-0.0774	-1.0121	0.0227	-20.2912	0.8073	0.995	1.0241	40.5825	-83.9187
2015 Caltagirone-Py-BODIPY	10.1039/C5RA01025J	F[B-]1(F)N2C=CC=C2C(=C2C=CC=[N+]12)C1=CC=C2C=CC3=C4C(C=CC1=C24)=CC=C3	CS(C)=O	methanesulfinylmethane	507	709	202	9.50E-03	-33.8282	19.7239	14.1044	5.6195	0.0121	0.0227	20.2912	0.8073	-0.0774	-1.0121	0.0227	-20.2912	0.8073	0.995	1.0241	40.5825	-83.9187
2015 Caltagirone-Py-BODIPY	10.1039/C5RA01025J	F[B-]1(F)N2C=CC=C2C(=C2C=CC=[N+]12)C1=CC=C2C=CC3=C4C(C=CC1=C24)=CC=C3	CCO	ethanol	502	651	149	6.80E-03	-35.2813	19.9203	15.361	4.5593	0.0121	0.0227	20.2912	0.8073	-0.0774	-1.0121	0.0227	-20.2912	0.8073	0.995	1.0241	40.5825	-83.9187
2015 Caltagirone-Py-BODIPY	10.1039/C5RA01025J	F[B-]1(F)N2C=CC=C2C(=C2C=CC=[N+]12)C1=CC=C2C=CC3=C4C(C=CC1=C24)=CC=C3	CO	methanol	501	662	161	5.60E-03	-35.0658	19.9601	15.1057	4.8543	0.0121	0.0227	20.2912	0.8073	-0.0774	-1.0121	0.0227	-20.2912	0.8073	0.995	1.0241	40.5825	-83.9187
2018 Ordonez-Hernandez-mVP1	10.1016/j.dyepig.2018.05.009	CCN(CC)C1=CC=C2C=C(C(=O)OC2=C1)C1=CC=C(C=C1)C1=C2C=CC=[N+]2[B-](F)(F)N2C=CC=C12	CCCCC	pentane	500	517	17		-39.3424	20	19.3424	0.6576	-0.0311	0.0137	18.7297	0.5207	0.1247	-0.9689	0.0137	-18.7297	0.5207	0.9942	0.9379	37.4594	31.1854
2018 Ordonez-Hernandez-mVP1	10.1016/j.dyepig.2018.05.009	CCN(CC)C1=CC=C2C=C(C(=O)OC2=C1)C1=CC=C(C=C1)C1=C2C=CC=[N+]2[B-](F)(F)N2C=CC=C12	C1COCCO1	1,4-dioxane	501	628	127		-35.8836	19.9601	15.9236	4.0365	-0.0311	0.0137	18.7297	0.5207	0.1247	-0.9689	0.0137	-18.7297	0.5207	0.9942	0.9379	37.4594	31.1854
2018 Ordonez-Hernandez-mVP1	10.1016/j.dyepig.2018.05.009	CCN(CC)C1=CC=C2C=C(C(=O)OC2=C1)C1=CC=C(C=C1)C1=C2C=CC=[N+]2[B-](F)(F)N2C=CC=C12	CC1=CC=CC=C1	toluene	504	602	98		-36.4526	19.8413	16.6113	3.23	-0.0311	0.0137	18.7297	0.5207	0.1247	-0.9689	0.0137	-18.7297	0.5207	0.9942	0.9379	37.4594	31.1854
2018 Ordonez-Hernandez-mVP1	10.1016/j.dyepig.2018.05.009	CCN(CC)C1=CC=C2C=C(C(=O)OC2=C1)C1=CC=C(C=C1)C1=C2C=CC=[N+]2[B-](F)(F)N2C=CC=C12	CC1=CC=C(C)C=C1	1,4-xylene	503	602	99		-36.492	19.8807	16.6113	3.2694	-0.0311	0.0137	18.7297	0.5207	0.1247	-0.9689	0.0137	-18.7297	0.5207	0.9942	0.9379	37.4594	31.1854
2018 Ordonez-Hernandez-mVP1	10.1016/j.dyepig.2018.05.009	CCN(CC)C1=CC=C2C=C(C(=O)OC2=C1)C1=CC=C(C=C1)C1=C2C=CC=[N+]2[B-](F)(F)N2C=CC=C12	CCOCC	ethoxyethane	500	660	160		-35.1515	20	15.1515	4.8485	-0.0311	0.0137	18.7297	0.5207	0.1247	-0.9689	0.0137	-18.7297	0.5207	0.9942	0.9379	37.4594	31.1854
2018 Ordonez-Hernandez-mVP1	10.1016/j.dyepig.2018.05.009	CCN(CC)C1=CC=C2C=C(C(=O)OC2=C1)C1=CC=C(C=C1)C1=C2C=CC=[N+]2[B-](F)(F)N2C=CC=C12	COC(C)(C)C	2-methoxy-2-methylpropane	498	660	162		-35.2318	20.0803	15.1515	4.9288	-0.0311	0.0137	18.7297	0.5207	0.1247	-0.9689	0.0137	-18.7297	0.5207	0.9942	0.9379	37.4594	31.1854
2018 Ordonez-Hernandez-mVP1	10.1016/j.dyepig.2018.05.009	CCN(CC)C1=CC=C2C=C(C(=O)OC2=C1)C1=CC=C(C=C1)C1=C2C=CC=[N+]2[B-](F)(F)N2C=CC=C12	ClC(Cl)Cl	trichloromethane	504	661	157		-34.9699	19.8413	15.1286	4.7127	-0.0311	0.0137	18.7297	0.5207	0.1247	-0.9689	0.0137	-18.7297	0.5207	0.9942	0.9379	37.4594	31.1854
2018 Ordonez-Hernandez-mVP1	10.1016/j.dyepig.2018.05.009	CCN(CC)C1=CC=C2C=C(C(=O)OC2=C1)C1=CC=C(C=C1)C1=C2C=CC=[N+]2[B-](F)(F)N2C=CC=C12	CCOC(C)=O	ethyl acetate	500	524	24		-39.084	20	19.084	0.916	-0.0311	0.0137	18.7297	0.5207	0.1247	-0.9689	0.0137	-18.7297	0.5207	0.9942	0.9379	37.4594	31.1854
2018 Ordonez-Hernandez-mVP1	10.1016/j.dyepig.2018.05.009	CCN(CC)C1=CC=C2C=C(C(=O)OC2=C1)C1=CC=C(C=C1)C1=C2C=CC=[N+]2[B-](F)(F)N2C=CC=C12	CCCCOC(C)=O	butyl acetate	500	523	23		-39.1205	20	19.1205	0.8795	-0.0311	0.0137	18.7297	0.5207	0.1247	-0.9689	0.0137	-18.7297	0.5207	0.9942	0.9379	37.4594	31.1854
2018 Ordonez-Hernandez-mVP1	10.1016/j.dyepig.2018.05.009	CCN(CC)C1=CC=C2C=C(C(=O)OC2=C1)C1=CC=C(C=C1)C1=C2C=CC=[N+]2[B-](F)(F)N2C=CC=C12	CC(Cl)(Cl)Cl	1,1,1-trichloroethane	500	674	174		-34.8368	20	14.8368	5.1632	-0.0311	0.0137	18.7297	0.5207	0.1247	-0.9689	0.0137	-18.7297	0.5207	0.9942	0.9379	37.4594	31.1854
2018 Ordonez-Hernandez-mVP1	10.1016/j.dyepig.2018.05.009	CCN(CC)C1=CC=C2C=C(C(=O)OC2=C1)C1=CC=C(C=C1)C1=C2C=CC=[N+]2[B-](F)(F)N2C=CC=C12	C1CCOC1	oxolane	502	524	22		-39.0043	19.9203	19.084	0.8363	-0.0311	0.0137	18.7297	0.5207	0.1247	-0.9689	0.0137	-18.7297	0.5207	0.9942	0.9379	37.4594	31.1854
2018 Ordonez-Hernandez-mVP1	10.1016/j.dyepig.2018.05.009	CCN(CC)C1=CC=C2C=C(C(=O)OC2=C1)C1=CC=C(C=C1)C1=C2C=CC=[N+]2[B-](F)(F)N2C=CC=C12	ClCCl	dichloromethane	503	527	24		-38.856	19.8807	18.9753	0.9054	-0.0311	0.0137	18.7297	0.5207	0.1247	-0.9689	0.0137	-18.7297	0.5207	0.9942	0.9379	37.4594	31.1854
2018 Ordonez-Hernandez-mVP1	10.1016/j.dyepig.2018.05.009	CCN(CC)C1=CC=C2C=C(C(=O)OC2=C1)C1=CC=C(C=C1)C1=C2C=CC=[N+]2[B-](F)(F)N2C=CC=C12	CCCCCCCCO	octan-1-ol	503	529	26		-38.7843	19.8807	18.9036	0.9771	-0.0311	0.0137	18.7297	0.5207	0.1247	-0.9689	0.0137	-18.7297	0.5207	0.9942	0.9379	37.4594	31.1854
2018 Ordonez-Hernandez-mVP1	10.1016/j.dyepig.2018.05.009	CCN(CC)C1=CC=C2C=C(C(=O)OC2=C1)C1=CC=C(C=C1)C1=C2C=CC=[N+]2[B-](F)(F)N2C=CC=C12	ClCCCl	1,2-dichloroethane	506	545	39		-38.1115	19.7628	18.3486	1.4142	-0.0311	0.0137	18.7297	0.5207	0.1247	-0.9689	0.0137	-18.7297	0.5207	0.9942	0.9379	37.4594	31.1854
2018 Ordonez-Hernandez-mVP1	10.1016/j.dyepig.2018.05.009	CCN(CC)C1=CC=C2C=C(C(=O)OC2=C1)C1=CC=C(C=C1)C1=C2C=CC=[N+]2[B-](F)(F)N2C=CC=C12	OCC1=CC=CC=C1	phenylmethanol	507	534	27		-38.4505	19.7239	18.7266	0.9973	-0.0311	0.0137	18.7297	0.5207	0.1247	-0.9689	0.0137	-18.7297	0.5207	0.9942	0.9379	37.4594	31.1854
2018 Ordonez-Hernandez-mVP1	10.1016/j.dyepig.2018.05.009	CCN(CC)C1=CC=C2C=C(C(=O)OC2=C1)C1=CC=C(C=C1)C1=C2C=CC=[N+]2[B-](F)(F)N2C=CC=C12	OC1CCCCC1	cyclohexanol	503	528	25		-38.8201	19.8807	18.9394	0.9413	-0.0311	0.0137	18.7297	0.5207	0.1247	-0.9689	0.0137	-18.7297	0.5207	0.9942	0.9379	37.4594	31.1854
2018 Ordonez-Hernandez-mVP1	10.1016/j.dyepig.2018.05.009	CCN(CC)C1=CC=C2C=C(C(=O)OC2=C1)C1=CC=C(C=C1)C1=C2C=CC=[N+]2[B-](F)(F)N2C=CC=C12	CC(C)CO	2-methylpropan-1-ol	500	528	28		-38.9394	20	18.9394	1.0606	-0.0311	0.0137	18.7297	0.5207	0.1247	-0.9689	0.0137	-18.7297	0.5207	0.9942	0.9379	37.4594	31.1854
2018 Ordonez-Hernandez-mVP1	10.1016/j.dyepig.2018.05.009	CCN(CC)C1=CC=C2C=C(C(=O)OC2=C1)C1=CC=C(C=C1)C1=C2C=CC=[N+]2[B-](F)(F)N2C=CC=C12	CCCCO	butan-1-ol	500	528	28		-38.9394	20	18.9394	1.0606	-0.0311	0.0137	18.7297	0.5207	0.1247	-0.9689	0.0137	-18.7297	0.5207	0.9942	0.9379	37.4594	31.1854
2018 Ordonez-Hernandez-mVP1	10.1016/j.dyepig.2018.05.009	CCN(CC)C1=CC=C2C=C(C(=O)OC2=C1)C1=CC=C(C=C1)C1=C2C=CC=[N+]2[B-](F)(F)N2C=CC=C12	CCC(C)=O	butan-2-one	500	525	25		-39.0476	20	19.0476	0.9524	-0.0311	0.0137	18.7297	0.5207	0.1247	-0.9689	0.0137	-18.7297	0.5207	0.9942	0.9379	37.4594	31.1854
2018 Ordonez-Hernandez-mVP1	10.1016/j.dyepig.2018.05.009	CCN(CC)C1=CC=C2C=C(C(=O)OC2=C1)C1=CC=C(C=C1)C1=C2C=CC=[N+]2[B-](F)(F)N2C=CC=C12	CC(C)O	propan-2-ol	500	526	26		-39.0114	20	19.0114	0.9886	-0.0311	0.0137	18.7297	0.5207	0.1247	-0.9689	0.0137	-18.7297	0.5207	0.9942	0.9379	37.4594	31.1854
2018 Ordonez-Hernandez-mVP1	10.1016/j.dyepig.2018.05.009	CCN(CC)C1=CC=C2C=C(C(=O)OC2=C1)C1=CC=C(C=C1)C1=C2C=CC=[N+]2[B-](F)(F)N2C=CC=C12	CCO	ethanol	500	524	24		-39.084	20	19.084	0.916	-0.0311	0.0137	18.7297	0.5207	0.1247	-0.9689	0.0137	-18.7297	0.5207	0.9942	0.9379	37.4594	31.1854
2018 Ordonez-Hernandez-mVP1	10.1016/j.dyepig.2018.05.009	CCN(CC)C1=CC=C2C=C(C(=O)OC2=C1)C1=CC=C(C=C1)C1=C2C=CC=[N+]2[B-](F)(F)N2C=CC=C12	OCCCl	2-chloroethan-1-ol	504	528	24		-38.7807	19.8413	18.9394	0.9019	-0.0311	0.0137	18.7297	0.5207	0.1247	-0.9689	0.0137	-18.7297	0.5207	0.9942	0.9379	37.4594	31.1854
2018 Ordonez-Hernandez-mVP1	10.1016/j.dyepig.2018.05.009	CCN(CC)C1=CC=C2C=C(C(=O)OC2=C1)C1=CC=C(C=C1)C1=C2C=CC=[N+]2[B-](F)(F)N2C=CC=C12	CO	methanol	499	526	27		-39.0515	20.0401	19.0114	1.0287	-0.0311	0.0137	18.7297	0.5207	0.1247	-0.9689	0.0137	-18.7297	0.5207	0.9942	0.9379	37.4594	31.1854
2018 Ordonez-Hernandez-mVP1	10.1016/j.dyepig.2018.05.009	CCN(CC)C1=CC=C2C=C(C(=O)OC2=C1)C1=CC=C(C=C1)C1=C2C=CC=[N+]2[B-](F)(F)N2C=CC=C12	CC#N	acetonitrile	500	525	25		-39.0476	20	19.0476	0.9524	-0.0311	0.0137	18.7297	0.5207	0.1247	-0.9689	0.0137	-18.7297	0.5207	0.9942	0.9379	37.4594	31.1854
2018 Ordonez-Hernandez-mVP1	10.1016/j.dyepig.2018.05.009	CCN(CC)C1=CC=C2C=C(C(=O)OC2=C1)C1=CC=C(C=C1)C1=C2C=CC=[N+]2[B-](F)(F)N2C=CC=C12	CN(C)C=O	N,N-dimethylformamide	502	527	25		-38.8957	19.9203	18.9753	0.945	-0.0311	0.0137	18.7297	0.5207	0.1247	-0.9689	0.0137	-18.7297	0.5207	0.9942	0.9379	37.4594	31.1854
2018 Ordonez-Hernandez-mVP1	10.1016/j.dyepig.2018.05.009	CCN(CC)C1=CC=C2C=C(C(=O)OC2=C1)C1=CC=C(C=C1)C1=C2C=CC=[N+]2[B-](F)(F)N2C=CC=C12	OCCO	ethane-1,2-diol	502	525	23		-38.9679	19.9203	19.0476	0.8727	-0.0311	0.0137	18.7297	0.5207	0.1247	-0.9689	0.0137	-18.7297	0.5207	0.9942	0.9379	37.4594	31.1854
2018 Ordonez-Hernandez-mVP1	10.1016/j.dyepig.2018.05.009	CCN(CC)C1=CC=C2C=C(C(=O)OC2=C1)C1=CC=C(C=C1)C1=C2C=CC=[N+]2[B-](F)(F)N2C=CC=C12	CS(C)=O	methanesulfinylmethane	504	533	29		-38.603	19.8413	18.7617	1.0795	-0.0311	0.0137	18.7297	0.5207	0.1247	-0.9689	0.0137	-18.7297	0.5207	0.9942	0.9379	37.4594	31.1854
2018 Ordonez-Hernandez-mVP1	10.1016/j.dyepig.2018.05.009	CCN(CC)C1=CC=C2C=C(C(=O)OC2=C1)C1=CC=C(C=C1)C1=C2C=CC=[N+]2[B-](F)(F)N2C=CC=C12	O	water	517	733	216		-32.9849	19.3424	13.6426	5.6998	-0.0311	0.0137	18.7297	0.5207	0.1247	-0.9689	0.0137	-18.7297	0.5207	0.9942	0.9379	37.4594	31.1854
2018 Ordonez-Hernandez-mVP1	10.1016/j.dyepig.2018.05.009	CCN(CC)C1=CC=C2C=C(C(=O)OC2=C1)C1=CC=C(C=C1)C1=C2C=CC=[N+]2[B-](F)(F)N2C=CC=C12	CN1CCCC1=O	1-methylpyrrolidin-2-one	504	527	23		-38.8166	19.8413	18.9753	0.8659	-0.0311	0.0137	18.7297	0.5207	0.1247	-0.9689	0.0137	-18.7297	0.5207	0.9942	0.9379	37.4594	31.1854
2018 Ordonez-Hernandez-mVP3	10.1016/j.dyepig.2018.05.009	CCN(CC)C1=CC=C2C=C(C(=O)OC2=C1)C1=C2C=CC=[N+]2[B-](F)(F)N2C=CC=C12	CCCCC	pentane	510	538	28		-38.1952	19.6078	18.5874	1.0205	-0.034	0.0155	18.3624	0.5665	0.1159	-0.966	0.0155	-18.3624	0.5665	0.9926	0.9321	36.7247	28.4464
2018 Ordonez-Hernandez-mVP3	10.1016/j.dyepig.2018.05.009	CCN(CC)C1=CC=C2C=C(C(=O)OC2=C1)C1=C2C=CC=[N+]2[B-](F)(F)N2C=CC=C12	C1COCCO1	1,4-dioxane	511	626	115		-35.5439	19.5695	15.9744	3.595	-0.034	0.0155	18.3624	0.5665	0.1159	-0.966	0.0155	-18.3624	0.5665	0.9926	0.9321	36.7247	28.4464
2018 Ordonez-Hernandez-mVP3	10.1016/j.dyepig.2018.05.009	CCN(CC)C1=CC=C2C=C(C(=O)OC2=C1)C1=C2C=CC=[N+]2[B-](F)(F)N2C=CC=C12	CC1=CC=CC=C1	toluene	515	598	83		-36.1399	19.4175	16.7224	2.6951	-0.034	0.0155	18.3624	0.5665	0.1159	-0.966	0.0155	-18.3624	0.5665	0.9926	0.9321	36.7247	28.4464
2018 Ordonez-Hernandez-mVP3	10.1016/j.dyepig.2018.05.009	CCN(CC)C1=CC=C2C=C(C(=O)OC2=C1)C1=C2C=CC=[N+]2[B-](F)(F)N2C=CC=C12	CC1=CC=C(C)C=C1	1,4-xylene	515	595	80		-36.2242	19.4175	16.8067	2.6108	-0.034	0.0155	18.3624	0.5665	0.1159	-0.966	0.0155	-18.3624	0.5665	0.9926	0.9321	36.7247	28.4464
2018 Ordonez-Hernandez-mVP3	10.1016/j.dyepig.2018.05.009	CCN(CC)C1=CC=C2C=C(C(=O)OC2=C1)C1=C2C=CC=[N+]2[B-](F)(F)N2C=CC=C12	CCOCC	ethoxyethane	508	643	135		-35.2371	19.685	15.5521	4.1329	-0.034	0.0155	18.3624	0.5665	0.1159	-0.966	0.0155	-18.3624	0.5665	0.9926	0.9321	36.7247	28.4464
2018 Ordonez-Hernandez-mVP3	10.1016/j.dyepig.2018.05.009	CCN(CC)C1=CC=C2C=C(C(=O)OC2=C1)C1=C2C=CC=[N+]2[B-](F)(F)N2C=CC=C12	COC(C)(C)C	2-methoxy-2-methylpropane	506	626	120		-35.7373	19.7628	15.9744	3.7884	-0.034	0.0155	18.3624	0.5665	0.1159	-0.966	0.0155	-18.3624	0.5665	0.9926	0.9321	36.7247	28.4464
2018 Ordonez-Hernandez-mVP3	10.1016/j.dyepig.2018.05.009	CCN(CC)C1=CC=C2C=C(C(=O)OC2=C1)C1=C2C=CC=[N+]2[B-](F)(F)N2C=CC=C12	ClC(Cl)Cl	trichloromethane	515	633	118		-35.2153	19.4175	15.7978	3.6197	-0.034	0.0155	18.3624	0.5665	0.1159	-0.966	0.0155	-18.3624	0.5665	0.9926	0.9321	36.7247	28.4464
2018 Ordonez-Hernandez-mVP3	10.1016/j.dyepig.2018.05.009	CCN(CC)C1=CC=C2C=C(C(=O)OC2=C1)C1=C2C=CC=[N+]2[B-](F)(F)N2C=CC=C12	CCCCOC(C)=O	butyl acetate	509	664	155		-34.7066	19.6464	15.0602	4.5861	-0.034	0.0155	18.3624	0.5665	0.1159	-0.966	0.0155	-18.3624	0.5665	0.9926	0.9321	36.7247	28.4464
2018 Ordonez-Hernandez-mVP3	10.1016/j.dyepig.2018.05.009	CCN(CC)C1=CC=C2C=C(C(=O)OC2=C1)C1=C2C=CC=[N+]2[B-](F)(F)N2C=CC=C12	CCOC(C)=O	ethyl acetate	506	680	174		-34.4687	19.7628	14.7059	5.057	-0.034	0.0155	18.3624	0.5665	0.1159	-0.966	0.0155	-18.3624	0.5665	0.9926	0.9321	36.7247	28.4464
2018 Ordonez-Hernandez-mVP3	10.1016/j.dyepig.2018.05.009	CCN(CC)C1=CC=C2C=C(C(=O)OC2=C1)C1=C2C=CC=[N+]2[B-](F)(F)N2C=CC=C12	CC(Cl)(Cl)Cl	1,1,1-trichloroethane	510	645	135		-35.1117	19.6078	15.5039	4.104	-0.034	0.0155	18.3624	0.5665	0.1159	-0.966	0.0155	-18.3624	0.5665	0.9926	0.9321	36.7247	28.4464
2018 Ordonez-Hernandez-mVP3	10.1016/j.dyepig.2018.05.009	CCN(CC)C1=CC=C2C=C(C(=O)OC2=C1)C1=C2C=CC=[N+]2[B-](F)(F)N2C=CC=C12	C1CCOC1	oxolane	510	682	172		-34.2706	19.6078	14.6628	4.9451	-0.034	0.0155	18.3624	0.5665	0.1159	-0.966	0.0155	-18.3624	0.5665	0.9926	0.9321	36.7247	28.4464
2018 Ordonez-Hernandez-mVP3	10.1016/j.dyepig.2018.05.009	CCN(CC)C1=CC=C2C=C(C(=O)OC2=C1)C1=C2C=CC=[N+]2[B-](F)(F)N2C=CC=C12	ClCCl	dichloromethane	508	685	177		-34.2836	19.685	14.5985	5.0865	-0.034	0.0155	18.3624	0.5665	0.1159	-0.966	0.0155	-18.3624	0.5665	0.9926	0.9321	36.7247	28.4464
2018 Ordonez-Hernandez-mVP3	10.1016/j.dyepig.2018.05.009	CCN(CC)C1=CC=C2C=C(C(=O)OC2=C1)C1=C2C=CC=[N+]2[B-](F)(F)N2C=CC=C12	CCCCCCCCO	octan-1-ol	510	621	111		-35.7109	19.6078	16.1031	3.5048	-0.034	0.0155	18.3624	0.5665	0.1159	-0.966	0.0155	-18.3624	0.5665	0.9926	0.9321	36.7247	28.4464
2018 Ordonez-Hernandez-mVP3	10.1016/j.dyepig.2018.05.009	CCN(CC)C1=CC=C2C=C(C(=O)OC2=C1)C1=C2C=CC=[N+]2[B-](F)(F)N2C=CC=C12	ClCCCl	1,2-dichloroethane	515	558	43		-37.3386	19.4175	17.9211	1.4963	-0.034	0.0155	18.3624	0.5665	0.1159	-0.966	0.0155	-18.3624	0.5665	0.9926	0.9321	36.7247	28.4464
2018 Ordonez-Hernandez-mVP3	10.1016/j.dyepig.2018.05.009	CCN(CC)C1=CC=C2C=C(C(=O)OC2=C1)C1=C2C=CC=[N+]2[B-](F)(F)N2C=CC=C12	OCC1=CC=CC=C1	phenylmethanol	515	540	25		-37.936	19.4175	18.5185	0.899	-0.034	0.0155	18.3624	0.5665	0.1159	-0.966	0.0155	-18.3624	0.5665	0.9926	0.9321	36.7247	28.4464
2018 Ordonez-Hernandez-mVP3	10.1016/j.dyepig.2018.05.009	CCN(CC)C1=CC=C2C=C(C(=O)OC2=C1)C1=C2C=CC=[N+]2[B-](F)(F)N2C=CC=C12	OC1CCCCC1	cyclohexanol	513	635	122		-35.2412	19.4932	15.748	3.7451	-0.034	0.0155	18.3624	0.5665	0.1159	-0.966	0.0155	-18.3624	0.5665	0.9926	0.9321	36.7247	28.4464
2018 Ordonez-Hernandez-mVP3	10.1016/j.dyepig.2018.05.009	CCN(CC)C1=CC=C2C=C(C(=O)OC2=C1)C1=C2C=CC=[N+]2[B-](F)(F)N2C=CC=C12	CC(C)CO	2-methylpropan-1-ol	511	613	102		-35.8827	19.5695	16.3132	3.2563	-0.034	0.0155	18.3624	0.5665	0.1159	-0.966	0.0155	-18.3624	0.5665	0.9926	0.9321	36.7247	28.4464
2018 Ordonez-Hernandez-mVP3	10.1016/j.dyepig.2018.05.009	CCN(CC)C1=CC=C2C=C(C(=O)OC2=C1)C1=C2C=CC=[N+]2[B-](F)(F)N2C=CC=C12	CCCCO	butan-1-ol	510	617	107		-35.8153	19.6078	16.2075	3.4004	-0.034	0.0155	18.3624	0.5665	0.1159	-0.966	0.0155	-18.3624	0.5665	0.9926	0.9321	36.7247	28.4464
2018 Ordonez-Hernandez-mVP3	10.1016/j.dyepig.2018.05.009	CCN(CC)C1=CC=C2C=C(C(=O)OC2=C1)C1=C2C=CC=[N+]2[B-](F)(F)N2C=CC=C12	CCC(C)=O	butan-2-one	506	532	26		-38.5598	19.7628	18.797	0.9659	-0.034	0.0155	18.3624	0.5665	0.1159	-0.966	0.0155	-18.3624	0.5665	0.9926	0.9321	36.7247	28.4464
2018 Ordonez-Hernandez-mVP3	10.1016/j.dyepig.2018.05.009	CCN(CC)C1=CC=C2C=C(C(=O)OC2=C1)C1=C2C=CC=[N+]2[B-](F)(F)N2C=CC=C12	CC(C)O	propan-2-ol	508	615	107		-35.9452	19.685	16.2602	3.4249	-0.034	0.0155	18.3624	0.5665	0.1159	-0.966	0.0155	-18.3624	0.5665	0.9926	0.9321	36.7247	28.4464
2018 Ordonez-Hernandez-mVP3	10.1016/j.dyepig.2018.05.009	CCN(CC)C1=CC=C2C=C(C(=O)OC2=C1)C1=C2C=CC=[N+]2[B-](F)(F)N2C=CC=C12	CCO	ethanol	508	530	22		-38.553	19.685	18.8679	0.8171	-0.034	0.0155	18.3624	0.5665	0.1159	-0.966	0.0155	-18.3624	0.5665	0.9926	0.9321	36.7247	28.4464
2018 Ordonez-Hernandez-mVP3	10.1016/j.dyepig.2018.05.009	CCN(CC)C1=CC=C2C=C(C(=O)OC2=C1)C1=C2C=CC=[N+]2[B-](F)(F)N2C=CC=C12	OCCCl	2-chloroethan-1-ol	515	552	37		-37.5334	19.4175	18.1159	1.3015	-0.034	0.0155	18.3624	0.5665	0.1159	-0.966	0.0155	-18.3624	0.5665	0.9926	0.9321	36.7247	28.4464
2018 Ordonez-Hernandez-mVP3	10.1016/j.dyepig.2018.05.009	CCN(CC)C1=CC=C2C=C(C(=O)OC2=C1)C1=C2C=CC=[N+]2[B-](F)(F)N2C=CC=C12	CO	methanol	508	532	24		-38.482	19.685	18.797	0.888	-0.034	0.0155	18.3624	0.5665	0.1159	-0.966	0.0155	-18.3624	0.5665	0.9926	0.9321	36.7247	28.4464
2018 Ordonez-Hernandez-mVP3	10.1016/j.dyepig.2018.05.009	CCN(CC)C1=CC=C2C=C(C(=O)OC2=C1)C1=C2C=CC=[N+]2[B-](F)(F)N2C=CC=C12	CC#N	acetonitrile	505	538	33		-38.3893	19.802	18.5874	1.2146	-0.034	0.0155	18.3624	0.5665	0.1159	-0.966	0.0155	-18.3624	0.5665	0.9926	0.9321	36.7247	28.4464
2018 Ordonez-Hernandez-mVP3	10.1016/j.dyepig.2018.05.009	CCN(CC)C1=CC=C2C=C(C(=O)OC2=C1)C1=C2C=CC=[N+]2[B-](F)(F)N2C=CC=C12	CN(C)C=O	N,N-dimethylformamide	506	540	34		-38.2814	19.7628	18.5185	1.2443	-0.034	0.0155	18.3624	0.5665	0.1159	-0.966	0.0155	-18.3624	0.5665	0.9926	0.9321	36.7247	28.4464
2018 Ordonez-Hernandez-mVP3	10.1016/j.dyepig.2018.05.009	CCN(CC)C1=CC=C2C=C(C(=O)OC2=C1)C1=C2C=CC=[N+]2[B-](F)(F)N2C=CC=C12	OCCO	ethane-1,2-diol	508	533	25		-38.4468	19.685	18.7617	0.9233	-0.034	0.0155	18.3624	0.5665	0.1159	-0.966	0.0155	-18.3624	0.5665	0.9926	0.9321	36.7247	28.4464
2018 Ordonez-Hernandez-mVP3	10.1016/j.dyepig.2018.05.009	CCN(CC)C1=CC=C2C=C(C(=O)OC2=C1)C1=C2C=CC=[N+]2[B-](F)(F)N2C=CC=C12	CS(C)=O	methanesulfinylmethane	507	536	29		-38.3806	19.7239	18.6567	1.0671	-0.034	0.0155	18.3624	0.5665	0.1159	-0.966	0.0155	-18.3624	0.5665	0.9926	0.9321	36.7247	28.4464
2018 Ordonez-Hernandez-mVP3	10.1016/j.dyepig.2018.05.009	CCN(CC)C1=CC=C2C=C(C(=O)OC2=C1)C1=C2C=CC=[N+]2[B-](F)(F)N2C=CC=C12	O	water	522	725	203		-32.9502	19.1571	13.7931	5.364	-0.034	0.0155	18.3624	0.5665	0.1159	-0.966	0.0155	-18.3624	0.5665	0.9926	0.9321	36.7247	28.4464
2018 Ordonez-Hernandez-mVP3	10.1016/j.dyepig.2018.05.009	CCN(CC)C1=CC=C2C=C(C(=O)OC2=C1)C1=C2C=CC=[N+]2[B-](F)(F)N2C=CC=C12	CN1CCCC1=O	1-methylpyrrolidin-2-one	507	533	26		-38.4856	19.7239	18.7617	0.9621	-0.034	0.0155	18.3624	0.5665	0.1159	-0.966	0.0155	-18.3624	0.5665	0.9926	0.9321	36.7247	28.4464
2008 Qin -1	10.1021/jp800261v	COC(=O)C1=CC=C(C=C1)C1=C2C(C)=CC(C)=[N+]2[B-](F)(F)N2C(\C=C\C3=CC=C(C=C3)N3CCOCCOCCOCCOCC3)=CC(C)=C12	C1CCCCC1	cyclohexane	612	631	19	0.68	-32.1877	16.3399	15.8479	0.492	-0.0455	0.0465	14.9126	1.4337	-0.0026	-0.9546	0.0465	-14.9126	1.4337	0.9612	0.9091	29.8252	21.0022
2008 Qin -1	10.1021/jp800261v	COC(=O)C1=CC=C(C=C1)C1=C2C(C)=CC(C)=[N+]2[B-](F)(F)N2C(\C=C\C3=CC=C(C=C3)N3CCOCCOCCOCCOCC3)=CC(C)=C12	C1COCCO1	1,4-dioxane	616	661	45	0.61	-31.3624	16.2338	15.1286	1.1052	-0.0455	0.0465	14.9126	1.4337	-0.0026	-0.9546	0.0465	-14.9126	1.4337	0.9612	0.9091	29.8252	21.0022
2008 Qin -1	10.1021/jp800261v	COC(=O)C1=CC=C(C=C1)C1=C2C(C)=CC(C)=[N+]2[B-](F)(F)N2C(\C=C\C3=CC=C(C=C3)N3CCOCCOCCOCCOCC3)=CC(C)=C12	CC1=CC=CC=C1	toluene	620	656	36	0.72	-31.3729	16.129	15.2439	0.8851	-0.0455	0.0465	14.9126	1.4337	-0.0026	-0.9546	0.0465	-14.9126	1.4337	0.9612	0.9091	29.8252	21.0022
2008 Qin -1	10.1021/jp800261v	COC(=O)C1=CC=C(C=C1)C1=C2C(C)=CC(C)=[N+]2[B-](F)(F)N2C(\C=C\C3=CC=C(C=C3)N3CCOCCOCCOCCOCC3)=CC(C)=C12	CCOCC	ethoxyethane	608	659	51	0.6	-31.6219	16.4474	15.1745	1.2729	-0.0455	0.0465	14.9126	1.4337	-0.0026	-0.9546	0.0465	-14.9126	1.4337	0.9612	0.9091	29.8252	21.0022
2008 Qin -1	10.1021/jp800261v	COC(=O)C1=CC=C(C=C1)C1=C2C(C)=CC(C)=[N+]2[B-](F)(F)N2C(\C=C\C3=CC=C(C=C3)N3CCOCCOCCOCCOCC3)=CC(C)=C12	ClC(Cl)Cl	trichloromethane	615	671	56	0.62	-31.1633	16.2602	14.9031	1.357	-0.0455	0.0465	14.9126	1.4337	-0.0026	-0.9546	0.0465	-14.9126	1.4337	0.9612	0.9091	29.8252	21.0022
2008 Qin -1	10.1021/jp800261v	COC(=O)C1=CC=C(C=C1)C1=C2C(C)=CC(C)=[N+]2[B-](F)(F)N2C(\C=C\C3=CC=C(C=C3)N3CCOCCOCCOCCOCC3)=CC(C)=C12	CCOC(C)=O	ethyl acetate	609	678	69	0.5	-31.1696	16.4204	14.7493	1.6711	-0.0455	0.0465	14.9126	1.4337	-0.0026	-0.9546	0.0465	-14.9126	1.4337	0.9612	0.9091	29.8252	21.0022
2008 Qin -1	10.1021/jp800261v	COC(=O)C1=CC=C(C=C1)C1=C2C(C)=CC(C)=[N+]2[B-](F)(F)N2C(\C=C\C3=CC=C(C=C3)N3CCOCCOCCOCCOCC3)=CC(C)=C12	C1CCOC1	oxolane	613	685	72	0.5	-30.9118	16.3132	14.5985	1.7147	-0.0455	0.0465	14.9126	1.4337	-0.0026	-0.9546	0.0465	-14.9126	1.4337	0.9612	0.9091	29.8252	21.0022
2008 Qin -1	10.1021/jp800261v	COC(=O)C1=CC=C(C=C1)C1=C2C(C)=CC(C)=[N+]2[B-](F)(F)N2C(\C=C\C3=CC=C(C=C3)N3CCOCCOCCOCCOCC3)=CC(C)=C12	CCCCCCCCCCO	decan-1-ol	615	677	62	0.43	-31.0312	16.2602	14.771	1.4891	-0.0455	0.0465	14.9126	1.4337	-0.0026	-0.9546	0.0465	-14.9126	1.4337	0.9612	0.9091	29.8252	21.0022
2008 Qin -1	10.1021/jp800261v	COC(=O)C1=CC=C(C=C1)C1=C2C(C)=CC(C)=[N+]2[B-](F)(F)N2C(\C=C\C3=CC=C(C=C3)N3CCOCCOCCOCCOCC3)=CC(C)=C12	CCCCCCCCO	octan-1-ol	615	682	67	0.32	-30.9229	16.2602	14.6628	1.5974	-0.0455	0.0465	14.9126	1.4337	-0.0026	-0.9546	0.0465	-14.9126	1.4337	0.9612	0.9091	29.8252	21.0022
2008 Qin -1	10.1021/jp800261v	COC(=O)C1=CC=C(C=C1)C1=C2C(C)=CC(C)=[N+]2[B-](F)(F)N2C(\C=C\C3=CC=C(C=C3)N3CCOCCOCCOCCOCC3)=CC(C)=C12	CCCCO	butan-1-ol	612	690	78	0.24	-30.8326	16.3399	14.4928	1.8471	-0.0455	0.0465	14.9126	1.4337	-0.0026	-0.9546	0.0465	-14.9126	1.4337	0.9612	0.9091	29.8252	21.0022
2008 Qin -1	10.1021/jp800261v	COC(=O)C1=CC=C(C=C1)C1=C2C(C)=CC(C)=[N+]2[B-](F)(F)N2C(\C=C\C3=CC=C(C=C3)N3CCOCCOCCOCCOCC3)=CC(C)=C12	CCCO	propan-1-ol	611	690	79	0.17	-30.8594	16.3666	14.4928	1.8739	-0.0455	0.0465	14.9126	1.4337	-0.0026	-0.9546	0.0465	-14.9126	1.4337	0.9612	0.9091	29.8252	21.0022
2008 Qin -1	10.1021/jp800261v	COC(=O)C1=CC=C(C=C1)C1=C2C(C)=CC(C)=[N+]2[B-](F)(F)N2C(\C=C\C3=CC=C(C=C3)N3CCOCCOCCOCCOCC3)=CC(C)=C12	CC(C)=O	propan-2-one	610	709	99	0.14	-30.4978	16.3934	14.1044	2.2891	-0.0455	0.0465	14.9126	1.4337	-0.0026	-0.9546	0.0465	-14.9126	1.4337	0.9612	0.9091	29.8252	21.0022
2008 Qin -1	10.1021/jp800261v	COC(=O)C1=CC=C(C=C1)C1=C2C(C)=CC(C)=[N+]2[B-](F)(F)N2C(\C=C\C3=CC=C(C=C3)N3CCOCCOCCOCCOCC3)=CC(C)=C12	CCCC#N	butanenitrile	612	715	103	0.21	-30.3259	16.3399	13.986	2.3539	-0.0455	0.0465	14.9126	1.4337	-0.0026	-0.9546	0.0465	-14.9126	1.4337	0.9612	0.9091	29.8252	21.0022
2008 Qin -1	10.1021/jp800261v	COC(=O)C1=CC=C(C=C1)C1=C2C(C)=CC(C)=[N+]2[B-](F)(F)N2C(\C=C\C3=CC=C(C=C3)N3CCOCCOCCOCCOCC3)=CC(C)=C12	CCC#N	propanenitrile	610	716	106	0.16	-30.3599	16.3934	13.9665	2.427	-0.0455	0.0465	14.9126	1.4337	-0.0026	-0.9546	0.0465	-14.9126	1.4337	0.9612	0.9091	29.8252	21.0022
2008 Qin -1	10.1021/jp800261v	COC(=O)C1=CC=C(C=C1)C1=C2C(C)=CC(C)=[N+]2[B-](F)(F)N2C(\C=C\C3=CC=C(C=C3)N3CCOCCOCCOCCOCC3)=CC(C)=C12	CO	methanol	606	704	98	0.08	-30.7062	16.5017	14.2045	2.2971	-0.0455	0.0465	14.9126	1.4337	-0.0026	-0.9546	0.0465	-14.9126	1.4337	0.9612	0.9091	29.8252	21.0022
2008 Qin -1	10.1021/jp800261v	COC(=O)C1=CC=C(C=C1)C1=C2C(C)=CC(C)=[N+]2[B-](F)(F)N2C(\C=C\C3=CC=C(C=C3)N3CCOCCOCCOCCOCC3)=CC(C)=C12	CN(C)C=O	N,N-dimethylformamide	619	727	108	0.12	-29.9102	16.1551	13.7552	2.3999	-0.0455	0.0465	14.9126	1.4337	-0.0026	-0.9546	0.0465	-14.9126	1.4337	0.9612	0.9091	29.8252	21.0022
2008 Qin -1	10.1021/jp800261v	COC(=O)C1=CC=C(C=C1)C1=C2C(C)=CC(C)=[N+]2[B-](F)(F)N2C(\C=C\C3=CC=C(C=C3)N3CCOCCOCCOCCOCC3)=CC(C)=C12	CC#N	acetonitrile	608	723	115	0.08	-30.2786	16.4474	13.8313	2.6161	-0.0455	0.0465	14.9126	1.4337	-0.0026	-0.9546	0.0465	-14.9126	1.4337	0.9612	0.9091	29.8252	21.0022
2008 Qin -1	10.1021/jp800261v	COC(=O)C1=CC=C(C=C1)C1=C2C(C)=CC(C)=[N+]2[B-](F)(F)N2C(\C=C\C3=CC=C(C=C3)N3CCOCCOCCOCCOCC3)=CC(C)=C12	CS(C)=O	methanesulfinylmethane	623	739	116	0.068	-29.5832	16.0514	13.5318	2.5196	-0.0455	0.0465	14.9126	1.4337	-0.0026	-0.9546	0.0465	-14.9126	1.4337	0.9612	0.9091	29.8252	21.0022
2010 Filarowski-1	10.1039/c0pp00035c	COC(=O)C1=CC=C(C=C1)C1=C2C(C)=CC(\C=C\C3=CC=C(C=C3)N(C)C)=[N+]2[B-](F)(F)N2C(C)=CC(C)=C12	C1CCCCC1	cyclohexane	604	622	18	0.887	-32.6335	16.5563	16.0772	0.4791	-0.0614	0.0319	14.5695	0.9891	0.1192	-0.9387	0.0319	-14.5695	0.9891	0.9774	0.8773	29.1391	15.2999
2010 Filarowski-1	10.1039/c0pp00035c	COC(=O)C1=CC=C(C=C1)C1=C2C(C)=CC(\C=C\C3=CC=C(C=C3)N(C)C)=[N+]2[B-](F)(F)N2C(C)=CC(C)=C12	ClC(Cl)(Cl)Cl	tetrachloromethane	610	633	23	0.87	-32.1912	16.3934	15.7978	0.5957	-0.0614	0.0319	14.5695	0.9891	0.1192	-0.9387	0.0319	-14.5695	0.9891	0.9774	0.8773	29.1391	15.2999
2010 Filarowski-1	10.1039/c0pp00035c	COC(=O)C1=CC=C(C=C1)C1=C2C(C)=CC(\C=C\C3=CC=C(C=C3)N(C)C)=[N+]2[B-](F)(F)N2C(C)=CC(C)=C12	CCCCOCCCC	1-butoxybutane	603	641	38	0.83	-32.1844	16.5837	15.6006	0.9831	-0.0614	0.0319	14.5695	0.9891	0.1192	-0.9387	0.0319	-14.5695	0.9891	0.9774	0.8773	29.1391	15.2999
2010 Filarowski-1	10.1039/c0pp00035c	COC(=O)C1=CC=C(C=C1)C1=C2C(C)=CC(\C=C\C3=CC=C(C=C3)N(C)C)=[N+]2[B-](F)(F)N2C(C)=CC(C)=C12	CC(C)OC(C)C	2-(propan-2-yloxy)propane	600	648	48	0.82	-32.0988	16.6667	15.4321	1.2346	-0.0614	0.0319	14.5695	0.9891	0.1192	-0.9387	0.0319	-14.5695	0.9891	0.9774	0.8773	29.1391	15.2999
2010 Filarowski-1	10.1039/c0pp00035c	COC(=O)C1=CC=C(C=C1)C1=C2C(C)=CC(\C=C\C3=CC=C(C=C3)N(C)C)=[N+]2[B-](F)(F)N2C(C)=CC(C)=C12	CCOCC	ethoxyethane	600	650	50	0.74	-32.0513	16.6667	15.3846	1.2821	-0.0614	0.0319	14.5695	0.9891	0.1192	-0.9387	0.0319	-14.5695	0.9891	0.9774	0.8773	29.1391	15.2999
2010 Filarowski-1	10.1039/c0pp00035c	COC(=O)C1=CC=C(C=C1)C1=C2C(C)=CC(\C=C\C3=CC=C(C=C3)N(C)C)=[N+]2[B-](F)(F)N2C(C)=CC(C)=C12	CC1=CC=CC=C1	toluene	613	650	37	0.73	-31.6978	16.3132	15.3846	0.9286	-0.0614	0.0319	14.5695	0.9891	0.1192	-0.9387	0.0319	-14.5695	0.9891	0.9774	0.8773	29.1391	15.2999
2010 Filarowski-1	10.1039/c0pp00035c	COC(=O)C1=CC=C(C=C1)C1=C2C(C)=CC(\C=C\C3=CC=C(C=C3)N(C)C)=[N+]2[B-](F)(F)N2C(C)=CC(C)=C12	C1COCCO1	1,4-dioxane	608	667	59	0.7	-31.4399	16.4474	14.9925	1.4549	-0.0614	0.0319	14.5695	0.9891	0.1192	-0.9387	0.0319	-14.5695	0.9891	0.9774	0.8773	29.1391	15.2999
2010 Filarowski-1	10.1039/c0pp00035c	COC(=O)C1=CC=C(C=C1)C1=C2C(C)=CC(\C=C\C3=CC=C(C=C3)N(C)C)=[N+]2[B-](F)(F)N2C(C)=CC(C)=C12	ClC(Cl)Cl	trichloromethane	612	676	64	0.6	-31.1328	16.3399	14.7929	1.547	-0.0614	0.0319	14.5695	0.9891	0.1192	-0.9387	0.0319	-14.5695	0.9891	0.9774	0.8773	29.1391	15.2999
2010 Filarowski-1	10.1039/c0pp00035c	COC(=O)C1=CC=C(C=C1)C1=C2C(C)=CC(\C=C\C3=CC=C(C=C3)N(C)C)=[N+]2[B-](F)(F)N2C(C)=CC(C)=C12	CCCCCCCCCCCO	undecan-1-ol	610	680	70	0.51	-31.0993	16.3934	14.7059	1.6876	-0.0614	0.0319	14.5695	0.9891	0.1192	-0.9387	0.0319	-14.5695	0.9891	0.9774	0.8773	29.1391	15.2999
2010 Filarowski-1	10.1039/c0pp00035c	COC(=O)C1=CC=C(C=C1)C1=C2C(C)=CC(\C=C\C3=CC=C(C=C3)N(C)C)=[N+]2[B-](F)(F)N2C(C)=CC(C)=C12	CCOC(C)=O	ethyl acetate	602	692	90	0.485	-31.0622	16.6113	14.4509	2.1604	-0.0614	0.0319	14.5695	0.9891	0.1192	-0.9387	0.0319	-14.5695	0.9891	0.9774	0.8773	29.1391	15.2999
2010 Filarowski-1	10.1039/c0pp00035c	COC(=O)C1=CC=C(C=C1)C1=C2C(C)=CC(\C=C\C3=CC=C(C=C3)N(C)C)=[N+]2[B-](F)(F)N2C(C)=CC(C)=C12	CCCCCCCCO	octan-1-ol	610	687	77	0.41	-30.9495	16.3934	14.556	1.8374	-0.0614	0.0319	14.5695	0.9891	0.1192	-0.9387	0.0319	-14.5695	0.9891	0.9774	0.8773	29.1391	15.2999
2010 Filarowski-1	10.1039/c0pp00035c	COC(=O)C1=CC=C(C=C1)C1=C2C(C)=CC(\C=C\C3=CC=C(C=C3)N(C)C)=[N+]2[B-](F)(F)N2C(C)=CC(C)=C12	C1CCOC1	oxolane	607	700	93	0.41	-30.7602	16.4745	14.2857	2.1888	-0.0614	0.0319	14.5695	0.9891	0.1192	-0.9387	0.0319	-14.5695	0.9891	0.9774	0.8773	29.1391	15.2999
2010 Filarowski-1	10.1039/c0pp00035c	COC(=O)C1=CC=C(C=C1)C1=C2C(C)=CC(\C=C\C3=CC=C(C=C3)N(C)C)=[N+]2[B-](F)(F)N2C(C)=CC(C)=C12	CC(C)O	propan-2-ol	604	706	102	0.25	-30.7206	16.5563	14.1643	2.392	-0.0614	0.0319	14.5695	0.9891	0.1192	-0.9387	0.0319	-14.5695	0.9891	0.9774	0.8773	29.1391	15.2999
2010 Filarowski-1	10.1039/c0pp00035c	COC(=O)C1=CC=C(C=C1)C1=C2C(C)=CC(\C=C\C3=CC=C(C=C3)N(C)C)=[N+]2[B-](F)(F)N2C(C)=CC(C)=C12	CCCCO	butan-1-ol	607	704	97	0.25	-30.679	16.4745	14.2045	2.2699	-0.0614	0.0319	14.5695	0.9891	0.1192	-0.9387	0.0319	-14.5695	0.9891	0.9774	0.8773	29.1391	15.2999
2010 Filarowski-1	10.1039/c0pp00035c	COC(=O)C1=CC=C(C=C1)C1=C2C(C)=CC(\C=C\C3=CC=C(C=C3)N(C)C)=[N+]2[B-](F)(F)N2C(C)=CC(C)=C12	CCCCCO	pentan-1-ol	609	702	93	0.29	-30.6654	16.4204	14.245	2.1753	-0.0614	0.0319	14.5695	0.9891	0.1192	-0.9387	0.0319	-14.5695	0.9891	0.9774	0.8773	29.1391	15.2999
2010 Filarowski-1	10.1039/c0pp00035c	COC(=O)C1=CC=C(C=C1)C1=C2C(C)=CC(\C=C\C3=CC=C(C=C3)N(C)C)=[N+]2[B-](F)(F)N2C(C)=CC(C)=C12	ClCCCl	1,2-dichloroethane	612	709	97	0.49	-30.4442	16.3399	14.1044	2.2355	-0.0614	0.0319	14.5695	0.9891	0.1192	-0.9387	0.0319	-14.5695	0.9891	0.9774	0.8773	29.1391	15.2999
2010 Filarowski-1	10.1039/c0pp00035c	COC(=O)C1=CC=C(C=C1)C1=C2C(C)=CC(\C=C\C3=CC=C(C=C3)N(C)C)=[N+]2[B-](F)(F)N2C(C)=CC(C)=C12	CC(C)=O	propan-2-one	603	722	119	0.43	-30.4342	16.5837	13.8504	2.7333	-0.0614	0.0319	14.5695	0.9891	0.1192	-0.9387	0.0319	-14.5695	0.9891	0.9774	0.8773	29.1391	15.2999
2010 Filarowski-1	10.1039/c0pp00035c	COC(=O)C1=CC=C(C=C1)C1=C2C(C)=CC(\C=C\C3=CC=C(C=C3)N(C)C)=[N+]2[B-](F)(F)N2C(C)=CC(C)=C12	CO	methanol	602	726	124	0.17	-30.3854	16.6113	13.7741	2.8372	-0.0614	0.0319	14.5695	0.9891	0.1192	-0.9387	0.0319	-14.5695	0.9891	0.9774	0.8773	29.1391	15.2999
2010 Filarowski-1	10.1039/c0pp00035c	COC(=O)C1=CC=C(C=C1)C1=C2C(C)=CC(\C=C\C3=CC=C(C=C3)N(C)C)=[N+]2[B-](F)(F)N2C(C)=CC(C)=C12	CC#N	acetonitrile	602	746	144	0.07	-30.0161	16.6113	13.4048	3.2065	-0.0614	0.0319	14.5695	0.9891	0.1192	-0.9387	0.0319	-14.5695	0.9891	0.9774	0.8773	29.1391	15.2999
2010 Filarowski-1	10.1039/c0pp00035c	COC(=O)C1=CC=C(C=C1)C1=C2C(C)=CC(\C=C\C3=CC=C(C=C3)N(C)C)=[N+]2[B-](F)(F)N2C(C)=CC(C)=C12	CN(C)C=O	N,N-dimethylformamide	613	751	138	0.06	-29.6288	16.3132	13.3156	2.9976	-0.0614	0.0319	14.5695	0.9891	0.1192	-0.9387	0.0319	-14.5695	0.9891	0.9774	0.8773	29.1391	15.2999
2010 Filarowski-1	10.1039/c0pp00035c	COC(=O)C1=CC=C(C=C1)C1=C2C(C)=CC(\C=C\C3=CC=C(C=C3)N(C)C)=[N+]2[B-](F)(F)N2C(C)=CC(C)=C12	CS(C)=O	methanesulfinylmethane	618	766	148	0.05	-29.2361	16.1812	13.0548	3.1264	-0.0614	0.0319	14.5695	0.9891	0.1192	-0.9387	0.0319	-14.5695	0.9891	0.9774	0.8773	29.1391	15.2999
2006 Baruah-1	10.1021/jp054878u	COC1=CC=C(C=C1)C1=C2C(C)=CC(C)=[N+]2[B-](F)(F)N2C(\C=C\C3=CC=C(C=C3)N(C)C)=CC(C)=C12	CC1CCCCC1	methylcyclohexane	597	612	15	0.86	-33.0903	16.7504	16.3399	0.4105	-0.0741	0.0311	14.331	0.9866	0.2154	-0.9259	0.0311	-14.331	0.9866	0.9811	0.8518	28.662	12.4935
2006 Baruah-1	10.1021/jp054878u	COC1=CC=C(C=C1)C1=C2C(C)=CC(C)=[N+]2[B-](F)(F)N2C(\C=C\C3=CC=C(C=C3)N(C)C)=CC(C)=C12	C1CCCCC1	cyclohexane	597	612	15	0.97	-33.0903	16.7504	16.3399	0.4105	-0.0741	0.0311	14.331	0.9866	0.2154	-0.9259	0.0311	-14.331	0.9866	0.9811	0.8518	28.662	12.4935
2006 Baruah-1	10.1021/jp054878u	COC1=CC=C(C=C1)C1=C2C(C)=CC(C)=[N+]2[B-](F)(F)N2C(\C=C\C3=CC=C(C=C3)N(C)C)=CC(C)=C12	C1COCCO1	1,4-dioxane	602	648	46	0.77	-32.0434	16.6113	15.4321	1.1792	-0.0741	0.0311	14.331	0.9866	0.2154	-0.9259	0.0311	-14.331	0.9866	0.9811	0.8518	28.662	12.4935
2006 Baruah-1	10.1021/jp054878u	COC1=CC=C(C=C1)C1=C2C(C)=CC(C)=[N+]2[B-](F)(F)N2C(\C=C\C3=CC=C(C=C3)N(C)C)=CC(C)=C12	CC1=CC=CC=C1	toluene	607	640	33	0.85	-32.0995	16.4745	15.625	0.8495	-0.0741	0.0311	14.331	0.9866	0.2154	-0.9259	0.0311	-14.331	0.9866	0.9811	0.8518	28.662	12.4935
2006 Baruah-1	10.1021/jp054878u	COC1=CC=C(C=C1)C1=C2C(C)=CC(C)=[N+]2[B-](F)(F)N2C(\C=C\C3=CC=C(C=C3)N(C)C)=CC(C)=C12	CCCCOCCCC	1-butoxybutane	596	627	31	0.91	-32.7275	16.7785	15.949	0.8296	-0.0741	0.0311	14.331	0.9866	0.2154	-0.9259	0.0311	-14.331	0.9866	0.9811	0.8518	28.662	12.4935
2006 Baruah-1	10.1021/jp054878u	COC1=CC=C(C=C1)C1=C2C(C)=CC(C)=[N+]2[B-](F)(F)N2C(\C=C\C3=CC=C(C=C3)N(C)C)=CC(C)=C12	CC(C)OC(C)C	2-(propan-2-yloxy)propane	594	629	35	0.87	-32.7333	16.835	15.8983	0.9368	-0.0741	0.0311	14.331	0.9866	0.2154	-0.9259	0.0311	-14.331	0.9866	0.9811	0.8518	28.662	12.4935
2006 Baruah-1	10.1021/jp054878u	COC1=CC=C(C=C1)C1=C2C(C)=CC(C)=[N+]2[B-](F)(F)N2C(\C=C\C3=CC=C(C=C3)N(C)C)=CC(C)=C12	CCOCC	ethoxyethane	593	641	48	0.93	-32.464	16.8634	15.6006	1.2628	-0.0741	0.0311	14.331	0.9866	0.2154	-0.9259	0.0311	-14.331	0.9866	0.9811	0.8518	28.662	12.4935
2006 Baruah-1	10.1021/jp054878u	COC1=CC=C(C=C1)C1=C2C(C)=CC(C)=[N+]2[B-](F)(F)N2C(\C=C\C3=CC=C(C=C3)N(C)C)=CC(C)=C12	ClC(Cl)Cl	trichloromethane	605	656	51	0.82	-31.7728	16.5289	15.2439	1.285	-0.0741	0.0311	14.331	0.9866	0.2154	-0.9259	0.0311	-14.331	0.9866	0.9811	0.8518	28.662	12.4935
2006 Baruah-1	10.1021/jp054878u	COC1=CC=C(C=C1)C1=C2C(C)=CC(C)=[N+]2[B-](F)(F)N2C(\C=C\C3=CC=C(C=C3)N(C)C)=CC(C)=C12	CCOC(C)=O	ethyl acetate	596	665	69	0.59	-31.8161	16.7785	15.0376	1.7409	-0.0741	0.0311	14.331	0.9866	0.2154	-0.9259	0.0311	-14.331	0.9866	0.9811	0.8518	28.662	12.4935
2006 Baruah-1	10.1021/jp054878u	COC1=CC=C(C=C1)C1=C2C(C)=CC(C)=[N+]2[B-](F)(F)N2C(\C=C\C3=CC=C(C=C3)N(C)C)=CC(C)=C12	C1CCOC1	oxolane	600	664	64	0.56	-31.7269	16.6667	15.0602	1.6064	-0.0741	0.0311	14.331	0.9866	0.2154	-0.9259	0.0311	-14.331	0.9866	0.9811	0.8518	28.662	12.4935
2006 Baruah-1	10.1021/jp054878u	COC1=CC=C(C=C1)C1=C2C(C)=CC(C)=[N+]2[B-](F)(F)N2C(\C=C\C3=CC=C(C=C3)N(C)C)=CC(C)=C12	CCCCO	butan-1-ol	601	678	77	0.59	-31.3882	16.6389	14.7493	1.8897	-0.0741	0.0311	14.331	0.9866	0.2154	-0.9259	0.0311	-14.331	0.9866	0.9811	0.8518	28.662	12.4935
2006 Baruah-1	10.1021/jp054878u	COC1=CC=C(C=C1)C1=C2C(C)=CC(C)=[N+]2[B-](F)(F)N2C(\C=C\C3=CC=C(C=C3)N(C)C)=CC(C)=C12	CC(C)=O	propan-2-one	597	695	98	0.27	-31.1389	16.7504	14.3885	2.3619	-0.0741	0.0311	14.331	0.9866	0.2154	-0.9259	0.0311	-14.331	0.9866	0.9811	0.8518	28.662	12.4935
2006 Baruah-1	10.1021/jp054878u	COC1=CC=C(C=C1)C1=C2C(C)=CC(C)=[N+]2[B-](F)(F)N2C(\C=C\C3=CC=C(C=C3)N(C)C)=CC(C)=C12	CCCC#N	butanenitrile	600	695	95	0.27	-31.0552	16.6667	14.3885	2.2782	-0.0741	0.0311	14.331	0.9866	0.2154	-0.9259	0.0311	-14.331	0.9866	0.9811	0.8518	28.662	12.4935
2006 Baruah-1	10.1021/jp054878u	COC1=CC=C(C=C1)C1=C2C(C)=CC(C)=[N+]2[B-](F)(F)N2C(\C=C\C3=CC=C(C=C3)N(C)C)=CC(C)=C12	CCC#N	propanenitrile	598	710	112	0.19	-30.8069	16.7224	14.0845	2.6379	-0.0741	0.0311	14.331	0.9866	0.2154	-0.9259	0.0311	-14.331	0.9866	0.9811	0.8518	28.662	12.4935
2006 Baruah-1	10.1021/jp054878u	COC1=CC=C(C=C1)C1=C2C(C)=CC(C)=[N+]2[B-](F)(F)N2C(\C=C\C3=CC=C(C=C3)N(C)C)=CC(C)=C12	CO	methanol	596	696	100	0.16	-31.1463	16.7785	14.3678	2.4107	-0.0741	0.0311	14.331	0.9866	0.2154	-0.9259	0.0311	-14.331	0.9866	0.9811	0.8518	28.662	12.4935
2006 Baruah-1	10.1021/jp054878u	COC1=CC=C(C=C1)C1=C2C(C)=CC(C)=[N+]2[B-](F)(F)N2C(\C=C\C3=CC=C(C=C3)N(C)C)=CC(C)=C12	CN(C)C=O	N,N-dimethylformamide	607	718	111	0.08	-30.402	16.4745	13.9276	2.5469	-0.0741	0.0311	14.331	0.9866	0.2154	-0.9259	0.0311	-14.331	0.9866	0.9811	0.8518	28.662	12.4935
2006 Baruah-1	10.1021/jp054878u	COC1=CC=C(C=C1)C1=C2C(C)=CC(C)=[N+]2[B-](F)(F)N2C(\C=C\C3=CC=C(C=C3)N(C)C)=CC(C)=C12	CC#N	acetonitrile	597	717	120	0.09	-30.6974	16.7504	13.947	2.8034	-0.0741	0.0311	14.331	0.9866	0.2154	-0.9259	0.0311	-14.331	0.9866	0.9811	0.8518	28.662	12.4935
2006 Baruah-1	10.1021/jp054878u	COC1=CC=C(C=C1)C1=C2C(C)=CC(C)=[N+]2[B-](F)(F)N2C(\C=C\C3=CC=C(C=C3)N(C)C)=CC(C)=C12	CS(C)=O	methanesulfinylmethane	610	737	127	0.056	-29.962	16.3934	13.5685	2.8249	-0.0741	0.0311	14.331	0.9866	0.2154	-0.9259	0.0311	-14.331	0.9866	0.9811	0.8518	28.662	12.4935
2017 Thorat-Dye 2	10.1016/j.dyepig.2016.08.049	CC1=C(C(C)=C2N1[B-](F)(F)[N+]1=C(C)C(CC3=CC=CC=C3)=C(C)C1=C2C)C1=CSC(=N1)N1CCOCC1	CC#N	acetonitrile	517	537	20		-37.9643	19.3424	18.622	0.7204	-0.0929	0.0319	15.7417	1.1803	0.4051	-0.9071	0.0319	-15.7417	1.1803	0.9866	0.8142	31.4833	9.7631
2017 Thorat-Dye 2	10.1016/j.dyepig.2016.08.049	CC1=C(C(C)=C2N1[B-](F)(F)[N+]1=C(C)C(CC3=CC=CC=C3)=C(C)C1=C2C)C1=CSC(=N1)N1CCOCC1	CN(C)C=O	N,N-dimethylformamide	526	537	11		-37.6334	19.0114	18.622	0.3894	-0.0929	0.0319	15.7417	1.1803	0.4051	-0.9071	0.0319	-15.7417	1.1803	0.9866	0.8142	31.4833	9.7631
2017 Thorat-Dye 2	10.1016/j.dyepig.2016.08.049	CC1=C(C(C)=C2N1[B-](F)(F)[N+]1=C(C)C(CC3=CC=CC=C3)=C(C)C1=C2C)C1=CSC(=N1)N1CCOCC1	CS(C)=O	methanesulfinylmethane	522	548	26		-37.4053	19.1571	18.2482	0.9089	-0.0929	0.0319	15.7417	1.1803	0.4051	-0.9071	0.0319	-15.7417	1.1803	0.9866	0.8142	31.4833	9.7631
2017 Thorat-Dye 2	10.1016/j.dyepig.2016.08.049	CC1=C(C(C)=C2N1[B-](F)(F)[N+]1=C(C)C(CC3=CC=CC=C3)=C(C)C1=C2C)C1=CSC(=N1)N1CCOCC1	CO	methanol	514	539	25		-38.0081	19.4553	18.5529	0.9024	-0.0929	0.0319	15.7417	1.1803	0.4051	-0.9071	0.0319	-15.7417	1.1803	0.9866	0.8142	31.4833	9.7631
2017 Thorat-Dye 2	10.1016/j.dyepig.2016.08.049	CC1=C(C(C)=C2N1[B-](F)(F)[N+]1=C(C)C(CC3=CC=CC=C3)=C(C)C1=C2C)C1=CSC(=N1)N1CCOCC1	CCO	ethanol	516	538	22		-37.9672	19.3798	18.5874	0.7925	-0.0929	0.0319	15.7417	1.1803	0.4051	-0.9071	0.0319	-15.7417	1.1803	0.9866	0.8142	31.4833	9.7631
2017 Thorat-Dye 2	10.1016/j.dyepig.2016.08.049	CC1=C(C(C)=C2N1[B-](F)(F)[N+]1=C(C)C(CC3=CC=CC=C3)=C(C)C1=C2C)C1=CSC(=N1)N1CCOCC1	CC(C)O	propan-2-ol	518	543	25		-37.7212	19.305	18.4162	0.8888	-0.0929	0.0319	15.7417	1.1803	0.4051	-0.9071	0.0319	-15.7417	1.1803	0.9866	0.8142	31.4833	9.7631
2017 Thorat-Dye 2	10.1016/j.dyepig.2016.08.049	CC1=C(C(C)=C2N1[B-](F)(F)[N+]1=C(C)C(CC3=CC=CC=C3)=C(C)C1=C2C)C1=CSC(=N1)N1CCOCC1	CCOC(C)=O	ethyl acetate	523	545	22		-37.4691	19.1205	18.3486	0.7718	-0.0929	0.0319	15.7417	1.1803	0.4051	-0.9071	0.0319	-15.7417	1.1803	0.9866	0.8142	31.4833	9.7631
2017 Thorat-Dye 2	10.1016/j.dyepig.2016.08.049	CC1=C(C(C)=C2N1[B-](F)(F)[N+]1=C(C)C(CC3=CC=CC=C3)=C(C)C1=C2C)C1=CSC(=N1)N1CCOCC1	ClCCl	dichloromethane	522	535	13		-37.8487	19.1571	18.6916	0.4655	-0.0929	0.0319	15.7417	1.1803	0.4051	-0.9071	0.0319	-15.7417	1.1803	0.9866	0.8142	31.4833	9.7631
2017 Thorat-Dye 2	10.1016/j.dyepig.2016.08.049	CC1=C(C(C)=C2N1[B-](F)(F)[N+]1=C(C)C(CC3=CC=CC=C3)=C(C)C1=C2C)C1=CSC(=N1)N1CCOCC1	C1CCOC1	oxolane	525	620	95		-35.1767	19.0476	16.129	2.9186	-0.0929	0.0319	15.7417	1.1803	0.4051	-0.9071	0.0319	-15.7417	1.1803	0.9866	0.8142	31.4833	9.7631
2017 Thorat-Dye 2	10.1016/j.dyepig.2016.08.049	CC1=C(C(C)=C2N1[B-](F)(F)[N+]1=C(C)C(CC3=CC=CC=C3)=C(C)C1=C2C)C1=CSC(=N1)N1CCOCC1	C1COCCO1	1,4-dioxane	524	602	78		-35.6953	19.084	16.6113	2.4727	-0.0929	0.0319	15.7417	1.1803	0.4051	-0.9071	0.0319	-15.7417	1.1803	0.9866	0.8142	31.4833	9.7631
2017 Thorat-Dye 2	10.1016/j.dyepig.2016.08.049	CC1=C(C(C)=C2N1[B-](F)(F)[N+]1=C(C)C(CC3=CC=CC=C3)=C(C)C1=C2C)C1=CSC(=N1)N1CCOCC1	ClC(Cl)Cl	trichloromethane	523	607	84		-35.5949	19.1205	16.4745	2.646	-0.0929	0.0319	15.7417	1.1803	0.4051	-0.9071	0.0319	-15.7417	1.1803	0.9866	0.8142	31.4833	9.7631
2017 Thorat-Dye 2	10.1016/j.dyepig.2016.08.049	CC1=C(C(C)=C2N1[B-](F)(F)[N+]1=C(C)C(CC3=CC=CC=C3)=C(C)C1=C2C)C1=CSC(=N1)N1CCOCC1	CC1=CC=CC=C1	toluene	527	603	76		-35.5591	18.9753	16.5837	2.3916	-0.0929	0.0319	15.7417	1.1803	0.4051	-0.9071	0.0319	-15.7417	1.1803	0.9866	0.8142	31.4833	9.7631
2017 Thorat-Dye 1	10.1016/j.dyepig.2016.08.049	CCC1=C(C)C2=C(C)C3=C(C)C(=C(C)N3[B-](F)(F)[N+]2=C1C)C1=CSC(=N1)N1CCOCC1	CC#N	acetonitrile	516	543	27		-37.7961	19.3798	18.4162	0.9636	-0.0983	0.029	15.5649	1.0758	0.4872	-0.9018	0.029	-15.5649	1.0758	0.9887	0.8035	31.1297	9.1781
2017 Thorat-Dye 1	10.1016/j.dyepig.2016.08.049	CCC1=C(C)C2=C(C)C3=C(C)C(=C(C)N3[B-](F)(F)[N+]2=C1C)C1=CSC(=N1)N1CCOCC1	CN(C)C=O	N,N-dimethylformamide	524	539	15		-37.6368	19.084	18.5529	0.5311	-0.0983	0.029	15.5649	1.0758	0.4872	-0.9018	0.029	-15.5649	1.0758	0.9887	0.8035	31.1297	9.1781
2017 Thorat-Dye 1	10.1016/j.dyepig.2016.08.049	CCC1=C(C)C2=C(C)C3=C(C)C(=C(C)N3[B-](F)(F)[N+]2=C1C)C1=CSC(=N1)N1CCOCC1	CS(C)=O	methanesulfinylmethane	521	539	18		-37.7467	19.1939	18.5529	0.641	-0.0983	0.029	15.5649	1.0758	0.4872	-0.9018	0.029	-15.5649	1.0758	0.9887	0.8035	31.1297	9.1781
2017 Thorat-Dye 1	10.1016/j.dyepig.2016.08.049	CCC1=C(C)C2=C(C)C3=C(C)C(=C(C)N3[B-](F)(F)[N+]2=C1C)C1=CSC(=N1)N1CCOCC1	CO	methanol	514	540	26		-37.9738	19.4553	18.5185	0.9367	-0.0983	0.029	15.5649	1.0758	0.4872	-0.9018	0.029	-15.5649	1.0758	0.9887	0.8035	31.1297	9.1781
2017 Thorat-Dye 1	10.1016/j.dyepig.2016.08.049	CCC1=C(C)C2=C(C)C3=C(C)C(=C(C)N3[B-](F)(F)[N+]2=C1C)C1=CSC(=N1)N1CCOCC1	CCO	ethanol	516	539	23		-37.9327	19.3798	18.5529	0.827	-0.0983	0.029	15.5649	1.0758	0.4872	-0.9018	0.029	-15.5649	1.0758	0.9887	0.8035	31.1297	9.1781
2017 Thorat-Dye 1	10.1016/j.dyepig.2016.08.049	CCC1=C(C)C2=C(C)C3=C(C)C(=C(C)N3[B-](F)(F)[N+]2=C1C)C1=CSC(=N1)N1CCOCC1	CC(C)O	propan-2-ol	518	538	20		-37.8924	19.305	18.5874	0.7177	-0.0983	0.029	15.5649	1.0758	0.4872	-0.9018	0.029	-15.5649	1.0758	0.9887	0.8035	31.1297	9.1781
2017 Thorat-Dye 1	10.1016/j.dyepig.2016.08.049	CCC1=C(C)C2=C(C)C3=C(C)C(=C(C)N3[B-](F)(F)[N+]2=C1C)C1=CSC(=N1)N1CCOCC1	CCOC(C)=O	ethyl acetate	520	549	29		-37.4457	19.2308	18.2149	1.0158	-0.0983	0.029	15.5649	1.0758	0.4872	-0.9018	0.029	-15.5649	1.0758	0.9887	0.8035	31.1297	9.1781
2017 Thorat-Dye 1	10.1016/j.dyepig.2016.08.049	CCC1=C(C)C2=C(C)C3=C(C)C(=C(C)N3[B-](F)(F)[N+]2=C1C)C1=CSC(=N1)N1CCOCC1	ClCCl	dichloromethane	522	537	15		-37.7791	19.1571	18.622	0.5351	-0.0983	0.029	15.5649	1.0758	0.4872	-0.9018	0.029	-15.5649	1.0758	0.9887	0.8035	31.1297	9.1781
2017 Thorat-Dye 1	10.1016/j.dyepig.2016.08.049	CCC1=C(C)C2=C(C)C3=C(C)C(=C(C)N3[B-](F)(F)[N+]2=C1C)C1=CSC(=N1)N1CCOCC1	C1CCOC1	oxolane	524	618	94		-35.2652	19.084	16.1812	2.9027	-0.0983	0.029	15.5649	1.0758	0.4872	-0.9018	0.029	-15.5649	1.0758	0.9887	0.8035	31.1297	9.1781
2017 Thorat-Dye 1	10.1016/j.dyepig.2016.08.049	CCC1=C(C)C2=C(C)C3=C(C)C(=C(C)N3[B-](F)(F)[N+]2=C1C)C1=CSC(=N1)N1CCOCC1	C1COCCO1	1,4-dioxane	524	606	82		-35.5856	19.084	16.5017	2.5823	-0.0983	0.029	15.5649	1.0758	0.4872	-0.9018	0.029	-15.5649	1.0758	0.9887	0.8035	31.1297	9.1781
2017 Thorat-Dye 1	10.1016/j.dyepig.2016.08.049	CCC1=C(C)C2=C(C)C3=C(C)C(=C(C)N3[B-](F)(F)[N+]2=C1C)C1=CSC(=N1)N1CCOCC1	ClC(Cl)Cl	trichloromethane	523	603	80		-35.7042	19.1205	16.5837	2.5367	-0.0983	0.029	15.5649	1.0758	0.4872	-0.9018	0.029	-15.5649	1.0758	0.9887	0.8035	31.1297	9.1781
2017 Thorat-Dye 1	10.1016/j.dyepig.2016.08.049	CCC1=C(C)C2=C(C)C3=C(C)C(=C(C)N3[B-](F)(F)[N+]2=C1C)C1=CSC(=N1)N1CCOCC1	CC1=CC=CC=C1	toluene	527	597	70		-35.7258	18.9753	16.7504	2.2249	-0.0983	0.029	15.5649	1.0758	0.4872	-0.9018	0.029	-15.5649	1.0758	0.9887	0.8035	31.1297	9.1781
2004 Lopez-Arbeloa-PM650	10.1002/cphc.200400242	CC1=C(C)C(C)=C2N1[B-](F)(F)[N+]1=C(C)C(C)=C(C)C1=C2C#N	CCC(C)C	2-methylbutane	586.6	596	9.4	0.45	-33.8259	17.0474	16.7785	0.2689	-0.1767	0.0411	11.0628	1.3777	0.4793	-0.8233	0.0411	-11.0628	1.3777	0.9547	0.6466	22.1256	4.659
2004 Lopez-Arbeloa-PM650	10.1002/cphc.200400242	CC1=C(C)C(C)=C2N1[B-](F)(F)[N+]1=C(C)C(C)=C(C)C1=C2C#N	CCCCCC	hexane	587.6	597.2	9.6	0.44	-33.7632	17.0184	16.7448	0.2736	-0.1767	0.0411	11.0628	1.3777	0.4793	-0.8233	0.0411	-11.0628	1.3777	0.9547	0.6466	22.1256	4.659
2004 Lopez-Arbeloa-PM650	10.1002/cphc.200400242	CC1=C(C)C(C)=C2N1[B-](F)(F)[N+]1=C(C)C(C)=C(C)C1=C2C#N	C1CCCCC1	cyclohexane	589.3	599.6	10.3	0.36	-33.6471	16.9693	16.6778	0.2915	-0.1767	0.0411	11.0628	1.3777	0.4793	-0.8233	0.0411	-11.0628	1.3777	0.9547	0.6466	22.1256	4.659
2004 Lopez-Arbeloa-PM650	10.1002/cphc.200400242	CC1=C(C)C(C)=C2N1[B-](F)(F)[N+]1=C(C)C(C)=C(C)C1=C2C#N	CC(C)CC(C)(C)C	2,2,4-trimethylpentane	587.5	597.2	9.7	0.41	-33.7661	17.0213	16.7448	0.2765	-0.1767	0.0411	11.0628	1.3777	0.4793	-0.8233	0.0411	-11.0628	1.3777	0.9547	0.6466	22.1256	4.659
2004 Lopez-Arbeloa-PM650	10.1002/cphc.200400242	CC1=C(C)C(C)=C2N1[B-](F)(F)[N+]1=C(C)C(C)=C(C)C1=C2C#N	CCOCC	ethoxyethane	587.4	601.6	14.2	0.3	-33.6465	17.0242	16.6223	0.4018	-0.1767	0.0411	11.0628	1.3777	0.4793	-0.8233	0.0411	-11.0628	1.3777	0.9547	0.6466	22.1256	4.659
2004 Lopez-Arbeloa-PM650	10.1002/cphc.200400242	CC1=C(C)C(C)=C2N1[B-](F)(F)[N+]1=C(C)C(C)=C(C)C1=C2C#N	C1COCCO1	1,4-dioxane	589.8	607.2	17.4	0.19	-33.4239	16.9549	16.469	0.4859	-0.1767	0.0411	11.0628	1.3777	0.4793	-0.8233	0.0411	-11.0628	1.3777	0.9547	0.6466	22.1256	4.659
2004 Lopez-Arbeloa-PM650	10.1002/cphc.200400242	CC1=C(C)C(C)=C2N1[B-](F)(F)[N+]1=C(C)C(C)=C(C)C1=C2C#N	C1CCOC1	oxolane	590	606.4	16.4	0.18	-33.4399	16.9492	16.4908	0.4584	-0.1767	0.0411	11.0628	1.3777	0.4793	-0.8233	0.0411	-11.0628	1.3777	0.9547	0.6466	22.1256	4.659
2004 Lopez-Arbeloa-PM650	10.1002/cphc.200400242	CC1=C(C)C(C)=C2N1[B-](F)(F)[N+]1=C(C)C(C)=C(C)C1=C2C#N	CC(C)=O	propan-2-one	587.9	606	18.1	0.11	-33.5113	17.0097	16.5017	0.508	-0.1767	0.0411	11.0628	1.3777	0.4793	-0.8233	0.0411	-11.0628	1.3777	0.9547	0.6466	22.1256	4.659
2004 Lopez-Arbeloa-PM650	10.1002/cphc.200400242	CC1=C(C)C(C)=C2N1[B-](F)(F)[N+]1=C(C)C(C)=C(C)C1=C2C#N	COC=O	methyl formate	587.6	605.2	17.6	0.15	-33.5418	17.0184	16.5235	0.4949	-0.1767	0.0411	11.0628	1.3777	0.4793	-0.8233	0.0411	-11.0628	1.3777	0.9547	0.6466	22.1256	4.659
2004 Lopez-Arbeloa-PM650	10.1002/cphc.200400242	CC1=C(C)C(C)=C2N1[B-](F)(F)[N+]1=C(C)C(C)=C(C)C1=C2C#N	COC(C)=O	methyl acetate	587.8	604.8	17	0.16	-33.547	17.0126	16.5344	0.4782	-0.1767	0.0411	11.0628	1.3777	0.4793	-0.8233	0.0411	-11.0628	1.3777	0.9547	0.6466	22.1256	4.659
2004 Lopez-Arbeloa-PM650	10.1002/cphc.200400242	CC1=C(C)C(C)=C2N1[B-](F)(F)[N+]1=C(C)C(C)=C(C)C1=C2C#N	CCOC(C)=O	ethyl acetate	587.8	603.2	15.4	0.15	-33.5908	17.0126	16.5782	0.4343	-0.1767	0.0411	11.0628	1.3777	0.4793	-0.8233	0.0411	-11.0628	1.3777	0.9547	0.6466	22.1256	4.659
2004 Lopez-Arbeloa-PM650	10.1002/cphc.200400242	CC1=C(C)C(C)=C2N1[B-](F)(F)[N+]1=C(C)C(C)=C(C)C1=C2C#N	CCCCOC(C)=O	butyl acetate	588.9	603.6	14.7	0.19	-33.5481	16.9808	16.5673	0.4135	-0.1767	0.0411	11.0628	1.3777	0.4793	-0.8233	0.0411	-11.0628	1.3777	0.9547	0.6466	22.1256	4.659
2004 Lopez-Arbeloa-PM650	10.1002/cphc.200400242	CC1=C(C)C(C)=C2N1[B-](F)(F)[N+]1=C(C)C(C)=C(C)C1=C2C#N	CC#N	acetonitrile	588	605.6	17.6	0.096	-33.5194	17.0068	16.5125	0.4943	-0.1767	0.0411	11.0628	1.3777	0.4793	-0.8233	0.0411	-11.0628	1.3777	0.9547	0.6466	22.1256	4.659
2004 Lopez-Arbeloa-PM650	10.1002/cphc.200400242	CC1=C(C)C(C)=C2N1[B-](F)(F)[N+]1=C(C)C(C)=C(C)C1=C2C#N	CCCCCCCCO	octan-1-ol	591.1	605.6	14.5	0.17	-33.4302	16.9176	16.5125	0.4051	-0.1767	0.0411	11.0628	1.3777	0.4793	-0.8233	0.0411	-11.0628	1.3777	0.9547	0.6466	22.1256	4.659
2004 Lopez-Arbeloa-PM650	10.1002/cphc.200400242	CC1=C(C)C(C)=C2N1[B-](F)(F)[N+]1=C(C)C(C)=C(C)C1=C2C#N	CCCCCCO	hexan-1-ol	590.5	607.6	17.1	0.14	-33.393	16.9348	16.4582	0.4766	-0.1767	0.0411	11.0628	1.3777	0.4793	-0.8233	0.0411	-11.0628	1.3777	0.9547	0.6466	22.1256	4.659
2004 Lopez-Arbeloa-PM650	10.1002/cphc.200400242	CC1=C(C)C(C)=C2N1[B-](F)(F)[N+]1=C(C)C(C)=C(C)C1=C2C#N	CCCCO	butan-1-ol	590	607.6	17.6	0.13	-33.4073	16.9492	16.4582	0.491	-0.1767	0.0411	11.0628	1.3777	0.4793	-0.8233	0.0411	-11.0628	1.3777	0.9547	0.6466	22.1256	4.659
2004 Lopez-Arbeloa-PM650	10.1002/cphc.200400242	CC1=C(C)C(C)=C2N1[B-](F)(F)[N+]1=C(C)C(C)=C(C)C1=C2C#N	CCCO	propan-1-ol	589.6	606.8	17.2	0.13	-33.4405	16.9607	16.4799	0.4808	-0.1767	0.0411	11.0628	1.3777	0.4793	-0.8233	0.0411	-11.0628	1.3777	0.9547	0.6466	22.1256	4.659
2004 Lopez-Arbeloa-PM650	10.1002/cphc.200400242	CC1=C(C)C(C)=C2N1[B-](F)(F)[N+]1=C(C)C(C)=C(C)C1=C2C#N	CCO	ethanol	588.7	608	19.3	0.099	-33.4339	16.9866	16.4474	0.5392	-0.1767	0.0411	11.0628	1.3777	0.4793	-0.8233	0.0411	-11.0628	1.3777	0.9547	0.6466	22.1256	4.659
2004 Lopez-Arbeloa-PM650	10.1002/cphc.200400242	CC1=C(C)C(C)=C2N1[B-](F)(F)[N+]1=C(C)C(C)=C(C)C1=C2C#N	CO	methanol	587.5	609.2	21.7	0.06	-33.4362	17.0213	16.415	0.6063	-0.1767	0.0411	11.0628	1.3777	0.4793	-0.8233	0.0411	-11.0628	1.3777	0.9547	0.6466	22.1256	4.659
2004 Lopez-Arbeloa-PM650	10.1002/cphc.200400242	CC1=C(C)C(C)=C2N1[B-](F)(F)[N+]1=C(C)C(C)=C(C)C1=C2C#N	OCC(F)(F)F	2,2,2-trifluoroethan-1-ol	589.9	614.4	24.5	0.04	-33.2281	16.952	16.276	0.676	-0.1767	0.0411	11.0628	1.3777	0.4793	-0.8233	0.0411	-11.0628	1.3777	0.9547	0.6466	22.1256	4.659
2018 Ordonez-Hernandez-mVP2	10.1016/j.dyepig.2018.05.009	CCN(CC)C1=CC=C2C=C(C3=CC=C(S3)C3=C4C=CC=[N+]4[B-](F)(F)N4C=CC=C34)C(=O)OC2=C1	CCCCC	pentane	513	603	90		-36.0769	19.4932	16.5837	2.9094	-0.2047	0.0489	12.1031	1.8024	0.3626	-0.7954	0.0489	-12.1031	1.8024	0.9008	0.5907	24.2063	3.8864
2018 Ordonez-Hernandez-mVP2	10.1016/j.dyepig.2018.05.009	CCN(CC)C1=CC=C2C=C(C3=CC=C(S3)C3=C4C=CC=[N+]4[B-](F)(F)N4C=CC=C34)C(=O)OC2=C1	C1COCCO1	1,4-dioxane	515	664	149		-34.4777	19.4175	15.0602	4.3572	-0.2047	0.0489	12.1031	1.8024	0.3626	-0.7954	0.0489	-12.1031	1.8024	0.9008	0.5907	24.2063	3.8864
2018 Ordonez-Hernandez-mVP2	10.1016/j.dyepig.2018.05.009	CCN(CC)C1=CC=C2C=C(C3=CC=C(S3)C3=C4C=CC=[N+]4[B-](F)(F)N4C=CC=C34)C(=O)OC2=C1	CC1=CC=CC=C1	toluene	519	654	135		-34.5583	19.2678	15.2905	3.9773	-0.2047	0.0489	12.1031	1.8024	0.3626	-0.7954	0.0489	-12.1031	1.8024	0.9008	0.5907	24.2063	3.8864
2018 Ordonez-Hernandez-mVP2	10.1016/j.dyepig.2018.05.009	CCN(CC)C1=CC=C2C=C(C3=CC=C(S3)C3=C4C=CC=[N+]4[B-](F)(F)N4C=CC=C34)C(=O)OC2=C1	CC1=CC=C(C)C=C1	1,4-xylene	520	650	130		-34.6154	19.2308	15.3846	3.8462	-0.2047	0.0489	12.1031	1.8024	0.3626	-0.7954	0.0489	-12.1031	1.8024	0.9008	0.5907	24.2063	3.8864
2018 Ordonez-Hernandez-mVP2	10.1016/j.dyepig.2018.05.009	CCN(CC)C1=CC=C2C=C(C3=CC=C(S3)C3=C4C=CC=[N+]4[B-](F)(F)N4C=CC=C34)C(=O)OC2=C1	CCOCC	ethoxyethane	513	680	167		-34.1991	19.4932	14.7059	4.7873	-0.2047	0.0489	12.1031	1.8024	0.3626	-0.7954	0.0489	-12.1031	1.8024	0.9008	0.5907	24.2063	3.8864
2018 Ordonez-Hernandez-mVP2	10.1016/j.dyepig.2018.05.009	CCN(CC)C1=CC=C2C=C(C3=CC=C(S3)C3=C4C=CC=[N+]4[B-](F)(F)N4C=CC=C34)C(=O)OC2=C1	COC(C)(C)C	2-methoxy-2-methylpropane	513	677	164		-34.2642	19.4932	14.771	4.7221	-0.2047	0.0489	12.1031	1.8024	0.3626	-0.7954	0.0489	-12.1031	1.8024	0.9008	0.5907	24.2063	3.8864
2018 Ordonez-Hernandez-mVP2	10.1016/j.dyepig.2018.05.009	CCN(CC)C1=CC=C2C=C(C3=CC=C(S3)C3=C4C=CC=[N+]4[B-](F)(F)N4C=CC=C34)C(=O)OC2=C1	ClC(Cl)Cl	trichloromethane	515	682	167		-34.0802	19.4175	14.6628	4.7547	-0.2047	0.0489	12.1031	1.8024	0.3626	-0.7954	0.0489	-12.1031	1.8024	0.9008	0.5907	24.2063	3.8864
2018 Ordonez-Hernandez-mVP2	10.1016/j.dyepig.2018.05.009	CCN(CC)C1=CC=C2C=C(C3=CC=C(S3)C3=C4C=CC=[N+]4[B-](F)(F)N4C=CC=C34)C(=O)OC2=C1	CCCCOC(C)=O	butyl acetate	513	698	185		-33.8198	19.4932	14.3266	5.1665	-0.2047	0.0489	12.1031	1.8024	0.3626	-0.7954	0.0489	-12.1031	1.8024	0.9008	0.5907	24.2063	3.8864
2018 Ordonez-Hernandez-mVP2	10.1016/j.dyepig.2018.05.009	CCN(CC)C1=CC=C2C=C(C3=CC=C(S3)C3=C4C=CC=[N+]4[B-](F)(F)N4C=CC=C34)C(=O)OC2=C1	CCOC(C)=O	ethyl acetate	509	531	22		-38.4788	19.6464	18.8324	0.814	-0.2047	0.0489	12.1031	1.8024	0.3626	-0.7954	0.0489	-12.1031	1.8024	0.9008	0.5907	24.2063	3.8864
2018 Ordonez-Hernandez-mVP2	10.1016/j.dyepig.2018.05.009	CCN(CC)C1=CC=C2C=C(C3=CC=C(S3)C3=C4C=CC=[N+]4[B-](F)(F)N4C=CC=C34)C(=O)OC2=C1	CC(Cl)(Cl)Cl	1,1,1-trichloroethane	512	692	180		-33.9821	19.5313	14.4509	5.0804	-0.2047	0.0489	12.1031	1.8024	0.3626	-0.7954	0.0489	-12.1031	1.8024	0.9008	0.5907	24.2063	3.8864
2018 Ordonez-Hernandez-mVP2	10.1016/j.dyepig.2018.05.009	CCN(CC)C1=CC=C2C=C(C3=CC=C(S3)C3=C4C=CC=[N+]4[B-](F)(F)N4C=CC=C34)C(=O)OC2=C1	C1CCOC1	oxolane	513	533	20		-38.2549	19.4932	18.7617	0.7315	-0.2047	0.0489	12.1031	1.8024	0.3626	-0.7954	0.0489	-12.1031	1.8024	0.9008	0.5907	24.2063	3.8864
2018 Ordonez-Hernandez-mVP2	10.1016/j.dyepig.2018.05.009	CCN(CC)C1=CC=C2C=C(C3=CC=C(S3)C3=C4C=CC=[N+]4[B-](F)(F)N4C=CC=C34)C(=O)OC2=C1	ClCCl	dichloromethane	513	537	24		-38.1152	19.4932	18.622	0.8712	-0.2047	0.0489	12.1031	1.8024	0.3626	-0.7954	0.0489	-12.1031	1.8024	0.9008	0.5907	24.2063	3.8864
2018 Ordonez-Hernandez-mVP2	10.1016/j.dyepig.2018.05.009	CCN(CC)C1=CC=C2C=C(C3=CC=C(S3)C3=C4C=CC=[N+]4[B-](F)(F)N4C=CC=C34)C(=O)OC2=C1	CCCCCCCCO	octan-1-ol	513	675	162		-34.308	19.4932	14.8148	4.6784	-0.2047	0.0489	12.1031	1.8024	0.3626	-0.7954	0.0489	-12.1031	1.8024	0.9008	0.5907	24.2063	3.8864
2018 Ordonez-Hernandez-mVP2	10.1016/j.dyepig.2018.05.009	CCN(CC)C1=CC=C2C=C(C3=CC=C(S3)C3=C4C=CC=[N+]4[B-](F)(F)N4C=CC=C34)C(=O)OC2=C1	ClCCCl	1,2-dichloroethane	520	557	37		-37.1841	19.2308	17.9533	1.2774	-0.2047	0.0489	12.1031	1.8024	0.3626	-0.7954	0.0489	-12.1031	1.8024	0.9008	0.5907	24.2063	3.8864
2018 Ordonez-Hernandez-mVP2	10.1016/j.dyepig.2018.05.009	CCN(CC)C1=CC=C2C=C(C3=CC=C(S3)C3=C4C=CC=[N+]4[B-](F)(F)N4C=CC=C34)C(=O)OC2=C1	OCC1=CC=CC=C1	phenylmethanol	517	554	37		-37.3929	19.3424	18.0505	1.2918	-0.2047	0.0489	12.1031	1.8024	0.3626	-0.7954	0.0489	-12.1031	1.8024	0.9008	0.5907	24.2063	3.8864
2018 Ordonez-Hernandez-mVP2	10.1016/j.dyepig.2018.05.009	CCN(CC)C1=CC=C2C=C(C3=CC=C(S3)C3=C4C=CC=[N+]4[B-](F)(F)N4C=CC=C34)C(=O)OC2=C1	OC1CCCCC1	cyclohexanol	513	687	174		-34.0492	19.4932	14.556	4.9371	-0.2047	0.0489	12.1031	1.8024	0.3626	-0.7954	0.0489	-12.1031	1.8024	0.9008	0.5907	24.2063	3.8864
2018 Ordonez-Hernandez-mVP2	10.1016/j.dyepig.2018.05.009	CCN(CC)C1=CC=C2C=C(C3=CC=C(S3)C3=C4C=CC=[N+]4[B-](F)(F)N4C=CC=C34)C(=O)OC2=C1	CC(C)CO	2-methylpropan-1-ol	511	545	34		-37.9181	19.5695	18.3486	1.2208	-0.2047	0.0489	12.1031	1.8024	0.3626	-0.7954	0.0489	-12.1031	1.8024	0.9008	0.5907	24.2063	3.8864
2018 Ordonez-Hernandez-mVP2	10.1016/j.dyepig.2018.05.009	CCN(CC)C1=CC=C2C=C(C3=CC=C(S3)C3=C4C=CC=[N+]4[B-](F)(F)N4C=CC=C34)C(=O)OC2=C1	CCCCO	butan-1-ol	513	545	32		-37.8418	19.4932	18.3486	1.1446	-0.2047	0.0489	12.1031	1.8024	0.3626	-0.7954	0.0489	-12.1031	1.8024	0.9008	0.5907	24.2063	3.8864
2018 Ordonez-Hernandez-mVP2	10.1016/j.dyepig.2018.05.009	CCN(CC)C1=CC=C2C=C(C3=CC=C(S3)C3=C4C=CC=[N+]4[B-](F)(F)N4C=CC=C34)C(=O)OC2=C1	CCC(C)=O	butan-2-one	510	540	30		-38.1264	19.6078	18.5185	1.0893	-0.2047	0.0489	12.1031	1.8024	0.3626	-0.7954	0.0489	-12.1031	1.8024	0.9008	0.5907	24.2063	3.8864
2018 Ordonez-Hernandez-mVP2	10.1016/j.dyepig.2018.05.009	CCN(CC)C1=CC=C2C=C(C3=CC=C(S3)C3=C4C=CC=[N+]4[B-](F)(F)N4C=CC=C34)C(=O)OC2=C1	CC(C)O	propan-2-ol	510	542	32		-38.058	19.6078	18.4502	1.1577	-0.2047	0.0489	12.1031	1.8024	0.3626	-0.7954	0.0489	-12.1031	1.8024	0.9008	0.5907	24.2063	3.8864
2018 Ordonez-Hernandez-mVP2	10.1016/j.dyepig.2018.05.009	CCN(CC)C1=CC=C2C=C(C3=CC=C(S3)C3=C4C=CC=[N+]4[B-](F)(F)N4C=CC=C34)C(=O)OC2=C1	CCO	ethanol	509	543	34		-38.0626	19.6464	18.4162	1.2302	-0.2047	0.0489	12.1031	1.8024	0.3626	-0.7954	0.0489	-12.1031	1.8024	0.9008	0.5907	24.2063	3.8864
2018 Ordonez-Hernandez-mVP2	10.1016/j.dyepig.2018.05.009	CCN(CC)C1=CC=C2C=C(C3=CC=C(S3)C3=C4C=CC=[N+]4[B-](F)(F)N4C=CC=C34)C(=O)OC2=C1	OCCCl	2-chloroethan-1-ol	517	555	38		-37.3604	19.3424	18.018	1.3243	-0.2047	0.0489	12.1031	1.8024	0.3626	-0.7954	0.0489	-12.1031	1.8024	0.9008	0.5907	24.2063	3.8864
2018 Ordonez-Hernandez-mVP2	10.1016/j.dyepig.2018.05.009	CCN(CC)C1=CC=C2C=C(C3=CC=C(S3)C3=C4C=CC=[N+]4[B-](F)(F)N4C=CC=C34)C(=O)OC2=C1	CO	methanol	508	555	47		-37.7031	19.685	18.018	1.667	-0.2047	0.0489	12.1031	1.8024	0.3626	-0.7954	0.0489	-12.1031	1.8024	0.9008	0.5907	24.2063	3.8864
2018 Ordonez-Hernandez-mVP2	10.1016/j.dyepig.2018.05.009	CCN(CC)C1=CC=C2C=C(C3=CC=C(S3)C3=C4C=CC=[N+]4[B-](F)(F)N4C=CC=C34)C(=O)OC2=C1	CC#N	acetonitrile	506	536	30		-38.4196	19.7628	18.6567	1.1061	-0.2047	0.0489	12.1031	1.8024	0.3626	-0.7954	0.0489	-12.1031	1.8024	0.9008	0.5907	24.2063	3.8864
2018 Ordonez-Hernandez-mVP2	10.1016/j.dyepig.2018.05.009	CCN(CC)C1=CC=C2C=C(C3=CC=C(S3)C3=C4C=CC=[N+]4[B-](F)(F)N4C=CC=C34)C(=O)OC2=C1	CN(C)C=O	N,N-dimethylformamide	510	537	27		-38.2298	19.6078	18.622	0.9859	-0.2047	0.0489	12.1031	1.8024	0.3626	-0.7954	0.0489	-12.1031	1.8024	0.9008	0.5907	24.2063	3.8864
2018 Ordonez-Hernandez-mVP2	10.1016/j.dyepig.2018.05.009	CCN(CC)C1=CC=C2C=C(C3=CC=C(S3)C3=C4C=CC=[N+]4[B-](F)(F)N4C=CC=C34)C(=O)OC2=C1	OCCO	ethane-1,2-diol	510	558	48		-37.529	19.6078	17.9211	1.6867	-0.2047	0.0489	12.1031	1.8024	0.3626	-0.7954	0.0489	-12.1031	1.8024	0.9008	0.5907	24.2063	3.8864
2018 Ordonez-Hernandez-mVP2	10.1016/j.dyepig.2018.05.009	CCN(CC)C1=CC=C2C=C(C3=CC=C(S3)C3=C4C=CC=[N+]4[B-](F)(F)N4C=CC=C34)C(=O)OC2=C1	CS(C)=O	methanesulfinylmethane	513	544	31		-37.8755	19.4932	18.3824	1.1108	-0.2047	0.0489	12.1031	1.8024	0.3626	-0.7954	0.0489	-12.1031	1.8024	0.9008	0.5907	24.2063	3.8864
2018 Ordonez-Hernandez-mVP2	10.1016/j.dyepig.2018.05.009	CCN(CC)C1=CC=C2C=C(C3=CC=C(S3)C3=C4C=CC=[N+]4[B-](F)(F)N4C=CC=C34)C(=O)OC2=C1	O	water	430	506	76		-43.0187	23.2558	19.7628	3.493	-0.2047	0.0489	12.1031	1.8024	0.3626	-0.7954	0.0489	-12.1031	1.8024	0.9008	0.5907	24.2063	3.8864
2018 Ordonez-Hernandez-mVP2	10.1016/j.dyepig.2018.05.009	CCN(CC)C1=CC=C2C=C(C3=CC=C(S3)C3=C4C=CC=[N+]4[B-](F)(F)N4C=CC=C34)C(=O)OC2=C1	CN1CCCC1=O	1-methylpyrrolidin-2-one	510	550	40		-37.7897	19.6078	18.1818	1.426	-0.2047	0.0489	12.1031	1.8024	0.3626	-0.7954	0.0489	-12.1031	1.8024	0.9008	0.5907	24.2063	3.8864
2017 Petrushenko-1	10.1016/j.dyepig.2016.09.009	CN(C)C1=CC=C(C=C1)C1=CC=C2N1[B-](F)(F)[N+]1=C(C=CC1=C2C(F)(F)F)C1=CC=CC=C1	CCCCCC	hexane	665	696	31	0.42	-29.4054	15.0376	14.3678	0.6698	-0.2245	0.0445	8.4236	1.2533	0.7311	-0.7755	0.0445	-8.4236	1.2533	0.9712	0.5511	16.8472	3.4551
2017 Petrushenko-1	10.1016/j.dyepig.2016.09.009	CN(C)C1=CC=C(C=C1)C1=CC=C2N1[B-](F)(F)[N+]1=C(C=CC1=C2C(F)(F)F)C1=CC=CC=C1	ClC(Cl)(Cl)Cl	tetrachloromethane	676	712	36	0.34	-28.8378	14.7929	14.0449	0.748	-0.2245	0.0445	8.4236	1.2533	0.7311	-0.7755	0.0445	-8.4236	1.2533	0.9712	0.5511	16.8472	3.4551
2017 Petrushenko-1	10.1016/j.dyepig.2016.09.009	CN(C)C1=CC=C(C=C1)C1=CC=C2N1[B-](F)(F)[N+]1=C(C=CC1=C2C(F)(F)F)C1=CC=CC=C1	BrCCBr	1,2-dibromoethane	675	728	53		-28.5511	14.8148	13.7363	1.0786	-0.2245	0.0445	8.4236	1.2533	0.7311	-0.7755	0.0445	-8.4236	1.2533	0.9712	0.5511	16.8472	3.4551
2017 Petrushenko-1	10.1016/j.dyepig.2016.09.009	CN(C)C1=CC=C(C=C1)C1=CC=C2N1[B-](F)(F)[N+]1=C(C=CC1=C2C(F)(F)F)C1=CC=CC=C1	CC1=CC=CC=C1	toluene	683	746	63		-28.0461	14.6413	13.4048	1.2365	-0.2245	0.0445	8.4236	1.2533	0.7311	-0.7755	0.0445	-8.4236	1.2533	0.9712	0.5511	16.8472	3.4551
2017 Petrushenko-1	10.1016/j.dyepig.2016.09.009	CN(C)C1=CC=C(C=C1)C1=CC=C2N1[B-](F)(F)[N+]1=C(C=CC1=C2C(F)(F)F)C1=CC=CC=C1	C1COCCO1	1,4-dioxane	678	756	78		-27.9768	14.7493	13.2275	1.5217	-0.2245	0.0445	8.4236	1.2533	0.7311	-0.7755	0.0445	-8.4236	1.2533	0.9712	0.5511	16.8472	3.4551
2017 Petrushenko-1	10.1016/j.dyepig.2016.09.009	CN(C)C1=CC=C(C=C1)C1=CC=C2N1[B-](F)(F)[N+]1=C(C=CC1=C2C(F)(F)F)C1=CC=CC=C1	CCOC(C)=O	ethyl acetate	677	755	78		-28.0161	14.771	13.245	1.526	-0.2245	0.0445	8.4236	1.2533	0.7311	-0.7755	0.0445	-8.4236	1.2533	0.9712	0.5511	16.8472	3.4551
2017 Petrushenko-1	10.1016/j.dyepig.2016.09.009	CN(C)C1=CC=C(C=C1)C1=CC=C2N1[B-](F)(F)[N+]1=C(C=CC1=C2C(F)(F)F)C1=CC=CC=C1	CCO	ethanol	678	750	72		-28.0826	14.7493	13.3333	1.4159	-0.2245	0.0445	8.4236	1.2533	0.7311	-0.7755	0.0445	-8.4236	1.2533	0.9712	0.5511	16.8472	3.4551
2017 Petrushenko-1	10.1016/j.dyepig.2016.09.009	CN(C)C1=CC=C(C=C1)C1=CC=C2N1[B-](F)(F)[N+]1=C(C=CC1=C2C(F)(F)F)C1=CC=CC=C1	CCCCO	butan-1-ol	679	745	66		-28.1504	14.7275	13.4228	1.3047	-0.2245	0.0445	8.4236	1.2533	0.7311	-0.7755	0.0445	-8.4236	1.2533	0.9712	0.5511	16.8472	3.4551
2017 Petrushenko-1	10.1016/j.dyepig.2016.09.009	CN(C)C1=CC=C(C=C1)C1=CC=C2N1[B-](F)(F)[N+]1=C(C=CC1=C2C(F)(F)F)C1=CC=CC=C1	CC#N	acetonitrile	674	772	98		-27.7902	14.8368	12.9534	1.8834	-0.2245	0.0445	8.4236	1.2533	0.7311	-0.7755	0.0445	-8.4236	1.2533	0.9712	0.5511	16.8472	3.4551
2017 Petrushenko-1	10.1016/j.dyepig.2016.09.009	CN(C)C1=CC=C(C=C1)C1=CC=C2N1[B-](F)(F)[N+]1=C(C=CC1=C2C(F)(F)F)C1=CC=CC=C1	CS(C)=O	methanesulfinylmethane	697	800	103		-26.8472	14.3472	12.5	1.8472	-0.2245	0.0445	8.4236	1.2533	0.7311	-0.7755	0.0445	-8.4236	1.2533	0.9712	0.5511	16.8472	3.4551
2012 Yin-1	10.1039/c2dt30446e	CC1=CC=C2N1[B-](F)(F)[N+]1=C(\C=C\N3CCOCCOCCOCCOCC3)C=CC1=C2C1=CC=C(O)C=C1	CCOC(C)=O	ethyl acetate	619	680	61		-30.861	16.1551	14.7059	1.4492	-0.2267	0.055	9.1807	1.6763	0.5514	-0.7733	0.055	-9.1807	1.6763	0.938	0.5467	18.3615	3.4119
2012 Yin-1	10.1039/c2dt30446e	CC1=CC=C2N1[B-](F)(F)[N+]1=C(\C=C\N3CCOCCOCCOCCOCC3)C=CC1=C2C1=CC=C(O)C=C1	CC(C)=O	propan-2-one	619	707	88		-30.2994	16.1551	14.1443	2.0108	-0.2267	0.055	9.1807	1.6763	0.5514	-0.7733	0.055	-9.1807	1.6763	0.938	0.5467	18.3615	3.4119
2012 Yin-1	10.1039/c2dt30446e	CC1=CC=C2N1[B-](F)(F)[N+]1=C(\C=C\N3CCOCCOCCOCCOCC3)C=CC1=C2C1=CC=C(O)C=C1	CC#N	acetonitrile	619	717	98		-30.1021	16.1551	13.947	2.2081	-0.2267	0.055	9.1807	1.6763	0.5514	-0.7733	0.055	-9.1807	1.6763	0.938	0.5467	18.3615	3.4119
2012 Yin-1	10.1039/c2dt30446e	CC1=CC=C2N1[B-](F)(F)[N+]1=C(\C=C\N3CCOCCOCCOCCOCC3)C=CC1=C2C1=CC=C(O)C=C1	CCCCO	butan-1-ol	620	686	66		-30.7063	16.129	14.5773	1.5518	-0.2267	0.055	9.1807	1.6763	0.5514	-0.7733	0.055	-9.1807	1.6763	0.938	0.5467	18.3615	3.4119
2012 Yin-1	10.1039/c2dt30446e	CC1=CC=C2N1[B-](F)(F)[N+]1=C(\C=C\N3CCOCCOCCOCCOCC3)C=CC1=C2C1=CC=C(O)C=C1	ClC(Cl)Cl	trichloromethane	627	681	54		-30.6333	15.949	14.6843	1.2647	-0.2267	0.055	9.1807	1.6763	0.5514	-0.7733	0.055	-9.1807	1.6763	0.938	0.5467	18.3615	3.4119
2012 Yin-1	10.1039/c2dt30446e	CC1=CC=C2N1[B-](F)(F)[N+]1=C(\C=C\N3CCOCCOCCOCCOCC3)C=CC1=C2C1=CC=C(O)C=C1	ClCCl	dichloromethane	626	700	74		-30.2602	15.9744	14.2857	1.6887	-0.2267	0.055	9.1807	1.6763	0.5514	-0.7733	0.055	-9.1807	1.6763	0.938	0.5467	18.3615	3.4119
2012 Yin-1	10.1039/c2dt30446e	CC1=CC=C2N1[B-](F)(F)[N+]1=C(\C=C\N3CCOCCOCCOCCOCC3)C=CC1=C2C1=CC=C(O)C=C1	CCOCC	ethoxyethane	616	666	50		-31.2488	16.2338	15.015	1.2188	-0.2267	0.055	9.1807	1.6763	0.5514	-0.7733	0.055	-9.1807	1.6763	0.938	0.5467	18.3615	3.4119
2012 Yin-1	10.1039/c2dt30446e	CC1=CC=C2N1[B-](F)(F)[N+]1=C(\C=C\N3CCOCCOCCOCCOCC3)C=CC1=C2C1=CC=C(O)C=C1	CN(C)C=O	N,N-dimethylformamide	629	723	94		-29.7295	15.8983	13.8313	2.067	-0.2267	0.055	9.1807	1.6763	0.5514	-0.7733	0.055	-9.1807	1.6763	0.938	0.5467	18.3615	3.4119
2012 Yin-1	10.1039/c2dt30446e	CC1=CC=C2N1[B-](F)(F)[N+]1=C(\C=C\N3CCOCCOCCOCCOCC3)C=CC1=C2C1=CC=C(O)C=C1	CS(C)=O	methanesulfinylmethane	634	729	95		-29.4903	15.7729	13.7174	2.0554	-0.2267	0.055	9.1807	1.6763	0.5514	-0.7733	0.055	-9.1807	1.6763	0.938	0.5467	18.3615	3.4119
2012 Yin-1	10.1039/c2dt30446e	CC1=CC=C2N1[B-](F)(F)[N+]1=C(\C=C\N3CCOCCOCCOCCOCC3)C=CC1=C2C1=CC=C(O)C=C1	CCO	ethanol	618	694	76		-30.5905	16.1812	14.4092	1.772	-0.2267	0.055	9.1807	1.6763	0.5514	-0.7733	0.055	-9.1807	1.6763	0.938	0.5467	18.3615	3.4119
2012 Yin-1	10.1039/c2dt30446e	CC1=CC=C2N1[B-](F)(F)[N+]1=C(\C=C\N3CCOCCOCCOCCOCC3)C=CC1=C2C1=CC=C(O)C=C1	CO	methanol	616	699	83		-30.5399	16.2338	14.3062	1.9276	-0.2267	0.055	9.1807	1.6763	0.5514	-0.7733	0.055	-9.1807	1.6763	0.938	0.5467	18.3615	3.4119
2012 Yin-1	10.1039/c2dt30446e	CC1=CC=C2N1[B-](F)(F)[N+]1=C(\C=C\N3CCOCCOCCOCCOCC3)C=CC1=C2C1=CC=C(O)C=C1	CCCO	propan-1-ol	620	690	70		-30.6218	16.129	14.4928	1.6363	-0.2267	0.055	9.1807	1.6763	0.5514	-0.7733	0.055	-9.1807	1.6763	0.938	0.5467	18.3615	3.4119
2012 Yin-1	10.1039/c2dt30446e	CC1=CC=C2N1[B-](F)(F)[N+]1=C(\C=C\N3CCOCCOCCOCCOCC3)C=CC1=C2C1=CC=C(O)C=C1	CC(C)O	propan-2-ol	617	677	60		-30.9785	16.2075	14.771	1.4364	-0.2267	0.055	9.1807	1.6763	0.5514	-0.7733	0.055	-9.1807	1.6763	0.938	0.5467	18.3615	3.4119
2012 Yin-1	10.1039/c2dt30446e	CC1=CC=C2N1[B-](F)(F)[N+]1=C(\C=C\N3CCOCCOCCOCCOCC3)C=CC1=C2C1=CC=C(O)C=C1	C1CCOC1	oxolane	623	690	67		-30.5441	16.0514	14.4928	1.5586	-0.2267	0.055	9.1807	1.6763	0.5514	-0.7733	0.055	-9.1807	1.6763	0.938	0.5467	18.3615	3.4119
2004 Shen-4f	10.1002/chem.200400173	CCOC(=O)C1=C2C=CC=CC2=C2N1[B-](F)(F)[N+]1=C(C(=O)OCC)C3=CC=CC=C3C1=C2C1=CC=CC=C1	CCCCCC	hexane	637	654	17	0.44	-30.9891	15.6986	15.2905	0.4081	-0.2377	0.1938	8.4193	5.9982	0.0529	-0.7624	0.1938	-8.4193	5.9982	0.6165	0.5247	16.8386	3.2079
2004 Shen-4f	10.1002/chem.200400173	CCOC(=O)C1=C2C=CC=CC2=C2N1[B-](F)(F)[N+]1=C(C(=O)OCC)C3=CC=CC=C3C1=C2C1=CC=CC=C1	CCCCOCCCC	1-butoxybutane	637	657	20	0.45	-30.9193	15.6986	15.2207	0.4779	-0.2377	0.1938	8.4193	5.9982	0.0529	-0.7624	0.1938	-8.4193	5.9982	0.6165	0.5247	16.8386	3.2079
2004 Shen-4f	10.1002/chem.200400173	CCOC(=O)C1=C2C=CC=CC2=C2N1[B-](F)(F)[N+]1=C(C(=O)OCC)C3=CC=CC=C3C1=C2C1=CC=CC=C1	CCOCC	ethoxyethane	633	655	22	0.43	-31.065	15.7978	15.2672	0.5306	-0.2377	0.1938	8.4193	5.9982	0.0529	-0.7624	0.1938	-8.4193	5.9982	0.6165	0.5247	16.8386	3.2079
2004 Shen-4f	10.1002/chem.200400173	CCOC(=O)C1=C2C=CC=CC2=C2N1[B-](F)(F)[N+]1=C(C(=O)OCC)C3=CC=CC=C3C1=C2C1=CC=CC=C1	CCOC(C)=O	ethyl acetate	632	657	25	0.39	-31.0435	15.8228	15.2207	0.6021	-0.2377	0.1938	8.4193	5.9982	0.0529	-0.7624	0.1938	-8.4193	5.9982	0.6165	0.5247	16.8386	3.2079
2004 Shen-4f	10.1002/chem.200400173	CCOC(=O)C1=C2C=CC=CC2=C2N1[B-](F)(F)[N+]1=C(C(=O)OCC)C3=CC=CC=C3C1=C2C1=CC=CC=C1	C1CCOC1	oxolane	635	660	25	0.42	-30.8995	15.748	15.1515	0.5965	-0.2377	0.1938	8.4193	5.9982	0.0529	-0.7624	0.1938	-8.4193	5.9982	0.6165	0.5247	16.8386	3.2079
2004 Shen-4f	10.1002/chem.200400173	CCOC(=O)C1=C2C=CC=CC2=C2N1[B-](F)(F)[N+]1=C(C(=O)OCC)C3=CC=CC=C3C1=C2C1=CC=CC=C1	O=C1CCCCC1	cyclohexanone	635	663	28	0.42	-30.831	15.748	15.083	0.6651	-0.2377	0.1938	8.4193	5.9982	0.0529	-0.7624	0.1938	-8.4193	5.9982	0.6165	0.5247	16.8386	3.2079
2004 Shen-4f	10.1002/chem.200400173	CCOC(=O)C1=C2C=CC=CC2=C2N1[B-](F)(F)[N+]1=C(C(=O)OCC)C3=CC=CC=C3C1=C2C1=CC=CC=C1	CC(C)=O	propan-2-one	631	659	28	0.43	-31.0224	15.8479	15.1745	0.6734	-0.2377	0.1938	8.4193	5.9982	0.0529	-0.7624	0.1938	-8.4193	5.9982	0.6165	0.5247	16.8386	3.2079
2004 Shen-4f	10.1002/chem.200400173	CCOC(=O)C1=C2C=CC=CC2=C2N1[B-](F)(F)[N+]1=C(C(=O)OCC)C3=CC=CC=C3C1=C2C1=CC=CC=C1	CCC#N	propanenitrile	633	661	28	0.36	-30.9264	15.7978	15.1286	0.6692	-0.2377	0.1938	8.4193	5.9982	0.0529	-0.7624	0.1938	-8.4193	5.9982	0.6165	0.5247	16.8386	3.2079
2004 Shen-4f	10.1002/chem.200400173	CCOC(=O)C1=C2C=CC=CC2=C2N1[B-](F)(F)[N+]1=C(C(=O)OCC)C3=CC=CC=C3C1=C2C1=CC=CC=C1	CC#N	acetonitrile	633	662	29	0.43	-30.9035	15.7978	15.1057	0.692	-0.2377	0.1938	8.4193	5.9982	0.0529	-0.7624	0.1938	-8.4193	5.9982	0.6165	0.5247	16.8386	3.2079
2004 Shen-4f	10.1002/chem.200400173	CCOC(=O)C1=C2C=CC=CC2=C2N1[B-](F)(F)[N+]1=C(C(=O)OCC)C3=CC=CC=C3C1=C2C1=CC=CC=C1	CO	methanol	634	664	30	0.34	-30.8331	15.7729	15.0602	0.7126	-0.2377	0.1938	8.4193	5.9982	0.0529	-0.7624	0.1938	-8.4193	5.9982	0.6165	0.5247	16.8386	3.2079
2019 Antina-2,3-CH2-bis(BODIPY)	10.1016/j.saa.2019.03.117	CC1=C(C)C(C)=C2C=C3C(C)=C(CC4=C(C)C(C)=C5C=C6C(C)=C(C)C(C)=[N+]6[B-](F)(F)N45)C(C)=[N+]3[B-](F)(F)N12	C1CCCCC1	cyclohexane	551	568	17	0.99	-35.7545	18.1488	17.6056	0.5432	-0.242	0.0267	9.482	0.9585	0.9002	-0.758	0.0267	-9.482	0.9585	0.989	0.5161	18.964	3.1327
2019 Antina-2,3-CH2-bis(BODIPY)	10.1016/j.saa.2019.03.117	CC1=C(C)C(C)=C2C=C3C(C)=C(CC4=C(C)C(C)=C5C=C6C(C)=C(C)C(C)=[N+]6[B-](F)(F)N45)C(C)=[N+]3[B-](F)(F)N12	CCCCCCC	heptane	550	567	17	0.9	-35.8185	18.1818	17.6367	0.5451	-0.242	0.0267	9.482	0.9585	0.9002	-0.758	0.0267	-9.482	0.9585	0.989	0.5161	18.964	3.1327
2019 Antina-2,3-CH2-bis(BODIPY)	10.1016/j.saa.2019.03.117	CC1=C(C)C(C)=C2C=C3C(C)=C(CC4=C(C)C(C)=C5C=C6C(C)=C(C)C(C)=[N+]6[B-](F)(F)N45)C(C)=[N+]3[B-](F)(F)N12	C1=CC=CC=C1	benzene	553	569	16	0.76	-35.6579	18.0832	17.5747	0.5085	-0.242	0.0267	9.482	0.9585	0.9002	-0.758	0.0267	-9.482	0.9585	0.989	0.5161	18.964	3.1327
2019 Antina-2,3-CH2-bis(BODIPY)	10.1016/j.saa.2019.03.117	CC1=C(C)C(C)=C2C=C3C(C)=C(CC4=C(C)C(C)=C5C=C6C(C)=C(C)C(C)=[N+]6[B-](F)(F)N45)C(C)=[N+]3[B-](F)(F)N12	CC1=CC=CC=C1	toluene	553	569	16	0.78	-35.6579	18.0832	17.5747	0.5085	-0.242	0.0267	9.482	0.9585	0.9002	-0.758	0.0267	-9.482	0.9585	0.989	0.5161	18.964	3.1327
2019 Antina-2,3-CH2-bis(BODIPY)	10.1016/j.saa.2019.03.117	CC1=C(C)C(C)=C2C=C3C(C)=C(CC4=C(C)C(C)=C5C=C6C(C)=C(C)C(C)=[N+]6[B-](F)(F)N45)C(C)=[N+]3[B-](F)(F)N12	ClC(Cl)Cl	trichloromethane	552	569	17	0.74	-35.6906	18.1159	17.5747	0.5412	-0.242	0.0267	9.482	0.9585	0.9002	-0.758	0.0267	-9.482	0.9585	0.989	0.5161	18.964	3.1327
2019 Antina-2,3-CH2-bis(BODIPY)	10.1016/j.saa.2019.03.117	CC1=C(C)C(C)=C2C=C3C(C)=C(CC4=C(C)C(C)=C5C=C6C(C)=C(C)C(C)=[N+]6[B-](F)(F)N45)C(C)=[N+]3[B-](F)(F)N12	CCO	ethanol	548	554	6	0.06	-36.2987	18.2482	18.0505	0.1976	-0.242	0.0267	9.482	0.9585	0.9002	-0.758	0.0267	-9.482	0.9585	0.989	0.5161	18.964	3.1327
2019 Antina-2,3-CH2-bis(BODIPY)	10.1016/j.saa.2019.03.117	CC1=C(C)C(C)=C2C=C3C(C)=C(CC4=C(C)C(C)=C5C=C6C(C)=C(C)C(C)=[N+]6[B-](F)(F)N45)C(C)=[N+]3[B-](F)(F)N12	CCCO	propan-1-ol	549	563	14	0.2	-35.9769	18.2149	17.762	0.4529	-0.242	0.0267	9.482	0.9585	0.9002	-0.758	0.0267	-9.482	0.9585	0.989	0.5161	18.964	3.1327
2019 Antina-2,3-CH2-bis(BODIPY)	10.1016/j.saa.2019.03.117	CC1=C(C)C(C)=C2C=C3C(C)=C(CC4=C(C)C(C)=C5C=C6C(C)=C(C)C(C)=[N+]6[B-](F)(F)N45)C(C)=[N+]3[B-](F)(F)N12	CN(C)C=O	N,N-dimethylformamide	547	551	4	0.008	-36.4304	18.2815	18.1488	0.1327	-0.242	0.0267	9.482	0.9585	0.9002	-0.758	0.0267	-9.482	0.9585	0.989	0.5161	18.964	3.1327
2019 Antina-2,3-CH2-bis(BODIPY)	10.1016/j.saa.2019.03.117	CC1=C(C)C(C)=C2C=C3C(C)=C(CC4=C(C)C(C)=C5C=C6C(C)=C(C)C(C)=[N+]6[B-](F)(F)N45)C(C)=[N+]3[B-](F)(F)N12	CS(C)=O	methanesulfinylmethane	548	558	10	0.008	-36.1693	18.2482	17.9211	0.327	-0.242	0.0267	9.482	0.9585	0.9002	-0.758	0.0267	-9.482	0.9585	0.989	0.5161	18.964	3.1327
2019 Antina-2,3-CH2-bis(BODIPY)	10.1016/j.saa.2019.03.117	CC1=C(C)C(C)=C2C=C3C(C)=C(CC4=C(C)C(C)=C5C=C6C(C)=C(C)C(C)=[N+]6[B-](F)(F)N45)C(C)=[N+]3[B-](F)(F)N12	C1=CC=NC=C1	pyridine	552	569	17	0.13	-35.6906	18.1159	17.5747	0.5412	-0.242	0.0267	9.482	0.9585	0.9002	-0.758	0.0267	-9.482	0.9585	0.989	0.5161	18.964	3.1327
2019 Kawakami-BFBODIPY-DMP-DMAS	10.14723/tmrsj.44.69	CN(C)C1=CC=C(\C=C\C2=[N+]3C(=CC4=C5C=CC(C)=CC5=C(N4[B-]3(F)F)C3=C(C)C=C(C)N3)C(C)=C2)C=C1	C1COCCO1	1,4-dioxane	711	746	35	0.08	-27.4695	14.0647	13.4048	0.6599	-0.3023	0.1449	5.8294	3.951	0.251	-0.6977	0.1449	-5.8294	3.951	0.6892	0.3954	11.6587	2.3078
2019 Kawakami-BFBODIPY-DMP-DMAS	10.14723/tmrsj.44.69	CN(C)C1=CC=C(\C=C\C2=[N+]3C(=CC4=C5C=CC(C)=CC5=C(N4[B-]3(F)F)C3=C(C)C=C(C)N3)C(C)=C2)C=C1	CC1=CC=CC=C1	toluene	722	750	28	0.09	-27.1837	13.8504	13.3333	0.5171	-0.3023	0.1449	5.8294	3.951	0.251	-0.6977	0.1449	-5.8294	3.951	0.6892	0.3954	11.6587	2.3078
2019 Kawakami-BFBODIPY-DMP-DMAS	10.14723/tmrsj.44.69	CN(C)C1=CC=C(\C=C\C2=[N+]3C(=CC4=C5C=CC(C)=CC5=C(N4[B-]3(F)F)C3=C(C)C=C(C)N3)C(C)=C2)C=C1	ClC(Cl)Cl	trichloromethane	716	755	39	0.09	-27.2115	13.9665	13.245	0.7214	-0.3023	0.1449	5.8294	3.951	0.251	-0.6977	0.1449	-5.8294	3.951	0.6892	0.3954	11.6587	2.3078
2019 Kawakami-BFBODIPY-DMP-DMAS	10.14723/tmrsj.44.69	CN(C)C1=CC=C(\C=C\C2=[N+]3C(=CC4=C5C=CC(C)=CC5=C(N4[B-]3(F)F)C3=C(C)C=C(C)N3)C(C)=C2)C=C1	CCOC(C)=O	ethyl acetate	706	748	42	0.1	-27.5333	14.1643	13.369	0.7953	-0.3023	0.1449	5.8294	3.951	0.251	-0.6977	0.1449	-5.8294	3.951	0.6892	0.3954	11.6587	2.3078
2019 Kawakami-BFBODIPY-DMP-DMAS	10.14723/tmrsj.44.69	CN(C)C1=CC=C(\C=C\C2=[N+]3C(=CC4=C5C=CC(C)=CC5=C(N4[B-]3(F)F)C3=C(C)C=C(C)N3)C(C)=C2)C=C1	C1CCOC1	oxolane	711	752	41	0.08	-27.3626	14.0647	13.2979	0.7668	-0.3023	0.1449	5.8294	3.951	0.251	-0.6977	0.1449	-5.8294	3.951	0.6892	0.3954	11.6587	2.3078
2019 Kawakami-BFBODIPY-DMP-DMAS	10.14723/tmrsj.44.69	CN(C)C1=CC=C(\C=C\C2=[N+]3C(=CC4=C5C=CC(C)=CC5=C(N4[B-]3(F)F)C3=C(C)C=C(C)N3)C(C)=C2)C=C1	ClCCl	dichloromethane	716	762	46	0.07	-27.0898	13.9665	13.1234	0.8431	-0.3023	0.1449	5.8294	3.951	0.251	-0.6977	0.1449	-5.8294	3.951	0.6892	0.3954	11.6587	2.3078
2019 Kawakami-BFBODIPY-DMP-DMAS	10.14723/tmrsj.44.69	CN(C)C1=CC=C(\C=C\C2=[N+]3C(=CC4=C5C=CC(C)=CC5=C(N4[B-]3(F)F)C3=C(C)C=C(C)N3)C(C)=C2)C=C1	CC#N	acetonitrile	704	767	63	0.05	-27.2424	14.2045	13.0378	1.1667	-0.3023	0.1449	5.8294	3.951	0.251	-0.6977	0.1449	-5.8294	3.951	0.6892	0.3954	11.6587	2.3078
2019 Kawakami-BFBODIPY-DMP-DMAS	10.14723/tmrsj.44.69	CN(C)C1=CC=C(\C=C\C2=[N+]3C(=CC4=C5C=CC(C)=CC5=C(N4[B-]3(F)F)C3=C(C)C=C(C)N3)C(C)=C2)C=C1	CN(C)C=O	N,N-dimethylformamide	711	772	61	0.04	-27.0181	14.0647	12.9534	1.1113	-0.3023	0.1449	5.8294	3.951	0.251	-0.6977	0.1449	-5.8294	3.951	0.6892	0.3954	11.6587	2.3078
2019 Kawakami-BFBODIPY-DMP-DMAS	10.14723/tmrsj.44.69	CN(C)C1=CC=C(\C=C\C2=[N+]3C(=CC4=C5C=CC(C)=CC5=C(N4[B-]3(F)F)C3=C(C)C=C(C)N3)C(C)=C2)C=C1	CS(C)=O	methanesulfinylmethane	714	781	67	0.03	-26.8097	14.0056	12.8041	1.2015	-0.3023	0.1449	5.8294	3.951	0.251	-0.6977	0.1449	-5.8294	3.951	0.6892	0.3954	11.6587	2.3078
2019 Kawakami-BFBODIPY-DMP-DMAS	10.14723/tmrsj.44.69	CN(C)C1=CC=C(\C=C\C2=[N+]3C(=CC4=C5C=CC(C)=CC5=C(N4[B-]3(F)F)C3=C(C)C=C(C)N3)C(C)=C2)C=C1	CCO	ethanol	706	754	48	0.05	-27.4269	14.1643	13.2626	0.9017	-0.3023	0.1449	5.8294	3.951	0.251	-0.6977	0.1449	-5.8294	3.951	0.6892	0.3954	11.6587	2.3078
2019 Kawakami-BFBODIPY-DMP-DMAS	10.14723/tmrsj.44.69	CN(C)C1=CC=C(\C=C\C2=[N+]3C(=CC4=C5C=CC(C)=CC5=C(N4[B-]3(F)F)C3=C(C)C=C(C)N3)C(C)=C2)C=C1	CO	methanol	701	754	53	0.05	-27.5279	14.2653	13.2626	1.0027	-0.3023	0.1449	5.8294	3.951	0.251	-0.6977	0.1449	-5.8294	3.951	0.6892	0.3954	11.6587	2.3078
2004 Shen-4e	10.1002/chem.200400173	CCOC(=O)C1=C2C=CC=CC2=C2N1[B-](F)(F)[N+]1=C(C(=O)OCC)C3=CC=CC=C3C1=C2C1=CC2=C(OCCOCCOCCOCCO2)C=C1	CCCCCC	hexane	638	655	17	0.35	-30.9412	15.674	15.2672	0.4068	-0.3178	0.2563	5.9305	7.9225	0.0564	-0.6822	0.2563	-5.9305	7.9225	0.4035	0.3644	11.8609	2.1466
2004 Shen-4e	10.1002/chem.200400173	CCOC(=O)C1=C2C=CC=CC2=C2N1[B-](F)(F)[N+]1=C(C(=O)OCC)C3=CC=CC=C3C1=C2C1=CC2=C(OCCOCCOCCOCCO2)C=C1	CCCCOCCCC	1-butoxybutane	637	658	21	0.4	-30.8962	15.6986	15.1976	0.501	-0.3178	0.2563	5.9305	7.9225	0.0564	-0.6822	0.2563	-5.9305	7.9225	0.4035	0.3644	11.8609	2.1466
2004 Shen-4e	10.1002/chem.200400173	CCOC(=O)C1=C2C=CC=CC2=C2N1[B-](F)(F)[N+]1=C(C(=O)OCC)C3=CC=CC=C3C1=C2C1=CC2=C(OCCOCCOCCOCCO2)C=C1	CCOCC	ethoxyethane	634	656	22	0.45	-31.0168	15.7729	15.2439	0.529	-0.3178	0.2563	5.9305	7.9225	0.0564	-0.6822	0.2563	-5.9305	7.9225	0.4035	0.3644	11.8609	2.1466
2004 Shen-4e	10.1002/chem.200400173	CCOC(=O)C1=C2C=CC=CC2=C2N1[B-](F)(F)[N+]1=C(C(=O)OCC)C3=CC=CC=C3C1=C2C1=CC2=C(OCCOCCOCCOCCO2)C=C1	CCOC(C)=O	ethyl acetate	634	658	24	0.37	-30.9704	15.7729	15.1976	0.5753	-0.3178	0.2563	5.9305	7.9225	0.0564	-0.6822	0.2563	-5.9305	7.9225	0.4035	0.3644	11.8609	2.1466
2004 Shen-4e	10.1002/chem.200400173	CCOC(=O)C1=C2C=CC=CC2=C2N1[B-](F)(F)[N+]1=C(C(=O)OCC)C3=CC=CC=C3C1=C2C1=CC2=C(OCCOCCOCCOCCO2)C=C1	C1CCOC1	oxolane	635	661	26	0.41	-30.8766	15.748	15.1286	0.6194	-0.3178	0.2563	5.9305	7.9225	0.0564	-0.6822	0.2563	-5.9305	7.9225	0.4035	0.3644	11.8609	2.1466
2004 Shen-4e	10.1002/chem.200400173	CCOC(=O)C1=C2C=CC=CC2=C2N1[B-](F)(F)[N+]1=C(C(=O)OCC)C3=CC=CC=C3C1=C2C1=CC2=C(OCCOCCOCCOCCO2)C=C1	O=C1CCCCC1	cyclohexanone	635	663	28	0.13	-30.831	15.748	15.083	0.6651	-0.3178	0.2563	5.9305	7.9225	0.0564	-0.6822	0.2563	-5.9305	7.9225	0.4035	0.3644	11.8609	2.1466
2004 Shen-4e	10.1002/chem.200400173	CCOC(=O)C1=C2C=CC=CC2=C2N1[B-](F)(F)[N+]1=C(C(=O)OCC)C3=CC=CC=C3C1=C2C1=CC2=C(OCCOCCOCCOCCO2)C=C1	CC(C)=O	propan-2-one	631	660	29	0.039	-30.9994	15.8479	15.1515	0.6963	-0.3178	0.2563	5.9305	7.9225	0.0564	-0.6822	0.2563	-5.9305	7.9225	0.4035	0.3644	11.8609	2.1466
2004 Shen-4e	10.1002/chem.200400173	CCOC(=O)C1=C2C=CC=CC2=C2N1[B-](F)(F)[N+]1=C(C(=O)OCC)C3=CC=CC=C3C1=C2C1=CC2=C(OCCOCCOCCOCCO2)C=C1	CCC#N	propanenitrile	633	662	29	0.016	-30.9035	15.7978	15.1057	0.692	-0.3178	0.2563	5.9305	7.9225	0.0564	-0.6822	0.2563	-5.9305	7.9225	0.4035	0.3644	11.8609	2.1466
2004 Shen-4e	10.1002/chem.200400173	CCOC(=O)C1=C2C=CC=CC2=C2N1[B-](F)(F)[N+]1=C(C(=O)OCC)C3=CC=CC=C3C1=C2C1=CC2=C(OCCOCCOCCOCCO2)C=C1	CC#N	acetonitrile	634	662	28	0.018	-30.8786	15.7729	15.1057	0.6671	-0.3178	0.2563	5.9305	7.9225	0.0564	-0.6822	0.2563	-5.9305	7.9225	0.4035	0.3644	11.8609	2.1466
2004 Shen-4e	10.1002/chem.200400173	CCOC(=O)C1=C2C=CC=CC2=C2N1[B-](F)(F)[N+]1=C(C(=O)OCC)C3=CC=CC=C3C1=C2C1=CC2=C(OCCOCCOCCOCCO2)C=C1	CO	methanol	636	661	25	0.046	-30.8519	15.7233	15.1286	0.5947	-0.3178	0.2563	5.9305	7.9225	0.0564	-0.6822	0.2563	-5.9305	7.9225	0.4035	0.3644	11.8609	2.1466
2010 Chaudhuri-1b	10.1016/j.saa.2009.11.048	CCC1=C(C)N2C(=C1C)C(=C1C(C)=C(CC)C(C)=[N+]1[B-]2(F)F)C1=CC=CC=C1	CO	methanol	521.5	536.6	15.1	0.89	-37.8113	19.1755	18.6359	0.5396	-0.357	0.0376	5.6529	1.415	0.8643	-0.643	0.0376	-5.6529	1.415	0.9542	0.286	11.3057	1.801
2010 Chaudhuri-1b	10.1016/j.saa.2009.11.048	CCC1=C(C)N2C(=C1C)C(=C1C(C)=C(CC)C(C)=[N+]1[B-]2(F)F)C1=CC=CC=C1	CC#N	acetonitrile	520.5	535	14.5	0.81	-37.9039	19.2123	18.6916	0.5207	-0.357	0.0376	5.6529	1.415	0.8643	-0.643	0.0376	-5.6529	1.415	0.9542	0.286	11.3057	1.801
2010 Chaudhuri-1b	10.1016/j.saa.2009.11.048	CCC1=C(C)N2C(=C1C)C(=C1C(C)=C(CC)C(C)=[N+]1[B-]2(F)F)C1=CC=CC=C1	CCO	ethanol	522	537.2	15.2	0.78	-37.7721	19.1571	18.615	0.542	-0.357	0.0376	5.6529	1.415	0.8643	-0.643	0.0376	-5.6529	1.415	0.9542	0.286	11.3057	1.801
2010 Chaudhuri-1b	10.1016/j.saa.2009.11.048	CCC1=C(C)N2C(=C1C)C(=C1C(C)=C(CC)C(C)=[N+]1[B-]2(F)F)C1=CC=CC=C1	N#CC1=CC=CC=C1	benzonitrile	526.5	544.5	18	0.78	-37.3588	18.9934	18.3655	0.6279	-0.357	0.0376	5.6529	1.415	0.8643	-0.643	0.0376	-5.6529	1.415	0.9542	0.286	11.3057	1.801
2010 Chaudhuri-1b	10.1016/j.saa.2009.11.048	CCC1=C(C)N2C(=C1C)C(=C1C(C)=C(CC)C(C)=[N+]1[B-]2(F)F)C1=CC=CC=C1	CC(C)O	propan-2-ol	524	539.6	15.6	0.75	-37.6162	19.084	18.5322	0.5517	-0.357	0.0376	5.6529	1.415	0.8643	-0.643	0.0376	-5.6529	1.415	0.9542	0.286	11.3057	1.801
2010 Chaudhuri-1b	10.1016/j.saa.2009.11.048	CCC1=C(C)N2C(=C1C)C(=C1C(C)=C(CC)C(C)=[N+]1[B-]2(F)F)C1=CC=CC=C1	CCCCO	butan-1-ol	524.5	540	15.5	0.73	-37.5843	19.0658	18.5185	0.5473	-0.357	0.0376	5.6529	1.415	0.8643	-0.643	0.0376	-5.6529	1.415	0.9542	0.286	11.3057	1.801
2010 Chaudhuri-1b	10.1016/j.saa.2009.11.048	CCC1=C(C)N2C(=C1C)C(=C1C(C)=C(CC)C(C)=[N+]1[B-]2(F)F)C1=CC=CC=C1	CC(C)=O	propan-2-one	522	534.2	12.2	0.75	-37.8767	19.1571	18.7196	0.4375	-0.357	0.0376	5.6529	1.415	0.8643	-0.643	0.0376	-5.6529	1.415	0.9542	0.286	11.3057	1.801
2010 Chaudhuri-1b	10.1016/j.saa.2009.11.048	CCC1=C(C)N2C(=C1C)C(=C1C(C)=C(CC)C(C)=[N+]1[B-]2(F)F)C1=CC=CC=C1	ClCCl	dichloromethane	524	544.2	20.2	0.85	-37.4596	19.084	18.3756	0.7084	-0.357	0.0376	5.6529	1.415	0.8643	-0.643	0.0376	-5.6529	1.415	0.9542	0.286	11.3057	1.801
2010 Chaudhuri-1b	10.1016/j.saa.2009.11.048	CCC1=C(C)N2C(=C1C)C(=C1C(C)=C(CC)C(C)=[N+]1[B-]2(F)F)C1=CC=CC=C1	CCOC(C)=O	ethyl acetate	521.5	535.2	13.7	0.79	-37.8601	19.1755	18.6846	0.4909	-0.357	0.0376	5.6529	1.415	0.8643	-0.643	0.0376	-5.6529	1.415	0.9542	0.286	11.3057	1.801
2010 Chaudhuri-1b	10.1016/j.saa.2009.11.048	CCC1=C(C)N2C(=C1C)C(=C1C(C)=C(CC)C(C)=[N+]1[B-]2(F)F)C1=CC=CC=C1	ClC(Cl)Cl	trichloromethane	526	544	18	0.8	-37.3938	19.0114	18.3824	0.6291	-0.357	0.0376	5.6529	1.415	0.8643	-0.643	0.0376	-5.6529	1.415	0.9542	0.286	11.3057	1.801
2010 Chaudhuri-1b	10.1016/j.saa.2009.11.048	CCC1=C(C)N2C(=C1C)C(=C1C(C)=C(CC)C(C)=[N+]1[B-]2(F)F)C1=CC=CC=C1	CC1=CC=CC=C1	toluene	526	540	14	0.79	-37.5299	19.0114	18.5185	0.4929	-0.357	0.0376	5.6529	1.415	0.8643	-0.643	0.0376	-5.6529	1.415	0.9542	0.286	11.3057	1.801
2010 Chaudhuri-1b	10.1016/j.saa.2009.11.048	CCC1=C(C)N2C(=C1C)C(=C1C(C)=C(CC)C(C)=[N+]1[B-]2(F)F)C1=CC=CC=C1	C1=CC=CC=C1	benzene	526.5	541.6	15.1	0.81	-37.4572	18.9934	18.4638	0.5295	-0.357	0.0376	5.6529	1.415	0.8643	-0.643	0.0376	-5.6529	1.415	0.9542	0.286	11.3057	1.801
2010 Chaudhuri-1b	10.1016/j.saa.2009.11.048	CCC1=C(C)N2C(=C1C)C(=C1C(C)=C(CC)C(C)=[N+]1[B-]2(F)F)C1=CC=CC=C1	ClC(Cl)(Cl)Cl	tetrachloromethane	526	544	18	0.77	-37.3938	19.0114	18.3824	0.6291	-0.357	0.0376	5.6529	1.415	0.8643	-0.643	0.0376	-5.6529	1.415	0.9542	0.286	11.3057	1.801
2010 Chaudhuri-1b	10.1016/j.saa.2009.11.048	CCC1=C(C)N2C(=C1C)C(=C1C(C)=C(CC)C(C)=[N+]1[B-]2(F)F)C1=CC=CC=C1	C1COCCO1	1,4-dioxane	523.5	536.2	12.7	0.72	-37.752	19.1022	18.6498	0.4524	-0.357	0.0376	5.6529	1.415	0.8643	-0.643	0.0376	-5.6529	1.415	0.9542	0.286	11.3057	1.801
2010 Chaudhuri-1b	10.1016/j.saa.2009.11.048	CCC1=C(C)N2C(=C1C)C(=C1C(C)=C(CC)C(C)=[N+]1[B-]2(F)F)C1=CC=CC=C1	CCCCCC	hexane	523.5	536.4	12.9	0.77	-37.745	19.1022	18.6428	0.4594	-0.357	0.0376	5.6529	1.415	0.8643	-0.643	0.0376	-5.6529	1.415	0.9542	0.286	11.3057	1.801
2018 Mallah-Bn-OH-BDY	10.1016/j.optmat.2018.08.007	CC1=C(CC2=CC=CC=C2)C(C)=C2N1[B-](F)(F)[N+]1=C(C)C(CC3=CC=CC=C3)=C(C)C1=C2C1=CC(C2=NC3=C(S2)C=CC=C3)=C(O)C2=CC=CC=C12	CS(C)=O	methanesulfinylmethane	532	547	15	0.69	-37.0785	18.797	18.2815	0.5155	-0.3659	0.0352	5.237	1.3124	0.9225	-0.6341	0.0352	-5.237	1.3124	0.973	0.2683	10.474	1.7333
2018 Mallah-Bn-OH-BDY	10.1016/j.optmat.2018.08.007	CC1=C(CC2=CC=CC=C2)C(C)=C2N1[B-](F)(F)[N+]1=C(C)C(CC3=CC=CC=C3)=C(C)C1=C2C1=CC(C2=NC3=C(S2)C=CC=C3)=C(O)C2=CC=CC=C12	CN(C)C=O	N,N-dimethylformamide	530	545	15	0.67	-37.2165	18.8679	18.3486	0.5193	-0.3659	0.0352	5.237	1.3124	0.9225	-0.6341	0.0352	-5.237	1.3124	0.973	0.2683	10.474	1.7333
2018 Mallah-Bn-OH-BDY	10.1016/j.optmat.2018.08.007	CC1=C(CC2=CC=CC=C2)C(C)=C2N1[B-](F)(F)[N+]1=C(C)C(CC3=CC=CC=C3)=C(C)C1=C2C1=CC(C2=NC3=C(S2)C=CC=C3)=C(O)C2=CC=CC=C12	CC#N	acetonitrile	528	541	13	0.57	-37.4237	18.9394	18.4843	0.4551	-0.3659	0.0352	5.237	1.3124	0.9225	-0.6341	0.0352	-5.237	1.3124	0.973	0.2683	10.474	1.7333
2018 Mallah-Bn-OH-BDY	10.1016/j.optmat.2018.08.007	CC1=C(CC2=CC=CC=C2)C(C)=C2N1[B-](F)(F)[N+]1=C(C)C(CC3=CC=CC=C3)=C(C)C1=C2C1=CC(C2=NC3=C(S2)C=CC=C3)=C(O)C2=CC=CC=C12	CCO	ethanol	528	540	12	0.61	-37.4579	18.9394	18.5185	0.4209	-0.3659	0.0352	5.237	1.3124	0.9225	-0.6341	0.0352	-5.237	1.3124	0.973	0.2683	10.474	1.7333
2018 Mallah-Bn-OH-BDY	10.1016/j.optmat.2018.08.007	CC1=C(CC2=CC=CC=C2)C(C)=C2N1[B-](F)(F)[N+]1=C(C)C(CC3=CC=CC=C3)=C(C)C1=C2C1=CC(C2=NC3=C(S2)C=CC=C3)=C(O)C2=CC=CC=C12	CC(C)=O	propan-2-one	528	542	14	0.65	-37.3896	18.9394	18.4502	0.4892	-0.3659	0.0352	5.237	1.3124	0.9225	-0.6341	0.0352	-5.237	1.3124	0.973	0.2683	10.474	1.7333
2018 Mallah-Bn-OH-BDY	10.1016/j.optmat.2018.08.007	CC1=C(CC2=CC=CC=C2)C(C)=C2N1[B-](F)(F)[N+]1=C(C)C(CC3=CC=CC=C3)=C(C)C1=C2C1=CC(C2=NC3=C(S2)C=CC=C3)=C(O)C2=CC=CC=C12	C1COCCO1	1,4-dioxane	530	544	14	0.66	-37.2503	18.8679	18.3824	0.4856	-0.3659	0.0352	5.237	1.3124	0.9225	-0.6341	0.0352	-5.237	1.3124	0.973	0.2683	10.474	1.7333
2018 Mallah-Bn-OH-BDY	10.1016/j.optmat.2018.08.007	CC1=C(CC2=CC=CC=C2)C(C)=C2N1[B-](F)(F)[N+]1=C(C)C(CC3=CC=CC=C3)=C(C)C1=C2C1=CC(C2=NC3=C(S2)C=CC=C3)=C(O)C2=CC=CC=C12	CCOC(C)=O	ethyl acetate	528	538	10	0.71	-37.5268	18.9394	18.5874	0.352	-0.3659	0.0352	5.237	1.3124	0.9225	-0.6341	0.0352	-5.237	1.3124	0.973	0.2683	10.474	1.7333
2018 Mallah-Bn-OH-BDY	10.1016/j.optmat.2018.08.007	CC1=C(CC2=CC=CC=C2)C(C)=C2N1[B-](F)(F)[N+]1=C(C)C(CC3=CC=CC=C3)=C(C)C1=C2C1=CC(C2=NC3=C(S2)C=CC=C3)=C(O)C2=CC=CC=C12	C1CCOC1	oxolane	529	542	13	0.75	-37.3538	18.9036	18.4502	0.4534	-0.3659	0.0352	5.237	1.3124	0.9225	-0.6341	0.0352	-5.237	1.3124	0.973	0.2683	10.474	1.7333
2018 Mallah-Bn-OH-BDY	10.1016/j.optmat.2018.08.007	CC1=C(CC2=CC=CC=C2)C(C)=C2N1[B-](F)(F)[N+]1=C(C)C(CC3=CC=CC=C3)=C(C)C1=C2C1=CC(C2=NC3=C(S2)C=CC=C3)=C(O)C2=CC=CC=C12	ClCCl	dichloromethane	530	544	14	0.66	-37.2503	18.8679	18.3824	0.4856	-0.3659	0.0352	5.237	1.3124	0.9225	-0.6341	0.0352	-5.237	1.3124	0.973	0.2683	10.474	1.7333
2018 Mallah-Bn-OH-BDY	10.1016/j.optmat.2018.08.007	CC1=C(CC2=CC=CC=C2)C(C)=C2N1[B-](F)(F)[N+]1=C(C)C(CC3=CC=CC=C3)=C(C)C1=C2C1=CC(C2=NC3=C(S2)C=CC=C3)=C(O)C2=CC=CC=C12	CC1=CC=CC=C1	toluene	532	546	14	0.69	-37.112	18.797	18.315	0.482	-0.3659	0.0352	5.237	1.3124	0.9225	-0.6341	0.0352	-5.237	1.3124	0.973	0.2683	10.474	1.7333
2019 Guseva-BODIPY 1	10.1016/j.molliq.2019.04.058	F[B-]1(F)N2C=CC=C2C(NCC#C)=C2C=CC=[N+]12	C1CCCCC1	cyclohexane	426	486	60	0.999	-44.0503	23.4742	20.5761	2.898	-0.3792	0.0563	6.9842	2.5669	0.8316	-0.6208	0.0563	-6.9842	2.5669	0.9307	0.2416	13.9683	1.6371
2019 Guseva-BODIPY 1	10.1016/j.molliq.2019.04.058	F[B-]1(F)N2C=CC=C2C(NCC#C)=C2C=CC=[N+]12	C1=CC=CC=C1	benzene	422	485	63	0.924	-44.3152	23.6967	20.6186	3.0781	-0.3792	0.0563	6.9842	2.5669	0.8316	-0.6208	0.0563	-6.9842	2.5669	0.9307	0.2416	13.9683	1.6371
2019 Guseva-BODIPY 1	10.1016/j.molliq.2019.04.058	F[B-]1(F)N2C=CC=C2C(NCC#C)=C2C=CC=[N+]12	CC1=CC=CC=C1	toluene	421	485	64	0.92	-44.3715	23.753	20.6186	3.1344	-0.3792	0.0563	6.9842	2.5669	0.8316	-0.6208	0.0563	-6.9842	2.5669	0.9307	0.2416	13.9683	1.6371
2019 Guseva-BODIPY 1	10.1016/j.molliq.2019.04.058	F[B-]1(F)N2C=CC=C2C(NCC#C)=C2C=CC=[N+]12	ClC(Cl)Cl	trichloromethane	418	485	67	0.829	-44.542	23.9234	20.6186	3.3049	-0.3792	0.0563	6.9842	2.5669	0.8316	-0.6208	0.0563	-6.9842	2.5669	0.9307	0.2416	13.9683	1.6371
2019 Guseva-BODIPY 1	10.1016/j.molliq.2019.04.058	F[B-]1(F)N2C=CC=C2C(NCC#C)=C2C=CC=[N+]12	CCCCO	butan-1-ol	406	463	57	0.79	-46.2288	24.6305	21.5983	3.0323	-0.3792	0.0563	6.9842	2.5669	0.8316	-0.6208	0.0563	-6.9842	2.5669	0.9307	0.2416	13.9683	1.6371
2019 Guseva-BODIPY 1	10.1016/j.molliq.2019.04.058	F[B-]1(F)N2C=CC=C2C(NCC#C)=C2C=CC=[N+]12	CCCO	propan-1-ol	408	467	59	0.741	-45.9231	24.5098	21.4133	3.0965	-0.3792	0.0563	6.9842	2.5669	0.8316	-0.6208	0.0563	-6.9842	2.5669	0.9307	0.2416	13.9683	1.6371
2019 Guseva-BODIPY 1	10.1016/j.molliq.2019.04.058	F[B-]1(F)N2C=CC=C2C(NCC#C)=C2C=CC=[N+]12	CCO	ethanol	406	468	62	0.6	-45.9981	24.6305	21.3675	3.263	-0.3792	0.0563	6.9842	2.5669	0.8316	-0.6208	0.0563	-6.9842	2.5669	0.9307	0.2416	13.9683	1.6371
2019 Guseva-BODIPY 1	10.1016/j.molliq.2019.04.058	F[B-]1(F)N2C=CC=C2C(NCC#C)=C2C=CC=[N+]12	CN(C)C=O	N,N-dimethylformamide	404	458	54	0.442	-46.5865	24.7525	21.8341	2.9184	-0.3792	0.0563	6.9842	2.5669	0.8316	-0.6208	0.0563	-6.9842	2.5669	0.9307	0.2416	13.9683	1.6371
2019 Guseva-BODIPY 1	10.1016/j.molliq.2019.04.058	F[B-]1(F)N2C=CC=C2C(NCC#C)=C2C=CC=[N+]12	CS(C)=O	methanesulfinylmethane	404	463	59	0.278	-46.3507	24.7525	21.5983	3.1542	-0.3792	0.0563	6.9842	2.5669	0.8316	-0.6208	0.0563	-6.9842	2.5669	0.9307	0.2416	13.9683	1.6371
2019 Guseva-BODIPY 1	10.1016/j.molliq.2019.04.058	F[B-]1(F)N2C=CC=C2C(NCC#C)=C2C=CC=[N+]12	OCCNCCO	2-[(2-hydroxyethyl)amino]ethan-1-ol	405	433	28	0.032	-47.786	24.6914	23.0947	1.5967	-0.3792	0.0563	6.9842	2.5669	0.8316	-0.6208	0.0563	-6.9842	2.5669	0.9307	0.2416	13.9683	1.6371
2006 Qin(190) -1	10.1016/j.jphotochem.2006.03.015	COC(=O)C1=CC=C(C=C1)C1=C2C(C)=CC(C)=[N+]2[B-](F)(F)N2C(\C=C\C3=CC(Cl)=C(O)C=C3)=CC(C)=C12	C1CCCCC1	cyclohexane	567	577	10	0.98	-34.9677	17.6367	17.331	0.3057	-0.4035	0.0353	3.5692	1.2225	0.922	-0.5965	0.0353	-3.5692	1.2225	0.9629	0.1931	7.1384	1.4785
2006 Qin(190) -1	10.1016/j.jphotochem.2006.03.015	COC(=O)C1=CC=C(C=C1)C1=C2C(C)=CC(C)=[N+]2[B-](F)(F)N2C(\C=C\C3=CC(Cl)=C(O)C=C3)=CC(C)=C12	C1COCCO1	1,4-dioxane	570	583	13	0.98	-34.6965	17.5439	17.1527	0.3912	-0.4035	0.0353	3.5692	1.2225	0.922	-0.5965	0.0353	-3.5692	1.2225	0.9629	0.1931	7.1384	1.4785
2006 Qin(190) -1	10.1016/j.jphotochem.2006.03.015	COC(=O)C1=CC=C(C=C1)C1=C2C(C)=CC(C)=[N+]2[B-](F)(F)N2C(\C=C\C3=CC(Cl)=C(O)C=C3)=CC(C)=C12	CC1=CC=CC=C1	toluene	571	584	13	1	-34.6364	17.5131	17.1233	0.3898	-0.4035	0.0353	3.5692	1.2225	0.922	-0.5965	0.0353	-3.5692	1.2225	0.9629	0.1931	7.1384	1.4785
2006 Qin(190) -1	10.1016/j.jphotochem.2006.03.015	COC(=O)C1=CC=C(C=C1)C1=C2C(C)=CC(C)=[N+]2[B-](F)(F)N2C(\C=C\C3=CC(Cl)=C(O)C=C3)=CC(C)=C12	CCOCC	ethoxyethane	566	579	13	0.98	-34.939	17.6678	17.2712	0.3967	-0.4035	0.0353	3.5692	1.2225	0.922	-0.5965	0.0353	-3.5692	1.2225	0.9629	0.1931	7.1384	1.4785
2006 Qin(190) -1	10.1016/j.jphotochem.2006.03.015	COC(=O)C1=CC=C(C=C1)C1=C2C(C)=CC(C)=[N+]2[B-](F)(F)N2C(\C=C\C3=CC(Cl)=C(O)C=C3)=CC(C)=C12	ClC(Cl)Cl	trichloromethane	572	585	13	1	-34.5765	17.4825	17.094	0.3885	-0.4035	0.0353	3.5692	1.2225	0.922	-0.5965	0.0353	-3.5692	1.2225	0.9629	0.1931	7.1384	1.4785
2006 Qin(190) -1	10.1016/j.jphotochem.2006.03.015	COC(=O)C1=CC=C(C=C1)C1=C2C(C)=CC(C)=[N+]2[B-](F)(F)N2C(\C=C\C3=CC(Cl)=C(O)C=C3)=CC(C)=C12	CCOC(C)=O	ethyl acetate	567	580	13	0.99	-34.8781	17.6367	17.2414	0.3953	-0.4035	0.0353	3.5692	1.2225	0.922	-0.5965	0.0353	-3.5692	1.2225	0.9629	0.1931	7.1384	1.4785
2006 Qin(190) -1	10.1016/j.jphotochem.2006.03.015	COC(=O)C1=CC=C(C=C1)C1=C2C(C)=CC(C)=[N+]2[B-](F)(F)N2C(\C=C\C3=CC(Cl)=C(O)C=C3)=CC(C)=C12	CCCCO	butan-1-ol	573	591	18	0.93	-34.3725	17.452	16.9205	0.5315	-0.4035	0.0353	3.5692	1.2225	0.922	-0.5965	0.0353	-3.5692	1.2225	0.9629	0.1931	7.1384	1.4785
2006 Qin(190) -1	10.1016/j.jphotochem.2006.03.015	COC(=O)C1=CC=C(C=C1)C1=C2C(C)=CC(C)=[N+]2[B-](F)(F)N2C(\C=C\C3=CC(Cl)=C(O)C=C3)=CC(C)=C12	CC(C)=O	propan-2-one	567	581	14	1	-34.8484	17.6367	17.2117	0.425	-0.4035	0.0353	3.5692	1.2225	0.922	-0.5965	0.0353	-3.5692	1.2225	0.9629	0.1931	7.1384	1.4785
2006 Qin(190) -1	10.1016/j.jphotochem.2006.03.015	COC(=O)C1=CC=C(C=C1)C1=C2C(C)=CC(C)=[N+]2[B-](F)(F)N2C(\C=C\C3=CC(Cl)=C(O)C=C3)=CC(C)=C12	CO	methanol	567	584	17	0.98	-34.76	17.6367	17.1233	0.5134	-0.4035	0.0353	3.5692	1.2225	0.922	-0.5965	0.0353	-3.5692	1.2225	0.9629	0.1931	7.1384	1.4785
2006 Qin(190) -1	10.1016/j.jphotochem.2006.03.015	COC(=O)C1=CC=C(C=C1)C1=C2C(C)=CC(C)=[N+]2[B-](F)(F)N2C(\C=C\C3=CC(Cl)=C(O)C=C3)=CC(C)=C12	CC#N	acetonitrile	564	580	16	1	-34.9719	17.7305	17.2414	0.4891	-0.4035	0.0353	3.5692	1.2225	0.922	-0.5965	0.0353	-3.5692	1.2225	0.9629	0.1931	7.1384	1.4785
2006 Qin(190) -1	10.1016/j.jphotochem.2006.03.015	COC(=O)C1=CC=C(C=C1)C1=C2C(C)=CC(C)=[N+]2[B-](F)(F)N2C(\C=C\C3=CC(Cl)=C(O)C=C3)=CC(C)=C12	CN(C)C=O	N,N-dimethylformamide	573	591	18	1	-34.3725	17.452	16.9205	0.5315	-0.4035	0.0353	3.5692	1.2225	0.922	-0.5965	0.0353	-3.5692	1.2225	0.9629	0.1931	7.1384	1.4785
2006 Qin(190) -1	10.1016/j.jphotochem.2006.03.015	COC(=O)C1=CC=C(C=C1)C1=C2C(C)=CC(C)=[N+]2[B-](F)(F)N2C(\C=C\C3=CC(Cl)=C(O)C=C3)=CC(C)=C12	CS(C)=O	methanesulfinylmethane	576	595	19	1	-34.1678	17.3611	16.8067	0.5544	-0.4035	0.0353	3.5692	1.2225	0.922	-0.5965	0.0353	-3.5692	1.2225	0.9629	0.1931	7.1384	1.4785
2015 Waddell-5	10.1016/j.dyepig.2015.01.010	CC1=C(C(C)=C2N1[B-](F)(F)[N+]1=C(C)C(=C(C)C1=C2C)C(C)(C)C)C(C)(C)C	CC(O)=O	acetic acid	522	560	38		-37.0142	19.1571	17.8571	1.2999	-0.4109	0.0323	3.9494	1.1905	0.9147	-0.5891	0.0323	-3.9494	1.1905	0.9567	0.1782	7.8987	1.4336
2015 Waddell-5	10.1016/j.dyepig.2015.01.010	CC1=C(C(C)=C2N1[B-](F)(F)[N+]1=C(C)C(=C(C)C1=C2C)C(C)(C)C)C(C)(C)C	CC(C)=O	propan-2-one	522	564	42		-36.8876	19.1571	17.7305	1.4266	-0.4109	0.0323	3.9494	1.1905	0.9147	-0.5891	0.0323	-3.9494	1.1905	0.9567	0.1782	7.8987	1.4336
2015 Waddell-5	10.1016/j.dyepig.2015.01.010	CC1=C(C(C)=C2N1[B-](F)(F)[N+]1=C(C)C(=C(C)C1=C2C)C(C)(C)C)C(C)(C)C	CC#N	acetonitrile	520	558	38		-37.1519	19.2308	17.9211	1.3096	-0.4109	0.0323	3.9494	1.1905	0.9147	-0.5891	0.0323	-3.9494	1.1905	0.9567	0.1782	7.8987	1.4336
2015 Waddell-5	10.1016/j.dyepig.2015.01.010	CC1=C(C(C)=C2N1[B-](F)(F)[N+]1=C(C)C(=C(C)C1=C2C)C(C)(C)C)C(C)(C)C	CCCCO	butan-1-ol	525	566	41		-36.7155	19.0476	17.6678	1.3798	-0.4109	0.0323	3.9494	1.1905	0.9147	-0.5891	0.0323	-3.9494	1.1905	0.9567	0.1782	7.8987	1.4336
2015 Waddell-5	10.1016/j.dyepig.2015.01.010	CC1=C(C(C)=C2N1[B-](F)(F)[N+]1=C(C)C(=C(C)C1=C2C)C(C)(C)C)C(C)(C)C	CC(C)(C)O	2-methylpropan-2-ol	525	565	40		-36.7467	19.0476	17.6991	1.3485	-0.4109	0.0323	3.9494	1.1905	0.9147	-0.5891	0.0323	-3.9494	1.1905	0.9567	0.1782	7.8987	1.4336
2015 Waddell-5	10.1016/j.dyepig.2015.01.010	CC1=C(C(C)=C2N1[B-](F)(F)[N+]1=C(C)C(=C(C)C1=C2C)C(C)(C)C)C(C)(C)C	CCOCC	ethoxyethane	524	564	40		-36.8145	19.084	17.7305	1.3535	-0.4109	0.0323	3.9494	1.1905	0.9147	-0.5891	0.0323	-3.9494	1.1905	0.9567	0.1782	7.8987	1.4336
2015 Waddell-5	10.1016/j.dyepig.2015.01.010	CC1=C(C(C)=C2N1[B-](F)(F)[N+]1=C(C)C(=C(C)C1=C2C)C(C)(C)C)C(C)(C)C	CS(C)=O	methanesulfinylmethane	523	561	38		-36.9458	19.1205	17.8253	1.2951	-0.4109	0.0323	3.9494	1.1905	0.9147	-0.5891	0.0323	-3.9494	1.1905	0.9567	0.1782	7.8987	1.4336
2015 Waddell-5	10.1016/j.dyepig.2015.01.010	CC1=C(C(C)=C2N1[B-](F)(F)[N+]1=C(C)C(=C(C)C1=C2C)C(C)(C)C)C(C)(C)C	C1COCCO1	1,4-dioxane	524	563	39		-36.846	19.084	17.762	1.322	-0.4109	0.0323	3.9494	1.1905	0.9147	-0.5891	0.0323	-3.9494	1.1905	0.9567	0.1782	7.8987	1.4336
2015 Waddell-5	10.1016/j.dyepig.2015.01.010	CC1=C(C(C)=C2N1[B-](F)(F)[N+]1=C(C)C(=C(C)C1=C2C)C(C)(C)C)C(C)(C)C	CCO	ethanol	524	561	37		-36.9093	19.084	17.8253	1.2587	-0.4109	0.0323	3.9494	1.1905	0.9147	-0.5891	0.0323	-3.9494	1.1905	0.9567	0.1782	7.8987	1.4336
2015 Waddell-5	10.1016/j.dyepig.2015.01.010	CC1=C(C(C)=C2N1[B-](F)(F)[N+]1=C(C)C(=C(C)C1=C2C)C(C)(C)C)C(C)(C)C	CCOC(C)=O	ethyl acetate	522	559	37		-37.0462	19.1571	17.8891	1.268	-0.4109	0.0323	3.9494	1.1905	0.9147	-0.5891	0.0323	-3.9494	1.1905	0.9567	0.1782	7.8987	1.4336
2015 Waddell-5	10.1016/j.dyepig.2015.01.010	CC1=C(C(C)=C2N1[B-](F)(F)[N+]1=C(C)C(=C(C)C1=C2C)C(C)(C)C)C(C)(C)C	OCCO	ethane-1,2-diol	524	562	38		-36.8776	19.084	17.7936	1.2904	-0.4109	0.0323	3.9494	1.1905	0.9147	-0.5891	0.0323	-3.9494	1.1905	0.9567	0.1782	7.8987	1.4336
2015 Waddell-5	10.1016/j.dyepig.2015.01.010	CC1=C(C(C)=C2N1[B-](F)(F)[N+]1=C(C)C(=C(C)C1=C2C)C(C)(C)C)C(C)(C)C	CO	methanol	522	560	38		-37.0142	19.1571	17.8571	1.2999	-0.4109	0.0323	3.9494	1.1905	0.9147	-0.5891	0.0323	-3.9494	1.1905	0.9567	0.1782	7.8987	1.4336
2015 Waddell-5	10.1016/j.dyepig.2015.01.010	CC1=C(C(C)=C2N1[B-](F)(F)[N+]1=C(C)C(=C(C)C1=C2C)C(C)(C)C)C(C)(C)C	CC1CCCCC1	methylcyclohexane	528	570	42		-36.4833	18.9394	17.5439	1.3955	-0.4109	0.0323	3.9494	1.1905	0.9147	-0.5891	0.0323	-3.9494	1.1905	0.9567	0.1782	7.8987	1.4336
2015 Waddell-5	10.1016/j.dyepig.2015.01.010	CC1=C(C(C)=C2N1[B-](F)(F)[N+]1=C(C)C(=C(C)C1=C2C)C(C)(C)C)C(C)(C)C	CCCCC	pentane	526	565	39		-36.7105	19.0114	17.6991	1.3123	-0.4109	0.0323	3.9494	1.1905	0.9147	-0.5891	0.0323	-3.9494	1.1905	0.9567	0.1782	7.8987	1.4336
2015 Waddell-5	10.1016/j.dyepig.2015.01.010	CC1=C(C(C)=C2N1[B-](F)(F)[N+]1=C(C)C(=C(C)C1=C2C)C(C)(C)C)C(C)(C)C	CC(C)O	propan-2-ol	524	565	41		-36.7831	19.084	17.6991	1.3849	-0.4109	0.0323	3.9494	1.1905	0.9147	-0.5891	0.0323	-3.9494	1.1905	0.9567	0.1782	7.8987	1.4336
2015 Waddell-5	10.1016/j.dyepig.2015.01.010	CC1=C(C(C)=C2N1[B-](F)(F)[N+]1=C(C)C(=C(C)C1=C2C)C(C)(C)C)C(C)(C)C	C1CCOC1	oxolane	524	564	40		-36.8145	19.084	17.7305	1.3535	-0.4109	0.0323	3.9494	1.1905	0.9147	-0.5891	0.0323	-3.9494	1.1905	0.9567	0.1782	7.8987	1.4336
2016 Zhu(35627)-BP-2	10.1038/srep35627	CC1=CC(C)=C2N1[B-](F)(F)[N+]1=C(C)C=C(C)C1=C2CC[N+](C)(C)C	CC1=CC=CC=C1	toluene	510	523	13	0.04	-38.7283	19.6078	19.1205	0.4874	-0.4325	0.0431	2.8979	1.6777	0.9172	-0.5675	0.0431	-2.8979	1.6777	0.9504	0.135	5.7959	1.3122
2016 Zhu(35627)-BP-2	10.1038/srep35627	CC1=CC(C)=C2N1[B-](F)(F)[N+]1=C(C)C=C(C)C1=C2CC[N+](C)(C)C	CCOC(C)=O	ethyl acetate	504	518	14	0.09	-39.1463	19.8413	19.305	0.5363	-0.4325	0.0431	2.8979	1.6777	0.9172	-0.5675	0.0431	-2.8979	1.6777	0.9504	0.135	5.7959	1.3122
2016 Zhu(35627)-BP-2	10.1038/srep35627	CC1=CC(C)=C2N1[B-](F)(F)[N+]1=C(C)C=C(C)C1=C2CC[N+](C)(C)C	C1CCOC1	oxolane	507	522	15	0.18	-38.881	19.7239	19.1571	0.5668	-0.4325	0.0431	2.8979	1.6777	0.9172	-0.5675	0.0431	-2.8979	1.6777	0.9504	0.135	5.7959	1.3122
2016 Zhu(35627)-BP-2	10.1038/srep35627	CC1=CC(C)=C2N1[B-](F)(F)[N+]1=C(C)C=C(C)C1=C2CC[N+](C)(C)C	ClCCl	dichloromethane	512	530	18	0.31	-38.3992	19.5313	18.8679	0.6633	-0.4325	0.0431	2.8979	1.6777	0.9172	-0.5675	0.0431	-2.8979	1.6777	0.9504	0.135	5.7959	1.3122
2016 Zhu(35627)-BP-2	10.1038/srep35627	CC1=CC(C)=C2N1[B-](F)(F)[N+]1=C(C)C=C(C)C1=C2CC[N+](C)(C)C	CCCCCCO	hexan-1-ol	508	521	13	0.36	-38.8789	19.685	19.1939	0.4912	-0.4325	0.0431	2.8979	1.6777	0.9172	-0.5675	0.0431	-2.8979	1.6777	0.9504	0.135	5.7959	1.3122
2016 Zhu(35627)-BP-2	10.1038/srep35627	CC1=CC(C)=C2N1[B-](F)(F)[N+]1=C(C)C=C(C)C1=C2CC[N+](C)(C)C	CC(C)C(C)=O	3-methylbutan-2-one	507	519	12	0.39	-38.9917	19.7239	19.2678	0.456	-0.4325	0.0431	2.8979	1.6777	0.9172	-0.5675	0.0431	-2.8979	1.6777	0.9504	0.135	5.7959	1.3122
2016 Zhu(35627)-BP-2	10.1038/srep35627	CC1=CC(C)=C2N1[B-](F)(F)[N+]1=C(C)C=C(C)C1=C2CC[N+](C)(C)C	CCO	ethanol	506	520	14	0.56	-38.9936	19.7628	19.2308	0.5321	-0.4325	0.0431	2.8979	1.6777	0.9172	-0.5675	0.0431	-2.8979	1.6777	0.9504	0.135	5.7959	1.3122
2016 Zhu(35627)-BP-2	10.1038/srep35627	CC1=CC(C)=C2N1[B-](F)(F)[N+]1=C(C)C=C(C)C1=C2CC[N+](C)(C)C	CC#N	acetonitrile	505	519	14	0.6	-39.0698	19.802	19.2678	0.5342	-0.4325	0.0431	2.8979	1.6777	0.9172	-0.5675	0.0431	-2.8979	1.6777	0.9504	0.135	5.7959	1.3122
2016 Zhu(35627)-BP-2	10.1038/srep35627	CC1=CC(C)=C2N1[B-](F)(F)[N+]1=C(C)C=C(C)C1=C2CC[N+](C)(C)C	CO	methanol	505	519	14	0.62	-39.0698	19.802	19.2678	0.5342	-0.4325	0.0431	2.8979	1.6777	0.9172	-0.5675	0.0431	-2.8979	1.6777	0.9504	0.135	5.7959	1.3122
2016 Zhu(35627)-BP-2	10.1038/srep35627	CC1=CC(C)=C2N1[B-](F)(F)[N+]1=C(C)C=C(C)C1=C2CC[N+](C)(C)C	O	water	505	521	16	0.66	-38.9958	19.802	19.1939	0.6081	-0.4325	0.0431	2.8979	1.6777	0.9172	-0.5675	0.0431	-2.8979	1.6777	0.9504	0.135	5.7959	1.3122
2016 Marfin(1975)-3	10.1007/s10895-016-1891-3	CCC1=C(C)N2C(=C1C)C(=C1C(C)=C(CC)C(C)=[N+]1[B-]2(F)F)C1=C2C=CC=CC2=CC2=CC=CC=C12	C1=CC=CC=C1	benzene	532	545	13	0.937	-37.1456	18.797	18.3486	0.4484	-0.4359	0.0373	2.6173	1.39	0.9005	-0.5641	0.0373	-2.6173	1.39	0.9383	0.1283	5.2347	1.2943
2016 Marfin(1975)-3	10.1007/s10895-016-1891-3	CCC1=C(C)N2C(=C1C)C(=C1C(C)=C(CC)C(C)=[N+]1[B-]2(F)F)C1=C2C=CC=CC2=CC2=CC=CC=C12	C1CCCCC1	cyclohexane	529	542.05	13.05	0.991	-37.3521	18.9036	18.4485	0.4551	-0.4359	0.0373	2.6173	1.39	0.9005	-0.5641	0.0373	-2.6173	1.39	0.9383	0.1283	5.2347	1.2943
2016 Marfin(1975)-3	10.1007/s10895-016-1891-3	CCC1=C(C)N2C(=C1C)C(=C1C(C)=C(CC)C(C)=[N+]1[B-]2(F)F)C1=C2C=CC=CC2=CC2=CC=CC=C12	ClC(Cl)(Cl)Cl	tetrachloromethane	531.5	543.97	12.47	0.984	-37.198	18.8147	18.3834	0.4313	-0.4359	0.0373	2.6173	1.39	0.9005	-0.5641	0.0373	-2.6173	1.39	0.9383	0.1283	5.2347	1.2943
2016 Marfin(1975)-3	10.1007/s10895-016-1891-3	CCC1=C(C)N2C(=C1C)C(=C1C(C)=C(CC)C(C)=[N+]1[B-]2(F)F)C1=C2C=CC=CC2=CC2=CC=CC=C12	ClC(Cl)Cl	trichloromethane	531.5	545	13.5	0.783	-37.1633	18.8147	18.3486	0.4661	-0.4359	0.0373	2.6173	1.39	0.9005	-0.5641	0.0373	-2.6173	1.39	0.9383	0.1283	5.2347	1.2943
2016 Marfin(1975)-3	10.1007/s10895-016-1891-3	CCC1=C(C)N2C(=C1C)C(=C1C(C)=C(CC)C(C)=[N+]1[B-]2(F)F)C1=C2C=CC=CC2=CC2=CC=CC=C12	ClCCl	dichloromethane	530	542.94	12.94	0.901	-37.2862	18.8679	18.4182	0.4497	-0.4359	0.0373	2.6173	1.39	0.9005	-0.5641	0.0373	-2.6173	1.39	0.9383	0.1283	5.2347	1.2943
2016 Marfin(1975)-3	10.1007/s10895-016-1891-3	CCC1=C(C)N2C(=C1C)C(=C1C(C)=C(CC)C(C)=[N+]1[B-]2(F)F)C1=C2C=CC=CC2=CC2=CC=CC=C12	CN(C)C=O	N,N-dimethylformamide	529.5	543.97	14.47	0.827	-37.2691	18.8857	18.3834	0.5024	-0.4359	0.0373	2.6173	1.39	0.9005	-0.5641	0.0373	-2.6173	1.39	0.9383	0.1283	5.2347	1.2943
2016 Marfin(1975)-3	10.1007/s10895-016-1891-3	CCC1=C(C)N2C(=C1C)C(=C1C(C)=C(CC)C(C)=[N+]1[B-]2(F)F)C1=C2C=CC=CC2=CC2=CC=CC=C12	CS(C)=O	methanesulfinylmethane	530.5	542.94	12.44	0.394	-37.2684	18.8501	18.4182	0.4319	-0.4359	0.0373	2.6173	1.39	0.9005	-0.5641	0.0373	-2.6173	1.39	0.9383	0.1283	5.2347	1.2943
2016 Marfin(1975)-3	10.1007/s10895-016-1891-3	CCC1=C(C)N2C(=C1C)C(=C1C(C)=C(CC)C(C)=[N+]1[B-]2(F)F)C1=C2C=CC=CC2=CC2=CC=CC=C12	C1=CC=NC=C1	pyridine	532	546.02	14.02	0.886	-37.1113	18.797	18.3143	0.4826	-0.4359	0.0373	2.6173	1.39	0.9005	-0.5641	0.0373	-2.6173	1.39	0.9383	0.1283	5.2347	1.2943
2016 Marfin(1975)-3	10.1007/s10895-016-1891-3	CCC1=C(C)N2C(=C1C)C(=C1C(C)=C(CC)C(C)=[N+]1[B-]2(F)F)C1=C2C=CC=CC2=CC2=CC=CC=C12	CCCCCC	hexane	528.5	540	11.5	0.946	-37.44	18.9215	18.5185	0.403	-0.4359	0.0373	2.6173	1.39	0.9005	-0.5641	0.0373	-2.6173	1.39	0.9383	0.1283	5.2347	1.2943
2016 Marfin(1975)-3	10.1007/s10895-016-1891-3	CCC1=C(C)N2C(=C1C)C(=C1C(C)=C(CC)C(C)=[N+]1[B-]2(F)F)C1=C2C=CC=CC2=CC2=CC=CC=C12	CCO	ethanol	528	540	12	0.897	-37.4579	18.9394	18.5185	0.4209	-0.4359	0.0373	2.6173	1.39	0.9005	-0.5641	0.0373	-2.6173	1.39	0.9383	0.1283	5.2347	1.2943
2016 Marfin(1975)-3	10.1007/s10895-016-1891-3	CCC1=C(C)N2C(=C1C)C(=C1C(C)=C(CC)C(C)=[N+]1[B-]2(F)F)C1=C2C=CC=CC2=CC2=CC=CC=C12	CCCO	propan-1-ol	528.5	540	11.5	0.785	-37.44	18.9215	18.5185	0.403	-0.4359	0.0373	2.6173	1.39	0.9005	-0.5641	0.0373	-2.6173	1.39	0.9383	0.1283	5.2347	1.2943
2016 Marfin(1975)-3	10.1007/s10895-016-1891-3	CCC1=C(C)N2C(=C1C)C(=C1C(C)=C(CC)C(C)=[N+]1[B-]2(F)F)C1=C2C=CC=CC2=CC2=CC=CC=C12	CCCCO	butan-1-ol	529	542.94	13.94	0.834	-37.3218	18.9036	18.4182	0.4854	-0.4359	0.0373	2.6173	1.39	0.9005	-0.5641	0.0373	-2.6173	1.39	0.9383	0.1283	5.2347	1.2943
2016 Marfin(1975)-3	10.1007/s10895-016-1891-3	CCC1=C(C)N2C(=C1C)C(=C1C(C)=C(CC)C(C)=[N+]1[B-]2(F)F)C1=C2C=CC=CC2=CC2=CC=CC=C12	CCCCCO	pentan-1-ol	529	542.94	13.94	0.743	-37.3218	18.9036	18.4182	0.4854	-0.4359	0.0373	2.6173	1.39	0.9005	-0.5641	0.0373	-2.6173	1.39	0.9383	0.1283	5.2347	1.2943
2016 Marfin(1975)-3	10.1007/s10895-016-1891-3	CCC1=C(C)N2C(=C1C)C(=C1C(C)=C(CC)C(C)=[N+]1[B-]2(F)F)C1=C2C=CC=CC2=CC2=CC=CC=C12	CCCCCCO	hexan-1-ol	529	542.94	13.94	0.842	-37.3218	18.9036	18.4182	0.4854	-0.4359	0.0373	2.6173	1.39	0.9005	-0.5641	0.0373	-2.6173	1.39	0.9383	0.1283	5.2347	1.2943
2016 Marfin(1975)-3	10.1007/s10895-016-1891-3	CCC1=C(C)N2C(=C1C)C(=C1C(C)=C(CC)C(C)=[N+]1[B-]2(F)F)C1=C2C=CC=CC2=CC2=CC=CC=C12	CCCCCCCCO	octan-1-ol	530	542.94	12.94	0.975	-37.2862	18.8679	18.4182	0.4497	-0.4359	0.0373	2.6173	1.39	0.9005	-0.5641	0.0373	-2.6173	1.39	0.9383	0.1283	5.2347	1.2943
2016 Marfin(1975)-3	10.1007/s10895-016-1891-3	CCC1=C(C)N2C(=C1C)C(=C1C(C)=C(CC)C(C)=[N+]1[B-]2(F)F)C1=C2C=CC=CC2=CC2=CC=CC=C12	CCCCCCCCCCO	decan-1-ol	531	542.94	11.94	0.821	-37.2506	18.8324	18.4182	0.4142	-0.4359	0.0373	2.6173	1.39	0.9005	-0.5641	0.0373	-2.6173	1.39	0.9383	0.1283	5.2347	1.2943
2021 Vysnauskas-BODIPY2	10.1021/acssensors.0c02275	CCCCCCCCCCOC1=CC=C(C=C1)C1=C2C=C(C=[N+]2[B-](F)(F)N2C=C(C=C12)C1CC1)C1CC1	C1CCCCC1	cyclohexane	547	576	29	0.2	-35.6426	18.2815	17.3611	0.9204	-0.4514	0.0601	2.2641	2.1259	0.8602	-0.5486	0.0601	-2.2641	2.1259	0.9014	0.0972	4.5283	1.2154
2021 Vysnauskas-BODIPY2	10.1021/acssensors.0c02275	CCCCCCCCCCOC1=CC=C(C=C1)C1=C2C=C(C=[N+]2[B-](F)(F)N2C=C(C=C12)C1CC1)C1CC1	CC1=CC=CC=C1	toluene	552	585	33	0.2	-35.21	18.1159	17.094	1.0219	-0.4514	0.0601	2.2641	2.1259	0.8602	-0.5486	0.0601	-2.2641	2.1259	0.9014	0.0972	4.5283	1.2154
2021 Vysnauskas-BODIPY2	10.1021/acssensors.0c02275	CCCCCCCCCCOC1=CC=C(C=C1)C1=C2C=C(C=[N+]2[B-](F)(F)N2C=C(C=C12)C1CC1)C1CC1	CCOCC	ethoxyethane	545	580	35	0.16	-35.59	18.3486	17.2414	1.1072	-0.4514	0.0601	2.2641	2.1259	0.8602	-0.5486	0.0601	-2.2641	2.1259	0.9014	0.0972	4.5283	1.2154
2021 Vysnauskas-BODIPY2	10.1021/acssensors.0c02275	CCCCCCCCCCOC1=CC=C(C=C1)C1=C2C=C(C=[N+]2[B-](F)(F)N2C=C(C=C12)C1CC1)C1CC1	CCCCOC(C)=O	butyl acetate	548	582	34	0.16	-35.4303	18.2482	17.1821	1.066	-0.4514	0.0601	2.2641	2.1259	0.8602	-0.5486	0.0601	-2.2641	2.1259	0.9014	0.0972	4.5283	1.2154
2021 Vysnauskas-BODIPY2	10.1021/acssensors.0c02275	CCCCCCCCCCOC1=CC=C(C=C1)C1=C2C=C(C=[N+]2[B-](F)(F)N2C=C(C=C12)C1CC1)C1CC1	ClC(Cl)Cl	trichloromethane	551	586	35	0.23	-35.2137	18.1488	17.0648	1.084	-0.4514	0.0601	2.2641	2.1259	0.8602	-0.5486	0.0601	-2.2641	2.1259	0.9014	0.0972	4.5283	1.2154
2021 Vysnauskas-BODIPY2	10.1021/acssensors.0c02275	CCCCCCCCCCOC1=CC=C(C=C1)C1=C2C=C(C=[N+]2[B-](F)(F)N2C=C(C=C12)C1CC1)C1CC1	ClCCl	dichloromethane	550	584	34	0.17	-35.3051	18.1818	17.1233	1.0585	-0.4514	0.0601	2.2641	2.1259	0.8602	-0.5486	0.0601	-2.2641	2.1259	0.9014	0.0972	4.5283	1.2154
2021 Vysnauskas-BODIPY2	10.1021/acssensors.0c02275	CCCCCCCCCCOC1=CC=C(C=C1)C1=C2C=C(C=[N+]2[B-](F)(F)N2C=C(C=C12)C1CC1)C1CC1	CCO	ethanol	546	582	36	0.15	-35.4971	18.315	17.1821	1.1329	-0.4514	0.0601	2.2641	2.1259	0.8602	-0.5486	0.0601	-2.2641	2.1259	0.9014	0.0972	4.5283	1.2154
2021 Vysnauskas-BODIPY2	10.1021/acssensors.0c02275	CCCCCCCCCCOC1=CC=C(C=C1)C1=C2C=C(C=[N+]2[B-](F)(F)N2C=C(C=C12)C1CC1)C1CC1	CO	methanol	545	583	38	0.12	-35.5013	18.3486	17.1527	1.196	-0.4514	0.0601	2.2641	2.1259	0.8602	-0.5486	0.0601	-2.2641	2.1259	0.9014	0.0972	4.5283	1.2154
2021 Vysnauskas-BODIPY2	10.1021/acssensors.0c02275	CCCCCCCCCCOC1=CC=C(C=C1)C1=C2C=C(C=[N+]2[B-](F)(F)N2C=C(C=C12)C1CC1)C1CC1	CC#N	acetonitrile	548	585	37	0.1	-35.3422	18.2482	17.094	1.1542	-0.4514	0.0601	2.2641	2.1259	0.8602	-0.5486	0.0601	-2.2641	2.1259	0.9014	0.0972	4.5283	1.2154
2021 Vysnauskas-BODIPY2	10.1021/acssensors.0c02275	CCCCCCCCCCOC1=CC=C(C=C1)C1=C2C=C(C=[N+]2[B-](F)(F)N2C=C(C=C12)C1CC1)C1CC1	CS(C)=O	methanesulfinylmethane	555	593	38	0.12	-34.8814	18.018	16.8634	1.1546	-0.4514	0.0601	2.2641	2.1259	0.8602	-0.5486	0.0601	-2.2641	2.1259	0.9014	0.0972	4.5283	1.2154
2019 Antina-3,3-CH2-bis(BODIPY)	10.1016/j.saa.2019.03.117	CC1=C(C)C(C)=C2C=C3C(C)=C(CC4=C(C)N5C(C=C6C(C)=C(C)C(C)=[N+]6[B-]5(F)F)=C4C)C(C)=[N+]3[B-](F)(F)N12	C1CCCCC1	cyclohexane	548	554	6	0.99	-36.2987	18.2482	18.0505	0.1976	-0.4522	0.0378	1.8749	1.3746	0.922	-0.5478	0.0378	-1.8749	1.3746	0.9456	0.0957	3.7497	1.2116
2019 Antina-3,3-CH2-bis(BODIPY)	10.1016/j.saa.2019.03.117	CC1=C(C)C(C)=C2C=C3C(C)=C(CC4=C(C)N5C(C=C6C(C)=C(C)C(C)=[N+]6[B-]5(F)F)=C4C)C(C)=[N+]3[B-](F)(F)N12	CCCCCCC	heptane	547	554	7	0.85	-36.3321	18.2815	18.0505	0.231	-0.4522	0.0378	1.8749	1.3746	0.922	-0.5478	0.0378	-1.8749	1.3746	0.9456	0.0957	3.7497	1.2116
2019 Antina-3,3-CH2-bis(BODIPY)	10.1016/j.saa.2019.03.117	CC1=C(C)C(C)=C2C=C3C(C)=C(CC4=C(C)N5C(C=C6C(C)=C(C)C(C)=[N+]6[B-]5(F)F)=C4C)C(C)=[N+]3[B-](F)(F)N12	C1=CC=CC=C1	benzene	549	559	10	0.94	-36.104	18.2149	17.8891	0.3258	-0.4522	0.0378	1.8749	1.3746	0.922	-0.5478	0.0378	-1.8749	1.3746	0.9456	0.0957	3.7497	1.2116
2019 Antina-3,3-CH2-bis(BODIPY)	10.1016/j.saa.2019.03.117	CC1=C(C)C(C)=C2C=C3C(C)=C(CC4=C(C)N5C(C=C6C(C)=C(C)C(C)=[N+]6[B-]5(F)F)=C4C)C(C)=[N+]3[B-](F)(F)N12	CC1=CC=CC=C1	toluene	549	558	9	0.9	-36.1361	18.2149	17.9211	0.2938	-0.4522	0.0378	1.8749	1.3746	0.922	-0.5478	0.0378	-1.8749	1.3746	0.9456	0.0957	3.7497	1.2116
2019 Antina-3,3-CH2-bis(BODIPY)	10.1016/j.saa.2019.03.117	CC1=C(C)C(C)=C2C=C3C(C)=C(CC4=C(C)N5C(C=C6C(C)=C(C)C(C)=[N+]6[B-]5(F)F)=C4C)C(C)=[N+]3[B-](F)(F)N12	ClC(Cl)Cl	trichloromethane	548	558	10	0.94	-36.1693	18.2482	17.9211	0.327	-0.4522	0.0378	1.8749	1.3746	0.922	-0.5478	0.0378	-1.8749	1.3746	0.9456	0.0957	3.7497	1.2116
2019 Antina-3,3-CH2-bis(BODIPY)	10.1016/j.saa.2019.03.117	CC1=C(C)C(C)=C2C=C3C(C)=C(CC4=C(C)N5C(C=C6C(C)=C(C)C(C)=[N+]6[B-]5(F)F)=C4C)C(C)=[N+]3[B-](F)(F)N12	CCO	ethanol	544	551	7	0.1	-36.5312	18.3824	18.1488	0.2335	-0.4522	0.0378	1.8749	1.3746	0.922	-0.5478	0.0378	-1.8749	1.3746	0.9456	0.0957	3.7497	1.2116
2019 Antina-3,3-CH2-bis(BODIPY)	10.1016/j.saa.2019.03.117	CC1=C(C)C(C)=C2C=C3C(C)=C(CC4=C(C)N5C(C=C6C(C)=C(C)C(C)=[N+]6[B-]5(F)F)=C4C)C(C)=[N+]3[B-](F)(F)N12	CCCO	propan-1-ol	545	554	9	0.1	-36.3992	18.3486	18.0505	0.2981	-0.4522	0.0378	1.8749	1.3746	0.922	-0.5478	0.0378	-1.8749	1.3746	0.9456	0.0957	3.7497	1.2116
2019 Antina-3,3-CH2-bis(BODIPY)	10.1016/j.saa.2019.03.117	CC1=C(C)C(C)=C2C=C3C(C)=C(CC4=C(C)N5C(C=C6C(C)=C(C)C(C)=[N+]6[B-]5(F)F)=C4C)C(C)=[N+]3[B-](F)(F)N12	CCCCO	butan-1-ol	546	554	8	0.13	-36.3656	18.315	18.0505	0.2645	-0.4522	0.0378	1.8749	1.3746	0.922	-0.5478	0.0378	-1.8749	1.3746	0.9456	0.0957	3.7497	1.2116
2019 Antina-3,3-CH2-bis(BODIPY)	10.1016/j.saa.2019.03.117	CC1=C(C)C(C)=C2C=C3C(C)=C(CC4=C(C)N5C(C=C6C(C)=C(C)C(C)=[N+]6[B-]5(F)F)=C4C)C(C)=[N+]3[B-](F)(F)N12	CCCCCCCCO	octan-1-ol	546	555	9	0.27	-36.333	18.315	18.018	0.297	-0.4522	0.0378	1.8749	1.3746	0.922	-0.5478	0.0378	-1.8749	1.3746	0.9456	0.0957	3.7497	1.2116
2019 Antina-3,3-CH2-bis(BODIPY)	10.1016/j.saa.2019.03.117	CC1=C(C)C(C)=C2C=C3C(C)=C(CC4=C(C)N5C(C=C6C(C)=C(C)C(C)=[N+]6[B-]5(F)F)=C4C)C(C)=[N+]3[B-](F)(F)N12	CCCCCCCCCCO	decan-1-ol	547	555	8	0.36	-36.2996	18.2815	18.018	0.2635	-0.4522	0.0378	1.8749	1.3746	0.922	-0.5478	0.0378	-1.8749	1.3746	0.9456	0.0957	3.7497	1.2116
2019 Antina-3,3-CH2-bis(BODIPY)	10.1016/j.saa.2019.03.117	CC1=C(C)C(C)=C2C=C3C(C)=C(CC4=C(C)N5C(C=C6C(C)=C(C)C(C)=[N+]6[B-]5(F)F)=C4C)C(C)=[N+]3[B-](F)(F)N12	CN(C)C=O	N,N-dimethylformamide	543	552	9	0.02	-36.5321	18.4162	18.1159	0.3003	-0.4522	0.0378	1.8749	1.3746	0.922	-0.5478	0.0378	-1.8749	1.3746	0.9456	0.0957	3.7497	1.2116
2019 Antina-3,3-CH2-bis(BODIPY)	10.1016/j.saa.2019.03.117	CC1=C(C)C(C)=C2C=C3C(C)=C(CC4=C(C)N5C(C=C6C(C)=C(C)C(C)=[N+]6[B-]5(F)F)=C4C)C(C)=[N+]3[B-](F)(F)N12	CS(C)=O	methanesulfinylmethane	544	552	8	0.02	-36.4983	18.3824	18.1159	0.2664	-0.4522	0.0378	1.8749	1.3746	0.922	-0.5478	0.0378	-1.8749	1.3746	0.9456	0.0957	3.7497	1.2116
2019 Antina-3,3-CH2-bis(BODIPY)	10.1016/j.saa.2019.03.117	CC1=C(C)C(C)=C2C=C3C(C)=C(CC4=C(C)N5C(C=C6C(C)=C(C)C(C)=[N+]6[B-]5(F)F)=C4C)C(C)=[N+]3[B-](F)(F)N12	C1=CC=NC=C1	pyridine	548	556	8	0.14	-36.2338	18.2482	17.9856	0.2626	-0.4522	0.0378	1.8749	1.3746	0.922	-0.5478	0.0378	-1.8749	1.3746	0.9456	0.0957	3.7497	1.2116
2004 Shen-4a	10.1002/chem.200400173	CC1=C2C=CC=CC2=C2N1[B-](F)(F)[N+]1=C(C)C3=CC=CC=C3C1=C2C1=CC=CC=C1	CCCCCC	hexane	599	605	6	0.91	-33.2234	16.6945	16.5289	0.1656	-0.4585	0.0572	1.4884	1.8993	0.8753	-0.5415	0.0572	-1.4884	1.8993	0.9077	0.083	2.9767	1.181
2004 Shen-4a	10.1002/chem.200400173	CC1=C2C=CC=CC2=C2N1[B-](F)(F)[N+]1=C(C)C3=CC=CC=C3C1=C2C1=CC=CC=C1	CCCCOCCCC	1-butoxybutane	600	607	7	0.97	-33.1411	16.6667	16.4745	0.1922	-0.4585	0.0572	1.4884	1.8993	0.8753	-0.5415	0.0572	-1.4884	1.8993	0.9077	0.083	2.9767	1.181
2004 Shen-4a	10.1002/chem.200400173	CC1=C2C=CC=CC2=C2N1[B-](F)(F)[N+]1=C(C)C3=CC=CC=C3C1=C2C1=CC=CC=C1	CCOCC	ethoxyethane	598	605	7	0.98	-33.2513	16.7224	16.5289	0.1935	-0.4585	0.0572	1.4884	1.8993	0.8753	-0.5415	0.0572	-1.4884	1.8993	0.9077	0.083	2.9767	1.181
2004 Shen-4a	10.1002/chem.200400173	CC1=C2C=CC=CC2=C2N1[B-](F)(F)[N+]1=C(C)C3=CC=CC=C3C1=C2C1=CC=CC=C1	CCOC(C)=O	ethyl acetate	598	606	8	0.93	-33.2241	16.7224	16.5017	0.2208	-0.4585	0.0572	1.4884	1.8993	0.8753	-0.5415	0.0572	-1.4884	1.8993	0.9077	0.083	2.9767	1.181
2004 Shen-4a	10.1002/chem.200400173	CC1=C2C=CC=CC2=C2N1[B-](F)(F)[N+]1=C(C)C3=CC=CC=C3C1=C2C1=CC=CC=C1	C1CCOC1	oxolane	600	609	9	0.99	-33.087	16.6667	16.4204	0.2463	-0.4585	0.0572	1.4884	1.8993	0.8753	-0.5415	0.0572	-1.4884	1.8993	0.9077	0.083	2.9767	1.181
2004 Shen-4a	10.1002/chem.200400173	CC1=C2C=CC=CC2=C2N1[B-](F)(F)[N+]1=C(C)C3=CC=CC=C3C1=C2C1=CC=CC=C1	O=C1CCCCC1	cyclohexanone	602	611	9	0.93	-32.9779	16.6113	16.3666	0.2447	-0.4585	0.0572	1.4884	1.8993	0.8753	-0.5415	0.0572	-1.4884	1.8993	0.9077	0.083	2.9767	1.181
2004 Shen-4a	10.1002/chem.200400173	CC1=C2C=CC=CC2=C2N1[B-](F)(F)[N+]1=C(C)C3=CC=CC=C3C1=C2C1=CC=CC=C1	CC(C)=O	propan-2-one	598	606	8	0.87	-33.2241	16.7224	16.5017	0.2208	-0.4585	0.0572	1.4884	1.8993	0.8753	-0.5415	0.0572	-1.4884	1.8993	0.9077	0.083	2.9767	1.181
2004 Shen-4a	10.1002/chem.200400173	CC1=C2C=CC=CC2=C2N1[B-](F)(F)[N+]1=C(C)C3=CC=CC=C3C1=C2C1=CC=CC=C1	CCC#N	propanenitrile	598	607	9	0.84	-33.1969	16.7224	16.4745	0.2479	-0.4585	0.0572	1.4884	1.8993	0.8753	-0.5415	0.0572	-1.4884	1.8993	0.9077	0.083	2.9767	1.181
2004 Shen-4a	10.1002/chem.200400173	CC1=C2C=CC=CC2=C2N1[B-](F)(F)[N+]1=C(C)C3=CC=CC=C3C1=C2C1=CC=CC=C1	CC#N	acetonitrile	597	606	9	0.87	-33.2521	16.7504	16.5017	0.2488	-0.4585	0.0572	1.4884	1.8993	0.8753	-0.5415	0.0572	-1.4884	1.8993	0.9077	0.083	2.9767	1.181
2004 Shen-4a	10.1002/chem.200400173	CC1=C2C=CC=CC2=C2N1[B-](F)(F)[N+]1=C(C)C3=CC=CC=C3C1=C2C1=CC=CC=C1	CO	methanol	597	606	9	0.83	-33.2521	16.7504	16.5017	0.2488	-0.4585	0.0572	1.4884	1.8993	0.8753	-0.5415	0.0572	-1.4884	1.8993	0.9077	0.083	2.9767	1.181
2021 Vysnauskas-BODIPY3	10.1021/acssensors.0c02275	CCCCCCCCCCOC1=CC=C(C=C1)C1=C2C=CC(C3CC3)=[N+]2[B-](F)(F)N2C(=CC=C12)C1CC1	C1CCCCC1	cyclohexane	526	534	8	0.48	-37.738	19.0114	18.7266	0.2848	-0.4595	0.0434	1.6925	1.6367	0.925	-0.5405	0.0434	-1.6925	1.6367	0.9448	0.0811	3.385	1.1764
2021 Vysnauskas-BODIPY3	10.1021/acssensors.0c02275	CCCCCCCCCCOC1=CC=C(C=C1)C1=C2C=CC(C3CC3)=[N+]2[B-](F)(F)N2C(=CC=C12)C1CC1	CC1=CC=CC=C1	toluene	529	538	9	0.56	-37.491	18.9036	18.5874	0.3162	-0.4595	0.0434	1.6925	1.6367	0.925	-0.5405	0.0434	-1.6925	1.6367	0.9448	0.0811	3.385	1.1764
2021 Vysnauskas-BODIPY3	10.1021/acssensors.0c02275	CCCCCCCCCCOC1=CC=C(C=C1)C1=C2C=CC(C3CC3)=[N+]2[B-](F)(F)N2C(=CC=C12)C1CC1	CCOCC	ethoxyethane	523	532	9	0.43	-37.9175	19.1205	18.797	0.3235	-0.4595	0.0434	1.6925	1.6367	0.925	-0.5405	0.0434	-1.6925	1.6367	0.9448	0.0811	3.385	1.1764
2021 Vysnauskas-BODIPY3	10.1021/acssensors.0c02275	CCCCCCCCCCOC1=CC=C(C=C1)C1=C2C=CC(C3CC3)=[N+]2[B-](F)(F)N2C(=CC=C12)C1CC1	CCCCOC(C)=O	butyl acetate	525	534	9	0.53	-37.7742	19.0476	18.7266	0.321	-0.4595	0.0434	1.6925	1.6367	0.925	-0.5405	0.0434	-1.6925	1.6367	0.9448	0.0811	3.385	1.1764
2021 Vysnauskas-BODIPY3	10.1021/acssensors.0c02275	CCCCCCCCCCOC1=CC=C(C=C1)C1=C2C=CC(C3CC3)=[N+]2[B-](F)(F)N2C(=CC=C12)C1CC1	ClC(Cl)Cl	trichloromethane	529	538	9	0.61	-37.491	18.9036	18.5874	0.3162	-0.4595	0.0434	1.6925	1.6367	0.925	-0.5405	0.0434	-1.6925	1.6367	0.9448	0.0811	3.385	1.1764
2021 Vysnauskas-BODIPY3	10.1021/acssensors.0c02275	CCCCCCCCCCOC1=CC=C(C=C1)C1=C2C=CC(C3CC3)=[N+]2[B-](F)(F)N2C(=CC=C12)C1CC1	ClCCl	dichloromethane	527	537	10	0.54	-37.5973	18.9753	18.622	0.3534	-0.4595	0.0434	1.6925	1.6367	0.925	-0.5405	0.0434	-1.6925	1.6367	0.9448	0.0811	3.385	1.1764
2021 Vysnauskas-BODIPY3	10.1021/acssensors.0c02275	CCCCCCCCCCOC1=CC=C(C=C1)C1=C2C=CC(C3CC3)=[N+]2[B-](F)(F)N2C(=CC=C12)C1CC1	CCO	ethanol	526	533	7	0.47	-37.7731	19.0114	18.7617	0.2497	-0.4595	0.0434	1.6925	1.6367	0.925	-0.5405	0.0434	-1.6925	1.6367	0.9448	0.0811	3.385	1.1764
2021 Vysnauskas-BODIPY3	10.1021/acssensors.0c02275	CCCCCCCCCCOC1=CC=C(C=C1)C1=C2C=CC(C3CC3)=[N+]2[B-](F)(F)N2C(=CC=C12)C1CC1	CO	methanol	523	532	9	0.42	-37.9175	19.1205	18.797	0.3235	-0.4595	0.0434	1.6925	1.6367	0.925	-0.5405	0.0434	-1.6925	1.6367	0.9448	0.0811	3.385	1.1764
2021 Vysnauskas-BODIPY3	10.1021/acssensors.0c02275	CCCCCCCCCCOC1=CC=C(C=C1)C1=C2C=CC(C3CC3)=[N+]2[B-](F)(F)N2C(=CC=C12)C1CC1	CC#N	acetonitrile	523	534	11	0.42	-37.8471	19.1205	18.7266	0.3939	-0.4595	0.0434	1.6925	1.6367	0.925	-0.5405	0.0434	-1.6925	1.6367	0.9448	0.0811	3.385	1.1764
2021 Vysnauskas-BODIPY3	10.1021/acssensors.0c02275	CCCCCCCCCCOC1=CC=C(C=C1)C1=C2C=CC(C3CC3)=[N+]2[B-](F)(F)N2C(=CC=C12)C1CC1	CS(C)=O	methanesulfinylmethane	529	541	12	0.54	-37.3879	18.9036	18.4843	0.4193	-0.4595	0.0434	1.6925	1.6367	0.925	-0.5405	0.0434	-1.6925	1.6367	0.9448	0.0811	3.385	1.1764
2015 Waddell-1	10.1016/j.dyepig.2015.01.010	CC1=CC(C)=C2N1[B-](F)(F)[N+]1=C(C)C=C(C)C1=C2C	CC(O)=O	acetic acid	493	506	13		-40.0468	20.284	19.7628	0.5211	-0.4603	0.046	1.8522	1.8353	0.8686	-0.5397	0.046	-1.8522	1.8353	0.9012	0.0795	3.7045	1.1727
2015 Waddell-1	10.1016/j.dyepig.2015.01.010	CC1=CC(C)=C2N1[B-](F)(F)[N+]1=C(C)C=C(C)C1=C2C	CC(C)=O	propan-2-one	492	507	15		-40.0491	20.3252	19.7239	0.6013	-0.4603	0.046	1.8522	1.8353	0.8686	-0.5397	0.046	-1.8522	1.8353	0.9012	0.0795	3.7045	1.1727
2015 Waddell-1	10.1016/j.dyepig.2015.01.010	CC1=CC(C)=C2N1[B-](F)(F)[N+]1=C(C)C=C(C)C1=C2C	CC#N	acetonitrile	491	504	13		-40.2079	20.3666	19.8413	0.5253	-0.4603	0.046	1.8522	1.8353	0.8686	-0.5397	0.046	-1.8522	1.8353	0.9012	0.0795	3.7045	1.1727
2015 Waddell-1	10.1016/j.dyepig.2015.01.010	CC1=CC(C)=C2N1[B-](F)(F)[N+]1=C(C)C=C(C)C1=C2C	CCCCO	butan-1-ol	496	509	13		-39.8077	20.1613	19.6464	0.5149	-0.4603	0.046	1.8522	1.8353	0.8686	-0.5397	0.046	-1.8522	1.8353	0.9012	0.0795	3.7045	1.1727
2015 Waddell-1	10.1016/j.dyepig.2015.01.010	CC1=CC(C)=C2N1[B-](F)(F)[N+]1=C(C)C=C(C)C1=C2C	CC(C)(C)O	2-methylpropan-2-ol	495	508	13		-39.8871	20.202	19.685	0.517	-0.4603	0.046	1.8522	1.8353	0.8686	-0.5397	0.046	-1.8522	1.8353	0.9012	0.0795	3.7045	1.1727
2015 Waddell-1	10.1016/j.dyepig.2015.01.010	CC1=CC(C)=C2N1[B-](F)(F)[N+]1=C(C)C=C(C)C1=C2C	CCOCC	ethoxyethane	495	509	14		-39.8484	20.202	19.6464	0.5557	-0.4603	0.046	1.8522	1.8353	0.8686	-0.5397	0.046	-1.8522	1.8353	0.9012	0.0795	3.7045	1.1727
2015 Waddell-1	10.1016/j.dyepig.2015.01.010	CC1=CC(C)=C2N1[B-](F)(F)[N+]1=C(C)C=C(C)C1=C2C	CS(C)=O	methanesulfinylmethane	495	508	13		-39.8871	20.202	19.685	0.517	-0.4603	0.046	1.8522	1.8353	0.8686	-0.5397	0.046	-1.8522	1.8353	0.9012	0.0795	3.7045	1.1727
2015 Waddell-1	10.1016/j.dyepig.2015.01.010	CC1=CC(C)=C2N1[B-](F)(F)[N+]1=C(C)C=C(C)C1=C2C	C1COCCO1	1,4-dioxane	497	510	13		-39.7286	20.1207	19.6078	0.5129	-0.4603	0.046	1.8522	1.8353	0.8686	-0.5397	0.046	-1.8522	1.8353	0.9012	0.0795	3.7045	1.1727
2015 Waddell-1	10.1016/j.dyepig.2015.01.010	CC1=CC(C)=C2N1[B-](F)(F)[N+]1=C(C)C=C(C)C1=C2C	CCO	ethanol	495	504	9		-40.0433	20.202	19.8413	0.3608	-0.4603	0.046	1.8522	1.8353	0.8686	-0.5397	0.046	-1.8522	1.8353	0.9012	0.0795	3.7045	1.1727
2015 Waddell-1	10.1016/j.dyepig.2015.01.010	CC1=CC(C)=C2N1[B-](F)(F)[N+]1=C(C)C=C(C)C1=C2C	CCOC(C)=O	ethyl acetate	493	508	15		-39.969	20.284	19.685	0.5989	-0.4603	0.046	1.8522	1.8353	0.8686	-0.5397	0.046	-1.8522	1.8353	0.9012	0.0795	3.7045	1.1727
2015 Waddell-1	10.1016/j.dyepig.2015.01.010	CC1=CC(C)=C2N1[B-](F)(F)[N+]1=C(C)C=C(C)C1=C2C	OCCO	ethane-1,2-diol	495	507	12		-39.9259	20.202	19.7239	0.4782	-0.4603	0.046	1.8522	1.8353	0.8686	-0.5397	0.046	-1.8522	1.8353	0.9012	0.0795	3.7045	1.1727
2015 Waddell-1	10.1016/j.dyepig.2015.01.010	CC1=CC(C)=C2N1[B-](F)(F)[N+]1=C(C)C=C(C)C1=C2C	CO	methanol	492	506	14		-40.088	20.3252	19.7628	0.5624	-0.4603	0.046	1.8522	1.8353	0.8686	-0.5397	0.046	-1.8522	1.8353	0.9012	0.0795	3.7045	1.1727
2015 Waddell-1	10.1016/j.dyepig.2015.01.010	CC1=CC(C)=C2N1[B-](F)(F)[N+]1=C(C)C=C(C)C1=C2C	CC1CCCCC1	methylcyclohexane	499	514	15		-39.4953	20.0401	19.4553	0.5848	-0.4603	0.046	1.8522	1.8353	0.8686	-0.5397	0.046	-1.8522	1.8353	0.9012	0.0795	3.7045	1.1727
2015 Waddell-1	10.1016/j.dyepig.2015.01.010	CC1=CC(C)=C2N1[B-](F)(F)[N+]1=C(C)C=C(C)C1=C2C	CCCCC	pentane	495	509	14		-39.8484	20.202	19.6464	0.5557	-0.4603	0.046	1.8522	1.8353	0.8686	-0.5397	0.046	-1.8522	1.8353	0.9012	0.0795	3.7045	1.1727
2015 Waddell-1	10.1016/j.dyepig.2015.01.010	CC1=CC(C)=C2N1[B-](F)(F)[N+]1=C(C)C=C(C)C1=C2C	CC(C)O	propan-2-ol	495	508	13		-39.8871	20.202	19.685	0.517	-0.4603	0.046	1.8522	1.8353	0.8686	-0.5397	0.046	-1.8522	1.8353	0.9012	0.0795	3.7045	1.1727
2015 Waddell-1	10.1016/j.dyepig.2015.01.010	CC1=CC(C)=C2N1[B-](F)(F)[N+]1=C(C)C=C(C)C1=C2C	C1CCOC1	oxolane	495	510	15		-39.8099	20.202	19.6078	0.5942	-0.4603	0.046	1.8522	1.8353	0.8686	-0.5397	0.046	-1.8522	1.8353	0.9012	0.0795	3.7045	1.1727
2017 Suhina-1	10.1039/c7cp02037f	COC(=O)C1=CC=C(C=C1)C1=C2C(C)=CC(C)=[N+]2[B-](F)(F)N2C(C)=CC(C)=C12	C1COCCO1	1,4-dioxane	501.5	526.3	24.8	0.0143	-38.941	19.941	19	0.941	-0.4608	0.053	1.9783	2.0534	0.8925	-0.5392	0.053	-1.9783	2.0534	0.9194	0.0784	3.9566	1.17
2017 Suhina-1	10.1039/c7cp02037f	COC(=O)C1=CC=C(C=C1)C1=C2C(C)=CC(C)=[N+]2[B-](F)(F)N2C(C)=CC(C)=C12	CCOC(C)=O	ethyl acetate	501.7	525.9	24.2	0.0065	-38.945	19.931	19.014	0.917	-0.4608	0.053	1.9783	2.0534	0.8925	-0.5392	0.053	-1.9783	2.0534	0.9194	0.0784	3.9566	1.17
2017 Suhina-1	10.1039/c7cp02037f	COC(=O)C1=CC=C(C=C1)C1=C2C(C)=CC(C)=[N+]2[B-](F)(F)N2C(C)=CC(C)=C12	C1CCOC1	oxolane	503.7	528.8	25.1	0.007	-38.761	19.852	18.909	0.943	-0.4608	0.053	1.9783	2.0534	0.8925	-0.5392	0.053	-1.9783	2.0534	0.9194	0.0784	3.9566	1.17
2017 Suhina-1	10.1039/c7cp02037f	COC(=O)C1=CC=C(C=C1)C1=C2C(C)=CC(C)=[N+]2[B-](F)(F)N2C(C)=CC(C)=C12	CC(C)=O	propan-2-one	501.5	526.3	24.8	0.0049	-38.94	19.94	19	0.94	-0.4608	0.053	1.9783	2.0534	0.8925	-0.5392	0.053	-1.9783	2.0534	0.9194	0.0784	3.9566	1.17
2017 Suhina-1	10.1039/c7cp02037f	COC(=O)C1=CC=C(C=C1)C1=C2C(C)=CC(C)=[N+]2[B-](F)(F)N2C(C)=CC(C)=C12	CC#N	acetonitrile	500.6	525.8	25.2	0.005	-38.997	19.977	19.02	0.957	-0.4608	0.053	1.9783	2.0534	0.8925	-0.5392	0.053	-1.9783	2.0534	0.9194	0.0784	3.9566	1.17
2017 Suhina-1	10.1039/c7cp02037f	COC(=O)C1=CC=C(C=C1)C1=C2C(C)=CC(C)=[N+]2[B-](F)(F)N2C(C)=CC(C)=C12	CS(C)=O	methanesulfinylmethane	506.6	533.8	27.2	0.0111	-38.474	19.74	18.734	1.006	-0.4608	0.053	1.9783	2.0534	0.8925	-0.5392	0.053	-1.9783	2.0534	0.9194	0.0784	3.9566	1.17
2017 Suhina-1	10.1039/c7cp02037f	COC(=O)C1=CC=C(C=C1)C1=C2C(C)=CC(C)=[N+]2[B-](F)(F)N2C(C)=CC(C)=C12	ClCCl	dichloromethane	505	528.3	23.3	0.0093	-38.73	19.803	18.927	0.876	-0.4608	0.053	1.9783	2.0534	0.8925	-0.5392	0.053	-1.9783	2.0534	0.9194	0.0784	3.9566	1.17
2017 Suhina-1	10.1039/c7cp02037f	COC(=O)C1=CC=C(C=C1)C1=C2C(C)=CC(C)=[N+]2[B-](F)(F)N2C(C)=CC(C)=C12	CCCCCC	hexane	503.4	524.8	21.4	0.0072	-38.919	19.863	19.056	0.807	-0.4608	0.053	1.9783	2.0534	0.8925	-0.5392	0.053	-1.9783	2.0534	0.9194	0.0784	3.9566	1.17
2017 Suhina-1	10.1039/c7cp02037f	COC(=O)C1=CC=C(C=C1)C1=C2C(C)=CC(C)=[N+]2[B-](F)(F)N2C(C)=CC(C)=C12	CC1=CC=CC=C1	toluene	507.4	533.6	26.2	0.008	-38.449	19.708	18.741	0.967	-0.4608	0.053	1.9783	2.0534	0.8925	-0.5392	0.053	-1.9783	2.0534	0.9194	0.0784	3.9566	1.17
2017 Suhina-1	10.1039/c7cp02037f	COC(=O)C1=CC=C(C=C1)C1=C2C(C)=CC(C)=[N+]2[B-](F)(F)N2C(C)=CC(C)=C12	OCC(O)CO	propane-1,2,3-triol	506.7	528.9	22.2	0.397	-38.642	19.735	18.907	0.828	-0.4608	0.053	1.9783	2.0534	0.8925	-0.5392	0.053	-1.9783	2.0534	0.9194	0.0784	3.9566	1.17
2016 Orte-2-Ph	10.1039/C6RA22340K	CC1=CC(C)=C2N1[B-](F)(F)[N+]1=CC(=CC1=C2C)C1=CC=C(C=C1)C(C)(C)C	CO	methanol	519	582	63	0.359	-36.45	19.2678	17.1821	2.0857	-0.4626	0.209	2.261	7.6035	0.1866	-0.5374	0.209	-2.261	7.6035	0.2481	0.0747	4.5221	1.1615
2016 Orte-2-Ph	10.1039/C6RA22340K	CC1=CC(C)=C2N1[B-](F)(F)[N+]1=CC(=CC1=C2C)C1=CC=C(C=C1)C(C)(C)C	CC#N	acetonitrile	516	581	65	0.442	-36.5915	19.3798	17.2117	2.1681	-0.4626	0.209	2.261	7.6035	0.1866	-0.5374	0.209	-2.261	7.6035	0.2481	0.0747	4.5221	1.1615
2016 Orte-2-Ph	10.1039/C6RA22340K	CC1=CC(C)=C2N1[B-](F)(F)[N+]1=CC(=CC1=C2C)C1=CC=C(C=C1)C(C)(C)C	CCOCC	ethoxyethane	525	573	48	0.58	-36.4996	19.0476	17.452	1.5956	-0.4626	0.209	2.261	7.6035	0.1866	-0.5374	0.209	-2.261	7.6035	0.2481	0.0747	4.5221	1.1615
2016 Orte-2-Ph	10.1039/C6RA22340K	CC1=CC(C)=C2N1[B-](F)(F)[N+]1=CC(=CC1=C2C)C1=CC=C(C=C1)C(C)(C)C	CC(C)=O	propan-2-one	519	583	64	0.47	-36.4205	19.2678	17.1527	2.1152	-0.4626	0.209	2.261	7.6035	0.1866	-0.5374	0.209	-2.261	7.6035	0.2481	0.0747	4.5221	1.1615
2016 Orte-2-Ph	10.1039/C6RA22340K	CC1=CC(C)=C2N1[B-](F)(F)[N+]1=CC(=CC1=C2C)C1=CC=C(C=C1)C(C)(C)C	CCOC(C)=O	ethyl acetate	521	576	55	0.56	-36.555	19.1939	17.3611	1.8327	-0.4626	0.209	2.261	7.6035	0.1866	-0.5374	0.209	-2.261	7.6035	0.2481	0.0747	4.5221	1.1615
2016 Orte-2-Ph	10.1039/C6RA22340K	CC1=CC(C)=C2N1[B-](F)(F)[N+]1=CC(=CC1=C2C)C1=CC=C(C=C1)C(C)(C)C	CC(C)O	propan-2-ol	522	581	59	0.61	-36.3688	19.1571	17.2117	1.9454	-0.4626	0.209	2.261	7.6035	0.1866	-0.5374	0.209	-2.261	7.6035	0.2481	0.0747	4.5221	1.1615
2016 Orte-2-Ph	10.1039/C6RA22340K	CC1=CC(C)=C2N1[B-](F)(F)[N+]1=CC(=CC1=C2C)C1=CC=C(C=C1)C(C)(C)C	CCCC#N	butanenitrile	520	582	62	0.36	-36.4129	19.2308	17.1821	2.0486	-0.4626	0.209	2.261	7.6035	0.1866	-0.5374	0.209	-2.261	7.6035	0.2481	0.0747	4.5221	1.1615
2016 Orte-2-Ph	10.1039/C6RA22340K	CC1=CC(C)=C2N1[B-](F)(F)[N+]1=CC(=CC1=C2C)C1=CC=C(C=C1)C(C)(C)C	CCCCOCCCC	1-butoxybutane	527	571	44	0.58	-36.4885	18.9753	17.5131	1.4622	-0.4626	0.209	2.261	7.6035	0.1866	-0.5374	0.209	-2.261	7.6035	0.2481	0.0747	4.5221	1.1615
2016 Orte-2-Ph	10.1039/C6RA22340K	CC1=CC(C)=C2N1[B-](F)(F)[N+]1=CC(=CC1=C2C)C1=CC=C(C=C1)C(C)(C)C	C1CCOC1	oxolane	525	581	56	0.571	-36.2593	19.0476	17.2117	1.8359	-0.4626	0.209	2.261	7.6035	0.1866	-0.5374	0.209	-2.261	7.6035	0.2481	0.0747	4.5221	1.1615
2016 Orte-2-Ph	10.1039/C6RA22340K	CC1=CC(C)=C2N1[B-](F)(F)[N+]1=CC(=CC1=C2C)C1=CC=C(C=C1)C(C)(C)C	CCCCCO	pentan-1-ol	525	580	55	0.61	-36.289	19.0476	17.2414	1.8062	-0.4626	0.209	2.261	7.6035	0.1866	-0.5374	0.209	-2.261	7.6035	0.2481	0.0747	4.5221	1.1615
2016 Orte-2-Ph	10.1039/C6RA22340K	CC1=CC(C)=C2N1[B-](F)(F)[N+]1=CC(=CC1=C2C)C1=CC=C(C=C1)C(C)(C)C	C1COCCO1	1,4-dioxane	524	575	51	0.57	-36.4753	19.084	17.3913	1.6927	-0.4626	0.209	2.261	7.6035	0.1866	-0.5374	0.209	-2.261	7.6035	0.2481	0.0747	4.5221	1.1615
2016 Orte-2-Ph	10.1039/C6RA22340K	CC1=CC(C)=C2N1[B-](F)(F)[N+]1=CC(=CC1=C2C)C1=CC=C(C=C1)C(C)(C)C	ClCCl	dichloromethane	523	581	58	0.57	-36.3322	19.1205	17.2117	1.9088	-0.4626	0.209	2.261	7.6035	0.1866	-0.5374	0.209	-2.261	7.6035	0.2481	0.0747	4.5221	1.1615
2016 Orte-2-Ph	10.1039/C6RA22340K	CC1=CC(C)=C2N1[B-](F)(F)[N+]1=CC(=CC1=C2C)C1=CC=C(C=C1)C(C)(C)C	C1CCCCC1	cyclohexane	528	566	38	0.72	-36.6072	18.9394	17.6678	1.2715	-0.4626	0.209	2.261	7.6035	0.1866	-0.5374	0.209	-2.261	7.6035	0.2481	0.0747	4.5221	1.1615
2016 Orte-2-Ph	10.1039/C6RA22340K	CC1=CC(C)=C2N1[B-](F)(F)[N+]1=CC(=CC1=C2C)C1=CC=C(C=C1)C(C)(C)C	CCCCCCCCO	octan-1-ol	527	579	52	0.5	-36.2465	18.9753	17.2712	1.7042	-0.4626	0.209	2.261	7.6035	0.1866	-0.5374	0.209	-2.261	7.6035	0.2481	0.0747	4.5221	1.1615
2016 Orte-2-Ph	10.1039/C6RA22340K	CC1=CC(C)=C2N1[B-](F)(F)[N+]1=CC(=CC1=C2C)C1=CC=C(C=C1)C(C)(C)C	ClC(Cl)Cl	trichloromethane	526	582	56	0.52	-36.1935	19.0114	17.1821	1.8293	-0.4626	0.209	2.261	7.6035	0.1866	-0.5374	0.209	-2.261	7.6035	0.2481	0.0747	4.5221	1.1615
2016 Orte-2-Ph	10.1039/C6RA22340K	CC1=CC(C)=C2N1[B-](F)(F)[N+]1=CC(=CC1=C2C)C1=CC=C(C=C1)C(C)(C)C	O=C1CCCCC1	cyclohexanone	523	583	60	0.43	-36.2731	19.1205	17.1527	1.9678	-0.4626	0.209	2.261	7.6035	0.1866	-0.5374	0.209	-2.261	7.6035	0.2481	0.0747	4.5221	1.1615
2016 Orte-2-Ph	10.1039/C6RA22340K	CC1=CC(C)=C2N1[B-](F)(F)[N+]1=CC(=CC1=C2C)C1=CC=C(C=C1)C(C)(C)C	CC1=CC=CC=C1	toluene	530	575	45	0.63	-36.2592	18.8679	17.3913	1.4766	-0.4626	0.209	2.261	7.6035	0.1866	-0.5374	0.209	-2.261	7.6035	0.2481	0.0747	4.5221	1.1615
2016 Orte-2-Ph	10.1039/C6RA22340K	CC1=CC(C)=C2N1[B-](F)(F)[N+]1=CC(=CC1=C2C)C1=CC=C(C=C1)C(C)(C)C	ClC1=CC=CC=C1	chlorobenzene	529	582	53	0.53	-36.0857	18.9036	17.1821	1.7215	-0.4626	0.209	2.261	7.6035	0.1866	-0.5374	0.209	-2.261	7.6035	0.2481	0.0747	4.5221	1.1615
2019 Bai-NJ1060	10.1039/c9cc03378e	COC1=CC=C(C=C1)C1=CC(=C2N=C3C(=CC(C4=CC=C(OC)C=C4)=[N+]3[B-](F)(F)N12)C1=CC2=C3N(CCCC3=C1)CCC2)C1=CC2=C3N(CCCC3=C1)CCC2	CS(C)=O	methanesulfinylmethane	854	1036	182		-21.3621	11.7096	9.6525	2.0571	-0.4629	0.0515	1.7575	1.1238	0.8986	-0.5372	0.0515	-1.7575	1.1238	0.9229	0.0743	3.515	1.1605
2019 Bai-NJ1060	10.1039/c9cc03378e	COC1=CC=C(C=C1)C1=CC(=C2N=C3C(=CC(C4=CC=C(OC)C=C4)=[N+]3[B-](F)(F)N12)C1=CC2=C3N(CCCC3=C1)CCC2)C1=CC2=C3N(CCCC3=C1)CCC2	ClC1=CC=CC=C1Cl	1,2-dichlorobenzene	856	989	133		-21.7935	11.6822	10.1112	1.571	-0.4629	0.0515	1.7575	1.1238	0.8986	-0.5372	0.0515	-1.7575	1.1238	0.9229	0.0743	3.515	1.1605
2019 Bai-NJ1060	10.1039/c9cc03378e	COC1=CC=C(C=C1)C1=CC(=C2N=C3C(=CC(C4=CC=C(OC)C=C4)=[N+]3[B-](F)(F)N12)C1=CC2=C3N(CCCC3=C1)CCC2)C1=CC2=C3N(CCCC3=C1)CCC2	ClCCl	dichloromethane	844	1002	158		-21.8284	11.8483	9.98	1.8683	-0.4629	0.0515	1.7575	1.1238	0.8986	-0.5372	0.0515	-1.7575	1.1238	0.9229	0.0743	3.515	1.1605
2019 Bai-NJ1060	10.1039/c9cc03378e	COC1=CC=C(C=C1)C1=CC(=C2N=C3C(=CC(C4=CC=C(OC)C=C4)=[N+]3[B-](F)(F)N12)C1=CC2=C3N(CCCC3=C1)CCC2)C1=CC2=C3N(CCCC3=C1)CCC2	C1CCOC1	oxolane	820	976	156		-22.441	12.1951	10.2459	1.9492	-0.4629	0.0515	1.7575	1.1238	0.8986	-0.5372	0.0515	-1.7575	1.1238	0.9229	0.0743	3.515	1.1605
2019 Bai-NJ1060	10.1039/c9cc03378e	COC1=CC=C(C=C1)C1=CC(=C2N=C3C(=CC(C4=CC=C(OC)C=C4)=[N+]3[B-](F)(F)N12)C1=CC2=C3N(CCCC3=C1)CCC2)C1=CC2=C3N(CCCC3=C1)CCC2	CCO	ethanol	825	969	144		-22.4411	12.1212	10.3199	1.8013	-0.4629	0.0515	1.7575	1.1238	0.8986	-0.5372	0.0515	-1.7575	1.1238	0.9229	0.0743	3.515	1.1605
2019 Bai-NJ1060	10.1039/c9cc03378e	COC1=CC=C(C=C1)C1=CC(=C2N=C3C(=CC(C4=CC=C(OC)C=C4)=[N+]3[B-](F)(F)N12)C1=CC2=C3N(CCCC3=C1)CCC2)C1=CC2=C3N(CCCC3=C1)CCC2	C1COCCO1	1,4-dioxane	805	948	143		-22.9709	12.4224	10.5485	1.8738	-0.4629	0.0515	1.7575	1.1238	0.8986	-0.5372	0.0515	-1.7575	1.1238	0.9229	0.0743	3.515	1.1605
2019 Bai-NJ1060	10.1039/c9cc03378e	COC1=CC=C(C=C1)C1=CC(=C2N=C3C(=CC(C4=CC=C(OC)C=C4)=[N+]3[B-](F)(F)N12)C1=CC2=C3N(CCCC3=C1)CCC2)C1=CC2=C3N(CCCC3=C1)CCC2	CC#N	acetonitrile	855	1056	201		-21.1656	11.6959	9.4697	2.2262	-0.4629	0.0515	1.7575	1.1238	0.8986	-0.5372	0.0515	-1.7575	1.1238	0.9229	0.0743	3.515	1.1605
2019 Bai-NJ1060	10.1039/c9cc03378e	COC1=CC=C(C=C1)C1=CC(=C2N=C3C(=CC(C4=CC=C(OC)C=C4)=[N+]3[B-](F)(F)N12)C1=CC2=C3N(CCCC3=C1)CCC2)C1=CC2=C3N(CCCC3=C1)CCC2	CN(C)C=O	N,N-dimethylformamide	867	1005	138		-21.4843	11.534	9.9502	1.5838	-0.4629	0.0515	1.7575	1.1238	0.8986	-0.5372	0.0515	-1.7575	1.1238	0.9229	0.0743	3.515	1.1605
2019 Bai-NJ1060	10.1039/c9cc03378e	COC1=CC=C(C=C1)C1=CC(=C2N=C3C(=CC(C4=CC=C(OC)C=C4)=[N+]3[B-](F)(F)N12)C1=CC2=C3N(CCCC3=C1)CCC2)C1=CC2=C3N(CCCC3=C1)CCC2	CO	methanol	835	1006	171		-21.9164	11.976	9.9404	2.0357	-0.4629	0.0515	1.7575	1.1238	0.8986	-0.5372	0.0515	-1.7575	1.1238	0.9229	0.0743	3.515	1.1605
2019 Bai-NJ1060	10.1039/c9cc03378e	COC1=CC=C(C=C1)C1=CC(=C2N=C3C(=CC(C4=CC=C(OC)C=C4)=[N+]3[B-](F)(F)N12)C1=CC2=C3N(CCCC3=C1)CCC2)C1=CC2=C3N(CCCC3=C1)CCC2	CS(C)=O	methanesulfinylmethane	883	1070	187		-20.6708	11.325	9.3458	1.9792	-0.4629	0.0515	1.7575	1.1238	0.8986	-0.5372	0.0515	-1.7575	1.1238	0.9229	0.0743	3.515	1.1605
2016 Vu-2	10.1039/C5TC02954F	CCCCCCCCCCCCOC1=CC=C(C=C1)C1=C2C=C(CC)C(C3=CC4=CC=CC=C4C4=C3C=CC=C4)=[N+]2[B-](F)(F)N2C1=CC(CC)=C2C1=CC2=CC=CC=C2C2=C1C=CC=C2	CC#N	acetonitrile	544	577	33	0.33	-35.7134	18.3824	17.331	1.0513	-0.4632	0.0365	1.8503	1.2872	0.9469	-0.5368	0.0365	-1.8503	1.2872	0.96	0.0735	3.7005	1.1587
2016 Vu-2	10.1039/C5TC02954F	CCCCCCCCCCCCOC1=CC=C(C=C1)C1=C2C=C(CC)C(C3=CC4=CC=CC=C4C4=C3C=CC=C4)=[N+]2[B-](F)(F)N2C1=CC(CC)=C2C1=CC2=CC=CC=C2C2=C1C=CC=C2	CO	methanol	547	581	34	0.51	-35.4932	18.2815	17.2117	1.0698	-0.4632	0.0365	1.8503	1.2872	0.9469	-0.5368	0.0365	-1.8503	1.2872	0.96	0.0735	3.7005	1.1587
2016 Vu-2	10.1039/C5TC02954F	CCCCCCCCCCCCOC1=CC=C(C=C1)C1=C2C=C(CC)C(C3=CC4=CC=CC=C4C4=C3C=CC=C4)=[N+]2[B-](F)(F)N2C1=CC(CC)=C2C1=CC2=CC=CC=C2C2=C1C=CC=C2	CS(C)=O	methanesulfinylmethane	548	587	39	0.57	-35.284	18.2482	17.0358	1.2124	-0.4632	0.0365	1.8503	1.2872	0.9469	-0.5368	0.0365	-1.8503	1.2872	0.96	0.0735	3.7005	1.1587
2016 Vu-2	10.1039/C5TC02954F	CCCCCCCCCCCCOC1=CC=C(C=C1)C1=C2C=C(CC)C(C3=CC4=CC=CC=C4C4=C3C=CC=C4)=[N+]2[B-](F)(F)N2C1=CC(CC)=C2C1=CC2=CC=CC=C2C2=C1C=CC=C2	ClCCl	dichloromethane	549	584	35	0.66	-35.3382	18.2149	17.1233	1.0916	-0.4632	0.0365	1.8503	1.2872	0.9469	-0.5368	0.0365	-1.8503	1.2872	0.96	0.0735	3.7005	1.1587
2016 Vu-2	10.1039/C5TC02954F	CCCCCCCCCCCCOC1=CC=C(C=C1)C1=C2C=C(CC)C(C3=CC4=CC=CC=C4C4=C3C=CC=C4)=[N+]2[B-](F)(F)N2C1=CC(CC)=C2C1=CC2=CC=CC=C2C2=C1C=CC=C2	CCO	ethanol	548	584	36	0.66	-35.3715	18.2482	17.1233	1.1249	-0.4632	0.0365	1.8503	1.2872	0.9469	-0.5368	0.0365	-1.8503	1.2872	0.96	0.0735	3.7005	1.1587
2016 Vu-2	10.1039/C5TC02954F	CCCCCCCCCCCCOC1=CC=C(C=C1)C1=C2C=C(CC)C(C3=CC4=CC=CC=C4C4=C3C=CC=C4)=[N+]2[B-](F)(F)N2C1=CC(CC)=C2C1=CC2=CC=CC=C2C2=C1C=CC=C2	CC1=CC=CC=C1	toluene	554	591	37	0.75	-34.971	18.0505	16.9205	1.1301	-0.4632	0.0365	1.8503	1.2872	0.9469	-0.5368	0.0365	-1.8503	1.2872	0.96	0.0735	3.7005	1.1587
2016 Vu-2	10.1039/C5TC02954F	CCCCCCCCCCCCOC1=CC=C(C=C1)C1=C2C=C(CC)C(C3=CC4=CC=CC=C4C4=C3C=CC=C4)=[N+]2[B-](F)(F)N2C1=CC(CC)=C2C1=CC2=CC=CC=C2C2=C1C=CC=C2	CCCCOC(C)=O	butyl acetate	549	585	36	0.7	-35.309	18.2149	17.094	1.1209	-0.4632	0.0365	1.8503	1.2872	0.9469	-0.5368	0.0365	-1.8503	1.2872	0.96	0.0735	3.7005	1.1587
2016 Vu-2	10.1039/C5TC02954F	CCCCCCCCCCCCOC1=CC=C(C=C1)C1=C2C=C(CC)C(C3=CC4=CC=CC=C4C4=C3C=CC=C4)=[N+]2[B-](F)(F)N2C1=CC(CC)=C2C1=CC2=CC=CC=C2C2=C1C=CC=C2	CCOCC	ethoxyethane	549	584	35	0.71	-35.3382	18.2149	17.1233	1.0916	-0.4632	0.0365	1.8503	1.2872	0.9469	-0.5368	0.0365	-1.8503	1.2872	0.96	0.0735	3.7005	1.1587
2016 Vu-2	10.1039/C5TC02954F	CCCCCCCCCCCCOC1=CC=C(C=C1)C1=C2C=C(CC)C(C3=CC4=CC=CC=C4C4=C3C=CC=C4)=[N+]2[B-](F)(F)N2C1=CC(CC)=C2C1=CC2=CC=CC=C2C2=C1C=CC=C2	ClC(Cl)Cl	trichloromethane	553	588	35	0.76	-35.09	18.0832	17.0068	1.0764	-0.4632	0.0365	1.8503	1.2872	0.9469	-0.5368	0.0365	-1.8503	1.2872	0.96	0.0735	3.7005	1.1587
2016 Vu-2	10.1039/C5TC02954F	CCCCCCCCCCCCOC1=CC=C(C=C1)C1=C2C=C(CC)C(C3=CC4=CC=CC=C4C4=C3C=CC=C4)=[N+]2[B-](F)(F)N2C1=CC(CC)=C2C1=CC2=CC=CC=C2C2=C1C=CC=C2	C1CCCCC1	cyclohexane	552	587	35	0.83	-35.1517	18.1159	17.0358	1.0802	-0.4632	0.0365	1.8503	1.2872	0.9469	-0.5368	0.0365	-1.8503	1.2872	0.96	0.0735	3.7005	1.1587
2004 Banuelos-Prieto(5503)-PM597	10.1021/jp0373898	CC1=C(C(C)=C2N1[B-](F)(F)[N+]1=C(C)C(=C(C)C1=C2C)C(C)(C)C)C(C)(C)C	CCC(C)C	2-methylbutane	527.1	569	41.9	0.4	-36.5464	18.9717	17.5747	1.397	-0.465	0.0235	1.9609	0.864	0.949	-0.535	0.0235	-1.9609	0.864	0.961	0.07	3.9218	1.1505
2004 Banuelos-Prieto(5503)-PM597	10.1021/jp0373898	CC1=C(C(C)=C2N1[B-](F)(F)[N+]1=C(C)C(=C(C)C1=C2C)C(C)(C)C)C(C)(C)C	CCCCCC	hexane	527.5	567.8	40.3	0.43	-36.5692	18.9573	17.6118	1.3455	-0.465	0.0235	1.9609	0.864	0.949	-0.535	0.0235	-1.9609	0.864	0.961	0.07	3.9218	1.1505
2004 Banuelos-Prieto(5503)-PM597	10.1021/jp0373898	CC1=C(C(C)=C2N1[B-](F)(F)[N+]1=C(C)C(=C(C)C1=C2C)C(C)(C)C)C(C)(C)C	C1CCCCC1	cyclohexane	529	571.2	42.2	0.32	-36.4106	18.9036	17.507	1.3966	-0.465	0.0235	1.9609	0.864	0.949	-0.535	0.0235	-1.9609	0.864	0.961	0.07	3.9218	1.1505
2004 Banuelos-Prieto(5503)-PM597	10.1021/jp0373898	CC1=C(C(C)=C2N1[B-](F)(F)[N+]1=C(C)C(=C(C)C1=C2C)C(C)(C)C)C(C)(C)C	CC(C)CC(C)(C)C	2,2,4-trimethylpentane	527.5	569	41.5	0.4	-36.532	18.9573	17.5747	1.3827	-0.465	0.0235	1.9609	0.864	0.949	-0.535	0.0235	-1.9609	0.864	0.961	0.07	3.9218	1.1505
2004 Banuelos-Prieto(5503)-PM597	10.1021/jp0373898	CC1=C(C(C)=C2N1[B-](F)(F)[N+]1=C(C)C(=C(C)C1=C2C)C(C)(C)C)C(C)(C)C	CCOCC	ethoxyethane	525.1	565.4	40.3	0.43	-36.7306	19.044	17.6866	1.3574	-0.465	0.0235	1.9609	0.864	0.949	-0.535	0.0235	-1.9609	0.864	0.961	0.07	3.9218	1.1505
2004 Banuelos-Prieto(5503)-PM597	10.1021/jp0373898	CC1=C(C(C)=C2N1[B-](F)(F)[N+]1=C(C)C(=C(C)C1=C2C)C(C)(C)C)C(C)(C)C	C1COCCO1	1,4-dioxane	525.1	565.4	40.3	0.4	-36.7306	19.044	17.6866	1.3574	-0.465	0.0235	1.9609	0.864	0.949	-0.535	0.0235	-1.9609	0.864	0.961	0.07	3.9218	1.1505
2004 Banuelos-Prieto(5503)-PM597	10.1021/jp0373898	CC1=C(C(C)=C2N1[B-](F)(F)[N+]1=C(C)C(=C(C)C1=C2C)C(C)(C)C)C(C)(C)C	C1CCOC1	oxolane	525.1	566.6	41.5	0.37	-36.6931	19.044	17.6491	1.3949	-0.465	0.0235	1.9609	0.864	0.949	-0.535	0.0235	-1.9609	0.864	0.961	0.07	3.9218	1.1505
2004 Banuelos-Prieto(5503)-PM597	10.1021/jp0373898	CC1=C(C(C)=C2N1[B-](F)(F)[N+]1=C(C)C(=C(C)C1=C2C)C(C)(C)C)C(C)(C)C	CN(C)C=O	N,N-dimethylformamide	524	565.4	41.4	0.35	-36.7706	19.084	17.6866	1.3974	-0.465	0.0235	1.9609	0.864	0.949	-0.535	0.0235	-1.9609	0.864	0.961	0.07	3.9218	1.1505
2004 Banuelos-Prieto(5503)-PM597	10.1021/jp0373898	CC1=C(C(C)=C2N1[B-](F)(F)[N+]1=C(C)C(=C(C)C1=C2C)C(C)(C)C)C(C)(C)C	CC(C)=O	propan-2-one	522.5	563.6	41.1	0.44	-36.8818	19.1388	17.7431	1.3957	-0.465	0.0235	1.9609	0.864	0.949	-0.535	0.0235	-1.9609	0.864	0.961	0.07	3.9218	1.1505
2004 Banuelos-Prieto(5503)-PM597	10.1021/jp0373898	CC1=C(C(C)=C2N1[B-](F)(F)[N+]1=C(C)C(=C(C)C1=C2C)C(C)(C)C)C(C)(C)C	CCCC(C)=O	pentan-2-one	523.7	562.6	38.9	0.46	-36.8695	19.0949	17.7746	1.3203	-0.465	0.0235	1.9609	0.864	0.949	-0.535	0.0235	-1.9609	0.864	0.961	0.07	3.9218	1.1505
2004 Banuelos-Prieto(5503)-PM597	10.1021/jp0373898	CC1=C(C(C)=C2N1[B-](F)(F)[N+]1=C(C)C(=C(C)C1=C2C)C(C)(C)C)C(C)(C)C	COC=O	methyl formate	522.3	560.6	38.3	0.47	-36.9841	19.1461	17.838	1.3081	-0.465	0.0235	1.9609	0.864	0.949	-0.535	0.0235	-1.9609	0.864	0.961	0.07	3.9218	1.1505
2004 Banuelos-Prieto(5503)-PM597	10.1021/jp0373898	CC1=C(C(C)=C2N1[B-](F)(F)[N+]1=C(C)C(=C(C)C1=C2C)C(C)(C)C)C(C)(C)C	COC(C)=O	methyl acetate	522.5	561.8	39.3	0.48	-36.9387	19.1388	17.7999	1.3388	-0.465	0.0235	1.9609	0.864	0.949	-0.535	0.0235	-1.9609	0.864	0.961	0.07	3.9218	1.1505
2004 Banuelos-Prieto(5503)-PM597	10.1021/jp0373898	CC1=C(C(C)=C2N1[B-](F)(F)[N+]1=C(C)C(=C(C)C1=C2C)C(C)(C)C)C(C)(C)C	CCOC(C)=O	ethyl acetate	523.2	562.4	39.2	0.44	-36.8941	19.1131	17.7809	1.3322	-0.465	0.0235	1.9609	0.864	0.949	-0.535	0.0235	-1.9609	0.864	0.961	0.07	3.9218	1.1505
2004 Banuelos-Prieto(5503)-PM597	10.1021/jp0373898	CC1=C(C(C)=C2N1[B-](F)(F)[N+]1=C(C)C(=C(C)C1=C2C)C(C)(C)C)C(C)(C)C	CCCCOC(C)=O	butyl acetate	524.3	564.6	40.3	0.43	-36.7847	19.073	17.7117	1.3614	-0.465	0.0235	1.9609	0.864	0.949	-0.535	0.0235	-1.9609	0.864	0.961	0.07	3.9218	1.1505
2004 Banuelos-Prieto(5503)-PM597	10.1021/jp0373898	CC1=C(C(C)=C2N1[B-](F)(F)[N+]1=C(C)C(=C(C)C1=C2C)C(C)(C)C)C(C)(C)C	CC#N	acetonitrile	520.8	560.6	39.8	0.44	-37.0393	19.2012	17.838	1.3632	-0.465	0.0235	1.9609	0.864	0.949	-0.535	0.0235	-1.9609	0.864	0.961	0.07	3.9218	1.1505
2004 Banuelos-Prieto(5503)-PM597	10.1021/jp0373898	CC1=C(C(C)=C2N1[B-](F)(F)[N+]1=C(C)C(=C(C)C1=C2C)C(C)(C)C)C(C)(C)C	CCCCCCCCO	octan-1-ol	527.3	565	37.7	0.41	-36.6637	18.9645	17.6991	1.2654	-0.465	0.0235	1.9609	0.864	0.949	-0.535	0.0235	-1.9609	0.864	0.961	0.07	3.9218	1.1505
2004 Banuelos-Prieto(5503)-PM597	10.1021/jp0373898	CC1=C(C(C)=C2N1[B-](F)(F)[N+]1=C(C)C(=C(C)C1=C2C)C(C)(C)C)C(C)(C)C	CCCCCCO	hexan-1-ol	526.7	565.4	38.7	0.42	-36.6727	18.9861	17.6866	1.2995	-0.465	0.0235	1.9609	0.864	0.949	-0.535	0.0235	-1.9609	0.864	0.961	0.07	3.9218	1.1505
2004 Banuelos-Prieto(5503)-PM597	10.1021/jp0373898	CC1=C(C(C)=C2N1[B-](F)(F)[N+]1=C(C)C(=C(C)C1=C2C)C(C)(C)C)C(C)(C)C	CCCCO	butan-1-ol	526.1	566.6	40.5	0.39	-36.6569	19.0078	17.6491	1.3587	-0.465	0.0235	1.9609	0.864	0.949	-0.535	0.0235	-1.9609	0.864	0.961	0.07	3.9218	1.1505
2004 Banuelos-Prieto(5503)-PM597	10.1021/jp0373898	CC1=C(C(C)=C2N1[B-](F)(F)[N+]1=C(C)C(=C(C)C1=C2C)C(C)(C)C)C(C)(C)C	CCCO	propan-1-ol	525.3	564.6	39.3	0.39	-36.7484	19.0367	17.7117	1.3251	-0.465	0.0235	1.9609	0.864	0.949	-0.535	0.0235	-1.9609	0.864	0.961	0.07	3.9218	1.1505
2004 Banuelos-Prieto(5503)-PM597	10.1021/jp0373898	CC1=C(C(C)=C2N1[B-](F)(F)[N+]1=C(C)C(=C(C)C1=C2C)C(C)(C)C)C(C)(C)C	CCO	ethanol	524.3	563.2	38.9	0.43	-36.8287	19.073	17.7557	1.3174	-0.465	0.0235	1.9609	0.864	0.949	-0.535	0.0235	-1.9609	0.864	0.961	0.07	3.9218	1.1505
2004 Banuelos-Prieto(5503)-PM597	10.1021/jp0373898	CC1=C(C(C)=C2N1[B-](F)(F)[N+]1=C(C)C(=C(C)C1=C2C)C(C)(C)C)C(C)(C)C	CO	methanol	522.9	561.2	38.3	0.48	-36.9431	19.1241	17.819	1.3052	-0.465	0.0235	1.9609	0.864	0.949	-0.535	0.0235	-1.9609	0.864	0.961	0.07	3.9218	1.1505
2004 Banuelos-Prieto(5503)-PM597	10.1021/jp0373898	CC1=C(C(C)=C2N1[B-](F)(F)[N+]1=C(C)C(=C(C)C1=C2C)C(C)(C)C)C(C)(C)C	OCC(F)(F)F	2,2,2-trifluoroethan-1-ol	521.6	561.2	39.6	0.49	-36.9907	19.1718	17.819	1.3528	-0.465	0.0235	1.9609	0.864	0.949	-0.535	0.0235	-1.9609	0.864	0.961	0.07	3.9218	1.1505
2016 Marfin(1975)-2	10.1007/s10895-016-1891-3	CCC1=C(C)N2C(=C1C)C(=C1C(C)=C(CC)C(C)=[N+]1[B-]2(F)F)C1=C2C=CC=CC2=CC=C1	C1=CC=CC=C1	benzene	532	545	13	0.916	-37.1456	18.797	18.3486	0.4484	-0.4661	0.0342	1.4846	1.2754	0.9249	-0.5339	0.0342	-1.4846	1.2754	0.9418	0.0678	2.9692	1.1455
2016 Marfin(1975)-2	10.1007/s10895-016-1891-3	CCC1=C(C)N2C(=C1C)C(=C1C(C)=C(CC)C(C)=[N+]1[B-]2(F)F)C1=C2C=CC=CC2=CC=C1	C1CCCCC1	cyclohexane	529.5	542.05	12.55	0.847	-37.3342	18.8857	18.4485	0.4373	-0.4661	0.0342	1.4846	1.2754	0.9249	-0.5339	0.0342	-1.4846	1.2754	0.9418	0.0678	2.9692	1.1455
2016 Marfin(1975)-2	10.1007/s10895-016-1891-3	CCC1=C(C)N2C(=C1C)C(=C1C(C)=C(CC)C(C)=[N+]1[B-]2(F)F)C1=C2C=CC=CC2=CC=C1	ClC(Cl)(Cl)Cl	tetrachloromethane	532.5	543.97	11.47	0.736	-37.1627	18.7793	18.3834	0.396	-0.4661	0.0342	1.4846	1.2754	0.9249	-0.5339	0.0342	-1.4846	1.2754	0.9418	0.0678	2.9692	1.1455
2016 Marfin(1975)-2	10.1007/s10895-016-1891-3	CCC1=C(C)N2C(=C1C)C(=C1C(C)=C(CC)C(C)=[N+]1[B-]2(F)F)C1=C2C=CC=CC2=CC=C1	ClC(Cl)Cl	trichloromethane	531.5	543.97	12.47	0.995	-37.198	18.8147	18.3834	0.4313	-0.4661	0.0342	1.4846	1.2754	0.9249	-0.5339	0.0342	-1.4846	1.2754	0.9418	0.0678	2.9692	1.1455
2016 Marfin(1975)-2	10.1007/s10895-016-1891-3	CCC1=C(C)N2C(=C1C)C(=C1C(C)=C(CC)C(C)=[N+]1[B-]2(F)F)C1=C2C=CC=CC2=CC=C1	ClCCl	dichloromethane	530.5	543.97	13.47	0.689	-37.2335	18.8501	18.3834	0.4668	-0.4661	0.0342	1.4846	1.2754	0.9249	-0.5339	0.0342	-1.4846	1.2754	0.9418	0.0678	2.9692	1.1455
2016 Marfin(1975)-2	10.1007/s10895-016-1891-3	CCC1=C(C)N2C(=C1C)C(=C1C(C)=C(CC)C(C)=[N+]1[B-]2(F)F)C1=C2C=CC=CC2=CC=C1	CN(C)C=O	N,N-dimethylformamide	529.5	542.94	13.44	0.621	-37.304	18.8857	18.4182	0.4675	-0.4661	0.0342	1.4846	1.2754	0.9249	-0.5339	0.0342	-1.4846	1.2754	0.9418	0.0678	2.9692	1.1455
2016 Marfin(1975)-2	10.1007/s10895-016-1891-3	CCC1=C(C)N2C(=C1C)C(=C1C(C)=C(CC)C(C)=[N+]1[B-]2(F)F)C1=C2C=CC=CC2=CC=C1	CS(C)=O	methanesulfinylmethane	530.5	543.97	13.47	0.453	-37.2335	18.8501	18.3834	0.4668	-0.4661	0.0342	1.4846	1.2754	0.9249	-0.5339	0.0342	-1.4846	1.2754	0.9418	0.0678	2.9692	1.1455
2016 Marfin(1975)-2	10.1007/s10895-016-1891-3	CCC1=C(C)N2C(=C1C)C(=C1C(C)=C(CC)C(C)=[N+]1[B-]2(F)F)C1=C2C=CC=CC2=CC=C1	C1=CC=NC=C1	pyridine	532	546.02	14.02	0.675	-37.1113	18.797	18.3143	0.4826	-0.4661	0.0342	1.4846	1.2754	0.9249	-0.5339	0.0342	-1.4846	1.2754	0.9418	0.0678	2.9692	1.1455
2016 Marfin(1975)-2	10.1007/s10895-016-1891-3	CCC1=C(C)N2C(=C1C)C(=C1C(C)=C(CC)C(C)=[N+]1[B-]2(F)F)C1=C2C=CC=CC2=CC=C1	CCCCCC	hexane	527.5	540	12.5	0.668	-37.4759	18.9573	18.5185	0.4388	-0.4661	0.0342	1.4846	1.2754	0.9249	-0.5339	0.0342	-1.4846	1.2754	0.9418	0.0678	2.9692	1.1455
2016 Marfin(1975)-2	10.1007/s10895-016-1891-3	CCC1=C(C)N2C(=C1C)C(=C1C(C)=C(CC)C(C)=[N+]1[B-]2(F)F)C1=C2C=CC=CC2=CC=C1	CCO	ethanol	528	541.02	13.02	0.596	-37.423	18.9394	18.4836	0.4558	-0.4661	0.0342	1.4846	1.2754	0.9249	-0.5339	0.0342	-1.4846	1.2754	0.9418	0.0678	2.9692	1.1455
2016 Marfin(1975)-2	10.1007/s10895-016-1891-3	CCC1=C(C)N2C(=C1C)C(=C1C(C)=C(CC)C(C)=[N+]1[B-]2(F)F)C1=C2C=CC=CC2=CC=C1	CCCO	propan-1-ol	528.5	541.02	12.52	0.725	-37.4051	18.9215	18.4836	0.4379	-0.4661	0.0342	1.4846	1.2754	0.9249	-0.5339	0.0342	-1.4846	1.2754	0.9418	0.0678	2.9692	1.1455
2016 Marfin(1975)-2	10.1007/s10895-016-1891-3	CCC1=C(C)N2C(=C1C)C(=C1C(C)=C(CC)C(C)=[N+]1[B-]2(F)F)C1=C2C=CC=CC2=CC=C1	CCCCO	butan-1-ol	529.5	542.05	12.55	0.783	-37.3342	18.8857	18.4485	0.4373	-0.4661	0.0342	1.4846	1.2754	0.9249	-0.5339	0.0342	-1.4846	1.2754	0.9418	0.0678	2.9692	1.1455
2016 Marfin(1975)-2	10.1007/s10895-016-1891-3	CCC1=C(C)N2C(=C1C)C(=C1C(C)=C(CC)C(C)=[N+]1[B-]2(F)F)C1=C2C=CC=CC2=CC=C1	CCCCCO	pentan-1-ol	529	541.02	12.02	0.615	-37.3872	18.9036	18.4836	0.42	-0.4661	0.0342	1.4846	1.2754	0.9249	-0.5339	0.0342	-1.4846	1.2754	0.9418	0.0678	2.9692	1.1455
2016 Marfin(1975)-2	10.1007/s10895-016-1891-3	CCC1=C(C)N2C(=C1C)C(=C1C(C)=C(CC)C(C)=[N+]1[B-]2(F)F)C1=C2C=CC=CC2=CC=C1	CCCCCCO	hexan-1-ol	529.5	541.02	11.52	0.604	-37.3693	18.8857	18.4836	0.4021	-0.4661	0.0342	1.4846	1.2754	0.9249	-0.5339	0.0342	-1.4846	1.2754	0.9418	0.0678	2.9692	1.1455
2016 Marfin(1975)-2	10.1007/s10895-016-1891-3	CCC1=C(C)N2C(=C1C)C(=C1C(C)=C(CC)C(C)=[N+]1[B-]2(F)F)C1=C2C=CC=CC2=CC=C1	CCCCCCCCO	octan-1-ol	530	541.02	11.02	0.789	-37.3515	18.8679	18.4836	0.3843	-0.4661	0.0342	1.4846	1.2754	0.9249	-0.5339	0.0342	-1.4846	1.2754	0.9418	0.0678	2.9692	1.1455
2016 Marfin(1975)-2	10.1007/s10895-016-1891-3	CCC1=C(C)N2C(=C1C)C(=C1C(C)=C(CC)C(C)=[N+]1[B-]2(F)F)C1=C2C=CC=CC2=CC=C1	CCCCCCCCCCO	decan-1-ol	529.5	542.94	13.44		-37.304	18.8857	18.4182	0.4675	-0.4661	0.0342	1.4846	1.2754	0.9249	-0.5339	0.0342	-1.4846	1.2754	0.9418	0.0678	2.9692	1.1455
2016 Orte-8-Ph	10.1039/C6RA22340K	F[B-]1(F)N2C=CC=C2C(=C2C=CC=[N+]12)C1=CC=CC=C1	CO	methanol	490	507	17	0.044	-40.132	20.4082	19.7239	0.6843	-0.47	0.0389	1.5589	1.5481	0.8952	-0.53	0.0389	-1.5589	1.5481	0.9158	0.0601	3.1179	1.1278
2016 Orte-8-Ph	10.1039/C6RA22340K	F[B-]1(F)N2C=CC=C2C(=C2C=CC=[N+]12)C1=CC=CC=C1	CC#N	acetonitrile	489	510	21	0.041	-40.0577	20.4499	19.6078	0.8421	-0.47	0.0389	1.5589	1.5481	0.8952	-0.53	0.0389	-1.5589	1.5481	0.9158	0.0601	3.1179	1.1278
2016 Orte-8-Ph	10.1039/C6RA22340K	F[B-]1(F)N2C=CC=C2C(=C2C=CC=[N+]12)C1=CC=CC=C1	CCOCC	ethoxyethane	492	509	17	0.05	-39.9716	20.3252	19.6464	0.6788	-0.47	0.0389	1.5589	1.5481	0.8952	-0.53	0.0389	-1.5589	1.5481	0.9158	0.0601	3.1179	1.1278
2016 Orte-8-Ph	10.1039/C6RA22340K	F[B-]1(F)N2C=CC=C2C(=C2C=CC=[N+]12)C1=CC=CC=C1	CC(C)=O	propan-2-one	491	509	18	0.045	-40.013	20.3666	19.6464	0.7202	-0.47	0.0389	1.5589	1.5481	0.8952	-0.53	0.0389	-1.5589	1.5481	0.9158	0.0601	3.1179	1.1278
2016 Orte-8-Ph	10.1039/C6RA22340K	F[B-]1(F)N2C=CC=C2C(=C2C=CC=[N+]12)C1=CC=CC=C1	CCOC(C)=O	ethyl acetate	491	509	18	0.056	-40.013	20.3666	19.6464	0.7202	-0.47	0.0389	1.5589	1.5481	0.8952	-0.53	0.0389	-1.5589	1.5481	0.9158	0.0601	3.1179	1.1278
2016 Orte-8-Ph	10.1039/C6RA22340K	F[B-]1(F)N2C=CC=C2C(=C2C=CC=[N+]12)C1=CC=CC=C1	CC(C)O	propan-2-ol	492	511	19	0.082	-39.8947	20.3252	19.5695	0.7557	-0.47	0.0389	1.5589	1.5481	0.8952	-0.53	0.0389	-1.5589	1.5481	0.9158	0.0601	3.1179	1.1278
2016 Orte-8-Ph	10.1039/C6RA22340K	F[B-]1(F)N2C=CC=C2C(=C2C=CC=[N+]12)C1=CC=CC=C1	CCCC#N	butanenitrile	491	511	20	0.06	-39.9361	20.3666	19.5695	0.7971	-0.47	0.0389	1.5589	1.5481	0.8952	-0.53	0.0389	-1.5589	1.5481	0.9158	0.0601	3.1179	1.1278
2016 Orte-8-Ph	10.1039/C6RA22340K	F[B-]1(F)N2C=CC=C2C(=C2C=CC=[N+]12)C1=CC=CC=C1	CCCCOCCCC	1-butoxybutane	494	512	18	0.074	-39.7742	20.2429	19.5313	0.7117	-0.47	0.0389	1.5589	1.5481	0.8952	-0.53	0.0389	-1.5589	1.5481	0.9158	0.0601	3.1179	1.1278
2016 Orte-8-Ph	10.1039/C6RA22340K	F[B-]1(F)N2C=CC=C2C(=C2C=CC=[N+]12)C1=CC=CC=C1	C1CCOC1	oxolane	493	511	18	0.065	-39.8534	20.284	19.5695	0.7145	-0.47	0.0389	1.5589	1.5481	0.8952	-0.53	0.0389	-1.5589	1.5481	0.9158	0.0601	3.1179	1.1278
2016 Orte-8-Ph	10.1039/C6RA22340K	F[B-]1(F)N2C=CC=C2C(=C2C=CC=[N+]12)C1=CC=CC=C1	CCCCCO	pentan-1-ol	494	511	17	0.12	-39.8124	20.2429	19.5695	0.6734	-0.47	0.0389	1.5589	1.5481	0.8952	-0.53	0.0389	-1.5589	1.5481	0.9158	0.0601	3.1179	1.1278
2016 Orte-8-Ph	10.1039/C6RA22340K	F[B-]1(F)N2C=CC=C2C(=C2C=CC=[N+]12)C1=CC=CC=C1	C1COCCO1	1,4-dioxane	494	511	17	0.12	-39.8124	20.2429	19.5695	0.6734	-0.47	0.0389	1.5589	1.5481	0.8952	-0.53	0.0389	-1.5589	1.5481	0.9158	0.0601	3.1179	1.1278
2016 Orte-8-Ph	10.1039/C6RA22340K	F[B-]1(F)N2C=CC=C2C(=C2C=CC=[N+]12)C1=CC=CC=C1	ClCCl	dichloromethane	493	512	19	0.07	-39.8152	20.284	19.5313	0.7527	-0.47	0.0389	1.5589	1.5481	0.8952	-0.53	0.0389	-1.5589	1.5481	0.9158	0.0601	3.1179	1.1278
2016 Orte-8-Ph	10.1039/C6RA22340K	F[B-]1(F)N2C=CC=C2C(=C2C=CC=[N+]12)C1=CC=CC=C1	C1CCCCC1	cyclohexane	496	518	22	0.12	-39.4663	20.1613	19.305	0.8563	-0.47	0.0389	1.5589	1.5481	0.8952	-0.53	0.0389	-1.5589	1.5481	0.9158	0.0601	3.1179	1.1278
2016 Orte-8-Ph	10.1039/C6RA22340K	F[B-]1(F)N2C=CC=C2C(=C2C=CC=[N+]12)C1=CC=CC=C1	CCCCCCCCO	octan-1-ol	495	512	17	0.24	-39.7333	20.202	19.5313	0.6708	-0.47	0.0389	1.5589	1.5481	0.8952	-0.53	0.0389	-1.5589	1.5481	0.9158	0.0601	3.1179	1.1278
2016 Orte-8-Ph	10.1039/C6RA22340K	F[B-]1(F)N2C=CC=C2C(=C2C=CC=[N+]12)C1=CC=CC=C1	ClC(Cl)Cl	trichloromethane	495	512	17	0.1	-39.7333	20.202	19.5313	0.6708	-0.47	0.0389	1.5589	1.5481	0.8952	-0.53	0.0389	-1.5589	1.5481	0.9158	0.0601	3.1179	1.1278
2016 Orte-8-Ph	10.1039/C6RA22340K	F[B-]1(F)N2C=CC=C2C(=C2C=CC=[N+]12)C1=CC=CC=C1	O=C1CCCCC1	cyclohexanone	495	511	16	0.07	-39.7715	20.202	19.5695	0.6325	-0.47	0.0389	1.5589	1.5481	0.8952	-0.53	0.0389	-1.5589	1.5481	0.9158	0.0601	3.1179	1.1278
2016 Orte-8-Ph	10.1039/C6RA22340K	F[B-]1(F)N2C=CC=C2C(=C2C=CC=[N+]12)C1=CC=CC=C1	CC1=CC=CC=C1	toluene	497	517	20	0.096	-39.4631	20.1207	19.3424	0.7784	-0.47	0.0389	1.5589	1.5481	0.8952	-0.53	0.0389	-1.5589	1.5481	0.9158	0.0601	3.1179	1.1278
2016 Orte-8-Ph	10.1039/C6RA22340K	F[B-]1(F)N2C=CC=C2C(=C2C=CC=[N+]12)C1=CC=CC=C1	ClC1=CC=CC=C1	chlorobenzene	497	516	19	0.1	-39.5006	20.1207	19.3798	0.7409	-0.47	0.0389	1.5589	1.5481	0.8952	-0.53	0.0389	-1.5589	1.5481	0.9158	0.0601	3.1179	1.1278
2015 Waddell-4	10.1016/j.dyepig.2015.01.010	CCCCC1=C(C)N2C(=C1C)C(C)=C1C(C)=C(CCCC)C(C)=[N+]1[B-]2(F)F	CC(O)=O	acetic acid	518	536	18		-37.9617	19.305	18.6567	0.6483	-0.4749	0.0457	1.2871	1.7309	0.877	-0.5251	0.0457	-1.2871	1.7309	0.8972	0.0501	2.5741	1.1055
2015 Waddell-4	10.1016/j.dyepig.2015.01.010	CCCCC1=C(C)N2C(=C1C)C(C)=C1C(C)=C(CCCC)C(C)=[N+]1[B-]2(F)F	CC(C)=O	propan-2-one	517	536	19		-37.9991	19.3424	18.6567	0.6856	-0.4749	0.0457	1.2871	1.7309	0.877	-0.5251	0.0457	-1.2871	1.7309	0.8972	0.0501	2.5741	1.1055
2015 Waddell-4	10.1016/j.dyepig.2015.01.010	CCCCC1=C(C)N2C(=C1C)C(C)=C1C(C)=C(CCCC)C(C)=[N+]1[B-]2(F)F	CC#N	acetonitrile	516	535	19		-38.0714	19.3798	18.6916	0.6883	-0.4749	0.0457	1.2871	1.7309	0.877	-0.5251	0.0457	-1.2871	1.7309	0.8972	0.0501	2.5741	1.1055
2015 Waddell-4	10.1016/j.dyepig.2015.01.010	CCCCC1=C(C)N2C(=C1C)C(C)=C1C(C)=C(CCCC)C(C)=[N+]1[B-]2(F)F	CCCCO	butan-1-ol	520	539	19		-37.7836	19.2308	18.5529	0.6779	-0.4749	0.0457	1.2871	1.7309	0.877	-0.5251	0.0457	-1.2871	1.7309	0.8972	0.0501	2.5741	1.1055
2015 Waddell-4	10.1016/j.dyepig.2015.01.010	CCCCC1=C(C)N2C(=C1C)C(C)=C1C(C)=C(CCCC)C(C)=[N+]1[B-]2(F)F	CC(C)(C)O	2-methylpropan-2-ol	520	539	19		-37.7836	19.2308	18.5529	0.6779	-0.4749	0.0457	1.2871	1.7309	0.877	-0.5251	0.0457	-1.2871	1.7309	0.8972	0.0501	2.5741	1.1055
2015 Waddell-4	10.1016/j.dyepig.2015.01.010	CCCCC1=C(C)N2C(=C1C)C(C)=C1C(C)=C(CCCC)C(C)=[N+]1[B-]2(F)F	CCOCC	ethoxyethane	519	538	19		-37.8552	19.2678	18.5874	0.6805	-0.4749	0.0457	1.2871	1.7309	0.877	-0.5251	0.0457	-1.2871	1.7309	0.8972	0.0501	2.5741	1.1055
2015 Waddell-4	10.1016/j.dyepig.2015.01.010	CCCCC1=C(C)N2C(=C1C)C(C)=C1C(C)=C(CCCC)C(C)=[N+]1[B-]2(F)F	CS(C)=O	methanesulfinylmethane	518	538	20		-37.8924	19.305	18.5874	0.7177	-0.4749	0.0457	1.2871	1.7309	0.877	-0.5251	0.0457	-1.2871	1.7309	0.8972	0.0501	2.5741	1.1055
2015 Waddell-4	10.1016/j.dyepig.2015.01.010	CCCCC1=C(C)N2C(=C1C)C(C)=C1C(C)=C(CCCC)C(C)=[N+]1[B-]2(F)F	C1COCCO1	1,4-dioxane	519	538	19		-37.8552	19.2678	18.5874	0.6805	-0.4749	0.0457	1.2871	1.7309	0.877	-0.5251	0.0457	-1.2871	1.7309	0.8972	0.0501	2.5741	1.1055
2015 Waddell-4	10.1016/j.dyepig.2015.01.010	CCCCC1=C(C)N2C(=C1C)C(C)=C1C(C)=C(CCCC)C(C)=[N+]1[B-]2(F)F	CCO	ethanol	519	534	15		-37.9944	19.2678	18.7266	0.5412	-0.4749	0.0457	1.2871	1.7309	0.877	-0.5251	0.0457	-1.2871	1.7309	0.8972	0.0501	2.5741	1.1055
2015 Waddell-4	10.1016/j.dyepig.2015.01.010	CCCCC1=C(C)N2C(=C1C)C(C)=C1C(C)=C(CCCC)C(C)=[N+]1[B-]2(F)F	CCOC(C)=O	ethyl acetate	517	536	19		-37.9991	19.3424	18.6567	0.6856	-0.4749	0.0457	1.2871	1.7309	0.877	-0.5251	0.0457	-1.2871	1.7309	0.8972	0.0501	2.5741	1.1055
2015 Waddell-4	10.1016/j.dyepig.2015.01.010	CCCCC1=C(C)N2C(=C1C)C(C)=C1C(C)=C(CCCC)C(C)=[N+]1[B-]2(F)F	OCCO	ethane-1,2-diol	519	538	19		-37.8552	19.2678	18.5874	0.6805	-0.4749	0.0457	1.2871	1.7309	0.877	-0.5251	0.0457	-1.2871	1.7309	0.8972	0.0501	2.5741	1.1055
2015 Waddell-4	10.1016/j.dyepig.2015.01.010	CCCCC1=C(C)N2C(=C1C)C(C)=C1C(C)=C(CCCC)C(C)=[N+]1[B-]2(F)F	CO	methanol	517	537	20		-37.9643	19.3424	18.622	0.7204	-0.4749	0.0457	1.2871	1.7309	0.877	-0.5251	0.0457	-1.2871	1.7309	0.8972	0.0501	2.5741	1.1055
2015 Waddell-4	10.1016/j.dyepig.2015.01.010	CCCCC1=C(C)N2C(=C1C)C(C)=C1C(C)=C(CCCC)C(C)=[N+]1[B-]2(F)F	CC1CCCCC1	methylcyclohexane	523	542	19		-37.5706	19.1205	18.4502	0.6703	-0.4749	0.0457	1.2871	1.7309	0.877	-0.5251	0.0457	-1.2871	1.7309	0.8972	0.0501	2.5741	1.1055
2015 Waddell-4	10.1016/j.dyepig.2015.01.010	CCCCC1=C(C)N2C(=C1C)C(C)=C1C(C)=C(CCCC)C(C)=[N+]1[B-]2(F)F	CCCCC	pentane	521	540	19		-37.7124	19.1939	18.5185	0.6753	-0.4749	0.0457	1.2871	1.7309	0.877	-0.5251	0.0457	-1.2871	1.7309	0.8972	0.0501	2.5741	1.1055
2015 Waddell-4	10.1016/j.dyepig.2015.01.010	CCCCC1=C(C)N2C(=C1C)C(C)=C1C(C)=C(CCCC)C(C)=[N+]1[B-]2(F)F	CC(C)O	propan-2-ol	520	538	18		-37.8181	19.2308	18.5874	0.6434	-0.4749	0.0457	1.2871	1.7309	0.877	-0.5251	0.0457	-1.2871	1.7309	0.8972	0.0501	2.5741	1.1055
2015 Waddell-4	10.1016/j.dyepig.2015.01.010	CCCCC1=C(C)N2C(=C1C)C(C)=C1C(C)=C(CCCC)C(C)=[N+]1[B-]2(F)F	C1CCOC1	oxolane	519	540	21		-37.7863	19.2678	18.5185	0.7493	-0.4749	0.0457	1.2871	1.7309	0.877	-0.5251	0.0457	-1.2871	1.7309	0.8972	0.0501	2.5741	1.1055
2013 Yang-TPA-BDP1	10.1039/c3ra42276c	CC1=CC(C)=C2N1[B-](F)(F)[N+]1=C(C)C=C(C)C1=C2C1=CC=C(C=C1)N(C1=CC=CC=C1)C1=CC=CC=C1	CCCCCC	hexane	501	512	11		-39.4913	19.9601	19.5313	0.4288	-0.479	0.0527	1.074	2.0817	0.8908	-0.521	0.0527	-1.074	2.0817	0.9062	0.0419	2.148	1.0875
2013 Yang-TPA-BDP1	10.1039/c3ra42276c	CC1=CC(C)=C2N1[B-](F)(F)[N+]1=C(C)C=C(C)C1=C2C1=CC=C(C=C1)N(C1=CC=CC=C1)C1=CC=CC=C1	ClC(Cl)(Cl)Cl	tetrachloromethane	503.5	518.4	14.9		-39.1511	19.861	19.2901	0.5708	-0.479	0.0527	1.074	2.0817	0.8908	-0.521	0.0527	-1.074	2.0817	0.9062	0.0419	2.148	1.0875
2013 Yang-TPA-BDP1	10.1039/c3ra42276c	CC1=CC(C)=C2N1[B-](F)(F)[N+]1=C(C)C=C(C)C1=C2C1=CC=C(C=C1)N(C1=CC=CC=C1)C1=CC=CC=C1	CC1=CC=CC=C1	toluene	503.5	516.6	13.1		-39.2183	19.861	19.3573	0.5036	-0.479	0.0527	1.074	2.0817	0.8908	-0.521	0.0527	-1.074	2.0817	0.9062	0.0419	2.148	1.0875
2013 Yang-TPA-BDP1	10.1039/c3ra42276c	CC1=CC(C)=C2N1[B-](F)(F)[N+]1=C(C)C=C(C)C1=C2C1=CC=C(C=C1)N(C1=CC=CC=C1)C1=CC=CC=C1	C1CCOC1	oxolane	500.5	511.8	11.3		-39.5189	19.98	19.5389	0.4411	-0.479	0.0527	1.074	2.0817	0.8908	-0.521	0.0527	-1.074	2.0817	0.9062	0.0419	2.148	1.0875
2013 Yang-TPA-BDP1	10.1039/c3ra42276c	CC1=CC(C)=C2N1[B-](F)(F)[N+]1=C(C)C=C(C)C1=C2C1=CC=C(C=C1)N(C1=CC=CC=C1)C1=CC=CC=C1	CCOC(C)=O	ethyl acetate	499	509.8	10.8		-39.6556	20.0401	19.6155	0.4245	-0.479	0.0527	1.074	2.0817	0.8908	-0.521	0.0527	-1.074	2.0817	0.9062	0.0419	2.148	1.0875
2013 Yang-TPA-BDP1	10.1039/c3ra42276c	CC1=CC(C)=C2N1[B-](F)(F)[N+]1=C(C)C=C(C)C1=C2C1=CC=C(C=C1)N(C1=CC=CC=C1)C1=CC=CC=C1	ClC(Cl)Cl	trichloromethane	502.5	513.8	11.3		-39.3633	19.9005	19.4628	0.4377	-0.479	0.0527	1.074	2.0817	0.8908	-0.521	0.0527	-1.074	2.0817	0.9062	0.0419	2.148	1.0875
2013 Yang-TPA-BDP1	10.1039/c3ra42276c	CC1=CC(C)=C2N1[B-](F)(F)[N+]1=C(C)C=C(C)C1=C2C1=CC=C(C=C1)N(C1=CC=CC=C1)C1=CC=CC=C1	ClCCCl	1,2-dichloroethane	501	513	12		-39.4533	19.9601	19.4932	0.4669	-0.479	0.0527	1.074	2.0817	0.8908	-0.521	0.0527	-1.074	2.0817	0.9062	0.0419	2.148	1.0875
2013 Yang-TPA-BDP1	10.1039/c3ra42276c	CC1=CC(C)=C2N1[B-](F)(F)[N+]1=C(C)C=C(C)C1=C2C1=CC=C(C=C1)N(C1=CC=CC=C1)C1=CC=CC=C1	CC(C)=O	propan-2-one	498.2	512	13.8		-39.6035	20.0723	19.5313	0.541	-0.479	0.0527	1.074	2.0817	0.8908	-0.521	0.0527	-1.074	2.0817	0.9062	0.0419	2.148	1.0875
2013 Yang-TPA-BDP1	10.1039/c3ra42276c	CC1=CC(C)=C2N1[B-](F)(F)[N+]1=C(C)C=C(C)C1=C2C1=CC=C(C=C1)N(C1=CC=CC=C1)C1=CC=CC=C1	CC#N	acetonitrile	497.5	511.2	13.7		-39.6623	20.1005	19.5618	0.5387	-0.479	0.0527	1.074	2.0817	0.8908	-0.521	0.0527	-1.074	2.0817	0.9062	0.0419	2.148	1.0875
2013 Yang-TPA-BDP1	10.1039/c3ra42276c	CC1=CC(C)=C2N1[B-](F)(F)[N+]1=C(C)C=C(C)C1=C2C1=CC=C(C=C1)N(C1=CC=CC=C1)C1=CC=CC=C1	CCO	ethanol	499	512	13		-39.5713	20.0401	19.5313	0.5088	-0.479	0.0527	1.074	2.0817	0.8908	-0.521	0.0527	-1.074	2.0817	0.9062	0.0419	2.148	1.0875
2013 Yang-TPA-BDP1	10.1039/c3ra42276c	CC1=CC(C)=C2N1[B-](F)(F)[N+]1=C(C)C=C(C)C1=C2C1=CC=C(C=C1)N(C1=CC=CC=C1)C1=CC=CC=C1	CO	methanol	498	512.2	14.2		-39.6039	20.0803	19.5236	0.5567	-0.479	0.0527	1.074	2.0817	0.8908	-0.521	0.0527	-1.074	2.0817	0.9062	0.0419	2.148	1.0875
2017 Sadak-15	10.1002/slct.201701897	CCCCCCCCCCCCN1C2=C(C=C(C=C2)C2=C3C(C)=C(CC)C(C)=[N+]3[B-](F)(F)N3C(C)=C(CC)C(C)=C23)C2=C1C1=C(N(CCCCCCCCCCCC)C3=C1C=C(C=C3)C1=C3C(C)=C(CC)C(C)=[N+]3[B-](F)(F)N3C(C)=C(CC)C(C)=C13)C1=C2N(CCCCCCCCCCCC)C2=C1C=C(C=C2)C1=C2C(C)=C(CC)C(C)=[N+]2[B-](F)(F)N2C(C)=C(CC)C(C)=C12	CC1=CC=CC=C1	toluene	525	535	10	0.6	-37.7392	19.0476	18.6916	0.356	-0.4805	0.03	0.9069	1.1392	0.9587	-0.5195	0.03	-0.9069	1.1392	0.9645	0.039	1.8139	1.0812
2017 Sadak-15	10.1002/slct.201701897	CCCCCCCCCCCCN1C2=C(C=C(C=C2)C2=C3C(C)=C(CC)C(C)=[N+]3[B-](F)(F)N3C(C)=C(CC)C(C)=C23)C2=C1C1=C(N(CCCCCCCCCCCC)C3=C1C=C(C=C3)C1=C3C(C)=C(CC)C(C)=[N+]3[B-](F)(F)N3C(C)=C(CC)C(C)=C13)C1=C2N(CCCCCCCCCCCC)C2=C1C=C(C=C2)C1=C2C(C)=C(CC)C(C)=[N+]2[B-](F)(F)N2C(C)=C(CC)C(C)=C12	ClCCl	dichloromethane	524	533	9	0.06	-37.8457	19.084	18.7617	0.3222	-0.4805	0.03	0.9069	1.1392	0.9587	-0.5195	0.03	-0.9069	1.1392	0.9645	0.039	1.8139	1.0812
2017 Sadak-15	10.1002/slct.201701897	CCCCCCCCCCCCN1C2=C(C=C(C=C2)C2=C3C(C)=C(CC)C(C)=[N+]3[B-](F)(F)N3C(C)=C(CC)C(C)=C23)C2=C1C1=C(N(CCCCCCCCCCCC)C3=C1C=C(C=C3)C1=C3C(C)=C(CC)C(C)=[N+]3[B-](F)(F)N3C(C)=C(CC)C(C)=C13)C1=C2N(CCCCCCCCCCCC)C2=C1C=C(C=C2)C1=C2C(C)=C(CC)C(C)=[N+]2[B-](F)(F)N2C(C)=C(CC)C(C)=C12	ClCCCl	1,2-dichloroethane	524	534	10	0.04	-37.8106	19.084	18.7266	0.3574	-0.4805	0.03	0.9069	1.1392	0.9587	-0.5195	0.03	-0.9069	1.1392	0.9645	0.039	1.8139	1.0812
2017 Sadak-15	10.1002/slct.201701897	CCCCCCCCCCCCN1C2=C(C=C(C=C2)C2=C3C(C)=C(CC)C(C)=[N+]3[B-](F)(F)N3C(C)=C(CC)C(C)=C23)C2=C1C1=C(N(CCCCCCCCCCCC)C3=C1C=C(C=C3)C1=C3C(C)=C(CC)C(C)=[N+]3[B-](F)(F)N3C(C)=C(CC)C(C)=C13)C1=C2N(CCCCCCCCCCCC)C2=C1C=C(C=C2)C1=C2C(C)=C(CC)C(C)=[N+]2[B-](F)(F)N2C(C)=C(CC)C(C)=C12	CC(C)O	propan-2-ol	522	530	8	0.1	-38.025	19.1571	18.8679	0.2892	-0.4805	0.03	0.9069	1.1392	0.9587	-0.5195	0.03	-0.9069	1.1392	0.9645	0.039	1.8139	1.0812
2017 Sadak-15	10.1002/slct.201701897	CCCCCCCCCCCCN1C2=C(C=C(C=C2)C2=C3C(C)=C(CC)C(C)=[N+]3[B-](F)(F)N3C(C)=C(CC)C(C)=C23)C2=C1C1=C(N(CCCCCCCCCCCC)C3=C1C=C(C=C3)C1=C3C(C)=C(CC)C(C)=[N+]3[B-](F)(F)N3C(C)=C(CC)C(C)=C13)C1=C2N(CCCCCCCCCCCC)C2=C1C=C(C=C2)C1=C2C(C)=C(CC)C(C)=[N+]2[B-](F)(F)N2C(C)=C(CC)C(C)=C12	C1CCOC1	oxolane	522	531	9	0.4	-37.9895	19.1571	18.8324	0.3247	-0.4805	0.03	0.9069	1.1392	0.9587	-0.5195	0.03	-0.9069	1.1392	0.9645	0.039	1.8139	1.0812
2017 Sadak-15	10.1002/slct.201701897	CCCCCCCCCCCCN1C2=C(C=C(C=C2)C2=C3C(C)=C(CC)C(C)=[N+]3[B-](F)(F)N3C(C)=C(CC)C(C)=C23)C2=C1C1=C(N(CCCCCCCCCCCC)C3=C1C=C(C=C3)C1=C3C(C)=C(CC)C(C)=[N+]3[B-](F)(F)N3C(C)=C(CC)C(C)=C13)C1=C2N(CCCCCCCCCCCC)C2=C1C=C(C=C2)C1=C2C(C)=C(CC)C(C)=[N+]2[B-](F)(F)N2C(C)=C(CC)C(C)=C12	ClC(Cl)Cl	trichloromethane	525	534	9	0.4	-37.7742	19.0476	18.7266	0.321	-0.4805	0.03	0.9069	1.1392	0.9587	-0.5195	0.03	-0.9069	1.1392	0.9645	0.039	1.8139	1.0812
2017 Sadak-15	10.1002/slct.201701897	CCCCCCCCCCCCN1C2=C(C=C(C=C2)C2=C3C(C)=C(CC)C(C)=[N+]3[B-](F)(F)N3C(C)=C(CC)C(C)=C23)C2=C1C1=C(N(CCCCCCCCCCCC)C3=C1C=C(C=C3)C1=C3C(C)=C(CC)C(C)=[N+]3[B-](F)(F)N3C(C)=C(CC)C(C)=C13)C1=C2N(CCCCCCCCCCCC)C2=C1C=C(C=C2)C1=C2C(C)=C(CC)C(C)=[N+]2[B-](F)(F)N2C(C)=C(CC)C(C)=C12	CCOC(C)=O	ethyl acetate	521	530	9	0.2	-38.0618	19.1939	18.8679	0.3259	-0.4805	0.03	0.9069	1.1392	0.9587	-0.5195	0.03	-0.9069	1.1392	0.9645	0.039	1.8139	1.0812
2017 Sadak-15	10.1002/slct.201701897	CCCCCCCCCCCCN1C2=C(C=C(C=C2)C2=C3C(C)=C(CC)C(C)=[N+]3[B-](F)(F)N3C(C)=C(CC)C(C)=C23)C2=C1C1=C(N(CCCCCCCCCCCC)C3=C1C=C(C=C3)C1=C3C(C)=C(CC)C(C)=[N+]3[B-](F)(F)N3C(C)=C(CC)C(C)=C13)C1=C2N(CCCCCCCCCCCC)C2=C1C=C(C=C2)C1=C2C(C)=C(CC)C(C)=[N+]2[B-](F)(F)N2C(C)=C(CC)C(C)=C12	CC(C)=O	propan-2-one	521	529	8	0.05	-38.0974	19.1939	18.9036	0.2903	-0.4805	0.03	0.9069	1.1392	0.9587	-0.5195	0.03	-0.9069	1.1392	0.9645	0.039	1.8139	1.0812
2017 Sadak-15	10.1002/slct.201701897	CCCCCCCCCCCCN1C2=C(C=C(C=C2)C2=C3C(C)=C(CC)C(C)=[N+]3[B-](F)(F)N3C(C)=C(CC)C(C)=C23)C2=C1C1=C(N(CCCCCCCCCCCC)C3=C1C=C(C=C3)C1=C3C(C)=C(CC)C(C)=[N+]3[B-](F)(F)N3C(C)=C(CC)C(C)=C13)C1=C2N(CCCCCCCCCCCC)C2=C1C=C(C=C2)C1=C2C(C)=C(CC)C(C)=[N+]2[B-](F)(F)N2C(C)=C(CC)C(C)=C12	CCO	ethanol	521	531	10	0.06	-38.0262	19.1939	18.8324	0.3615	-0.4805	0.03	0.9069	1.1392	0.9587	-0.5195	0.03	-0.9069	1.1392	0.9645	0.039	1.8139	1.0812
2017 Sadak-15	10.1002/slct.201701897	CCCCCCCCCCCCN1C2=C(C=C(C=C2)C2=C3C(C)=C(CC)C(C)=[N+]3[B-](F)(F)N3C(C)=C(CC)C(C)=C23)C2=C1C1=C(N(CCCCCCCCCCCC)C3=C1C=C(C=C3)C1=C3C(C)=C(CC)C(C)=[N+]3[B-](F)(F)N3C(C)=C(CC)C(C)=C13)C1=C2N(CCCCCCCCCCCC)C2=C1C=C(C=C2)C1=C2C(C)=C(CC)C(C)=[N+]2[B-](F)(F)N2C(C)=C(CC)C(C)=C12	CC#N	acetonitrile	519	529	10	0.06	-38.1714	19.2678	18.9036	0.3642	-0.4805	0.03	0.9069	1.1392	0.9587	-0.5195	0.03	-0.9069	1.1392	0.9645	0.039	1.8139	1.0812
2017 Sadak-15	10.1002/slct.201701897	CCCCCCCCCCCCN1C2=C(C=C(C=C2)C2=C3C(C)=C(CC)C(C)=[N+]3[B-](F)(F)N3C(C)=C(CC)C(C)=C23)C2=C1C1=C(N(CCCCCCCCCCCC)C3=C1C=C(C=C3)C1=C3C(C)=C(CC)C(C)=[N+]3[B-](F)(F)N3C(C)=C(CC)C(C)=C13)C1=C2N(CCCCCCCCCCCC)C2=C1C=C(C=C2)C1=C2C(C)=C(CC)C(C)=[N+]2[B-](F)(F)N2C(C)=C(CC)C(C)=C12	CN(C)C=O	N,N-dimethylformamide	523	532	9	0.03	-37.9175	19.1205	18.797	0.3235	-0.4805	0.03	0.9069	1.1392	0.9587	-0.5195	0.03	-0.9069	1.1392	0.9645	0.039	1.8139	1.0812
2017 Sadak-15	10.1002/slct.201701897	CCCCCCCCCCCCN1C2=C(C=C(C=C2)C2=C3C(C)=C(CC)C(C)=[N+]3[B-](F)(F)N3C(C)=C(CC)C(C)=C23)C2=C1C1=C(N(CCCCCCCCCCCC)C3=C1C=C(C=C3)C1=C3C(C)=C(CC)C(C)=[N+]3[B-](F)(F)N3C(C)=C(CC)C(C)=C13)C1=C2N(CCCCCCCCCCCC)C2=C1C=C(C=C2)C1=C2C(C)=C(CC)C(C)=[N+]2[B-](F)(F)N2C(C)=C(CC)C(C)=C12	CS(C)=O	methanesulfinylmethane	523	533	10	0.05	-37.8822	19.1205	18.7617	0.3587	-0.4805	0.03	0.9069	1.1392	0.9587	-0.5195	0.03	-0.9069	1.1392	0.9645	0.039	1.8139	1.0812
2010 Filarowski-3	10.1039/c0pp00035c	COC(=O)C1=CC=C(C=C1)C1=C2C(C)=CC(\C=C\C3=CC(O)=C(F)C=C3)=[N+]2[B-](F)(F)N2C(C)=CC(C)=C12	C1CCCCC1	cyclohexane	561	571	10	0.49	-35.3384	17.8253	17.5131	0.3122	-0.4831	0.0194	0.7775	0.6829	0.9795	-0.5169	0.0194	-0.7775	0.6829	0.982	0.0338	1.5549	1.0699
2010 Filarowski-3	10.1039/c0pp00035c	COC(=O)C1=CC=C(C=C1)C1=C2C(C)=CC(\C=C\C3=CC(O)=C(F)C=C3)=[N+]2[B-](F)(F)N2C(C)=CC(C)=C12	C1COCCO1	1,4-dioxane	563	575	12	0.563	-35.1533	17.762	17.3913	0.3707	-0.4831	0.0194	0.7775	0.6829	0.9795	-0.5169	0.0194	-0.7775	0.6829	0.982	0.0338	1.5549	1.0699
2010 Filarowski-3	10.1039/c0pp00035c	COC(=O)C1=CC=C(C=C1)C1=C2C(C)=CC(\C=C\C3=CC(O)=C(F)C=C3)=[N+]2[B-](F)(F)N2C(C)=CC(C)=C12	CC1=CC=CC=C1	toluene	566	577	11	0.63	-34.9989	17.6678	17.331	0.3368	-0.4831	0.0194	0.7775	0.6829	0.9795	-0.5169	0.0194	-0.7775	0.6829	0.982	0.0338	1.5549	1.0699
2010 Filarowski-3	10.1039/c0pp00035c	COC(=O)C1=CC=C(C=C1)C1=C2C(C)=CC(\C=C\C3=CC(O)=C(F)C=C3)=[N+]2[B-](F)(F)N2C(C)=CC(C)=C12	CCCCOCCCC	1-butoxybutane	562	574	12	0.59	-35.2152	17.7936	17.4216	0.372	-0.4831	0.0194	0.7775	0.6829	0.9795	-0.5169	0.0194	-0.7775	0.6829	0.982	0.0338	1.5549	1.0699
2010 Filarowski-3	10.1039/c0pp00035c	COC(=O)C1=CC=C(C=C1)C1=C2C(C)=CC(\C=C\C3=CC(O)=C(F)C=C3)=[N+]2[B-](F)(F)N2C(C)=CC(C)=C12	CCOCC	ethoxyethane	560	571	11	0.6	-35.3703	17.8571	17.5131	0.344	-0.4831	0.0194	0.7775	0.6829	0.9795	-0.5169	0.0194	-0.7775	0.6829	0.982	0.0338	1.5549	1.0699
2010 Filarowski-3	10.1039/c0pp00035c	COC(=O)C1=CC=C(C=C1)C1=C2C(C)=CC(\C=C\C3=CC(O)=C(F)C=C3)=[N+]2[B-](F)(F)N2C(C)=CC(C)=C12	ClC(Cl)Cl	trichloromethane	565	576	11	0.62	-35.0602	17.6991	17.3611	0.338	-0.4831	0.0194	0.7775	0.6829	0.9795	-0.5169	0.0194	-0.7775	0.6829	0.982	0.0338	1.5549	1.0699
2010 Filarowski-3	10.1039/c0pp00035c	COC(=O)C1=CC=C(C=C1)C1=C2C(C)=CC(\C=C\C3=CC(O)=C(F)C=C3)=[N+]2[B-](F)(F)N2C(C)=CC(C)=C12	CCOC(C)=O	ethyl acetate	560	571	11	0.56	-35.3703	17.8571	17.5131	0.344	-0.4831	0.0194	0.7775	0.6829	0.9795	-0.5169	0.0194	-0.7775	0.6829	0.982	0.0338	1.5549	1.0699
2010 Filarowski-3	10.1039/c0pp00035c	COC(=O)C1=CC=C(C=C1)C1=C2C(C)=CC(\C=C\C3=CC(O)=C(F)C=C3)=[N+]2[B-](F)(F)N2C(C)=CC(C)=C12	C1CCOC1	oxolane	563	575	12	0.63	-35.1533	17.762	17.3913	0.3707	-0.4831	0.0194	0.7775	0.6829	0.9795	-0.5169	0.0194	-0.7775	0.6829	0.982	0.0338	1.5549	1.0699
2010 Filarowski-3	10.1039/c0pp00035c	COC(=O)C1=CC=C(C=C1)C1=C2C(C)=CC(\C=C\C3=CC(O)=C(F)C=C3)=[N+]2[B-](F)(F)N2C(C)=CC(C)=C12	CCCCO	butan-1-ol	564	577	13	0.58	-35.0615	17.7305	17.331	0.3995	-0.4831	0.0194	0.7775	0.6829	0.9795	-0.5169	0.0194	-0.7775	0.6829	0.982	0.0338	1.5549	1.0699
2010 Filarowski-3	10.1039/c0pp00035c	COC(=O)C1=CC=C(C=C1)C1=C2C(C)=CC(\C=C\C3=CC(O)=C(F)C=C3)=[N+]2[B-](F)(F)N2C(C)=CC(C)=C12	CC(C)=O	propan-2-one	559	571	12	0.32	-35.4022	17.8891	17.5131	0.376	-0.4831	0.0194	0.7775	0.6829	0.9795	-0.5169	0.0194	-0.7775	0.6829	0.982	0.0338	1.5549	1.0699
2010 Filarowski-3	10.1039/c0pp00035c	COC(=O)C1=CC=C(C=C1)C1=C2C(C)=CC(\C=C\C3=CC(O)=C(F)C=C3)=[N+]2[B-](F)(F)N2C(C)=CC(C)=C12	CO	methanol	559	571	12	0.55	-35.4022	17.8891	17.5131	0.376	-0.4831	0.0194	0.7775	0.6829	0.9795	-0.5169	0.0194	-0.7775	0.6829	0.982	0.0338	1.5549	1.0699
2010 Filarowski-3	10.1039/c0pp00035c	COC(=O)C1=CC=C(C=C1)C1=C2C(C)=CC(\C=C\C3=CC(O)=C(F)C=C3)=[N+]2[B-](F)(F)N2C(C)=CC(C)=C12	CN(C)C=O	N,N-dimethylformamide	564	577	13	0.59	-35.0615	17.7305	17.331	0.3995	-0.4831	0.0194	0.7775	0.6829	0.9795	-0.5169	0.0194	-0.7775	0.6829	0.982	0.0338	1.5549	1.0699
2010 Filarowski-3	10.1039/c0pp00035c	COC(=O)C1=CC=C(C=C1)C1=C2C(C)=CC(\C=C\C3=CC(O)=C(F)C=C3)=[N+]2[B-](F)(F)N2C(C)=CC(C)=C12	CC#N	acetonitrile	557	569	12	0.46	-35.528	17.9533	17.5747	0.3786	-0.4831	0.0194	0.7775	0.6829	0.9795	-0.5169	0.0194	-0.7775	0.6829	0.982	0.0338	1.5549	1.0699
2010 Filarowski-3	10.1039/c0pp00035c	COC(=O)C1=CC=C(C=C1)C1=C2C(C)=CC(\C=C\C3=CC(O)=C(F)C=C3)=[N+]2[B-](F)(F)N2C(C)=CC(C)=C12	CS(C)=O	methanesulfinylmethane	567	580	13	0.54	-34.8781	17.6367	17.2414	0.3953	-0.4831	0.0194	0.7775	0.6829	0.9795	-0.5169	0.0194	-0.7775	0.6829	0.982	0.0338	1.5549	1.0699
2019 Zhang(148)-BDP	10.1016/j.jlumin.2018.09.017	F[B-]1(F)N2C=CC=C2C=C2C=CC=[N+]12	CCCCCC	hexane	502	509	7	0.92	-39.5667	19.9203	19.6464	0.274	-0.488	0.0319	0.6553	1.2686	0.9627	-0.512	0.0319	-0.6553	1.2686	0.966	0.0241	1.3105	1.0493
2019 Zhang(148)-BDP	10.1016/j.jlumin.2018.09.017	F[B-]1(F)N2C=CC=C2C=C2C=CC=[N+]12	CC1=CC=CC=C1	toluene	504	514	10	0.79	-39.2965	19.8413	19.4553	0.386	-0.488	0.0319	0.6553	1.2686	0.9627	-0.512	0.0319	-0.6553	1.2686	0.966	0.0241	1.3105	1.0493
2019 Zhang(148)-BDP	10.1016/j.jlumin.2018.09.017	F[B-]1(F)N2C=CC=C2C=C2C=CC=[N+]12	ClCCCl	1,2-dichloroethane	500	510	10	0.88	-39.6078	20	19.6078	0.3922	-0.488	0.0319	0.6553	1.2686	0.9627	-0.512	0.0319	-0.6553	1.2686	0.966	0.0241	1.3105	1.0493
2019 Zhang(148)-BDP	10.1016/j.jlumin.2018.09.017	F[B-]1(F)N2C=CC=C2C=C2C=CC=[N+]12	C1CCOC1	oxolane	500	509	9	0.86	-39.6464	20	19.6464	0.3536	-0.488	0.0319	0.6553	1.2686	0.9627	-0.512	0.0319	-0.6553	1.2686	0.966	0.0241	1.3105	1.0493
2019 Zhang(148)-BDP	10.1016/j.jlumin.2018.09.017	F[B-]1(F)N2C=CC=C2C=C2C=CC=[N+]12	CC(C)=O	propan-2-one	497	506	9	0.91	-39.8836	20.1207	19.7628	0.3579	-0.488	0.0319	0.6553	1.2686	0.9627	-0.512	0.0319	-0.6553	1.2686	0.966	0.0241	1.3105	1.0493
2019 Zhang(148)-BDP	10.1016/j.jlumin.2018.09.017	F[B-]1(F)N2C=CC=C2C=C2C=CC=[N+]12	CC#N	acetonitrile	497	506	9	0.97	-39.8836	20.1207	19.7628	0.3579	-0.488	0.0319	0.6553	1.2686	0.9627	-0.512	0.0319	-0.6553	1.2686	0.966	0.0241	1.3105	1.0493
2019 Zhang(148)-BDP	10.1016/j.jlumin.2018.09.017	F[B-]1(F)N2C=CC=C2C=C2C=CC=[N+]12	CCO	ethanol	498	507	9	0.92	-39.8042	20.0803	19.7239	0.3565	-0.488	0.0319	0.6553	1.2686	0.9627	-0.512	0.0319	-0.6553	1.2686	0.966	0.0241	1.3105	1.0493
2019 Zhang(148)-BDP	10.1016/j.jlumin.2018.09.017	F[B-]1(F)N2C=CC=C2C=C2C=CC=[N+]12	CO	methanol	496	505	9	0.96	-39.9633	20.1613	19.802	0.3593	-0.488	0.0319	0.6553	1.2686	0.9627	-0.512	0.0319	-0.6553	1.2686	0.966	0.0241	1.3105	1.0493
2019 Zhang(148)-BDP	10.1016/j.jlumin.2018.09.017	F[B-]1(F)N2C=CC=C2C=C2C=CC=[N+]12	CN(C)C=O	N,N-dimethylformamide	499	509	10	0.83	-39.6864	20.0401	19.6464	0.3937	-0.488	0.0319	0.6553	1.2686	0.9627	-0.512	0.0319	-0.6553	1.2686	0.966	0.0241	1.3105	1.0493
2019 Zhang(148)-BDP	10.1016/j.jlumin.2018.09.017	F[B-]1(F)N2C=CC=C2C=C2C=CC=[N+]12	O	water	498	506	8	0.98	-39.8432	20.0803	19.7628	0.3175	-0.488	0.0319	0.6553	1.2686	0.9627	-0.512	0.0319	-0.6553	1.2686	0.966	0.0241	1.3105	1.0493
2015 Waddell-2	10.1016/j.dyepig.2015.01.010	CCC1=C(C)N2C(=C1C)C(C)=C1C(C)=C(CC)C(C)=[N+]1[B-]2(F)F	CC(O)=O	acetic acid	516	534	18		-38.1064	19.3798	18.7266	0.6533	-0.4891	0.0391	0.7427	1.4839	0.9121	-0.5109	0.0391	-0.7427	1.4839	0.9189	0.0218	1.4854	1.0445
2015 Waddell-2	10.1016/j.dyepig.2015.01.010	CCC1=C(C)N2C(=C1C)C(C)=C1C(C)=C(CC)C(C)=[N+]1[B-]2(F)F	CC(C)=O	propan-2-one	515	534	19		-38.1441	19.4175	18.7266	0.6909	-0.4891	0.0391	0.7427	1.4839	0.9121	-0.5109	0.0391	-0.7427	1.4839	0.9189	0.0218	1.4854	1.0445
2015 Waddell-2	10.1016/j.dyepig.2015.01.010	CCC1=C(C)N2C(=C1C)C(C)=C1C(C)=C(CC)C(C)=[N+]1[B-]2(F)F	CC#N	acetonitrile	514	532	18		-38.2522	19.4553	18.797	0.6583	-0.4891	0.0391	0.7427	1.4839	0.9121	-0.5109	0.0391	-0.7427	1.4839	0.9189	0.0218	1.4854	1.0445
2015 Waddell-2	10.1016/j.dyepig.2015.01.010	CCC1=C(C)N2C(=C1C)C(C)=C1C(C)=C(CC)C(C)=[N+]1[B-]2(F)F	CCCCO	butan-1-ol	519	537	18		-37.8898	19.2678	18.622	0.6458	-0.4891	0.0391	0.7427	1.4839	0.9121	-0.5109	0.0391	-0.7427	1.4839	0.9189	0.0218	1.4854	1.0445
2015 Waddell-2	10.1016/j.dyepig.2015.01.010	CCC1=C(C)N2C(=C1C)C(C)=C1C(C)=C(CC)C(C)=[N+]1[B-]2(F)F	CC(C)(C)O	2-methylpropan-2-ol	519	538	19		-37.8552	19.2678	18.5874	0.6805	-0.4891	0.0391	0.7427	1.4839	0.9121	-0.5109	0.0391	-0.7427	1.4839	0.9189	0.0218	1.4854	1.0445
2015 Waddell-2	10.1016/j.dyepig.2015.01.010	CCC1=C(C)N2C(=C1C)C(C)=C1C(C)=C(CC)C(C)=[N+]1[B-]2(F)F	CCOCC	ethoxyethane	518	536	18		-37.9617	19.305	18.6567	0.6483	-0.4891	0.0391	0.7427	1.4839	0.9121	-0.5109	0.0391	-0.7427	1.4839	0.9189	0.0218	1.4854	1.0445
2015 Waddell-2	10.1016/j.dyepig.2015.01.010	CCC1=C(C)N2C(=C1C)C(C)=C1C(C)=C(CC)C(C)=[N+]1[B-]2(F)F	CS(C)=O	methanesulfinylmethane	517	538	21		-37.9297	19.3424	18.5874	0.755	-0.4891	0.0391	0.7427	1.4839	0.9121	-0.5109	0.0391	-0.7427	1.4839	0.9189	0.0218	1.4854	1.0445
2015 Waddell-2	10.1016/j.dyepig.2015.01.010	CCC1=C(C)N2C(=C1C)C(C)=C1C(C)=C(CC)C(C)=[N+]1[B-]2(F)F	C1COCCO1	1,4-dioxane	518	537	19		-37.927	19.305	18.622	0.683	-0.4891	0.0391	0.7427	1.4839	0.9121	-0.5109	0.0391	-0.7427	1.4839	0.9189	0.0218	1.4854	1.0445
2015 Waddell-2	10.1016/j.dyepig.2015.01.010	CCC1=C(C)N2C(=C1C)C(C)=C1C(C)=C(CC)C(C)=[N+]1[B-]2(F)F	CCO	ethanol	518	533	15		-38.0667	19.305	18.7617	0.5433	-0.4891	0.0391	0.7427	1.4839	0.9121	-0.5109	0.0391	-0.7427	1.4839	0.9189	0.0218	1.4854	1.0445
2015 Waddell-2	10.1016/j.dyepig.2015.01.010	CCC1=C(C)N2C(=C1C)C(C)=C1C(C)=C(CC)C(C)=[N+]1[B-]2(F)F	CCOC(C)=O	ethyl acetate	516	534	18		-38.1064	19.3798	18.7266	0.6533	-0.4891	0.0391	0.7427	1.4839	0.9121	-0.5109	0.0391	-0.7427	1.4839	0.9189	0.0218	1.4854	1.0445
2015 Waddell-2	10.1016/j.dyepig.2015.01.010	CCC1=C(C)N2C(=C1C)C(C)=C1C(C)=C(CC)C(C)=[N+]1[B-]2(F)F	OCCO	ethane-1,2-diol	518	536	18		-37.9617	19.305	18.6567	0.6483	-0.4891	0.0391	0.7427	1.4839	0.9121	-0.5109	0.0391	-0.7427	1.4839	0.9189	0.0218	1.4854	1.0445
2015 Waddell-2	10.1016/j.dyepig.2015.01.010	CCC1=C(C)N2C(=C1C)C(C)=C1C(C)=C(CC)C(C)=[N+]1[B-]2(F)F	CO	methanol	516	534	18		-38.1064	19.3798	18.7266	0.6533	-0.4891	0.0391	0.7427	1.4839	0.9121	-0.5109	0.0391	-0.7427	1.4839	0.9189	0.0218	1.4854	1.0445
2015 Waddell-2	10.1016/j.dyepig.2015.01.010	CCC1=C(C)N2C(=C1C)C(C)=C1C(C)=C(CC)C(C)=[N+]1[B-]2(F)F	CC1CCCCC1	methylcyclohexane	522	540	18		-37.6756	19.1571	18.5185	0.6386	-0.4891	0.0391	0.7427	1.4839	0.9121	-0.5109	0.0391	-0.7427	1.4839	0.9189	0.0218	1.4854	1.0445
2015 Waddell-2	10.1016/j.dyepig.2015.01.010	CCC1=C(C)N2C(=C1C)C(C)=C1C(C)=C(CC)C(C)=[N+]1[B-]2(F)F	CCCCC	pentane	520	538	18		-37.8181	19.2308	18.5874	0.6434	-0.4891	0.0391	0.7427	1.4839	0.9121	-0.5109	0.0391	-0.7427	1.4839	0.9189	0.0218	1.4854	1.0445
2015 Waddell-2	10.1016/j.dyepig.2015.01.010	CCC1=C(C)N2C(=C1C)C(C)=C1C(C)=C(CC)C(C)=[N+]1[B-]2(F)F	CC(C)O	propan-2-ol	518	537	19		-37.927	19.305	18.622	0.683	-0.4891	0.0391	0.7427	1.4839	0.9121	-0.5109	0.0391	-0.7427	1.4839	0.9189	0.0218	1.4854	1.0445
2015 Waddell-2	10.1016/j.dyepig.2015.01.010	CCC1=C(C)N2C(=C1C)C(C)=C1C(C)=C(CC)C(C)=[N+]1[B-]2(F)F	C1CCOC1	oxolane	518	536	18		-37.9617	19.305	18.6567	0.6483	-0.4891	0.0391	0.7427	1.4839	0.9121	-0.5109	0.0391	-0.7427	1.4839	0.9189	0.0218	1.4854	1.0445
2016 Telore-7a	10.1016/j.jlumin.2016.07.035	CC1=CC(C)=C2N1[B-](F)(F)[N+]1=C(C)C=C(C)C1=C2C1=CC=C(C=C1)N1C2=C(C=CC=C2)C2=C1C=CC=C2	CC1=CC=CC=C1	toluene	503	514	11	0.61	-39.336	19.8807	19.4553	0.4255	-0.4901	0.0422	0.6254	1.6682	0.937	-0.5099	0.0422	-0.6254	1.6682	0.9416	0.0199	1.2509	1.0406
2016 Telore-7a	10.1016/j.jlumin.2016.07.035	CC1=CC(C)=C2N1[B-](F)(F)[N+]1=C(C)C=C(C)C1=C2C1=CC=C(C=C1)N1C2=C(C=CC=C2)C2=C1C=CC=C2	C1COCCO1	1,4-dioxane	501	514	13	0.7	-39.4153	19.9601	19.4553	0.5048	-0.4901	0.0422	0.6254	1.6682	0.937	-0.5099	0.0422	-0.6254	1.6682	0.9416	0.0199	1.2509	1.0406
2016 Telore-7a	10.1016/j.jlumin.2016.07.035	CC1=CC(C)=C2N1[B-](F)(F)[N+]1=C(C)C=C(C)C1=C2C1=CC=C(C=C1)N1C2=C(C=CC=C2)C2=C1C=CC=C2	ClCCl	dichloromethane	502	514	12	0.79	-39.3756	19.9203	19.4553	0.4651	-0.4901	0.0422	0.6254	1.6682	0.937	-0.5099	0.0422	-0.6254	1.6682	0.9416	0.0199	1.2509	1.0406
2016 Telore-7a	10.1016/j.jlumin.2016.07.035	CC1=CC(C)=C2N1[B-](F)(F)[N+]1=C(C)C=C(C)C1=C2C1=CC=C(C=C1)N1C2=C(C=CC=C2)C2=C1C=CC=C2	ClC(Cl)Cl	trichloromethane	498	510	12	0.73	-39.6882	20.0803	19.6078	0.4725	-0.4901	0.0422	0.6254	1.6682	0.937	-0.5099	0.0422	-0.6254	1.6682	0.9416	0.0199	1.2509	1.0406
2016 Telore-7a	10.1016/j.jlumin.2016.07.035	CC1=CC(C)=C2N1[B-](F)(F)[N+]1=C(C)C=C(C)C1=C2C1=CC=C(C=C1)N1C2=C(C=CC=C2)C2=C1C=CC=C2	CCOC(C)=O	ethyl acetate	500	512	12	0.61	-39.5313	20	19.5313	0.4688	-0.4901	0.0422	0.6254	1.6682	0.937	-0.5099	0.0422	-0.6254	1.6682	0.9416	0.0199	1.2509	1.0406
2016 Telore-7a	10.1016/j.jlumin.2016.07.035	CC1=CC(C)=C2N1[B-](F)(F)[N+]1=C(C)C=C(C)C1=C2C1=CC=C(C=C1)N1C2=C(C=CC=C2)C2=C1C=CC=C2	CC(C)=O	propan-2-one	498	510	12	0.32	-39.6882	20.0803	19.6078	0.4725	-0.4901	0.0422	0.6254	1.6682	0.937	-0.5099	0.0422	-0.6254	1.6682	0.9416	0.0199	1.2509	1.0406
2016 Telore-7a	10.1016/j.jlumin.2016.07.035	CC1=CC(C)=C2N1[B-](F)(F)[N+]1=C(C)C=C(C)C1=C2C1=CC=C(C=C1)N1C2=C(C=CC=C2)C2=C1C=CC=C2	CC#N	acetonitrile	497	510	13	0.2	-39.7286	20.1207	19.6078	0.5129	-0.4901	0.0422	0.6254	1.6682	0.937	-0.5099	0.0422	-0.6254	1.6682	0.9416	0.0199	1.2509	1.0406
2016 Telore-7a	10.1016/j.jlumin.2016.07.035	CC1=CC(C)=C2N1[B-](F)(F)[N+]1=C(C)C=C(C)C1=C2C1=CC=C(C=C1)N1C2=C(C=CC=C2)C2=C1C=CC=C2	CN(C)C=O	N,N-dimethylformamide	501	512	11	0.46	-39.4913	19.9601	19.5313	0.4288	-0.4901	0.0422	0.6254	1.6682	0.937	-0.5099	0.0422	-0.6254	1.6682	0.9416	0.0199	1.2509	1.0406
2016 Telore-7a	10.1016/j.jlumin.2016.07.035	CC1=CC(C)=C2N1[B-](F)(F)[N+]1=C(C)C=C(C)C1=C2C1=CC=C(C=C1)N1C2=C(C=CC=C2)C2=C1C=CC=C2	CS(C)=O	methanesulfinylmethane	501	514	13	0.27	-39.4153	19.9601	19.4553	0.5048	-0.4901	0.0422	0.6254	1.6682	0.937	-0.5099	0.0422	-0.6254	1.6682	0.9416	0.0199	1.2509	1.0406
2016 Telore-7a	10.1016/j.jlumin.2016.07.035	CC1=CC(C)=C2N1[B-](F)(F)[N+]1=C(C)C=C(C)C1=C2C1=CC=C(C=C1)N1C2=C(C=CC=C2)C2=C1C=CC=C2	CO	methanol	498	508	10	0.48	-39.7654	20.0803	19.685	0.3953	-0.4901	0.0422	0.6254	1.6682	0.937	-0.5099	0.0422	-0.6254	1.6682	0.9416	0.0199	1.2509	1.0406
2016 Marfin(1975)-5	10.1007/s10895-016-1891-3	CCC1=C(C)N2C(=C1C)C(=C1C(C)=C(CC)C(C)=[N+]1[B-]2(F)F)C1=CC=C(C=C1)C1=CC=CC=C1	C1=CC=CC=C1	benzene	541	551.04	10.04	0.544	-36.6318	18.4843	18.1475	0.3368	-0.4921	0.0599	0.4713	2.2096	0.8159	-0.5079	0.0599	-0.4713	2.2096	0.8254	0.0159	0.9427	1.0323
2016 Marfin(1975)-5	10.1007/s10895-016-1891-3	CCC1=C(C)N2C(=C1C)C(=C1C(C)=C(CC)C(C)=[N+]1[B-]2(F)F)C1=CC=C(C=C1)C1=CC=CC=C1	C1CCCCC1	cyclohexane	539	547.05	8.05	0.362	-36.8327	18.5529	18.2799	0.273	-0.4921	0.0599	0.4713	2.2096	0.8159	-0.5079	0.0599	-0.4713	2.2096	0.8254	0.0159	0.9427	1.0323
2016 Marfin(1975)-5	10.1007/s10895-016-1891-3	CCC1=C(C)N2C(=C1C)C(=C1C(C)=C(CC)C(C)=[N+]1[B-]2(F)F)C1=CC=C(C=C1)C1=CC=CC=C1	ClC(Cl)(Cl)Cl	tetrachloromethane	540.5	551.04	10.54	0.35	-36.6489	18.5014	18.1475	0.3539	-0.4921	0.0599	0.4713	2.2096	0.8159	-0.5079	0.0599	-0.4713	2.2096	0.8254	0.0159	0.9427	1.0323
2016 Marfin(1975)-5	10.1007/s10895-016-1891-3	CCC1=C(C)N2C(=C1C)C(=C1C(C)=C(CC)C(C)=[N+]1[B-]2(F)F)C1=CC=C(C=C1)C1=CC=CC=C1	ClC(Cl)Cl	trichloromethane	540.5	551.94	11.44	0.233	-36.6193	18.5014	18.1179	0.3835	-0.4921	0.0599	0.4713	2.2096	0.8159	-0.5079	0.0599	-0.4713	2.2096	0.8254	0.0159	0.9427	1.0323
2016 Marfin(1975)-5	10.1007/s10895-016-1891-3	CCC1=C(C)N2C(=C1C)C(=C1C(C)=C(CC)C(C)=[N+]1[B-]2(F)F)C1=CC=C(C=C1)C1=CC=CC=C1	ClCCl	dichloromethane	539	547.05	8.05	0.32	-36.8327	18.5529	18.2799	0.273	-0.4921	0.0599	0.4713	2.2096	0.8159	-0.5079	0.0599	-0.4713	2.2096	0.8254	0.0159	0.9427	1.0323
2016 Marfin(1975)-5	10.1007/s10895-016-1891-3	CCC1=C(C)N2C(=C1C)C(=C1C(C)=C(CC)C(C)=[N+]1[B-]2(F)F)C1=CC=C(C=C1)C1=CC=CC=C1	CN(C)C=O	N,N-dimethylformamide	534	542.94	8.94	0.269	-37.1448	18.7266	18.4182	0.3084	-0.4921	0.0599	0.4713	2.2096	0.8159	-0.5079	0.0599	-0.4713	2.2096	0.8254	0.0159	0.9427	1.0323
2016 Marfin(1975)-5	10.1007/s10895-016-1891-3	CCC1=C(C)N2C(=C1C)C(=C1C(C)=C(CC)C(C)=[N+]1[B-]2(F)F)C1=CC=C(C=C1)C1=CC=CC=C1	CS(C)=O	methanesulfinylmethane	535	545	10	0.151	-37.0402	18.6916	18.3486	0.343	-0.4921	0.0599	0.4713	2.2096	0.8159	-0.5079	0.0599	-0.4713	2.2096	0.8254	0.0159	0.9427	1.0323
2016 Marfin(1975)-5	10.1007/s10895-016-1891-3	CCC1=C(C)N2C(=C1C)C(=C1C(C)=C(CC)C(C)=[N+]1[B-]2(F)F)C1=CC=C(C=C1)C1=CC=CC=C1	C1=CC=NC=C1	pyridine	538.5	547.94	9.44	0.184	-36.8203	18.5701	18.2502	0.3199	-0.4921	0.0599	0.4713	2.2096	0.8159	-0.5079	0.0599	-0.4713	2.2096	0.8254	0.0159	0.9427	1.0323
2016 Marfin(1975)-5	10.1007/s10895-016-1891-3	CCC1=C(C)N2C(=C1C)C(=C1C(C)=C(CC)C(C)=[N+]1[B-]2(F)F)C1=CC=C(C=C1)C1=CC=CC=C1	CCCCCC	hexane	537.5	545	7.5	0.283	-36.9533	18.6047	18.3486	0.256	-0.4921	0.0599	0.4713	2.2096	0.8159	-0.5079	0.0599	-0.4713	2.2096	0.8254	0.0159	0.9427	1.0323
2016 Marfin(1975)-5	10.1007/s10895-016-1891-3	CCC1=C(C)N2C(=C1C)C(=C1C(C)=C(CC)C(C)=[N+]1[B-]2(F)F)C1=CC=C(C=C1)C1=CC=CC=C1	CCO	ethanol	535	543.97	8.97	0.409	-37.075	18.6916	18.3834	0.3082	-0.4921	0.0599	0.4713	2.2096	0.8159	-0.5079	0.0599	-0.4713	2.2096	0.8254	0.0159	0.9427	1.0323
2016 Marfin(1975)-5	10.1007/s10895-016-1891-3	CCC1=C(C)N2C(=C1C)C(=C1C(C)=C(CC)C(C)=[N+]1[B-]2(F)F)C1=CC=C(C=C1)C1=CC=CC=C1	CCCO	propan-1-ol	534.5	546.02	11.52	0.483	-37.0234	18.7091	18.3143	0.3947	-0.4921	0.0599	0.4713	2.2096	0.8159	-0.5079	0.0599	-0.4713	2.2096	0.8254	0.0159	0.9427	1.0323
2016 Marfin(1975)-5	10.1007/s10895-016-1891-3	CCC1=C(C)N2C(=C1C)C(=C1C(C)=C(CC)C(C)=[N+]1[B-]2(F)F)C1=CC=C(C=C1)C1=CC=CC=C1	CCCCO	butan-1-ol	535.5	547.05	11.55	0.823	-36.954	18.6741	18.2799	0.3943	-0.4921	0.0599	0.4713	2.2096	0.8159	-0.5079	0.0599	-0.4713	2.2096	0.8254	0.0159	0.9427	1.0323
2016 Marfin(1975)-5	10.1007/s10895-016-1891-3	CCC1=C(C)N2C(=C1C)C(=C1C(C)=C(CC)C(C)=[N+]1[B-]2(F)F)C1=CC=C(C=C1)C1=CC=CC=C1	CCCCCO	pentan-1-ol	536	547.94	11.94	0.991	-36.9069	18.6567	18.2502	0.4065	-0.4921	0.0599	0.4713	2.2096	0.8159	-0.5079	0.0599	-0.4713	2.2096	0.8254	0.0159	0.9427	1.0323
2016 Marfin(1975)-5	10.1007/s10895-016-1891-3	CCC1=C(C)N2C(=C1C)C(=C1C(C)=C(CC)C(C)=[N+]1[B-]2(F)F)C1=CC=C(C=C1)C1=CC=CC=C1	CCCCCCO	hexan-1-ol	536.5	547.94	11.44	0.677	-36.8895	18.6393	18.2502	0.3892	-0.4921	0.0599	0.4713	2.2096	0.8159	-0.5079	0.0599	-0.4713	2.2096	0.8254	0.0159	0.9427	1.0323
2016 Marfin(1975)-5	10.1007/s10895-016-1891-3	CCC1=C(C)N2C(=C1C)C(=C1C(C)=C(CC)C(C)=[N+]1[B-]2(F)F)C1=CC=C(C=C1)C1=CC=CC=C1	CCCCCCCCO	octan-1-ol	533.5	548.97	15.47	0.485	-36.9601	18.7441	18.2159	0.5282	-0.4921	0.0599	0.4713	2.2096	0.8159	-0.5079	0.0599	-0.4713	2.2096	0.8254	0.0159	0.9427	1.0323
2016 Marfin(1975)-5	10.1007/s10895-016-1891-3	CCC1=C(C)N2C(=C1C)C(=C1C(C)=C(CC)C(C)=[N+]1[B-]2(F)F)C1=CC=C(C=C1)C1=CC=CC=C1	CCCCCCCCCCO	decan-1-ol	537	550	13	0.635	-36.8038	18.622	18.1818	0.4402	-0.4921	0.0599	0.4713	2.2096	0.8159	-0.5079	0.0599	-0.4713	2.2096	0.8254	0.0159	0.9427	1.0323
2004 Shen-3d	10.1002/chem.200400173	CC1=C2C3CCC(C=C3)C2=C2N1[B-](F)(F)[N+]1=C(C)C3=C(C4CCC3C=C4)C1=C2C1=CC=C2OCCOCCOCCOCCOC2=C1	CCCCCC	hexane	529	542	13	0.9	-37.3538	18.9036	18.4502	0.4534	-0.4922	0.0645	0.5494	2.4099	0.8642	-0.5078	0.0645	-0.5494	2.4099	0.8715	0.0157	1.0987	1.0318
2004 Shen-3d	10.1002/chem.200400173	CC1=C2C3CCC(C=C3)C2=C2N1[B-](F)(F)[N+]1=C(C)C3=C(C4CCC3C=C4)C1=C2C1=CC=C2OCCOCCOCCOCCOC2=C1	CCCCOCCCC	1-butoxybutane	529	543	14	0.91	-37.3198	18.9036	18.4162	0.4874	-0.4922	0.0645	0.5494	2.4099	0.8642	-0.5078	0.0645	-0.5494	2.4099	0.8715	0.0157	1.0987	1.0318
2004 Shen-3d	10.1002/chem.200400173	CC1=C2C3CCC(C=C3)C2=C2N1[B-](F)(F)[N+]1=C(C)C3=C(C4CCC3C=C4)C1=C2C1=CC=C2OCCOCCOCCOCCOC2=C1	CCOCC	ethoxyethane	527	541	14	0.92	-37.4596	18.9753	18.4843	0.491	-0.4922	0.0645	0.5494	2.4099	0.8642	-0.5078	0.0645	-0.5494	2.4099	0.8715	0.0157	1.0987	1.0318
2004 Shen-3d	10.1002/chem.200400173	CC1=C2C3CCC(C=C3)C2=C2N1[B-](F)(F)[N+]1=C(C)C3=C(C4CCC3C=C4)C1=C2C1=CC=C2OCCOCCOCCOCCOC2=C1	CCOC(C)=O	ethyl acetate	527	542	15	0.9	-37.4255	18.9753	18.4502	0.5251	-0.4922	0.0645	0.5494	2.4099	0.8642	-0.5078	0.0645	-0.5494	2.4099	0.8715	0.0157	1.0987	1.0318
2004 Shen-3d	10.1002/chem.200400173	CC1=C2C3CCC(C=C3)C2=C2N1[B-](F)(F)[N+]1=C(C)C3=C(C4CCC3C=C4)C1=C2C1=CC=C2OCCOCCOCCOCCOC2=C1	C1CCOC1	oxolane	529	543	14	0.9	-37.3198	18.9036	18.4162	0.4874	-0.4922	0.0645	0.5494	2.4099	0.8642	-0.5078	0.0645	-0.5494	2.4099	0.8715	0.0157	1.0987	1.0318
2004 Shen-3d	10.1002/chem.200400173	CC1=C2C3CCC(C=C3)C2=C2N1[B-](F)(F)[N+]1=C(C)C3=C(C4CCC3C=C4)C1=C2C1=CC=C2OCCOCCOCCOCCOC2=C1	O=C1CCCCC1	cyclohexanone	530	546	16	0.88	-37.1829	18.8679	18.315	0.5529	-0.4922	0.0645	0.5494	2.4099	0.8642	-0.5078	0.0645	-0.5494	2.4099	0.8715	0.0157	1.0987	1.0318
2004 Shen-3d	10.1002/chem.200400173	CC1=C2C3CCC(C=C3)C2=C2N1[B-](F)(F)[N+]1=C(C)C3=C(C4CCC3C=C4)C1=C2C1=CC=C2OCCOCCOCCOCCOC2=C1	CC(C)=O	propan-2-one	527	542	15	0.88	-37.4255	18.9753	18.4502	0.5251	-0.4922	0.0645	0.5494	2.4099	0.8642	-0.5078	0.0645	-0.5494	2.4099	0.8715	0.0157	1.0987	1.0318
2004 Shen-3d	10.1002/chem.200400173	CC1=C2C3CCC(C=C3)C2=C2N1[B-](F)(F)[N+]1=C(C)C3=C(C4CCC3C=C4)C1=C2C1=CC=C2OCCOCCOCCOCCOC2=C1	CCC#N	propanenitrile	527	543	16	0.83	-37.3915	18.9753	18.4162	0.5591	-0.4922	0.0645	0.5494	2.4099	0.8642	-0.5078	0.0645	-0.5494	2.4099	0.8715	0.0157	1.0987	1.0318
2004 Shen-3d	10.1002/chem.200400173	CC1=C2C3CCC(C=C3)C2=C2N1[B-](F)(F)[N+]1=C(C)C3=C(C4CCC3C=C4)C1=C2C1=CC=C2OCCOCCOCCOCCOC2=C1	CC#N	acetonitrile	526	541	15	0.84	-37.4957	19.0114	18.4843	0.5271	-0.4922	0.0645	0.5494	2.4099	0.8642	-0.5078	0.0645	-0.5494	2.4099	0.8715	0.0157	1.0987	1.0318
2004 Shen-3d	10.1002/chem.200400173	CC1=C2C3CCC(C=C3)C2=C2N1[B-](F)(F)[N+]1=C(C)C3=C(C4CCC3C=C4)C1=C2C1=CC=C2OCCOCCOCCOCCOC2=C1	CO	methanol	527	542	15	0.93	-37.4255	18.9753	18.4502	0.5251	-0.4922	0.0645	0.5494	2.4099	0.8642	-0.5078	0.0645	-0.5494	2.4099	0.8715	0.0157	1.0987	1.0318
2018 Ripoll-2	10.1002/ejoc.201800083	F[B-]1(F)N2C=CC=C2C(NCC2=CC=CC=C2)=C2C=CC=[N+]12	CO	methanol	402	449	47	0.081	-47.1473	24.8756	22.2717	2.6039	-0.4929	0.0296	1.5767	1.3699	0.9359	-0.5071	0.0296	-1.5767	1.3699	0.9392	0.0143	3.1534	1.029
2018 Ripoll-2	10.1002/ejoc.201800083	F[B-]1(F)N2C=CC=C2C(NCC2=CC=CC=C2)=C2C=CC=[N+]12	CC#N	acetonitrile	400	451	51	0.164	-47.1729	25	22.1729	2.8271	-0.4929	0.0296	1.5767	1.3699	0.9359	-0.5071	0.0296	-1.5767	1.3699	0.9392	0.0143	3.1534	1.029
2018 Ripoll-2	10.1002/ejoc.201800083	F[B-]1(F)N2C=CC=C2C(NCC2=CC=CC=C2)=C2C=CC=[N+]12	CCOCC	ethoxyethane	410	454	44	0.45	-46.4167	24.3902	22.0264	2.3638	-0.4929	0.0296	1.5767	1.3699	0.9359	-0.5071	0.0296	-1.5767	1.3699	0.9392	0.0143	3.1534	1.029
2018 Ripoll-2	10.1002/ejoc.201800083	F[B-]1(F)N2C=CC=C2C(NCC2=CC=CC=C2)=C2C=CC=[N+]12	CC(C)=O	propan-2-one	403	449	46	0.209	-47.0856	24.8139	22.2717	2.5422	-0.4929	0.0296	1.5767	1.3699	0.9359	-0.5071	0.0296	-1.5767	1.3699	0.9392	0.0143	3.1534	1.029
2018 Ripoll-2	10.1002/ejoc.201800083	F[B-]1(F)N2C=CC=C2C(NCC2=CC=CC=C2)=C2C=CC=[N+]12	CCOC(C)=O	ethyl acetate	405	454	49	0.6	-46.7178	24.6914	22.0264	2.6649	-0.4929	0.0296	1.5767	1.3699	0.9359	-0.5071	0.0296	-1.5767	1.3699	0.9392	0.0143	3.1534	1.029
2018 Ripoll-2	10.1002/ejoc.201800083	F[B-]1(F)N2C=CC=C2C(NCC2=CC=CC=C2)=C2C=CC=[N+]12	CC(C)O	propan-2-ol	406	446	40	0.26	-47.0521	24.6305	22.4215	2.209	-0.4929	0.0296	1.5767	1.3699	0.9359	-0.5071	0.0296	-1.5767	1.3699	0.9392	0.0143	3.1534	1.029
2018 Ripoll-2	10.1002/ejoc.201800083	F[B-]1(F)N2C=CC=C2C(NCC2=CC=CC=C2)=C2C=CC=[N+]12	CCCC#N	butanenitrile	404	452	48	0.48	-46.8764	24.7525	22.1239	2.6286	-0.4929	0.0296	1.5767	1.3699	0.9359	-0.5071	0.0296	-1.5767	1.3699	0.9392	0.0143	3.1534	1.029
2018 Ripoll-2	10.1002/ejoc.201800083	F[B-]1(F)N2C=CC=C2C(NCC2=CC=CC=C2)=C2C=CC=[N+]12	CCCCOCCCC	1-butoxybutane	414	464	50	0.61	-45.7063	24.1546	21.5517	2.6029	-0.4929	0.0296	1.5767	1.3699	0.9359	-0.5071	0.0296	-1.5767	1.3699	0.9392	0.0143	3.1534	1.029
2018 Ripoll-2	10.1002/ejoc.201800083	F[B-]1(F)N2C=CC=C2C(NCC2=CC=CC=C2)=C2C=CC=[N+]12	CCCCO	butan-1-ol	406	447	41	0.3	-47.0019	24.6305	22.3714	2.2592	-0.4929	0.0296	1.5767	1.3699	0.9359	-0.5071	0.0296	-1.5767	1.3699	0.9392	0.0143	3.1534	1.029
2018 Ripoll-2	10.1002/ejoc.201800083	F[B-]1(F)N2C=CC=C2C(NCC2=CC=CC=C2)=C2C=CC=[N+]12	C1CCOC1	oxolane	406	453	47	0.36	-46.7056	24.6305	22.0751	2.5555	-0.4929	0.0296	1.5767	1.3699	0.9359	-0.5071	0.0296	-1.5767	1.3699	0.9392	0.0143	3.1534	1.029
2018 Ripoll-2	10.1002/ejoc.201800083	F[B-]1(F)N2C=CC=C2C(NCC2=CC=CC=C2)=C2C=CC=[N+]12	CCCCCO	pentan-1-ol	407	448	41	0.36	-46.8915	24.57	22.3214	2.2486	-0.4929	0.0296	1.5767	1.3699	0.9359	-0.5071	0.0296	-1.5767	1.3699	0.9392	0.0143	3.1534	1.029
2018 Ripoll-2	10.1002/ejoc.201800083	F[B-]1(F)N2C=CC=C2C(NCC2=CC=CC=C2)=C2C=CC=[N+]12	C1COCCO1	1,4-dioxane	409	454	45	0.66	-46.4763	24.4499	22.0264	2.4234	-0.4929	0.0296	1.5767	1.3699	0.9359	-0.5071	0.0296	-1.5767	1.3699	0.9392	0.0143	3.1534	1.029
2018 Ripoll-2	10.1002/ejoc.201800083	F[B-]1(F)N2C=CC=C2C(NCC2=CC=CC=C2)=C2C=CC=[N+]12	ClCCl	dichloromethane	412	466	54	0.52	-45.7311	24.2718	21.4592	2.8126	-0.4929	0.0296	1.5767	1.3699	0.9359	-0.5071	0.0296	-1.5767	1.3699	0.9392	0.0143	3.1534	1.029
2018 Ripoll-2	10.1002/ejoc.201800083	F[B-]1(F)N2C=CC=C2C(NCC2=CC=CC=C2)=C2C=CC=[N+]12	C1CCCCC1	cyclohexane	422	469	47	0.61	-45.0186	23.6967	21.322	2.3747	-0.4929	0.0296	1.5767	1.3699	0.9359	-0.5071	0.0296	-1.5767	1.3699	0.9392	0.0143	3.1534	1.029
2018 Ripoll-2	10.1002/ejoc.201800083	F[B-]1(F)N2C=CC=C2C(NCC2=CC=CC=C2)=C2C=CC=[N+]12	CCCCCCCCO	octan-1-ol	408	448	40	0.51	-46.8312	24.5098	22.3214	2.1884	-0.4929	0.0296	1.5767	1.3699	0.9359	-0.5071	0.0296	-1.5767	1.3699	0.9392	0.0143	3.1534	1.029
2018 Ripoll-2	10.1002/ejoc.201800083	F[B-]1(F)N2C=CC=C2C(NCC2=CC=CC=C2)=C2C=CC=[N+]12	ClC(Cl)Cl	trichloromethane	415	466	51	0.46	-45.5556	24.0964	21.4592	2.6372	-0.4929	0.0296	1.5767	1.3699	0.9359	-0.5071	0.0296	-1.5767	1.3699	0.9392	0.0143	3.1534	1.029
2018 Ripoll-2	10.1002/ejoc.201800083	F[B-]1(F)N2C=CC=C2C(NCC2=CC=CC=C2)=C2C=CC=[N+]12	O=C1CCCCC1	cyclohexanone	406	452	46	0.35	-46.7544	24.6305	22.1239	2.5066	-0.4929	0.0296	1.5767	1.3699	0.9359	-0.5071	0.0296	-1.5767	1.3699	0.9392	0.0143	3.1534	1.029
2018 Ripoll-2	10.1002/ejoc.201800083	F[B-]1(F)N2C=CC=C2C(NCC2=CC=CC=C2)=C2C=CC=[N+]12	ClC(Cl)(Cl)Cl	tetrachloromethane	422	468	46	0.7	-45.0642	23.6967	21.3675	2.3292	-0.4929	0.0296	1.5767	1.3699	0.9359	-0.5071	0.0296	-1.5767	1.3699	0.9392	0.0143	3.1534	1.029
2018 Ripoll-2	10.1002/ejoc.201800083	F[B-]1(F)N2C=CC=C2C(NCC2=CC=CC=C2)=C2C=CC=[N+]12	CC1=CC=CC=C1	toluene	418	467	49	0.75	-45.3367	23.9234	21.4133	2.5102	-0.4929	0.0296	1.5767	1.3699	0.9359	-0.5071	0.0296	-1.5767	1.3699	0.9392	0.0143	3.1534	1.029
2018 Ripoll-2	10.1002/ejoc.201800083	F[B-]1(F)N2C=CC=C2C(NCC2=CC=CC=C2)=C2C=CC=[N+]12	ClC1=CC=CC=C1	chlorobenzene	416	465	49	0.65	-45.5438	24.0385	21.5054	2.5331	-0.4929	0.0296	1.5767	1.3699	0.9359	-0.5071	0.0296	-1.5767	1.3699	0.9392	0.0143	3.1534	1.029
2014 Boens-8	10.1021/jp412132y	F[B-]1(F)N2C=CC=C2C(NCC2=CC=CC=C2)=C2C=CC=[N+]12	CO	methanol	402	449	47	0.081	-47.1473	24.8756	22.2717	2.6039	-0.4929	0.0296	1.5767	1.3699	0.9359	-0.5071	0.0296	-1.5767	1.3699	0.9392	0.0143	3.1534	1.029
2014 Boens-8	10.1021/jp412132y	F[B-]1(F)N2C=CC=C2C(NCC2=CC=CC=C2)=C2C=CC=[N+]12	CC#N	acetonitrile	400	451	51	0.164	-47.1729	25	22.1729	2.8271	-0.4929	0.0296	1.5767	1.3699	0.9359	-0.5071	0.0296	-1.5767	1.3699	0.9392	0.0143	3.1534	1.029
2014 Boens-8	10.1021/jp412132y	F[B-]1(F)N2C=CC=C2C(NCC2=CC=CC=C2)=C2C=CC=[N+]12	CCOCC	ethoxyethane	410	454	44	0.45	-46.4167	24.3902	22.0264	2.3638	-0.4929	0.0296	1.5767	1.3699	0.9359	-0.5071	0.0296	-1.5767	1.3699	0.9392	0.0143	3.1534	1.029
2014 Boens-8	10.1021/jp412132y	F[B-]1(F)N2C=CC=C2C(NCC2=CC=CC=C2)=C2C=CC=[N+]12	CC(C)=O	propan-2-one	403	449	46	0.209	-47.0856	24.8139	22.2717	2.5422	-0.4929	0.0296	1.5767	1.3699	0.9359	-0.5071	0.0296	-1.5767	1.3699	0.9392	0.0143	3.1534	1.029
2014 Boens-8	10.1021/jp412132y	F[B-]1(F)N2C=CC=C2C(NCC2=CC=CC=C2)=C2C=CC=[N+]12	CCOC(C)=O	ethyl acetate	405	454	49	0.6	-46.7178	24.6914	22.0264	2.6649	-0.4929	0.0296	1.5767	1.3699	0.9359	-0.5071	0.0296	-1.5767	1.3699	0.9392	0.0143	3.1534	1.029
2014 Boens-8	10.1021/jp412132y	F[B-]1(F)N2C=CC=C2C(NCC2=CC=CC=C2)=C2C=CC=[N+]12	CC(C)O	propan-2-ol	406	446	40	0.26	-47.0521	24.6305	22.4215	2.209	-0.4929	0.0296	1.5767	1.3699	0.9359	-0.5071	0.0296	-1.5767	1.3699	0.9392	0.0143	3.1534	1.029
2014 Boens-8	10.1021/jp412132y	F[B-]1(F)N2C=CC=C2C(NCC2=CC=CC=C2)=C2C=CC=[N+]12	CCCC#N	butanenitrile	404	452	48	0.48	-46.8764	24.7525	22.1239	2.6286	-0.4929	0.0296	1.5767	1.3699	0.9359	-0.5071	0.0296	-1.5767	1.3699	0.9392	0.0143	3.1534	1.029
2014 Boens-8	10.1021/jp412132y	F[B-]1(F)N2C=CC=C2C(NCC2=CC=CC=C2)=C2C=CC=[N+]12	CCCCOCCCC	1-butoxybutane	414	464	50	0.61	-45.7063	24.1546	21.5517	2.6029	-0.4929	0.0296	1.5767	1.3699	0.9359	-0.5071	0.0296	-1.5767	1.3699	0.9392	0.0143	3.1534	1.029
2014 Boens-8	10.1021/jp412132y	F[B-]1(F)N2C=CC=C2C(NCC2=CC=CC=C2)=C2C=CC=[N+]12	CCCCO	butan-1-ol	406	447	41	0.3	-47.0019	24.6305	22.3714	2.2592	-0.4929	0.0296	1.5767	1.3699	0.9359	-0.5071	0.0296	-1.5767	1.3699	0.9392	0.0143	3.1534	1.029
2014 Boens-8	10.1021/jp412132y	F[B-]1(F)N2C=CC=C2C(NCC2=CC=CC=C2)=C2C=CC=[N+]12	C1CCOC1	oxolane	406	453	47	0.36	-46.7056	24.6305	22.0751	2.5555	-0.4929	0.0296	1.5767	1.3699	0.9359	-0.5071	0.0296	-1.5767	1.3699	0.9392	0.0143	3.1534	1.029
2014 Boens-8	10.1021/jp412132y	F[B-]1(F)N2C=CC=C2C(NCC2=CC=CC=C2)=C2C=CC=[N+]12	CCCCCO	pentan-1-ol	407	448	41	0.36	-46.8915	24.57	22.3214	2.2486	-0.4929	0.0296	1.5767	1.3699	0.9359	-0.5071	0.0296	-1.5767	1.3699	0.9392	0.0143	3.1534	1.029
2014 Boens-8	10.1021/jp412132y	F[B-]1(F)N2C=CC=C2C(NCC2=CC=CC=C2)=C2C=CC=[N+]12	C1COCCO1	1,4-dioxane	409	454	45	0.66	-46.4763	24.4499	22.0264	2.4234	-0.4929	0.0296	1.5767	1.3699	0.9359	-0.5071	0.0296	-1.5767	1.3699	0.9392	0.0143	3.1534	1.029
2014 Boens-8	10.1021/jp412132y	F[B-]1(F)N2C=CC=C2C(NCC2=CC=CC=C2)=C2C=CC=[N+]12	ClCCl	dichloromethane	412	466	54	0.52	-45.7311	24.2718	21.4592	2.8126	-0.4929	0.0296	1.5767	1.3699	0.9359	-0.5071	0.0296	-1.5767	1.3699	0.9392	0.0143	3.1534	1.029
2014 Boens-8	10.1021/jp412132y	F[B-]1(F)N2C=CC=C2C(NCC2=CC=CC=C2)=C2C=CC=[N+]12	C1CCCCC1	cyclohexane	422	469	47	0.61	-45.0186	23.6967	21.322	2.3747	-0.4929	0.0296	1.5767	1.3699	0.9359	-0.5071	0.0296	-1.5767	1.3699	0.9392	0.0143	3.1534	1.029
2014 Boens-8	10.1021/jp412132y	F[B-]1(F)N2C=CC=C2C(NCC2=CC=CC=C2)=C2C=CC=[N+]12	CCCCCCCCO	octan-1-ol	408	448	40	0.51	-46.8312	24.5098	22.3214	2.1884	-0.4929	0.0296	1.5767	1.3699	0.9359	-0.5071	0.0296	-1.5767	1.3699	0.9392	0.0143	3.1534	1.029
2014 Boens-8	10.1021/jp412132y	F[B-]1(F)N2C=CC=C2C(NCC2=CC=CC=C2)=C2C=CC=[N+]12	ClC(Cl)Cl	trichloromethane	415	466	51	0.46	-45.5556	24.0964	21.4592	2.6372	-0.4929	0.0296	1.5767	1.3699	0.9359	-0.5071	0.0296	-1.5767	1.3699	0.9392	0.0143	3.1534	1.029
2014 Boens-8	10.1021/jp412132y	F[B-]1(F)N2C=CC=C2C(NCC2=CC=CC=C2)=C2C=CC=[N+]12	O=C1CCCCC1	cyclohexanone	406	452	46	0.35	-46.7544	24.6305	22.1239	2.5066	-0.4929	0.0296	1.5767	1.3699	0.9359	-0.5071	0.0296	-1.5767	1.3699	0.9392	0.0143	3.1534	1.029
2014 Boens-8	10.1021/jp412132y	F[B-]1(F)N2C=CC=C2C(NCC2=CC=CC=C2)=C2C=CC=[N+]12	ClC(Cl)(Cl)Cl	tetrachloromethane	422	468	46	0.7	-45.0642	23.6967	21.3675	2.3292	-0.4929	0.0296	1.5767	1.3699	0.9359	-0.5071	0.0296	-1.5767	1.3699	0.9392	0.0143	3.1534	1.029
2014 Boens-8	10.1021/jp412132y	F[B-]1(F)N2C=CC=C2C(NCC2=CC=CC=C2)=C2C=CC=[N+]12	CC1=CC=CC=C1	toluene	418	467	49	0.75	-45.3367	23.9234	21.4133	2.5102	-0.4929	0.0296	1.5767	1.3699	0.9359	-0.5071	0.0296	-1.5767	1.3699	0.9392	0.0143	3.1534	1.029
2014 Boens-8	10.1021/jp412132y	F[B-]1(F)N2C=CC=C2C(NCC2=CC=CC=C2)=C2C=CC=[N+]12	ClC1=CC=CC=C1	chlorobenzene	416	465	49	0.65	-45.5438	24.0385	21.5054	2.5331	-0.4929	0.0296	1.5767	1.3699	0.9359	-0.5071	0.0296	-1.5767	1.3699	0.9392	0.0143	3.1534	1.029
2009 Cieslik-Boczula-4CN	10.1039/b905054j	BrC1=CC=C(C=C1)C1=C2C=CC(C#N)=[N+]2[B-](C#N)(C#N)N2C(=CC=C12)C#N	C1CCCCC1	cyclohexane	517	527	10	0.79	-38.3177	19.3424	18.9753	0.367	-0.494	0.0462	0.4403	1.7767	0.9117	-0.506	0.0462	-0.4403	1.7767	0.9155	0.012	0.8805	1.0243
2009 Cieslik-Boczula-4CN	10.1039/b905054j	BrC1=CC=C(C=C1)C1=C2C=CC(C#N)=[N+]2[B-](C#N)(C#N)N2C(=CC=C12)C#N	C1COCCO1	1,4-dioxane	516	529	13	0.87	-38.2834	19.3798	18.9036	0.4763	-0.494	0.0462	0.4403	1.7767	0.9117	-0.506	0.0462	-0.4403	1.7767	0.9155	0.012	0.8805	1.0243
2009 Cieslik-Boczula-4CN	10.1039/b905054j	BrC1=CC=C(C=C1)C1=C2C=CC(C#N)=[N+]2[B-](C#N)(C#N)N2C(=CC=C12)C#N	CCCCOCCCC	1-butoxybutane	515	526	11	0.8	-38.4289	19.4175	19.0114	0.4061	-0.494	0.0462	0.4403	1.7767	0.9117	-0.506	0.0462	-0.4403	1.7767	0.9155	0.012	0.8805	1.0243
2009 Cieslik-Boczula-4CN	10.1039/b905054j	BrC1=CC=C(C=C1)C1=C2C=CC(C#N)=[N+]2[B-](C#N)(C#N)N2C(=CC=C12)C#N	CC(C)OC(C)C	2-(propan-2-yloxy)propane	513	523	10	0.77	-38.6136	19.4932	19.1205	0.3727	-0.494	0.0462	0.4403	1.7767	0.9117	-0.506	0.0462	-0.4403	1.7767	0.9155	0.012	0.8805	1.0243
2009 Cieslik-Boczula-4CN	10.1039/b905054j	BrC1=CC=C(C=C1)C1=C2C=CC(C#N)=[N+]2[B-](C#N)(C#N)N2C(=CC=C12)C#N	CCOCC	ethoxyethane	513	523	10	0.86	-38.6136	19.4932	19.1205	0.3727	-0.494	0.0462	0.4403	1.7767	0.9117	-0.506	0.0462	-0.4403	1.7767	0.9155	0.012	0.8805	1.0243
2009 Cieslik-Boczula-4CN	10.1039/b905054j	BrC1=CC=C(C=C1)C1=C2C=CC(C#N)=[N+]2[B-](C#N)(C#N)N2C(=CC=C12)C#N	ClC(Cl)Cl	trichloromethane	517	527	10	0.9	-38.3177	19.3424	18.9753	0.367	-0.494	0.0462	0.4403	1.7767	0.9117	-0.506	0.0462	-0.4403	1.7767	0.9155	0.012	0.8805	1.0243
2009 Cieslik-Boczula-4CN	10.1039/b905054j	BrC1=CC=C(C=C1)C1=C2C=CC(C#N)=[N+]2[B-](C#N)(C#N)N2C(=CC=C12)C#N	CCOC(C)=O	ethyl acetate	512	524	12	0.77	-38.6152	19.5313	19.084	0.4473	-0.494	0.0462	0.4403	1.7767	0.9117	-0.506	0.0462	-0.4403	1.7767	0.9155	0.012	0.8805	1.0243
2009 Cieslik-Boczula-4CN	10.1039/b905054j	BrC1=CC=C(C=C1)C1=C2C=CC(C#N)=[N+]2[B-](C#N)(C#N)N2C(=CC=C12)C#N	C1CCOC1	oxolane	514	527	13	0.84	-38.4306	19.4553	18.9753	0.4799	-0.494	0.0462	0.4403	1.7767	0.9117	-0.506	0.0462	-0.4403	1.7767	0.9155	0.012	0.8805	1.0243
2009 Cieslik-Boczula-4CN	10.1039/b905054j	BrC1=CC=C(C=C1)C1=C2C=CC(C#N)=[N+]2[B-](C#N)(C#N)N2C(=CC=C12)C#N	CCCCCCCCO	octan-1-ol	515	527	12	0.75	-38.3928	19.4175	18.9753	0.4421	-0.494	0.0462	0.4403	1.7767	0.9117	-0.506	0.0462	-0.4403	1.7767	0.9155	0.012	0.8805	1.0243
2009 Cieslik-Boczula-4CN	10.1039/b905054j	BrC1=CC=C(C=C1)C1=C2C=CC(C#N)=[N+]2[B-](C#N)(C#N)N2C(=CC=C12)C#N	CCCCCO	pentan-1-ol	514	526	12	0.81	-38.4667	19.4553	19.0114	0.4438	-0.494	0.0462	0.4403	1.7767	0.9117	-0.506	0.0462	-0.4403	1.7767	0.9155	0.012	0.8805	1.0243
2009 Cieslik-Boczula-4CN	10.1039/b905054j	BrC1=CC=C(C=C1)C1=C2C=CC(C#N)=[N+]2[B-](C#N)(C#N)N2C(=CC=C12)C#N	CC(C)O	propan-2-ol	512	523	11	0.74	-38.6517	19.5313	19.1205	0.4108	-0.494	0.0462	0.4403	1.7767	0.9117	-0.506	0.0462	-0.4403	1.7767	0.9155	0.012	0.8805	1.0243
2009 Cieslik-Boczula-4CN	10.1039/b905054j	BrC1=CC=C(C=C1)C1=C2C=CC(C#N)=[N+]2[B-](C#N)(C#N)N2C(=CC=C12)C#N	CO	methanol	511	523	12	0.8	-38.6899	19.5695	19.1205	0.449	-0.494	0.0462	0.4403	1.7767	0.9117	-0.506	0.0462	-0.4403	1.7767	0.9155	0.012	0.8805	1.0243
2009 Cieslik-Boczula-2CN	10.1039/b905054j	F[B-]1(F)N2C(=CC=C2C(=C2C=CC(C#N)=[N+]12)C1=CC=C(Br)C=C1)C#N	C1CCCCC1	cyclohexane	520	530	10	0.69	-38.0987	19.2308	18.8679	0.3628	-0.4943	0.0366	0.4292	1.3985	0.9429	-0.5057	0.0366	-0.4292	1.3985	0.9453	0.0113	0.8583	1.0229
2009 Cieslik-Boczula-2CN	10.1039/b905054j	F[B-]1(F)N2C(=CC=C2C(=C2C=CC(C#N)=[N+]12)C1=CC=C(Br)C=C1)C#N	C1COCCO1	1,4-dioxane	519	532	13	0.81	-38.0648	19.2678	18.797	0.4708	-0.4943	0.0366	0.4292	1.3985	0.9429	-0.5057	0.0366	-0.4292	1.3985	0.9453	0.0113	0.8583	1.0229
2009 Cieslik-Boczula-2CN	10.1039/b905054j	F[B-]1(F)N2C(=CC=C2C(=C2C=CC(C#N)=[N+]12)C1=CC=C(Br)C=C1)C#N	CCCCOCCCC	1-butoxybutane	518	530	12	0.69	-38.1729	19.305	18.8679	0.4371	-0.4943	0.0366	0.4292	1.3985	0.9429	-0.5057	0.0366	-0.4292	1.3985	0.9453	0.0113	0.8583	1.0229
2009 Cieslik-Boczula-2CN	10.1039/b905054j	F[B-]1(F)N2C(=CC=C2C(=C2C=CC(C#N)=[N+]12)C1=CC=C(Br)C=C1)C#N	CC(C)OC(C)C	2-(propan-2-yloxy)propane	516	527	11	0.73	-38.3552	19.3798	18.9753	0.4045	-0.4943	0.0366	0.4292	1.3985	0.9429	-0.5057	0.0366	-0.4292	1.3985	0.9453	0.0113	0.8583	1.0229
2009 Cieslik-Boczula-2CN	10.1039/b905054j	F[B-]1(F)N2C(=CC=C2C(=C2C=CC(C#N)=[N+]12)C1=CC=C(Br)C=C1)C#N	CCOCC	ethoxyethane	516	527	11	0.67	-38.3552	19.3798	18.9753	0.4045	-0.4943	0.0366	0.4292	1.3985	0.9429	-0.5057	0.0366	-0.4292	1.3985	0.9453	0.0113	0.8583	1.0229
2009 Cieslik-Boczula-2CN	10.1039/b905054j	F[B-]1(F)N2C(=CC=C2C(=C2C=CC(C#N)=[N+]12)C1=CC=C(Br)C=C1)C#N	ClC(Cl)Cl	trichloromethane	521	532	11	0.85	-37.9909	19.1939	18.797	0.3969	-0.4943	0.0366	0.4292	1.3985	0.9429	-0.5057	0.0366	-0.4292	1.3985	0.9453	0.0113	0.8583	1.0229
2009 Cieslik-Boczula-2CN	10.1039/b905054j	F[B-]1(F)N2C(=CC=C2C(=C2C=CC(C#N)=[N+]12)C1=CC=C(Br)C=C1)C#N	CCOC(C)=O	ethyl acetate	516	528	12	0.7	-38.3192	19.3798	18.9394	0.4405	-0.4943	0.0366	0.4292	1.3985	0.9429	-0.5057	0.0366	-0.4292	1.3985	0.9453	0.0113	0.8583	1.0229
2009 Cieslik-Boczula-2CN	10.1039/b905054j	F[B-]1(F)N2C(=CC=C2C(=C2C=CC(C#N)=[N+]12)C1=CC=C(Br)C=C1)C#N	C1CCOC1	oxolane	517	530	13	0.79	-38.2103	19.3424	18.8679	0.4744	-0.4943	0.0366	0.4292	1.3985	0.9429	-0.5057	0.0366	-0.4292	1.3985	0.9453	0.0113	0.8583	1.0229
2009 Cieslik-Boczula-2CN	10.1039/b905054j	F[B-]1(F)N2C(=CC=C2C(=C2C=CC(C#N)=[N+]12)C1=CC=C(Br)C=C1)C#N	CCCCCCCCO	octan-1-ol	519	531	12	0.85	-38.1002	19.2678	18.8324	0.4354	-0.4943	0.0366	0.4292	1.3985	0.9429	-0.5057	0.0366	-0.4292	1.3985	0.9453	0.0113	0.8583	1.0229
2009 Cieslik-Boczula-2CN	10.1039/b905054j	F[B-]1(F)N2C(=CC=C2C(=C2C=CC(C#N)=[N+]12)C1=CC=C(Br)C=C1)C#N	CCCCCO	pentan-1-ol	518	530	12	0.73	-38.1729	19.305	18.8679	0.4371	-0.4943	0.0366	0.4292	1.3985	0.9429	-0.5057	0.0366	-0.4292	1.3985	0.9453	0.0113	0.8583	1.0229
2009 Cieslik-Boczula-2CN	10.1039/b905054j	F[B-]1(F)N2C(=CC=C2C(=C2C=CC(C#N)=[N+]12)C1=CC=C(Br)C=C1)C#N	CC(C)O	propan-2-ol	516	528	12	0.71	-38.3192	19.3798	18.9394	0.4405	-0.4943	0.0366	0.4292	1.3985	0.9429	-0.5057	0.0366	-0.4292	1.3985	0.9453	0.0113	0.8583	1.0229
2009 Cieslik-Boczula-2CN	10.1039/b905054j	F[B-]1(F)N2C(=CC=C2C(=C2C=CC(C#N)=[N+]12)C1=CC=C(Br)C=C1)C#N	CO	methanol	515	526	11	0.66	-38.4289	19.4175	19.0114	0.4061	-0.4943	0.0366	0.4292	1.3985	0.9429	-0.5057	0.0366	-0.4292	1.3985	0.9453	0.0113	0.8583	1.0229
2010 Filarowski-2	10.1039/c0pp00035c	COC(=O)C1=CC=C(C=C1)C1=C2C(C)=CC(C)=[N+]2[B-](F)(F)N2C(C)=CC(C)=C12	C1CCCCC1	cyclohexane	504	515	11	0.34	-39.2587	19.8413	19.4175	0.4238	-0.4958	0.0215	0.4109	0.8448	0.9691	-0.5042	0.0215	-0.4109	0.8448	0.9701	0.0084	0.8217	1.0169
2010 Filarowski-2	10.1039/c0pp00035c	COC(=O)C1=CC=C(C=C1)C1=C2C(C)=CC(C)=[N+]2[B-](F)(F)N2C(C)=CC(C)=C12	C1COCCO1	1,4-dioxane	502	515	13	0.31	-39.3378	19.9203	19.4175	0.5028	-0.4958	0.0215	0.4109	0.8448	0.9691	-0.5042	0.0215	-0.4109	0.8448	0.9701	0.0084	0.8217	1.0169
2010 Filarowski-2	10.1039/c0pp00035c	COC(=O)C1=CC=C(C=C1)C1=C2C(C)=CC(C)=[N+]2[B-](F)(F)N2C(C)=CC(C)=C12	CC1=CC=CC=C1	toluene	505	518	13	0.497	-39.107	19.802	19.305	0.497	-0.4958	0.0215	0.4109	0.8448	0.9691	-0.5042	0.0215	-0.4109	0.8448	0.9701	0.0084	0.8217	1.0169
2010 Filarowski-2	10.1039/c0pp00035c	COC(=O)C1=CC=C(C=C1)C1=C2C(C)=CC(C)=[N+]2[B-](F)(F)N2C(C)=CC(C)=C12	ClC(Cl)(Cl)Cl	tetrachloromethane	505	518	13	0.52	-39.107	19.802	19.305	0.497	-0.4958	0.0215	0.4109	0.8448	0.9691	-0.5042	0.0215	-0.4109	0.8448	0.9701	0.0084	0.8217	1.0169
2010 Filarowski-2	10.1039/c0pp00035c	COC(=O)C1=CC=C(C=C1)C1=C2C(C)=CC(C)=[N+]2[B-](F)(F)N2C(C)=CC(C)=C12	CCCCOCCCC	1-butoxybutane	502	514	12	0.3	-39.3756	19.9203	19.4553	0.4651	-0.4958	0.0215	0.4109	0.8448	0.9691	-0.5042	0.0215	-0.4109	0.8448	0.9701	0.0084	0.8217	1.0169
2010 Filarowski-2	10.1039/c0pp00035c	COC(=O)C1=CC=C(C=C1)C1=C2C(C)=CC(C)=[N+]2[B-](F)(F)N2C(C)=CC(C)=C12	CC(C)OC(C)C	2-(propan-2-yloxy)propane	501	513	12	0.33	-39.4533	19.9601	19.4932	0.4669	-0.4958	0.0215	0.4109	0.8448	0.9691	-0.5042	0.0215	-0.4109	0.8448	0.9701	0.0084	0.8217	1.0169
2010 Filarowski-2	10.1039/c0pp00035c	COC(=O)C1=CC=C(C=C1)C1=C2C(C)=CC(C)=[N+]2[B-](F)(F)N2C(C)=CC(C)=C12	CCOCC	ethoxyethane	500	513	13	0.29	-39.4932	20	19.4932	0.5068	-0.4958	0.0215	0.4109	0.8448	0.9691	-0.5042	0.0215	-0.4109	0.8448	0.9701	0.0084	0.8217	1.0169
2010 Filarowski-2	10.1039/c0pp00035c	COC(=O)C1=CC=C(C=C1)C1=C2C(C)=CC(C)=[N+]2[B-](F)(F)N2C(C)=CC(C)=C12	ClC(Cl)Cl	trichloromethane	504	517	13	0.46	-39.1836	19.8413	19.3424	0.4989	-0.4958	0.0215	0.4109	0.8448	0.9691	-0.5042	0.0215	-0.4109	0.8448	0.9701	0.0084	0.8217	1.0169
2010 Filarowski-2	10.1039/c0pp00035c	COC(=O)C1=CC=C(C=C1)C1=C2C(C)=CC(C)=[N+]2[B-](F)(F)N2C(C)=CC(C)=C12	CCOC(C)=O	ethyl acetate	500	512	12	0.44	-39.5313	20	19.5313	0.4688	-0.4958	0.0215	0.4109	0.8448	0.9691	-0.5042	0.0215	-0.4109	0.8448	0.9701	0.0084	0.8217	1.0169
2010 Filarowski-2	10.1039/c0pp00035c	COC(=O)C1=CC=C(C=C1)C1=C2C(C)=CC(C)=[N+]2[B-](F)(F)N2C(C)=CC(C)=C12	C1CCOC1	oxolane	502	515	13	0.436	-39.3378	19.9203	19.4175	0.5028	-0.4958	0.0215	0.4109	0.8448	0.9691	-0.5042	0.0215	-0.4109	0.8448	0.9701	0.0084	0.8217	1.0169
2010 Filarowski-2	10.1039/c0pp00035c	COC(=O)C1=CC=C(C=C1)C1=C2C(C)=CC(C)=[N+]2[B-](F)(F)N2C(C)=CC(C)=C12	CCCCCCCCO	octan-1-ol	503	516	13	0.49	-39.2606	19.8807	19.3798	0.5009	-0.4958	0.0215	0.4109	0.8448	0.9691	-0.5042	0.0215	-0.4109	0.8448	0.9701	0.0084	0.8217	1.0169
2010 Filarowski-2	10.1039/c0pp00035c	COC(=O)C1=CC=C(C=C1)C1=C2C(C)=CC(C)=[N+]2[B-](F)(F)N2C(C)=CC(C)=C12	ClCCCl	1,2-dichloroethane	503	516	13	0.44	-39.2606	19.8807	19.3798	0.5009	-0.4958	0.0215	0.4109	0.8448	0.9691	-0.5042	0.0215	-0.4109	0.8448	0.9701	0.0084	0.8217	1.0169
2010 Filarowski-2	10.1039/c0pp00035c	COC(=O)C1=CC=C(C=C1)C1=C2C(C)=CC(C)=[N+]2[B-](F)(F)N2C(C)=CC(C)=C12	CCCCO	butan-1-ol	502	515	13	0.33	-39.3378	19.9203	19.4175	0.5028	-0.4958	0.0215	0.4109	0.8448	0.9691	-0.5042	0.0215	-0.4109	0.8448	0.9701	0.0084	0.8217	1.0169
2010 Filarowski-2	10.1039/c0pp00035c	COC(=O)C1=CC=C(C=C1)C1=C2C(C)=CC(C)=[N+]2[B-](F)(F)N2C(C)=CC(C)=C12	CC(C)O	propan-2-ol	501	514	13	0.265	-39.4153	19.9601	19.4553	0.5048	-0.4958	0.0215	0.4109	0.8448	0.9691	-0.5042	0.0215	-0.4109	0.8448	0.9701	0.0084	0.8217	1.0169
2010 Filarowski-2	10.1039/c0pp00035c	COC(=O)C1=CC=C(C=C1)C1=C2C(C)=CC(C)=[N+]2[B-](F)(F)N2C(C)=CC(C)=C12	CC(C)=O	propan-2-one	500	512	12	0.3	-39.5313	20	19.5313	0.4688	-0.4958	0.0215	0.4109	0.8448	0.9691	-0.5042	0.0215	-0.4109	0.8448	0.9701	0.0084	0.8217	1.0169
2010 Filarowski-2	10.1039/c0pp00035c	COC(=O)C1=CC=C(C=C1)C1=C2C(C)=CC(C)=[N+]2[B-](F)(F)N2C(C)=CC(C)=C12	CO	methanol	499	512	13	0.29	-39.5713	20.0401	19.5313	0.5088	-0.4958	0.0215	0.4109	0.8448	0.9691	-0.5042	0.0215	-0.4109	0.8448	0.9701	0.0084	0.8217	1.0169
2010 Filarowski-2	10.1039/c0pp00035c	COC(=O)C1=CC=C(C=C1)C1=C2C(C)=CC(C)=[N+]2[B-](F)(F)N2C(C)=CC(C)=C12	CN(C)C=O	N,N-dimethylformamide	502	516	14	0.342	-39.3002	19.9203	19.3798	0.5405	-0.4958	0.0215	0.4109	0.8448	0.9691	-0.5042	0.0215	-0.4109	0.8448	0.9701	0.0084	0.8217	1.0169
2010 Filarowski-2	10.1039/c0pp00035c	COC(=O)C1=CC=C(C=C1)C1=C2C(C)=CC(C)=[N+]2[B-](F)(F)N2C(C)=CC(C)=C12	CC#N	acetonitrile	499	512	13	0.332	-39.5713	20.0401	19.5313	0.5088	-0.4958	0.0215	0.4109	0.8448	0.9691	-0.5042	0.0215	-0.4109	0.8448	0.9701	0.0084	0.8217	1.0169
2016 Telore-7	10.1016/j.jlumin.2016.07.035	CC1=CC(C)=C2N1[B-](F)(F)[N+]1=C(C)C=C(C)C1=C2C1=CC2=C(C=C1)N(C1=C2C=CC=C1)C1=CC=CC=C1	CC1=CC=CC=C1	toluene	505	516	11	0.56	-39.1818	19.802	19.3798	0.4221	-0.4963	0.0284	0.3696	1.1211	0.9712	-0.5037	0.0284	-0.3696	1.1211	0.972	0.0074	0.7392	1.0149
2016 Telore-7	10.1016/j.jlumin.2016.07.035	CC1=CC(C)=C2N1[B-](F)(F)[N+]1=C(C)C=C(C)C1=C2C1=CC2=C(C=C1)N(C1=C2C=CC=C1)C1=CC=CC=C1	C1COCCO1	1,4-dioxane	503	516	13	0.64	-39.2606	19.8807	19.3798	0.5009	-0.4963	0.0284	0.3696	1.1211	0.9712	-0.5037	0.0284	-0.3696	1.1211	0.972	0.0074	0.7392	1.0149
2016 Telore-7	10.1016/j.jlumin.2016.07.035	CC1=CC(C)=C2N1[B-](F)(F)[N+]1=C(C)C=C(C)C1=C2C1=CC2=C(C=C1)N(C1=C2C=CC=C1)C1=CC=CC=C1	ClCCl	dichloromethane	504	516	12	0.62	-39.2211	19.8413	19.3798	0.4614	-0.4963	0.0284	0.3696	1.1211	0.9712	-0.5037	0.0284	-0.3696	1.1211	0.972	0.0074	0.7392	1.0149
2016 Telore-7	10.1016/j.jlumin.2016.07.035	CC1=CC(C)=C2N1[B-](F)(F)[N+]1=C(C)C=C(C)C1=C2C1=CC2=C(C=C1)N(C1=C2C=CC=C1)C1=CC=CC=C1	ClC(Cl)Cl	trichloromethane	500	510	10	0.58	-39.6078	20	19.6078	0.3922	-0.4963	0.0284	0.3696	1.1211	0.9712	-0.5037	0.0284	-0.3696	1.1211	0.972	0.0074	0.7392	1.0149
2016 Telore-7	10.1016/j.jlumin.2016.07.035	CC1=CC(C)=C2N1[B-](F)(F)[N+]1=C(C)C=C(C)C1=C2C1=CC2=C(C=C1)N(C1=C2C=CC=C1)C1=CC=CC=C1	CCOC(C)=O	ethyl acetate	503	514	11	0.63	-39.336	19.8807	19.4553	0.4255	-0.4963	0.0284	0.3696	1.1211	0.9712	-0.5037	0.0284	-0.3696	1.1211	0.972	0.0074	0.7392	1.0149
2016 Telore-7	10.1016/j.jlumin.2016.07.035	CC1=CC(C)=C2N1[B-](F)(F)[N+]1=C(C)C=C(C)C1=C2C1=CC2=C(C=C1)N(C1=C2C=CC=C1)C1=CC=CC=C1	CC(C)=O	propan-2-one	499	510	11	0.51	-39.6479	20.0401	19.6078	0.4322	-0.4963	0.0284	0.3696	1.1211	0.9712	-0.5037	0.0284	-0.3696	1.1211	0.972	0.0074	0.7392	1.0149
2016 Telore-7	10.1016/j.jlumin.2016.07.035	CC1=CC(C)=C2N1[B-](F)(F)[N+]1=C(C)C=C(C)C1=C2C1=CC2=C(C=C1)N(C1=C2C=CC=C1)C1=CC=CC=C1	CC#N	acetonitrile	498	510	12	0.23	-39.6882	20.0803	19.6078	0.4725	-0.4963	0.0284	0.3696	1.1211	0.9712	-0.5037	0.0284	-0.3696	1.1211	0.972	0.0074	0.7392	1.0149
2016 Telore-7	10.1016/j.jlumin.2016.07.035	CC1=CC(C)=C2N1[B-](F)(F)[N+]1=C(C)C=C(C)C1=C2C1=CC2=C(C=C1)N(C1=C2C=CC=C1)C1=CC=CC=C1	CN(C)C=O	N,N-dimethylformamide	502	514	12	0.41	-39.3756	19.9203	19.4553	0.4651	-0.4963	0.0284	0.3696	1.1211	0.9712	-0.5037	0.0284	-0.3696	1.1211	0.972	0.0074	0.7392	1.0149
2016 Telore-7	10.1016/j.jlumin.2016.07.035	CC1=CC(C)=C2N1[B-](F)(F)[N+]1=C(C)C=C(C)C1=C2C1=CC2=C(C=C1)N(C1=C2C=CC=C1)C1=CC=CC=C1	CS(C)=O	methanesulfinylmethane	503	514	11	0.19	-39.336	19.8807	19.4553	0.4255	-0.4963	0.0284	0.3696	1.1211	0.9712	-0.5037	0.0284	-0.3696	1.1211	0.972	0.0074	0.7392	1.0149
2016 Telore-7	10.1016/j.jlumin.2016.07.035	CC1=CC(C)=C2N1[B-](F)(F)[N+]1=C(C)C=C(C)C1=C2C1=CC2=C(C=C1)N(C1=C2C=CC=C1)C1=CC=CC=C1	CO	methanol	498	510	12	0.47	-39.6882	20.0803	19.6078	0.4725	-0.4963	0.0284	0.3696	1.1211	0.9712	-0.5037	0.0284	-0.3696	1.1211	0.972	0.0074	0.7392	1.0149
2004 Shen-4b	10.1002/chem.200400173	CN(C)C1=CC=C(C=C1)C1=C2C3=CC=CC=C3C(C)=[N+]2[B-](F)(F)N2C(C)=C3C=CC=CC3=C12	CCCCCC	hexane	599	605	6	0.9	-33.2234	16.6945	16.5289	0.1656	-0.4966	0.0519	0.2137	1.7234	0.9096	-0.5034	0.0519	-0.2137	1.7234	0.9118	0.0067	0.4273	1.0136
2004 Shen-4b	10.1002/chem.200400173	CN(C)C1=CC=C(C=C1)C1=C2C3=CC=CC=C3C(C)=[N+]2[B-](F)(F)N2C(C)=C3C=CC=CC3=C12	CCCCOCCCC	1-butoxybutane	600	607	7	0.89	-33.1411	16.6667	16.4745	0.1922	-0.4966	0.0519	0.2137	1.7234	0.9096	-0.5034	0.0519	-0.2137	1.7234	0.9118	0.0067	0.4273	1.0136
2004 Shen-4b	10.1002/chem.200400173	CN(C)C1=CC=C(C=C1)C1=C2C3=CC=CC=C3C(C)=[N+]2[B-](F)(F)N2C(C)=C3C=CC=CC3=C12	CCOCC	ethoxyethane	598	604	6	0.87	-33.2787	16.7224	16.5563	0.1661	-0.4966	0.0519	0.2137	1.7234	0.9096	-0.5034	0.0519	-0.2137	1.7234	0.9118	0.0067	0.4273	1.0136
2004 Shen-4b	10.1002/chem.200400173	CN(C)C1=CC=C(C=C1)C1=C2C3=CC=CC=C3C(C)=[N+]2[B-](F)(F)N2C(C)=C3C=CC=CC3=C12	CCOC(C)=O	ethyl acetate	598	605	7	0.85	-33.2513	16.7224	16.5289	0.1935	-0.4966	0.0519	0.2137	1.7234	0.9096	-0.5034	0.0519	-0.2137	1.7234	0.9118	0.0067	0.4273	1.0136
2004 Shen-4b	10.1002/chem.200400173	CN(C)C1=CC=C(C=C1)C1=C2C3=CC=CC=C3C(C)=[N+]2[B-](F)(F)N2C(C)=C3C=CC=CC3=C12	C1CCOC1	oxolane	601	608	7	0.88	-33.0863	16.6389	16.4474	0.1916	-0.4966	0.0519	0.2137	1.7234	0.9096	-0.5034	0.0519	-0.2137	1.7234	0.9118	0.0067	0.4273	1.0136
2004 Shen-4b	10.1002/chem.200400173	CN(C)C1=CC=C(C=C1)C1=C2C3=CC=CC=C3C(C)=[N+]2[B-](F)(F)N2C(C)=C3C=CC=CC3=C12	O=C1CCCCC1	cyclohexanone	602	610	8	0.51	-33.0047	16.6113	16.3934	0.2179	-0.4966	0.0519	0.2137	1.7234	0.9096	-0.5034	0.0519	-0.2137	1.7234	0.9118	0.0067	0.4273	1.0136
2004 Shen-4b	10.1002/chem.200400173	CN(C)C1=CC=C(C=C1)C1=C2C3=CC=CC=C3C(C)=[N+]2[B-](F)(F)N2C(C)=C3C=CC=CC3=C12	CC(C)=O	propan-2-one	598	606	8	0.14	-33.2241	16.7224	16.5017	0.2208	-0.4966	0.0519	0.2137	1.7234	0.9096	-0.5034	0.0519	-0.2137	1.7234	0.9118	0.0067	0.4273	1.0136
2004 Shen-4b	10.1002/chem.200400173	CN(C)C1=CC=C(C=C1)C1=C2C3=CC=CC=C3C(C)=[N+]2[B-](F)(F)N2C(C)=C3C=CC=CC3=C12	CCC#N	propanenitrile	598	606	8	0.091	-33.2241	16.7224	16.5017	0.2208	-0.4966	0.0519	0.2137	1.7234	0.9096	-0.5034	0.0519	-0.2137	1.7234	0.9118	0.0067	0.4273	1.0136
2004 Shen-4b	10.1002/chem.200400173	CN(C)C1=CC=C(C=C1)C1=C2C3=CC=CC=C3C(C)=[N+]2[B-](F)(F)N2C(C)=C3C=CC=CC3=C12	CC#N	acetonitrile	597	605	8	0.022	-33.2793	16.7504	16.5289	0.2215	-0.4966	0.0519	0.2137	1.7234	0.9096	-0.5034	0.0519	-0.2137	1.7234	0.9118	0.0067	0.4273	1.0136
2004 Shen-4b	10.1002/chem.200400173	CN(C)C1=CC=C(C=C1)C1=C2C3=CC=CC=C3C(C)=[N+]2[B-](F)(F)N2C(C)=C3C=CC=CC3=C12	CO	methanol	597	606	9	0.13	-33.2521	16.7504	16.5017	0.2488	-0.4966	0.0519	0.2137	1.7234	0.9096	-0.5034	0.0519	-0.2137	1.7234	0.9118	0.0067	0.4273	1.0136
2015 Jiao -5	10.1039/C5RA17419H	CC(C)C1=C2C=CC=[N+]2[B-](F)(F)N2C=CC=C12	CO	methanol	493	505	12	1	-40.086	20.284	19.802	0.482	-0.4967	0.0345	0.3626	1.3767	0.9449	-0.5033	0.0345	-0.3626	1.3767	0.9463	0.0065	0.7252	1.0132
2015 Jiao -5	10.1039/C5RA17419H	CC(C)C1=C2C=CC=[N+]2[B-](F)(F)N2C=CC=C12	CC#N	acetonitrile	492	504	12	1	-40.1665	20.3252	19.8413	0.4839	-0.4967	0.0345	0.3626	1.3767	0.9449	-0.5033	0.0345	-0.3626	1.3767	0.9463	0.0065	0.7252	1.0132
2015 Jiao -5	10.1039/C5RA17419H	CC(C)C1=C2C=CC=[N+]2[B-](F)(F)N2C=CC=C12	CCOCC	ethoxyethane	495	508	13	1	-39.8871	20.202	19.685	0.517	-0.4967	0.0345	0.3626	1.3767	0.9449	-0.5033	0.0345	-0.3626	1.3767	0.9463	0.0065	0.7252	1.0132
2015 Jiao -5	10.1039/C5RA17419H	CC(C)C1=C2C=CC=[N+]2[B-](F)(F)N2C=CC=C12	CC(C)=O	propan-2-one	493	505	12	1	-40.086	20.284	19.802	0.482	-0.4967	0.0345	0.3626	1.3767	0.9449	-0.5033	0.0345	-0.3626	1.3767	0.9463	0.0065	0.7252	1.0132
2015 Jiao -5	10.1039/C5RA17419H	CC(C)C1=C2C=CC=[N+]2[B-](F)(F)N2C=CC=C12	CC(C)(C)COCC(C)(C)C	1-(2,2-dimethylpropoxy)-2,2-dimethylpropane	495	507	12	1	-39.9259	20.202	19.7239	0.4782	-0.4967	0.0345	0.3626	1.3767	0.9449	-0.5033	0.0345	-0.3626	1.3767	0.9463	0.0065	0.7252	1.0132
2015 Jiao -5	10.1039/C5RA17419H	CC(C)C1=C2C=CC=[N+]2[B-](F)(F)N2C=CC=C12	CCOC(C)=O	ethyl acetate	494	505	11	1	-40.0449	20.2429	19.802	0.4409	-0.4967	0.0345	0.3626	1.3767	0.9449	-0.5033	0.0345	-0.3626	1.3767	0.9463	0.0065	0.7252	1.0132
2015 Jiao -5	10.1039/C5RA17419H	CC(C)C1=C2C=CC=[N+]2[B-](F)(F)N2C=CC=C12	CCCCCC	hexane	497	507	10	1	-39.8446	20.1207	19.7239	0.3969	-0.4967	0.0345	0.3626	1.3767	0.9449	-0.5033	0.0345	-0.3626	1.3767	0.9463	0.0065	0.7252	1.0132
2015 Jiao -5	10.1039/C5RA17419H	CC(C)C1=C2C=CC=[N+]2[B-](F)(F)N2C=CC=C12	CCCCOCCCC	1-butoxybutane	497	507	10	1	-39.8446	20.1207	19.7239	0.3969	-0.4967	0.0345	0.3626	1.3767	0.9449	-0.5033	0.0345	-0.3626	1.3767	0.9463	0.0065	0.7252	1.0132
2015 Jiao -5	10.1039/C5RA17419H	CC(C)C1=C2C=CC=[N+]2[B-](F)(F)N2C=CC=C12	C1CCOC1	oxolane	496	508	12	0.99	-39.8463	20.1613	19.685	0.4763	-0.4967	0.0345	0.3626	1.3767	0.9449	-0.5033	0.0345	-0.3626	1.3767	0.9463	0.0065	0.7252	1.0132
2015 Jiao -5	10.1039/C5RA17419H	CC(C)C1=C2C=CC=[N+]2[B-](F)(F)N2C=CC=C12	ClCCl	dichloromethane	497	509	12	1	-39.7671	20.1207	19.6464	0.4744	-0.4967	0.0345	0.3626	1.3767	0.9449	-0.5033	0.0345	-0.3626	1.3767	0.9463	0.0065	0.7252	1.0132
2015 Jiao -5	10.1039/C5RA17419H	CC(C)C1=C2C=CC=[N+]2[B-](F)(F)N2C=CC=C12	ClC(Cl)Cl	trichloromethane	499	509	10	1	-39.6864	20.0401	19.6464	0.3937	-0.4967	0.0345	0.3626	1.3767	0.9449	-0.5033	0.0345	-0.3626	1.3767	0.9463	0.0065	0.7252	1.0132
2015 Jiao -5	10.1039/C5RA17419H	CC(C)C1=C2C=CC=[N+]2[B-](F)(F)N2C=CC=C12	CC1=CC=CC=C1	toluene	499	513	14	1	-39.5333	20.0401	19.4932	0.5469	-0.4967	0.0345	0.3626	1.3767	0.9449	-0.5033	0.0345	-0.3626	1.3767	0.9463	0.0065	0.7252	1.0132
2015 Jiao -5	10.1039/C5RA17419H	CC(C)C1=C2C=CC=[N+]2[B-](F)(F)N2C=CC=C12	ClC1=CC=CC=C1	chlorobenzene	500	512	12	1	-39.5313	20	19.5313	0.4688	-0.4967	0.0345	0.3626	1.3767	0.9449	-0.5033	0.0345	-0.3626	1.3767	0.9463	0.0065	0.7252	1.0132
2019 Sevinc-TPy-BDP	10.1016/j.jlumin.2019.03.058	CCC1=C(C)N2C(=C1C)C(=C1C(C)=C(CC)C(C)=[N+]1[B-]2(F)F)C1=C(C)C=C(C)N=C1C1=CC=CS1	C1CCCCC1	cyclohexane	532	551	19	0.53	-36.9458	18.797	18.1488	0.6482	-0.4969	0.0221	0.4366	0.8154	0.9768	-0.5031	0.0221	-0.4366	0.8154	0.9774	0.0062	0.8732	#������!
2019 Sevinc-TPy-BDP	10.1016/j.jlumin.2019.03.058	CCC1=C(C)N2C(=C1C)C(=C1C(C)=C(CC)C(C)=[N+]1[B-]2(F)F)C1=C(C)C=C(C)N=C1C1=CC=CS1	CCCCCC	hexane	531	550	19	0.52	-37.0142	18.8324	18.1818	0.6506	-0.4969	0.0221	0.4366	0.8154	0.9768	-0.5031	0.0221	-0.4366	0.8154	0.9774	0.0062	0.8732	0.5523
2019 Sevinc-TPy-BDP	10.1016/j.jlumin.2019.03.058	CCC1=C(C)N2C(=C1C)C(=C1C(C)=C(CC)C(C)=[N+]1[B-]2(F)F)C1=C(C)C=C(C)N=C1C1=CC=CS1	ClC(Cl)(Cl)Cl	tetrachloromethane	534	553	19	0.5	-36.8098	18.7266	18.0832	0.6434	-0.4969	0.0221	0.4366	0.8154	0.9768	-0.5031	0.0221	-0.4366	0.8154	0.9774	0.0062	0.8732	0.5523
2019 Sevinc-TPy-BDP	10.1016/j.jlumin.2019.03.058	CCC1=C(C)N2C(=C1C)C(=C1C(C)=C(CC)C(C)=[N+]1[B-]2(F)F)C1=C(C)C=C(C)N=C1C1=CC=CS1	CC1=CC=CC=C1	toluene	533	553	20	0.49	-36.8449	18.7617	18.0832	0.6785	-0.4969	0.0221	0.4366	0.8154	0.9768	-0.5031	0.0221	-0.4366	0.8154	0.9774	0.0062	0.8732	0.5523
2019 Sevinc-TPy-BDP	10.1016/j.jlumin.2019.03.058	CCC1=C(C)N2C(=C1C)C(=C1C(C)=C(CC)C(C)=[N+]1[B-]2(F)F)C1=C(C)C=C(C)N=C1C1=CC=CS1	C1COCCO1	1,4-dioxane	533	552	19	0.49	-36.8777	18.7617	18.1159	0.6458	-0.4969	0.0221	0.4366	0.8154	0.9768	-0.5031	0.0221	-0.4366	0.8154	0.9774	0.0062	0.8732	0.5523
2019 Sevinc-TPy-BDP	10.1016/j.jlumin.2019.03.058	CCC1=C(C)N2C(=C1C)C(=C1C(C)=C(CC)C(C)=[N+]1[B-]2(F)F)C1=C(C)C=C(C)N=C1C1=CC=CS1	ClC(Cl)Cl	trichloromethane	535	554	19	0.49	-36.7421	18.6916	18.0505	0.641	-0.4969	0.0221	0.4366	0.8154	0.9768	-0.5031	0.0221	-0.4366	0.8154	0.9774	0.0062	0.8732	0.5523
2019 Sevinc-TPy-BDP	10.1016/j.jlumin.2019.03.058	CCC1=C(C)N2C(=C1C)C(=C1C(C)=C(CC)C(C)=[N+]1[B-]2(F)F)C1=C(C)C=C(C)N=C1C1=CC=CS1	CCOCC	ethoxyethane	530	548	18	0.5	-37.1161	18.8679	18.2482	0.6197	-0.4969	0.0221	0.4366	0.8154	0.9768	-0.5031	0.0221	-0.4366	0.8154	0.9774	0.0062	0.8732	0.5523
2019 Sevinc-TPy-BDP	10.1016/j.jlumin.2019.03.058	CCC1=C(C)N2C(=C1C)C(=C1C(C)=C(CC)C(C)=[N+]1[B-]2(F)F)C1=C(C)C=C(C)N=C1C1=CC=CS1	CCOC(C)=O	ethyl acetate	531	550	19	0.47	-37.0142	18.8324	18.1818	0.6506	-0.4969	0.0221	0.4366	0.8154	0.9768	-0.5031	0.0221	-0.4366	0.8154	0.9774	0.0062	0.8732	0.5523
2019 Sevinc-TPy-BDP	10.1016/j.jlumin.2019.03.058	CCC1=C(C)N2C(=C1C)C(=C1C(C)=C(CC)C(C)=[N+]1[B-]2(F)F)C1=C(C)C=C(C)N=C1C1=CC=CS1	C1CCOC1	oxolane	532	551	19	0.46	-36.9458	18.797	18.1488	0.6482	-0.4969	0.0221	0.4366	0.8154	0.9768	-0.5031	0.0221	-0.4366	0.8154	0.9774	0.0062	0.8732	0.5523
2019 Sevinc-TPy-BDP	10.1016/j.jlumin.2019.03.058	CCC1=C(C)N2C(=C1C)C(=C1C(C)=C(CC)C(C)=[N+]1[B-]2(F)F)C1=C(C)C=C(C)N=C1C1=CC=CS1	CS(C)=O	methanesulfinylmethane	534	552	18	0.44	-36.8425	18.7266	18.1159	0.6106	-0.4969	0.0221	0.4366	0.8154	0.9768	-0.5031	0.0221	-0.4366	0.8154	0.9774	0.0062	0.8732	0.5523
2019 Sevinc-TPy-BDP	10.1016/j.jlumin.2019.03.058	CCC1=C(C)N2C(=C1C)C(=C1C(C)=C(CC)C(C)=[N+]1[B-]2(F)F)C1=C(C)C=C(C)N=C1C1=CC=CS1	CN(C)C=O	N,N-dimethylformamide	532	551	19	0.44	-36.9458	18.797	18.1488	0.6482	-0.4969	0.0221	0.4366	0.8154	0.9768	-0.5031	0.0221	-0.4366	0.8154	0.9774	0.0062	0.8732	0.5523
2019 Sevinc-TPy-BDP	10.1016/j.jlumin.2019.03.058	CCC1=C(C)N2C(=C1C)C(=C1C(C)=C(CC)C(C)=[N+]1[B-]2(F)F)C1=C(C)C=C(C)N=C1C1=CC=CS1	CCO	ethanol	531	550	19	0.47	-37.0142	18.8324	18.1818	0.6506	-0.4969	0.0221	0.4366	0.8154	0.9768	-0.5031	0.0221	-0.4366	0.8154	0.9774	0.0062	0.8732	0.5523
2019 Sevinc-TPy-BDP	10.1016/j.jlumin.2019.03.058	CCC1=C(C)N2C(=C1C)C(=C1C(C)=C(CC)C(C)=[N+]1[B-]2(F)F)C1=C(C)C=C(C)N=C1C1=CC=CS1	CC#N	acetonitrile	530	549	19	0.45	-37.0829	18.8679	18.2149	0.653	-0.4969	0.0221	0.4366	0.8154	0.9768	-0.5031	0.0221	-0.4366	0.8154	0.9774	0.0062	0.8732	0.5523
2019 Ali-20	10.1039/c9dt02309g	CC1=C(C=O)C(C)=C2N1[B-](F)(F)[N+]1=C(C)C(C=C(Br)Br)=C(C)C1=C2C1=CC=CC=C1	CO	methanol	504	538	34		-38.4286	19.8413	18.5874	1.2539	-0.5009	0.0506	0.5896	1.9227	0.8983	-0.4991	0.0506	-0.5896	1.9227	0.8977	-0.0018	1.1792	0.9964
2019 Ali-20	10.1039/c9dt02309g	CC1=C(C=O)C(C)=C2N1[B-](F)(F)[N+]1=C(C)C(C=C(Br)Br)=C(C)C1=C2C1=CC=CC=C1	CC#N	acetonitrile	505	540	35		-38.3205	19.802	18.5185	1.2835	-0.5009	0.0506	0.5896	1.9227	0.8983	-0.4991	0.0506	-0.5896	1.9227	0.8977	-0.0018	1.1792	0.9964
2019 Ali-20	10.1039/c9dt02309g	CC1=C(C=O)C(C)=C2N1[B-](F)(F)[N+]1=C(C)C(C=C(Br)Br)=C(C)C1=C2C1=CC=CC=C1	CCOC(C)=O	ethyl acetate	507	540	33		-38.2424	19.7239	18.5185	1.2053	-0.5009	0.0506	0.5896	1.9227	0.8983	-0.4991	0.0506	-0.5896	1.9227	0.8977	-0.0018	1.1792	0.9964
2019 Ali-20	10.1039/c9dt02309g	CC1=C(C=O)C(C)=C2N1[B-](F)(F)[N+]1=C(C)C(C=C(Br)Br)=C(C)C1=C2C1=CC=CC=C1	C1CCOC1	oxolane	509	543.5	34.5		-38.0456	19.6464	18.3993	1.2471	-0.5009	0.0506	0.5896	1.9227	0.8983	-0.4991	0.0506	-0.5896	1.9227	0.8977	-0.0018	1.1792	0.9964
2019 Ali-20	10.1039/c9dt02309g	CC1=C(C=O)C(C)=C2N1[B-](F)(F)[N+]1=C(C)C(C=C(Br)Br)=C(C)C1=C2C1=CC=CC=C1	C1COCCO1	1,4-dioxane	510	545	35		-37.9565	19.6078	18.3486	1.2592	-0.5009	0.0506	0.5896	1.9227	0.8983	-0.4991	0.0506	-0.5896	1.9227	0.8977	-0.0018	1.1792	0.9964
2019 Ali-20	10.1039/c9dt02309g	CC1=C(C=O)C(C)=C2N1[B-](F)(F)[N+]1=C(C)C(C=C(Br)Br)=C(C)C1=C2C1=CC=CC=C1	ClCCl	dichloromethane	509	543.5	34.5		-38.0456	19.6464	18.3993	1.2471	-0.5009	0.0506	0.5896	1.9227	0.8983	-0.4991	0.0506	-0.5896	1.9227	0.8977	-0.0018	1.1792	0.9964
2019 Ali-20	10.1039/c9dt02309g	CC1=C(C=O)C(C)=C2N1[B-](F)(F)[N+]1=C(C)C(C=C(Br)Br)=C(C)C1=C2C1=CC=CC=C1	ClC(Cl)Cl	trichloromethane	510	545.5	35.5		-37.9396	19.6078	18.3318	1.276	-0.5009	0.0506	0.5896	1.9227	0.8983	-0.4991	0.0506	-0.5896	1.9227	0.8977	-0.0018	1.1792	0.9964
2019 Ali-20	10.1039/c9dt02309g	CC1=C(C=O)C(C)=C2N1[B-](F)(F)[N+]1=C(C)C(C=C(Br)Br)=C(C)C1=C2C1=CC=CC=C1	CCCCCC	hexane	511	542	31		-38.0197	19.5695	18.4502	1.1193	-0.5009	0.0506	0.5896	1.9227	0.8983	-0.4991	0.0506	-0.5896	1.9227	0.8977	-0.0018	1.1792	0.9964
2019 Ali-20	10.1039/c9dt02309g	CC1=C(C=O)C(C)=C2N1[B-](F)(F)[N+]1=C(C)C(C=C(Br)Br)=C(C)C1=C2C1=CC=CC=C1	C1CCCCC1	cyclohexane	512	544.5	32.5		-37.8967	19.5313	18.3655	1.1658	-0.5009	0.0506	0.5896	1.9227	0.8983	-0.4991	0.0506	-0.5896	1.9227	0.8977	-0.0018	1.1792	0.9964
2019 Ali-20	10.1039/c9dt02309g	CC1=C(C=O)C(C)=C2N1[B-](F)(F)[N+]1=C(C)C(C=C(Br)Br)=C(C)C1=C2C1=CC=CC=C1	CN(C)C=O	N,N-dimethylformamide	508.5	546	37.5		-37.9807	19.6657	18.315	1.3507	-0.5009	0.0506	0.5896	1.9227	0.8983	-0.4991	0.0506	-0.5896	1.9227	0.8977	-0.0018	1.1792	0.9964
2019 Ali-20	10.1039/c9dt02309g	CC1=C(C=O)C(C)=C2N1[B-](F)(F)[N+]1=C(C)C(C=C(Br)Br)=C(C)C1=C2C1=CC=CC=C1	CS(C)=O	methanesulfinylmethane	510	547.5	37.5		-37.8727	19.6078	18.2648	1.343	-0.5009	0.0506	0.5896	1.9227	0.8983	-0.4991	0.0506	-0.5896	1.9227	0.8977	-0.0018	1.1792	0.9964
2019 Ali-20	10.1039/c9dt02309g	CC1=C(C=O)C(C)=C2N1[B-](F)(F)[N+]1=C(C)C(C=C(Br)Br)=C(C)C1=C2C1=CC=CC=C1	CC1=CC=CC=C1	toluene	514	548.5	34.5		-37.6868	19.4553	18.2315	1.2237	-0.5009	0.0506	0.5896	1.9227	0.8983	-0.4991	0.0506	-0.5896	1.9227	0.8977	-0.0018	1.1792	0.9964
2015 Jiao -3	10.1039/C5RA17419H	CC(C)(C)C1=[N+]2C(C=C1)=CC1=CC=CN1[B-]2(F)F	CO	methanol	500	510	10	1	-39.6078	20	19.6078	0.3922	-0.5015	0.0265	0.1191	1.0421	0.9676	-0.4985	0.0265	-0.1191	1.0421	0.9672	-0.003	0.2382	0.9941
2015 Jiao -3	10.1039/C5RA17419H	CC(C)(C)C1=[N+]2C(C=C1)=CC1=CC=CN1[B-]2(F)F	CC#N	acetonitrile	500	510	10	1	-39.6078	20	19.6078	0.3922	-0.5015	0.0265	0.1191	1.0421	0.9676	-0.4985	0.0265	-0.1191	1.0421	0.9672	-0.003	0.2382	0.9941
2015 Jiao -3	10.1039/C5RA17419H	CC(C)(C)C1=[N+]2C(C=C1)=CC1=CC=CN1[B-]2(F)F	CCOCC	ethoxyethane	502	510	8	1	-39.5282	19.9203	19.6078	0.3125	-0.5015	0.0265	0.1191	1.0421	0.9676	-0.4985	0.0265	-0.1191	1.0421	0.9672	-0.003	0.2382	0.9941
2015 Jiao -3	10.1039/C5RA17419H	CC(C)(C)C1=[N+]2C(C=C1)=CC1=CC=CN1[B-]2(F)F	CC(C)=O	propan-2-one	500	510	10	1	-39.6078	20	19.6078	0.3922	-0.5015	0.0265	0.1191	1.0421	0.9676	-0.4985	0.0265	-0.1191	1.0421	0.9672	-0.003	0.2382	0.9941
2015 Jiao -3	10.1039/C5RA17419H	CC(C)(C)C1=[N+]2C(C=C1)=CC1=CC=CN1[B-]2(F)F	CC(C)(C)COCC(C)(C)C	1-(2,2-dimethylpropoxy)-2,2-dimethylpropane	502	511	9	1	-39.4898	19.9203	19.5695	0.3508	-0.5015	0.0265	0.1191	1.0421	0.9676	-0.4985	0.0265	-0.1191	1.0421	0.9672	-0.003	0.2382	0.9941
2015 Jiao -3	10.1039/C5RA17419H	CC(C)(C)C1=[N+]2C(C=C1)=CC1=CC=CN1[B-]2(F)F	CCOC(C)=O	ethyl acetate	501	510	9	1	-39.5679	19.9601	19.6078	0.3522	-0.5015	0.0265	0.1191	1.0421	0.9676	-0.4985	0.0265	-0.1191	1.0421	0.9672	-0.003	0.2382	0.9941
2015 Jiao -3	10.1039/C5RA17419H	CC(C)(C)C1=[N+]2C(C=C1)=CC1=CC=CN1[B-]2(F)F	CCCCCC	hexane	504	511	7	1	-39.4107	19.8413	19.5695	0.2718	-0.5015	0.0265	0.1191	1.0421	0.9676	-0.4985	0.0265	-0.1191	1.0421	0.9672	-0.003	0.2382	0.9941
2015 Jiao -3	10.1039/C5RA17419H	CC(C)(C)C1=[N+]2C(C=C1)=CC1=CC=CN1[B-]2(F)F	CCCCOCCCC	1-butoxybutane	504	512	8	1	-39.3725	19.8413	19.5313	0.31	-0.5015	0.0265	0.1191	1.0421	0.9676	-0.4985	0.0265	-0.1191	1.0421	0.9672	-0.003	0.2382	0.9941
2015 Jiao -3	10.1039/C5RA17419H	CC(C)(C)C1=[N+]2C(C=C1)=CC1=CC=CN1[B-]2(F)F	C1CCOC1	oxolane	503	513	10	0.98	-39.3739	19.8807	19.4932	0.3875	-0.5015	0.0265	0.1191	1.0421	0.9676	-0.4985	0.0265	-0.1191	1.0421	0.9672	-0.003	0.2382	0.9941
2015 Jiao -3	10.1039/C5RA17419H	CC(C)(C)C1=[N+]2C(C=C1)=CC1=CC=CN1[B-]2(F)F	ClCCl	dichloromethane	505	514	9	0.98	-39.2572	19.802	19.4553	0.3467	-0.5015	0.0265	0.1191	1.0421	0.9676	-0.4985	0.0265	-0.1191	1.0421	0.9672	-0.003	0.2382	0.9941
2015 Jiao -3	10.1039/C5RA17419H	CC(C)(C)C1=[N+]2C(C=C1)=CC1=CC=CN1[B-]2(F)F	ClC(Cl)Cl	trichloromethane	507	516	9	0.95	-39.1037	19.7239	19.3798	0.344	-0.5015	0.0265	0.1191	1.0421	0.9676	-0.4985	0.0265	-0.1191	1.0421	0.9672	-0.003	0.2382	0.9941
2015 Jiao -3	10.1039/C5RA17419H	CC(C)(C)C1=[N+]2C(C=C1)=CC1=CC=CN1[B-]2(F)F	CC1=CC=CC=C1	toluene	507	517	10	1	-39.0662	19.7239	19.3424	0.3815	-0.5015	0.0265	0.1191	1.0421	0.9676	-0.4985	0.0265	-0.1191	1.0421	0.9672	-0.003	0.2382	0.9941
2015 Jiao -3	10.1039/C5RA17419H	CC(C)(C)C1=[N+]2C(C=C1)=CC1=CC=CN1[B-]2(F)F	ClC1=CC=CC=C1	chlorobenzene	508	518	10	1	-38.9901	19.685	19.305	0.38	-0.5015	0.0265	0.1191	1.0421	0.9676	-0.4985	0.0265	-0.1191	1.0421	0.9672	-0.003	0.2382	0.9941
2017 Zhang(2447)-Ph-TMBDP	10.1002/asia.201700794	CC1=CC(C)=C2N1[B-](F)(F)[N+]1=C(C)C=C(C)C1=C2C1=CC=CC=C1	CCCCCC	hexane	501	511	10	0.56	-39.5296	19.9601	19.5695	0.3906	-0.5029	0.034	0.1075	1.342	0.9604	-0.4971	0.034	-0.1075	1.342	0.9595	-0.0058	0.215	0.9884
2017 Zhang(2447)-Ph-TMBDP	10.1002/asia.201700794	CC1=CC(C)=C2N1[B-](F)(F)[N+]1=C(C)C=C(C)C1=C2C1=CC=CC=C1	C1CCCCC1	cyclohexane	503	513	10	0.6	-39.3739	19.8807	19.4932	0.3875	-0.5029	0.034	0.1075	1.342	0.9604	-0.4971	0.034	-0.1075	1.342	0.9595	-0.0058	0.215	0.9884
2017 Zhang(2447)-Ph-TMBDP	10.1002/asia.201700794	CC1=CC(C)=C2N1[B-](F)(F)[N+]1=C(C)C=C(C)C1=C2C1=CC=CC=C1	CC1=CC=CC=C1	toluene	503	516	13	0.62	-39.2606	19.8807	19.3798	0.5009	-0.5029	0.034	0.1075	1.342	0.9604	-0.4971	0.034	-0.1075	1.342	0.9595	-0.0058	0.215	0.9884
2017 Zhang(2447)-Ph-TMBDP	10.1002/asia.201700794	CC1=CC(C)=C2N1[B-](F)(F)[N+]1=C(C)C=C(C)C1=C2C1=CC=CC=C1	ClC(Cl)(Cl)Cl	tetrachloromethane	504	515	11	0.54	-39.2587	19.8413	19.4175	0.4238	-0.5029	0.034	0.1075	1.342	0.9604	-0.4971	0.034	-0.1075	1.342	0.9595	-0.0058	0.215	0.9884
2017 Zhang(2447)-Ph-TMBDP	10.1002/asia.201700794	CC1=CC(C)=C2N1[B-](F)(F)[N+]1=C(C)C=C(C)C1=C2C1=CC=CC=C1	ClCCl	dichloromethane	501	513	12	0.63	-39.4533	19.9601	19.4932	0.4669	-0.5029	0.034	0.1075	1.342	0.9604	-0.4971	0.034	-0.1075	1.342	0.9595	-0.0058	0.215	0.9884
2017 Zhang(2447)-Ph-TMBDP	10.1002/asia.201700794	CC1=CC(C)=C2N1[B-](F)(F)[N+]1=C(C)C=C(C)C1=C2C1=CC=CC=C1	CCOC(C)=O	ethyl acetate	498	510	12	0.58	-39.6882	20.0803	19.6078	0.4725	-0.5029	0.034	0.1075	1.342	0.9604	-0.4971	0.034	-0.1075	1.342	0.9595	-0.0058	0.215	0.9884
2017 Zhang(2447)-Ph-TMBDP	10.1002/asia.201700794	CC1=CC(C)=C2N1[B-](F)(F)[N+]1=C(C)C=C(C)C1=C2C1=CC=CC=C1	C1CCOC1	oxolane	500	512	12	0.56	-39.5313	20	19.5313	0.4688	-0.5029	0.034	0.1075	1.342	0.9604	-0.4971	0.034	-0.1075	1.342	0.9595	-0.0058	0.215	0.9884
2017 Zhang(2447)-Ph-TMBDP	10.1002/asia.201700794	CC1=CC(C)=C2N1[B-](F)(F)[N+]1=C(C)C=C(C)C1=C2C1=CC=CC=C1	CC(C)=O	propan-2-one	498	509	11	0.54	-39.7267	20.0803	19.6464	0.434	-0.5029	0.034	0.1075	1.342	0.9604	-0.4971	0.034	-0.1075	1.342	0.9595	-0.0058	0.215	0.9884
2017 Zhang(2447)-Ph-TMBDP	10.1002/asia.201700794	CC1=CC(C)=C2N1[B-](F)(F)[N+]1=C(C)C=C(C)C1=C2C1=CC=CC=C1	CO	methanol	498	510	12	0.58	-39.6882	20.0803	19.6078	0.4725	-0.5029	0.034	0.1075	1.342	0.9604	-0.4971	0.034	-0.1075	1.342	0.9595	-0.0058	0.215	0.9884
2017 Zhang(2447)-Ph-TMBDP	10.1002/asia.201700794	CC1=CC(C)=C2N1[B-](F)(F)[N+]1=C(C)C=C(C)C1=C2C1=CC=CC=C1	CC#N	acetonitrile	497	508	11	0.52	-39.8058	20.1207	19.685	0.4357	-0.5029	0.034	0.1075	1.342	0.9604	-0.4971	0.034	-0.1075	1.342	0.9595	-0.0058	0.215	0.9884
2010 Leen(2016)-1	10.1002/asia.201000248	CC1=CC=C(C=C1)C1=C2C=CC(OC3=C(Br)C=CC=C3)=[N+]2[B-](F)(F)N2C(OC3=C(Br)C=CC=C3)=CC=C12	CO	methanol	512	528	16	0.41	-38.4706	19.5313	18.9394	0.5919	-0.5043	0.031	0.1628	1.1833	0.9329	-0.4957	0.031	-0.1628	1.1833	0.9307	-0.0085	0.3256	0.9831
2010 Leen(2016)-1	10.1002/asia.201000248	CC1=CC=C(C=C1)C1=C2C=CC(OC3=C(Br)C=CC=C3)=[N+]2[B-](F)(F)N2C(OC3=C(Br)C=CC=C3)=CC=C12	CC#N	acetonitrile	511	529	18	0.29	-38.4731	19.5695	18.9036	0.6659	-0.5043	0.031	0.1628	1.1833	0.9329	-0.4957	0.031	-0.1628	1.1833	0.9307	-0.0085	0.3256	0.9831
2010 Leen(2016)-1	10.1002/asia.201000248	CC1=CC=C(C=C1)C1=C2C=CC(OC3=C(Br)C=CC=C3)=[N+]2[B-](F)(F)N2C(OC3=C(Br)C=CC=C3)=CC=C12	CCOCC	ethoxyethane	511	530	19	0.38	-38.4374	19.5695	18.8679	0.7015	-0.5043	0.031	0.1628	1.1833	0.9329	-0.4957	0.031	-0.1628	1.1833	0.9307	-0.0085	0.3256	0.9831
2010 Leen(2016)-1	10.1002/asia.201000248	CC1=CC=C(C=C1)C1=C2C=CC(OC3=C(Br)C=CC=C3)=[N+]2[B-](F)(F)N2C(OC3=C(Br)C=CC=C3)=CC=C12	CC(C)=O	propan-2-one	512	530	18	0.29	-38.3992	19.5313	18.8679	0.6633	-0.5043	0.031	0.1628	1.1833	0.9329	-0.4957	0.031	-0.1628	1.1833	0.9307	-0.0085	0.3256	0.9831
2010 Leen(2016)-1	10.1002/asia.201000248	CC1=CC=C(C=C1)C1=C2C=CC(OC3=C(Br)C=CC=C3)=[N+]2[B-](F)(F)N2C(OC3=C(Br)C=CC=C3)=CC=C12	CCOC(C)=O	ethyl acetate	513	531	18	0.27	-38.3256	19.4932	18.8324	0.6608	-0.5043	0.031	0.1628	1.1833	0.9329	-0.4957	0.031	-0.1628	1.1833	0.9307	-0.0085	0.3256	0.9831
2010 Leen(2016)-1	10.1002/asia.201000248	CC1=CC=C(C=C1)C1=C2C=CC(OC3=C(Br)C=CC=C3)=[N+]2[B-](F)(F)N2C(OC3=C(Br)C=CC=C3)=CC=C12	CC(C)O	propan-2-ol	514	531	17	0.58	-38.2876	19.4553	18.8324	0.6229	-0.5043	0.031	0.1628	1.1833	0.9329	-0.4957	0.031	-0.1628	1.1833	0.9307	-0.0085	0.3256	0.9831
2010 Leen(2016)-1	10.1002/asia.201000248	CC1=CC=C(C=C1)C1=C2C=CC(OC3=C(Br)C=CC=C3)=[N+]2[B-](F)(F)N2C(OC3=C(Br)C=CC=C3)=CC=C12	CCCC#N	butanenitrile	513	532	19	0.38	-38.2902	19.4932	18.797	0.6962	-0.5043	0.031	0.1628	1.1833	0.9329	-0.4957	0.031	-0.1628	1.1833	0.9307	-0.0085	0.3256	0.9831
2010 Leen(2016)-1	10.1002/asia.201000248	CC1=CC=C(C=C1)C1=C2C=CC(OC3=C(Br)C=CC=C3)=[N+]2[B-](F)(F)N2C(OC3=C(Br)C=CC=C3)=CC=C12	CCCCOCCCC	1-butoxybutane	513	532	19	0.48	-38.2902	19.4932	18.797	0.6962	-0.5043	0.031	0.1628	1.1833	0.9329	-0.4957	0.031	-0.1628	1.1833	0.9307	-0.0085	0.3256	0.9831
2010 Leen(2016)-1	10.1002/asia.201000248	CC1=CC=C(C=C1)C1=C2C=CC(OC3=C(Br)C=CC=C3)=[N+]2[B-](F)(F)N2C(OC3=C(Br)C=CC=C3)=CC=C12	CCCCO	butan-1-ol	515	533	18	0.61	-38.1792	19.4175	18.7617	0.6557	-0.5043	0.031	0.1628	1.1833	0.9329	-0.4957	0.031	-0.1628	1.1833	0.9307	-0.0085	0.3256	0.9831
2010 Leen(2016)-1	10.1002/asia.201000248	CC1=CC=C(C=C1)C1=C2C=CC(OC3=C(Br)C=CC=C3)=[N+]2[B-](F)(F)N2C(OC3=C(Br)C=CC=C3)=CC=C12	C1CCOC1	oxolane	515	532	17	0.29	-38.2145	19.4175	18.797	0.6205	-0.5043	0.031	0.1628	1.1833	0.9329	-0.4957	0.031	-0.1628	1.1833	0.9307	-0.0085	0.3256	0.9831
2010 Leen(2016)-1	10.1002/asia.201000248	CC1=CC=C(C=C1)C1=C2C=CC(OC3=C(Br)C=CC=C3)=[N+]2[B-](F)(F)N2C(OC3=C(Br)C=CC=C3)=CC=C12	CCCCCO	pentan-1-ol	516	533	17	0.64	-38.1416	19.3798	18.7617	0.6181	-0.5043	0.031	0.1628	1.1833	0.9329	-0.4957	0.031	-0.1628	1.1833	0.9307	-0.0085	0.3256	0.9831
2010 Leen(2016)-1	10.1002/asia.201000248	CC1=CC=C(C=C1)C1=C2C=CC(OC3=C(Br)C=CC=C3)=[N+]2[B-](F)(F)N2C(OC3=C(Br)C=CC=C3)=CC=C12	C1COCCO1	1,4-dioxane	515	534	19	0.47	-38.1441	19.4175	18.7266	0.6909	-0.5043	0.031	0.1628	1.1833	0.9329	-0.4957	0.031	-0.1628	1.1833	0.9307	-0.0085	0.3256	0.9831
2010 Leen(2016)-1	10.1002/asia.201000248	CC1=CC=C(C=C1)C1=C2C=CC(OC3=C(Br)C=CC=C3)=[N+]2[B-](F)(F)N2C(OC3=C(Br)C=CC=C3)=CC=C12	ClCCl	dichloromethane	516	533	17	0.44	-38.1416	19.3798	18.7617	0.6181	-0.5043	0.031	0.1628	1.1833	0.9329	-0.4957	0.031	-0.1628	1.1833	0.9307	-0.0085	0.3256	0.9831
2010 Leen(2016)-1	10.1002/asia.201000248	CC1=CC=C(C=C1)C1=C2C=CC(OC3=C(Br)C=CC=C3)=[N+]2[B-](F)(F)N2C(OC3=C(Br)C=CC=C3)=CC=C12	C1CCCCC1	cyclohexane	516	532	16	0.48	-38.1768	19.3798	18.797	0.5829	-0.5043	0.031	0.1628	1.1833	0.9329	-0.4957	0.031	-0.1628	1.1833	0.9307	-0.0085	0.3256	0.9831
2010 Leen(2016)-1	10.1002/asia.201000248	CC1=CC=C(C=C1)C1=C2C=CC(OC3=C(Br)C=CC=C3)=[N+]2[B-](F)(F)N2C(OC3=C(Br)C=CC=C3)=CC=C12	CN(C)C=O	N,N-dimethylformamide	515	534	19	0.29	-38.1441	19.4175	18.7266	0.6909	-0.5043	0.031	0.1628	1.1833	0.9329	-0.4957	0.031	-0.1628	1.1833	0.9307	-0.0085	0.3256	0.9831
2010 Leen(2016)-1	10.1002/asia.201000248	CC1=CC=C(C=C1)C1=C2C=CC(OC3=C(Br)C=CC=C3)=[N+]2[B-](F)(F)N2C(OC3=C(Br)C=CC=C3)=CC=C12	CCCCCCCCCCO	decan-1-ol	517	533	16	0.71	-38.1041	19.3424	18.7617	0.5806	-0.5043	0.031	0.1628	1.1833	0.9329	-0.4957	0.031	-0.1628	1.1833	0.9307	-0.0085	0.3256	0.9831
2010 Leen(2016)-1	10.1002/asia.201000248	CC1=CC=C(C=C1)C1=C2C=CC(OC3=C(Br)C=CC=C3)=[N+]2[B-](F)(F)N2C(OC3=C(Br)C=CC=C3)=CC=C12	ClC(Cl)Cl	trichloromethane	518	535	17	0.63	-37.9966	19.305	18.6916	0.6134	-0.5043	0.031	0.1628	1.1833	0.9329	-0.4957	0.031	-0.1628	1.1833	0.9307	-0.0085	0.3256	0.9831
2010 Leen(2016)-1	10.1002/asia.201000248	CC1=CC=C(C=C1)C1=C2C=CC(OC3=C(Br)C=CC=C3)=[N+]2[B-](F)(F)N2C(OC3=C(Br)C=CC=C3)=CC=C12	ClC(Cl)(Cl)Cl	tetrachloromethane	518	537	19	0.58	-37.927	19.305	18.622	0.683	-0.5043	0.031	0.1628	1.1833	0.9329	-0.4957	0.031	-0.1628	1.1833	0.9307	-0.0085	0.3256	0.9831
2010 Leen(2016)-1	10.1002/asia.201000248	CC1=CC=C(C=C1)C1=C2C=CC(OC3=C(Br)C=CC=C3)=[N+]2[B-](F)(F)N2C(OC3=C(Br)C=CC=C3)=CC=C12	CS(C)=O	methanesulfinylmethane	516	536	20	0.38	-38.0366	19.3798	18.6567	0.7231	-0.5043	0.031	0.1628	1.1833	0.9329	-0.4957	0.031	-0.1628	1.1833	0.9307	-0.0085	0.3256	0.9831
2010 Leen(2016)-1	10.1002/asia.201000248	CC1=CC=C(C=C1)C1=C2C=CC(OC3=C(Br)C=CC=C3)=[N+]2[B-](F)(F)N2C(OC3=C(Br)C=CC=C3)=CC=C12	CC1=CC=CC=C1	toluene	518	536	18	0.47	-37.9617	19.305	18.6567	0.6483	-0.5043	0.031	0.1628	1.1833	0.9329	-0.4957	0.031	-0.1628	1.1833	0.9307	-0.0085	0.3256	0.9831
2013 Yang-TPA-BDP3	10.1039/c3ra42276c	CC1=CC(C)=C2N1[B-](F)(F)[N+]1=C(C)C=C(C)C1=C2C1=CC=C(C=C1)N(C1=CC=C(C=C1)C1=C2C(C)=CC(C)=[N+]2[B-](F)(F)N2C(C)=CC(C)=C12)C1=CC=C(C=C1)C1=C2C(C)=CC(C)=[N+]2[B-](F)(F)N2C(C)=CC(C)=C12	CCCCCC	hexane	501.5	515.6	14.1		-39.3351	19.9402	19.3949	0.5453	-0.5057	0.0256	0.0684	1.0087	0.9749	-0.4943	0.0256	-0.0684	1.0087	0.9738	-0.0114	0.1367	0.9774
2013 Yang-TPA-BDP3	10.1039/c3ra42276c	CC1=CC(C)=C2N1[B-](F)(F)[N+]1=C(C)C=C(C)C1=C2C1=CC=C(C=C1)N(C1=CC=C(C=C1)C1=C2C(C)=CC(C)=[N+]2[B-](F)(F)N2C(C)=CC(C)=C12)C1=CC=C(C=C1)C1=C2C(C)=CC(C)=[N+]2[B-](F)(F)N2C(C)=CC(C)=C12	ClC(Cl)(Cl)Cl	tetrachloromethane	504.5	520.8	16.3		-39.0228	19.8216	19.2012	0.6204	-0.5057	0.0256	0.0684	1.0087	0.9749	-0.4943	0.0256	-0.0684	1.0087	0.9738	-0.0114	0.1367	0.9774
2013 Yang-TPA-BDP3	10.1039/c3ra42276c	CC1=CC(C)=C2N1[B-](F)(F)[N+]1=C(C)C=C(C)C1=C2C1=CC=C(C=C1)N(C1=CC=C(C=C1)C1=C2C(C)=CC(C)=[N+]2[B-](F)(F)N2C(C)=CC(C)=C12)C1=CC=C(C=C1)C1=C2C(C)=CC(C)=[N+]2[B-](F)(F)N2C(C)=CC(C)=C12	CC1=CC=CC=C1	toluene	504	519.2	15.2		-39.1017	19.8413	19.2604	0.5809	-0.5057	0.0256	0.0684	1.0087	0.9749	-0.4943	0.0256	-0.0684	1.0087	0.9738	-0.0114	0.1367	0.9774
2013 Yang-TPA-BDP3	10.1039/c3ra42276c	CC1=CC(C)=C2N1[B-](F)(F)[N+]1=C(C)C=C(C)C1=C2C1=CC=C(C=C1)N(C1=CC=C(C=C1)C1=C2C(C)=CC(C)=[N+]2[B-](F)(F)N2C(C)=CC(C)=C12)C1=CC=C(C=C1)C1=C2C(C)=CC(C)=[N+]2[B-](F)(F)N2C(C)=CC(C)=C12	C1CCOC1	oxolane	500.5	515.8	15.3		-39.3674	19.98	19.3874	0.5927	-0.5057	0.0256	0.0684	1.0087	0.9749	-0.4943	0.0256	-0.0684	1.0087	0.9738	-0.0114	0.1367	0.9774
2013 Yang-TPA-BDP3	10.1039/c3ra42276c	CC1=CC(C)=C2N1[B-](F)(F)[N+]1=C(C)C=C(C)C1=C2C1=CC=C(C=C1)N(C1=CC=C(C=C1)C1=C2C(C)=CC(C)=[N+]2[B-](F)(F)N2C(C)=CC(C)=C12)C1=CC=C(C=C1)C1=C2C(C)=CC(C)=[N+]2[B-](F)(F)N2C(C)=CC(C)=C12	CCOC(C)=O	ethyl acetate	498.5	513.4	14.9		-39.5382	20.0602	19.478	0.5822	-0.5057	0.0256	0.0684	1.0087	0.9749	-0.4943	0.0256	-0.0684	1.0087	0.9738	-0.0114	0.1367	0.9774
2013 Yang-TPA-BDP3	10.1039/c3ra42276c	CC1=CC(C)=C2N1[B-](F)(F)[N+]1=C(C)C=C(C)C1=C2C1=CC=C(C=C1)N(C1=CC=C(C=C1)C1=C2C(C)=CC(C)=[N+]2[B-](F)(F)N2C(C)=CC(C)=C12)C1=CC=C(C=C1)C1=C2C(C)=CC(C)=[N+]2[B-](F)(F)N2C(C)=CC(C)=C12	ClC(Cl)Cl	trichloromethane	503	517.4	14.4		-39.2081	19.8807	19.3274	0.5533	-0.5057	0.0256	0.0684	1.0087	0.9749	-0.4943	0.0256	-0.0684	1.0087	0.9738	-0.0114	0.1367	0.9774
2013 Yang-TPA-BDP3	10.1039/c3ra42276c	CC1=CC(C)=C2N1[B-](F)(F)[N+]1=C(C)C=C(C)C1=C2C1=CC=C(C=C1)N(C1=CC=C(C=C1)C1=C2C(C)=CC(C)=[N+]2[B-](F)(F)N2C(C)=CC(C)=C12)C1=CC=C(C=C1)C1=C2C(C)=CC(C)=[N+]2[B-](F)(F)N2C(C)=CC(C)=C12	ClCCCl	1,2-dichloroethane	501.5	516.6	15.1		-39.2975	19.9402	19.3573	0.5828	-0.5057	0.0256	0.0684	1.0087	0.9749	-0.4943	0.0256	-0.0684	1.0087	0.9738	-0.0114	0.1367	0.9774
2013 Yang-TPA-BDP3	10.1039/c3ra42276c	CC1=CC(C)=C2N1[B-](F)(F)[N+]1=C(C)C=C(C)C1=C2C1=CC=C(C=C1)N(C1=CC=C(C=C1)C1=C2C(C)=CC(C)=[N+]2[B-](F)(F)N2C(C)=CC(C)=C12)C1=CC=C(C=C1)C1=C2C(C)=CC(C)=[N+]2[B-](F)(F)N2C(C)=CC(C)=C12	CC(C)=O	propan-2-one	498.4	515	16.6		-39.4817	20.0642	19.4175	0.6467	-0.5057	0.0256	0.0684	1.0087	0.9749	-0.4943	0.0256	-0.0684	1.0087	0.9738	-0.0114	0.1367	0.9774
2013 Yang-TPA-BDP3	10.1039/c3ra42276c	CC1=CC(C)=C2N1[B-](F)(F)[N+]1=C(C)C=C(C)C1=C2C1=CC=C(C=C1)N(C1=CC=C(C=C1)C1=C2C(C)=CC(C)=[N+]2[B-](F)(F)N2C(C)=CC(C)=C12)C1=CC=C(C=C1)C1=C2C(C)=CC(C)=[N+]2[B-](F)(F)N2C(C)=CC(C)=C12	CC#N	acetonitrile	497.5	513	15.5		-39.5937	20.1005	19.4932	0.6073	-0.5057	0.0256	0.0684	1.0087	0.9749	-0.4943	0.0256	-0.0684	1.0087	0.9738	-0.0114	0.1367	0.9774
2013 Yang-TPA-BDP3	10.1039/c3ra42276c	CC1=CC(C)=C2N1[B-](F)(F)[N+]1=C(C)C=C(C)C1=C2C1=CC=C(C=C1)N(C1=CC=C(C=C1)C1=C2C(C)=CC(C)=[N+]2[B-](F)(F)N2C(C)=CC(C)=C12)C1=CC=C(C=C1)C1=C2C(C)=CC(C)=[N+]2[B-](F)(F)N2C(C)=CC(C)=C12	CCO	ethanol	499.5	514.2	14.7		-39.4677	20.02	19.4477	0.5723	-0.5057	0.0256	0.0684	1.0087	0.9749	-0.4943	0.0256	-0.0684	1.0087	0.9738	-0.0114	0.1367	0.9774
2013 Yang-TPA-BDP3	10.1039/c3ra42276c	CC1=CC(C)=C2N1[B-](F)(F)[N+]1=C(C)C=C(C)C1=C2C1=CC=C(C=C1)N(C1=CC=C(C=C1)C1=C2C(C)=CC(C)=[N+]2[B-](F)(F)N2C(C)=CC(C)=C12)C1=CC=C(C=C1)C1=C2C(C)=CC(C)=[N+]2[B-](F)(F)N2C(C)=CC(C)=C12	CO	methanol	498.5	513.2	14.7		-39.5458	20.0602	19.4856	0.5746	-0.5057	0.0256	0.0684	1.0087	0.9749	-0.4943	0.0256	-0.0684	1.0087	0.9738	-0.0114	0.1367	0.9774
2019 Ali-9	10.1039/c9dt02309g	CC1=CC(C)=C2N1[B-](F)(F)[N+]1=C(C)C(C=C(Br)Br)=C(C)C1=C2C1=CC=CC=C1	CO	methanol	506	531	25		-38.5952	19.7628	18.8324	0.9305	-0.5068	0.0441	0.2013	1.6897	0.9225	-0.4932	0.0441	-0.2013	1.6897	0.9185	-0.0137	0.4025	0.973
2019 Ali-9	10.1039/c9dt02309g	CC1=CC(C)=C2N1[B-](F)(F)[N+]1=C(C)C(C=C(Br)Br)=C(C)C1=C2C1=CC=CC=C1	CC#N	acetonitrile	506	532	26		-38.5598	19.7628	18.797	0.9659	-0.5068	0.0441	0.2013	1.6897	0.9225	-0.4932	0.0441	-0.2013	1.6897	0.9185	-0.0137	0.4025	0.973
2019 Ali-9	10.1039/c9dt02309g	CC1=CC(C)=C2N1[B-](F)(F)[N+]1=C(C)C(C=C(Br)Br)=C(C)C1=C2C1=CC=CC=C1	CCOC(C)=O	ethyl acetate	508	533.5	25.5		-38.4292	19.685	18.7441	0.9409	-0.5068	0.0441	0.2013	1.6897	0.9225	-0.4932	0.0441	-0.2013	1.6897	0.9185	-0.0137	0.4025	0.973
2019 Ali-9	10.1039/c9dt02309g	CC1=CC(C)=C2N1[B-](F)(F)[N+]1=C(C)C(C=C(Br)Br)=C(C)C1=C2C1=CC=CC=C1	C1CCOC1	oxolane	510	535	25		-38.2994	19.6078	18.6916	0.9163	-0.5068	0.0441	0.2013	1.6897	0.9225	-0.4932	0.0441	-0.2013	1.6897	0.9185	-0.0137	0.4025	0.973
2019 Ali-9	10.1039/c9dt02309g	CC1=CC(C)=C2N1[B-](F)(F)[N+]1=C(C)C(C=C(Br)Br)=C(C)C1=C2C1=CC=CC=C1	C1COCCO1	1,4-dioxane	510	534.5	24.5		-38.3169	19.6078	18.7091	0.8988	-0.5068	0.0441	0.2013	1.6897	0.9225	-0.4932	0.0441	-0.2013	1.6897	0.9185	-0.0137	0.4025	0.973
2019 Ali-9	10.1039/c9dt02309g	CC1=CC(C)=C2N1[B-](F)(F)[N+]1=C(C)C(C=C(Br)Br)=C(C)C1=C2C1=CC=CC=C1	ClCCl	dichloromethane	510	535	25		-38.2994	19.6078	18.6916	0.9163	-0.5068	0.0441	0.2013	1.6897	0.9225	-0.4932	0.0441	-0.2013	1.6897	0.9185	-0.0137	0.4025	0.973
2019 Ali-9	10.1039/c9dt02309g	CC1=CC(C)=C2N1[B-](F)(F)[N+]1=C(C)C(C=C(Br)Br)=C(C)C1=C2C1=CC=CC=C1	ClC(Cl)Cl	trichloromethane	512	537	25		-38.1532	19.5313	18.622	0.9093	-0.5068	0.0441	0.2013	1.6897	0.9225	-0.4932	0.0441	-0.2013	1.6897	0.9185	-0.0137	0.4025	0.973
2019 Ali-9	10.1039/c9dt02309g	CC1=CC(C)=C2N1[B-](F)(F)[N+]1=C(C)C(C=C(Br)Br)=C(C)C1=C2C1=CC=CC=C1	CCCCCC	hexane	510	533.5	23.5		-38.352	19.6078	18.7441	0.8637	-0.5068	0.0441	0.2013	1.6897	0.9225	-0.4932	0.0441	-0.2013	1.6897	0.9185	-0.0137	0.4025	0.973
2019 Ali-9	10.1039/c9dt02309g	CC1=CC(C)=C2N1[B-](F)(F)[N+]1=C(C)C(C=C(Br)Br)=C(C)C1=C2C1=CC=CC=C1	C1CCCCC1	cyclohexane	512	535.5	23.5		-38.2054	19.5313	18.6741	0.8571	-0.5068	0.0441	0.2013	1.6897	0.9225	-0.4932	0.0441	-0.2013	1.6897	0.9185	-0.0137	0.4025	0.973
2019 Ali-9	10.1039/c9dt02309g	CC1=CC(C)=C2N1[B-](F)(F)[N+]1=C(C)C(C=C(Br)Br)=C(C)C1=C2C1=CC=CC=C1	CN(C)C=O	N,N-dimethylformamide	510	537	27		-38.2298	19.6078	18.622	0.9859	-0.5068	0.0441	0.2013	1.6897	0.9225	-0.4932	0.0441	-0.2013	1.6897	0.9185	-0.0137	0.4025	0.973
2019 Ali-9	10.1039/c9dt02309g	CC1=CC(C)=C2N1[B-](F)(F)[N+]1=C(C)C(C=C(Br)Br)=C(C)C1=C2C1=CC=CC=C1	CS(C)=O	methanesulfinylmethane	511	539	28		-38.1223	19.5695	18.5529	1.0166	-0.5068	0.0441	0.2013	1.6897	0.9225	-0.4932	0.0441	-0.2013	1.6897	0.9185	-0.0137	0.4025	0.973
2019 Ali-9	10.1039/c9dt02309g	CC1=CC(C)=C2N1[B-](F)(F)[N+]1=C(C)C(C=C(Br)Br)=C(C)C1=C2C1=CC=CC=C1	CC1=CC=CC=C1	toluene	513.5	538.5	25		-38.0443	19.4742	18.5701	0.9041	-0.5068	0.0441	0.2013	1.6897	0.9225	-0.4932	0.0441	-0.2013	1.6897	0.9185	-0.0137	0.4025	0.973
2013 Yang-TPA-BDP2	10.1039/c3ra42276c	CC1=CC(C)=C2N1[B-](F)(F)[N+]1=C(C)C=C(C)C1=C2C1=CC=C(C=C1)N(C1=CC=CC=C1)C1=CC=C(C=C1)C1=C2C(C)=CC(C)=[N+]2[B-](F)(F)N2C(C)=CC(C)=C12	CCCCCC	hexane	501	515.4	14.4		-39.3625	19.9601	19.4024	0.5577	-0.5097	0.0306	-0.0888	1.206	0.965	-0.4903	0.0306	0.0888	1.206	0.9623	-0.0193	-0.1776	0.9621
2013 Yang-TPA-BDP2	10.1039/c3ra42276c	CC1=CC(C)=C2N1[B-](F)(F)[N+]1=C(C)C=C(C)C1=C2C1=CC=C(C=C1)N(C1=CC=CC=C1)C1=CC=C(C=C1)C1=C2C(C)=CC(C)=[N+]2[B-](F)(F)N2C(C)=CC(C)=C12	ClC(Cl)(Cl)Cl	tetrachloromethane	504	518.6	14.6		-39.124	19.8413	19.2827	0.5586	-0.5097	0.0306	-0.0888	1.206	0.965	-0.4903	0.0306	0.0888	1.206	0.9623	-0.0193	-0.1776	0.9621
2013 Yang-TPA-BDP2	10.1039/c3ra42276c	CC1=CC(C)=C2N1[B-](F)(F)[N+]1=C(C)C=C(C)C1=C2C1=CC=C(C=C1)N(C1=CC=CC=C1)C1=CC=C(C=C1)C1=C2C(C)=CC(C)=[N+]2[B-](F)(F)N2C(C)=CC(C)=C12	CC1=CC=CC=C1	toluene	504	519.6	15.6		-39.0868	19.8413	19.2456	0.5957	-0.5097	0.0306	-0.0888	1.206	0.965	-0.4903	0.0306	0.0888	1.206	0.9623	-0.0193	-0.1776	0.9621
2013 Yang-TPA-BDP2	10.1039/c3ra42276c	CC1=CC(C)=C2N1[B-](F)(F)[N+]1=C(C)C=C(C)C1=C2C1=CC=C(C=C1)N(C1=CC=CC=C1)C1=CC=C(C=C1)C1=C2C(C)=CC(C)=[N+]2[B-](F)(F)N2C(C)=CC(C)=C12	C1CCOC1	oxolane	500.5	516.6	16.1		-39.3374	19.98	19.3573	0.6227	-0.5097	0.0306	-0.0888	1.206	0.965	-0.4903	0.0306	0.0888	1.206	0.9623	-0.0193	-0.1776	0.9621
2013 Yang-TPA-BDP2	10.1039/c3ra42276c	CC1=CC(C)=C2N1[B-](F)(F)[N+]1=C(C)C=C(C)C1=C2C1=CC=C(C=C1)N(C1=CC=CC=C1)C1=CC=C(C=C1)C1=C2C(C)=CC(C)=[N+]2[B-](F)(F)N2C(C)=CC(C)=C12	CCOC(C)=O	ethyl acetate	498.5	513.6	15.1		-39.5306	20.0602	19.4704	0.5898	-0.5097	0.0306	-0.0888	1.206	0.965	-0.4903	0.0306	0.0888	1.206	0.9623	-0.0193	-0.1776	0.9621
2013 Yang-TPA-BDP2	10.1039/c3ra42276c	CC1=CC(C)=C2N1[B-](F)(F)[N+]1=C(C)C=C(C)C1=C2C1=CC=C(C=C1)N(C1=CC=CC=C1)C1=CC=C(C=C1)C1=C2C(C)=CC(C)=[N+]2[B-](F)(F)N2C(C)=CC(C)=C12	ClC(Cl)Cl	trichloromethane	503	517.2	14.2		-39.2156	19.8807	19.3349	0.5458	-0.5097	0.0306	-0.0888	1.206	0.965	-0.4903	0.0306	0.0888	1.206	0.9623	-0.0193	-0.1776	0.9621
2013 Yang-TPA-BDP2	10.1039/c3ra42276c	CC1=CC(C)=C2N1[B-](F)(F)[N+]1=C(C)C=C(C)C1=C2C1=CC=C(C=C1)N(C1=CC=CC=C1)C1=CC=C(C=C1)C1=C2C(C)=CC(C)=[N+]2[B-](F)(F)N2C(C)=CC(C)=C12	ClCCCl	1,2-dichloroethane	501	515.8	14.8		-39.3474	19.9601	19.3874	0.5727	-0.5097	0.0306	-0.0888	1.206	0.965	-0.4903	0.0306	0.0888	1.206	0.9623	-0.0193	-0.1776	0.9621
2013 Yang-TPA-BDP2	10.1039/c3ra42276c	CC1=CC(C)=C2N1[B-](F)(F)[N+]1=C(C)C=C(C)C1=C2C1=CC=C(C=C1)N(C1=CC=CC=C1)C1=CC=C(C=C1)C1=C2C(C)=CC(C)=[N+]2[B-](F)(F)N2C(C)=CC(C)=C12	CC(C)=O	propan-2-one	499	516	17		-39.4199	20.0401	19.3798	0.6602	-0.5097	0.0306	-0.0888	1.206	0.965	-0.4903	0.0306	0.0888	1.206	0.9623	-0.0193	-0.1776	0.9621
2013 Yang-TPA-BDP2	10.1039/c3ra42276c	CC1=CC(C)=C2N1[B-](F)(F)[N+]1=C(C)C=C(C)C1=C2C1=CC=C(C=C1)N(C1=CC=CC=C1)C1=CC=C(C=C1)C1=C2C(C)=CC(C)=[N+]2[B-](F)(F)N2C(C)=CC(C)=C12	CC#N	acetonitrile	497	511.4	14.4		-39.6749	20.1207	19.5542	0.5666	-0.5097	0.0306	-0.0888	1.206	0.965	-0.4903	0.0306	0.0888	1.206	0.9623	-0.0193	-0.1776	0.9621
2013 Yang-TPA-BDP2	10.1039/c3ra42276c	CC1=CC(C)=C2N1[B-](F)(F)[N+]1=C(C)C=C(C)C1=C2C1=CC=C(C=C1)N(C1=CC=CC=C1)C1=CC=C(C=C1)C1=C2C(C)=CC(C)=[N+]2[B-](F)(F)N2C(C)=CC(C)=C12	CCO	ethanol	499.5	513.8	14.3		-39.4828	20.02	19.4628	0.5572	-0.5097	0.0306	-0.0888	1.206	0.965	-0.4903	0.0306	0.0888	1.206	0.9623	-0.0193	-0.1776	0.9621
2013 Yang-TPA-BDP2	10.1039/c3ra42276c	CC1=CC(C)=C2N1[B-](F)(F)[N+]1=C(C)C=C(C)C1=C2C1=CC=C(C=C1)N(C1=CC=CC=C1)C1=CC=C(C=C1)C1=C2C(C)=CC(C)=[N+]2[B-](F)(F)N2C(C)=CC(C)=C12	CO	methanol	498	513.2	15.2		-39.5659	20.0803	19.4856	0.5947	-0.5097	0.0306	-0.0888	1.206	0.965	-0.4903	0.0306	0.0888	1.206	0.9623	-0.0193	-0.1776	0.9621
2015 Jiao -4	10.1039/C5RA17419H	CC(C)(C)C1=CC=C2C=C3C=CC(=[N+]3[B-](F)(F)N12)C(C)(C)C	CO	methanol	504	513	9	1	-39.3344	19.8413	19.4932	0.3481	-0.5149	0.0267	-0.4096	1.0431	0.9687	-0.4851	0.0267	0.4096	1.0431	0.9648	-0.0298	-0.8192	0.942
2015 Jiao -4	10.1039/C5RA17419H	CC(C)(C)C1=CC=C2C=C3C=CC(=[N+]3[B-](F)(F)N12)C(C)(C)C	CC#N	acetonitrile	504	514	10	0.98	-39.2965	19.8413	19.4553	0.386	-0.5149	0.0267	-0.4096	1.0431	0.9687	-0.4851	0.0267	0.4096	1.0431	0.9648	-0.0298	-0.8192	0.942
2015 Jiao -4	10.1039/C5RA17419H	CC(C)(C)C1=CC=C2C=C3C=CC(=[N+]3[B-](F)(F)N12)C(C)(C)C	CCOCC	ethoxyethane	506	514	8	1	-39.2181	19.7628	19.4553	0.3076	-0.5149	0.0267	-0.4096	1.0431	0.9687	-0.4851	0.0267	0.4096	1.0431	0.9648	-0.0298	-0.8192	0.942
2015 Jiao -4	10.1039/C5RA17419H	CC(C)(C)C1=CC=C2C=C3C=CC(=[N+]3[B-](F)(F)N12)C(C)(C)C	CC(C)=O	propan-2-one	505	514	9	0.99	-39.2572	19.802	19.4553	0.3467	-0.5149	0.0267	-0.4096	1.0431	0.9687	-0.4851	0.0267	0.4096	1.0431	0.9648	-0.0298	-0.8192	0.942
2015 Jiao -4	10.1039/C5RA17419H	CC(C)(C)C1=CC=C2C=C3C=CC(=[N+]3[B-](F)(F)N12)C(C)(C)C	CC(C)(C)COCC(C)(C)C	1-(2,2-dimethylpropoxy)-2,2-dimethylpropane	506	516	10	1	-39.1427	19.7628	19.3798	0.383	-0.5149	0.0267	-0.4096	1.0431	0.9687	-0.4851	0.0267	0.4096	1.0431	0.9648	-0.0298	-0.8192	0.942
2015 Jiao -4	10.1039/C5RA17419H	CC(C)(C)C1=CC=C2C=C3C=CC(=[N+]3[B-](F)(F)N12)C(C)(C)C	CCOC(C)=O	ethyl acetate	505	514	9	1	-39.2572	19.802	19.4553	0.3467	-0.5149	0.0267	-0.4096	1.0431	0.9687	-0.4851	0.0267	0.4096	1.0431	0.9648	-0.0298	-0.8192	0.942
2015 Jiao -4	10.1039/C5RA17419H	CC(C)(C)C1=CC=C2C=C3C=CC(=[N+]3[B-](F)(F)N12)C(C)(C)C	CCCCCC	hexane	509	516	7	1	-39.0262	19.6464	19.3798	0.2665	-0.5149	0.0267	-0.4096	1.0431	0.9687	-0.4851	0.0267	0.4096	1.0431	0.9648	-0.0298	-0.8192	0.942
2015 Jiao -4	10.1039/C5RA17419H	CC(C)(C)C1=CC=C2C=C3C=CC(=[N+]3[B-](F)(F)N12)C(C)(C)C	CCCCOCCCC	1-butoxybutane	508	518	10	0.97	-38.9901	19.685	19.305	0.38	-0.5149	0.0267	-0.4096	1.0431	0.9687	-0.4851	0.0267	0.4096	1.0431	0.9648	-0.0298	-0.8192	0.942
2015 Jiao -4	10.1039/C5RA17419H	CC(C)(C)C1=CC=C2C=C3C=CC(=[N+]3[B-](F)(F)N12)C(C)(C)C	C1CCOC1	oxolane	507	517	10	0.95	-39.0662	19.7239	19.3424	0.3815	-0.5149	0.0267	-0.4096	1.0431	0.9687	-0.4851	0.0267	0.4096	1.0431	0.9648	-0.0298	-0.8192	0.942
2015 Jiao -4	10.1039/C5RA17419H	CC(C)(C)C1=CC=C2C=C3C=CC(=[N+]3[B-](F)(F)N12)C(C)(C)C	ClCCl	dichloromethane	509	518	9	0.95	-38.9514	19.6464	19.305	0.3413	-0.5149	0.0267	-0.4096	1.0431	0.9687	-0.4851	0.0267	0.4096	1.0431	0.9648	-0.0298	-0.8192	0.942
2015 Jiao -4	10.1039/C5RA17419H	CC(C)(C)C1=CC=C2C=C3C=CC(=[N+]3[B-](F)(F)N12)C(C)(C)C	ClC(Cl)Cl	trichloromethane	511	520	9	0.94	-38.8002	19.5695	19.2308	0.3387	-0.5149	0.0267	-0.4096	1.0431	0.9687	-0.4851	0.0267	0.4096	1.0431	0.9648	-0.0298	-0.8192	0.942
2015 Jiao -4	10.1039/C5RA17419H	CC(C)(C)C1=CC=C2C=C3C=CC(=[N+]3[B-](F)(F)N12)C(C)(C)C	CC1=CC=CC=C1	toluene	511	521	10	0.98	-38.7633	19.5695	19.1939	0.3756	-0.5149	0.0267	-0.4096	1.0431	0.9687	-0.4851	0.0267	0.4096	1.0431	0.9648	-0.0298	-0.8192	0.942
2015 Jiao -4	10.1039/C5RA17419H	CC(C)(C)C1=CC=C2C=C3C=CC(=[N+]3[B-](F)(F)N12)C(C)(C)C	ClC1=CC=CC=C1	chlorobenzene	512	520	8	1	-38.762	19.5313	19.2308	0.3005	-0.5149	0.0267	-0.4096	1.0431	0.9687	-0.4851	0.0267	0.4096	1.0431	0.9648	-0.0298	-0.8192	0.942
2009 Qin(11731)-1	10.1021/jp9017822	CC1=CC=C(C=C1)C1=C2C=CC(NC3=CC=CC=C3)=[N+]2[B-](F)(F)N2C(NC3=CC=CC=C3)=CC=C12	C1CCCCC1	cyclohexane	594	613	19	0.86	-33.1482	16.835	16.3132	0.5218	-0.5179	0.0511	-0.289	1.6928	0.9187	-0.4821	0.0511	0.289	1.6928	0.9073	-0.0357	-0.578	0.931
2009 Qin(11731)-1	10.1021/jp9017822	CC1=CC=C(C=C1)C1=C2C=CC(NC3=CC=CC=C3)=[N+]2[B-](F)(F)N2C(NC3=CC=CC=C3)=CC=C12	C1COCCO1	1,4-dioxane	592	615	23	0.66	-33.1521	16.8919	16.2602	0.6317	-0.5179	0.0511	-0.289	1.6928	0.9187	-0.4821	0.0511	0.289	1.6928	0.9073	-0.0357	-0.578	0.931
2009 Qin(11731)-1	10.1021/jp9017822	CC1=CC=C(C=C1)C1=C2C=CC(NC3=CC=CC=C3)=[N+]2[B-](F)(F)N2C(NC3=CC=CC=C3)=CC=C12	CC1=CC=CC=C1	toluene	597	620	23	0.61	-32.8795	16.7504	16.129	0.6214	-0.5179	0.0511	-0.289	1.6928	0.9187	-0.4821	0.0511	0.289	1.6928	0.9073	-0.0357	-0.578	0.931
2009 Qin(11731)-1	10.1021/jp9017822	CC1=CC=C(C=C1)C1=C2C=CC(NC3=CC=CC=C3)=[N+]2[B-](F)(F)N2C(NC3=CC=CC=C3)=CC=C12	CCOCC	ethoxyethane	590	611	21	0.65	-33.3158	16.9492	16.3666	0.5825	-0.5179	0.0511	-0.289	1.6928	0.9187	-0.4821	0.0511	0.289	1.6928	0.9073	-0.0357	-0.578	0.931
2009 Qin(11731)-1	10.1021/jp9017822	CC1=CC=C(C=C1)C1=C2C=CC(NC3=CC=CC=C3)=[N+]2[B-](F)(F)N2C(NC3=CC=CC=C3)=CC=C12	ClC(Cl)Cl	trichloromethane	595	617	22	0.79	-33.0142	16.8067	16.2075	0.5993	-0.5179	0.0511	-0.289	1.6928	0.9187	-0.4821	0.0511	0.289	1.6928	0.9073	-0.0357	-0.578	0.931
2009 Qin(11731)-1	10.1021/jp9017822	CC1=CC=C(C=C1)C1=C2C=CC(NC3=CC=CC=C3)=[N+]2[B-](F)(F)N2C(NC3=CC=CC=C3)=CC=C12	CCOC(C)=O	ethyl acetate	590	614	24	0.46	-33.2358	16.9492	16.2866	0.6625	-0.5179	0.0511	-0.289	1.6928	0.9187	-0.4821	0.0511	0.289	1.6928	0.9073	-0.0357	-0.578	0.931
2009 Qin(11731)-1	10.1021/jp9017822	CC1=CC=C(C=C1)C1=C2C=CC(NC3=CC=CC=C3)=[N+]2[B-](F)(F)N2C(NC3=CC=CC=C3)=CC=C12	C1CCOC1	oxolane	593	617	24	0.6	-33.0709	16.8634	16.2075	0.656	-0.5179	0.0511	-0.289	1.6928	0.9187	-0.4821	0.0511	0.289	1.6928	0.9073	-0.0357	-0.578	0.931
2009 Qin(11731)-1	10.1021/jp9017822	CC1=CC=C(C=C1)C1=C2C=CC(NC3=CC=CC=C3)=[N+]2[B-](F)(F)N2C(NC3=CC=CC=C3)=CC=C12	CCCCCCCCCCO	decan-1-ol	596	617	21	0.73	-32.986	16.7785	16.2075	0.5711	-0.5179	0.0511	-0.289	1.6928	0.9187	-0.4821	0.0511	0.289	1.6928	0.9073	-0.0357	-0.578	0.931
2009 Qin(11731)-1	10.1021/jp9017822	CC1=CC=C(C=C1)C1=C2C=CC(NC3=CC=CC=C3)=[N+]2[B-](F)(F)N2C(NC3=CC=CC=C3)=CC=C12	CCCCO	butan-1-ol	593	614	21	0.63	-33.1501	16.8634	16.2866	0.5768	-0.5179	0.0511	-0.289	1.6928	0.9187	-0.4821	0.0511	0.289	1.6928	0.9073	-0.0357	-0.578	0.931
2009 Qin(11731)-1	10.1021/jp9017822	CC1=CC=C(C=C1)C1=C2C=CC(NC3=CC=CC=C3)=[N+]2[B-](F)(F)N2C(NC3=CC=CC=C3)=CC=C12	CO	methanol	588	611	23	0.45	-33.3734	17.0068	16.3666	0.6402	-0.5179	0.0511	-0.289	1.6928	0.9187	-0.4821	0.0511	0.289	1.6928	0.9073	-0.0357	-0.578	0.931
2016 Bacalum-1	10.1021/acs.langmuir.6b00478	CCCCCCCCCCCCCCCCCCC1=CC=C2N1[B-](F)(F)[N+]1=C(CCCCCCCCCCCCCCCCCC)C=CC1=C2NCCS(O)(=O)=O	CO	methanol	423	487	64	0.81	-44.1745	23.6407	20.5339	3.1068	-0.5183	0.048	0.6713	2.1342	0.9131	-0.4817	0.048	-0.6713	2.1342	0.9007	-0.0366	1.3426	0.9295
2016 Bacalum-1	10.1021/acs.langmuir.6b00478	CCCCCCCCCCCCCCCCCCC1=CC=C2N1[B-](F)(F)[N+]1=C(CCCCCCCCCCCCCCCCCC)C=CC1=C2NCCS(O)(=O)=O	CC#N	acetonitrile	415	477	62	0.71	-45.0607	24.0964	20.9644	3.132	-0.5183	0.048	0.6713	2.1342	0.9131	-0.4817	0.048	-0.6713	2.1342	0.9007	-0.0366	1.3426	0.9295
2016 Bacalum-1	10.1021/acs.langmuir.6b00478	CCCCCCCCCCCCCCCCCCC1=CC=C2N1[B-](F)(F)[N+]1=C(CCCCCCCCCCCCCCCCCC)C=CC1=C2NCCS(O)(=O)=O	CC(C)=O	propan-2-one	415	474	59	0.69	-45.1934	24.0964	21.097	2.9993	-0.5183	0.048	0.6713	2.1342	0.9131	-0.4817	0.048	-0.6713	2.1342	0.9007	-0.0366	1.3426	0.9295
2016 Bacalum-1	10.1021/acs.langmuir.6b00478	CCCCCCCCCCCCCCCCCCC1=CC=C2N1[B-](F)(F)[N+]1=C(CCCCCCCCCCCCCCCCCC)C=CC1=C2NCCS(O)(=O)=O	CCO	ethanol	424	485	61	0.82	-44.2035	23.5849	20.6186	2.9663	-0.5183	0.048	0.6713	2.1342	0.9131	-0.4817	0.048	-0.6713	2.1342	0.9007	-0.0366	1.3426	0.9295
2016 Bacalum-1	10.1021/acs.langmuir.6b00478	CCCCCCCCCCCCCCCCCCC1=CC=C2N1[B-](F)(F)[N+]1=C(CCCCCCCCCCCCCCCCCC)C=CC1=C2NCCS(O)(=O)=O	CC(O)=O	acetic acid	425	494	69	0.81	-43.7723	23.5294	20.2429	3.2865	-0.5183	0.048	0.6713	2.1342	0.9131	-0.4817	0.048	-0.6713	2.1342	0.9007	-0.0366	1.3426	0.9295
2016 Bacalum-1	10.1021/acs.langmuir.6b00478	CCCCCCCCCCCCCCCCCCC1=CC=C2N1[B-](F)(F)[N+]1=C(CCCCCCCCCCCCCCCCCC)C=CC1=C2NCCS(O)(=O)=O	CCOC(C)=O	ethyl acetate	420	480	60	0.81	-44.6429	23.8095	20.8333	2.9762	-0.5183	0.048	0.6713	2.1342	0.9131	-0.4817	0.048	-0.6713	2.1342	0.9007	-0.0366	1.3426	0.9295
2016 Bacalum-1	10.1021/acs.langmuir.6b00478	CCCCCCCCCCCCCCCCCCC1=CC=C2N1[B-](F)(F)[N+]1=C(CCCCCCCCCCCCCCCCCC)C=CC1=C2NCCS(O)(=O)=O	CC(C)O	propan-2-ol	424	483	59	0.93	-44.2888	23.5849	20.7039	2.881	-0.5183	0.048	0.6713	2.1342	0.9131	-0.4817	0.048	-0.6713	2.1342	0.9007	-0.0366	1.3426	0.9295
2016 Bacalum-1	10.1021/acs.langmuir.6b00478	CCCCCCCCCCCCCCCCCCC1=CC=C2N1[B-](F)(F)[N+]1=C(CCCCCCCCCCCCCCCCCC)C=CC1=C2NCCS(O)(=O)=O	C1CCOC1	oxolane	422	480	58	0.79	-44.53	23.6967	20.8333	2.8633	-0.5183	0.048	0.6713	2.1342	0.9131	-0.4817	0.048	-0.6713	2.1342	0.9007	-0.0366	1.3426	0.9295
2016 Bacalum-1	10.1021/acs.langmuir.6b00478	CCCCCCCCCCCCCCCCCCC1=CC=C2N1[B-](F)(F)[N+]1=C(CCCCCCCCCCCCCCCCCC)C=CC1=C2NCCS(O)(=O)=O	C1CCCCC1	cyclohexane	429	487	58	0.62	-43.8439	23.31	20.5339	2.7761	-0.5183	0.048	0.6713	2.1342	0.9131	-0.4817	0.048	-0.6713	2.1342	0.9007	-0.0366	1.3426	0.9295
2016 Bacalum-1	10.1021/acs.langmuir.6b00478	CCCCCCCCCCCCCCCCCCC1=CC=C2N1[B-](F)(F)[N+]1=C(CCCCCCCCCCCCCCCCCC)C=CC1=C2NCCS(O)(=O)=O	CN(C)C=O	N,N-dimethylformamide	417	476	59	0.52	-44.9892	23.9808	21.0084	2.9724	-0.5183	0.048	0.6713	2.1342	0.9131	-0.4817	0.048	-0.6713	2.1342	0.9007	-0.0366	1.3426	0.9295
2016 Bacalum-1	10.1021/acs.langmuir.6b00478	CCCCCCCCCCCCCCCCCCC1=CC=C2N1[B-](F)(F)[N+]1=C(CCCCCCCCCCCCCCCCCC)C=CC1=C2NCCS(O)(=O)=O	CS(C)=O	methanesulfinylmethane	418	476	58	0.38	-44.9318	23.9234	21.0084	2.915	-0.5183	0.048	0.6713	2.1342	0.9131	-0.4817	0.048	-0.6713	2.1342	0.9007	-0.0366	1.3426	0.9295
2016 Bacalum-1	10.1021/acs.langmuir.6b00478	CCCCCCCCCCCCCCCCCCC1=CC=C2N1[B-](F)(F)[N+]1=C(CCCCCCCCCCCCCCCCCC)C=CC1=C2NCCS(O)(=O)=O	CC1=CC=CC=C1	toluene	429	486	57	0.58	-43.8862	23.31	20.5761	2.7339	-0.5183	0.048	0.6713	2.1342	0.9131	-0.4817	0.048	-0.6713	2.1342	0.9007	-0.0366	1.3426	0.9295
2019 Ali-2	10.1039/c9dt02309g	CC1=CC(C)=C2N1[B-](F)(F)[N+]1=C(C)C=C(C)C1=C2C1=CC=C(C=C(Br)Br)C=C1	CO	methanol	498	512.5	14.5		-39.5925	20.0803	19.5122	0.5681	-0.5208	0.029	-0.5363	1.1406	0.967	-0.4792	0.029	0.5363	1.1406	0.9612	-0.0417	-1.0726	0.92
2019 Ali-2	10.1039/c9dt02309g	CC1=CC(C)=C2N1[B-](F)(F)[N+]1=C(C)C=C(C)C1=C2C1=CC=C(C=C(Br)Br)C=C1	CC#N	acetonitrile	498	512.5	14.5		-39.5925	20.0803	19.5122	0.5681	-0.5208	0.029	-0.5363	1.1406	0.967	-0.4792	0.029	0.5363	1.1406	0.9612	-0.0417	-1.0726	0.92
2019 Ali-2	10.1039/c9dt02309g	CC1=CC(C)=C2N1[B-](F)(F)[N+]1=C(C)C=C(C)C1=C2C1=CC=C(C=C(Br)Br)C=C1	CCOC(C)=O	ethyl acetate	499	514	15		-39.4953	20.0401	19.4553	0.5848	-0.5208	0.029	-0.5363	1.1406	0.967	-0.4792	0.029	0.5363	1.1406	0.9612	-0.0417	-1.0726	0.92
2019 Ali-2	10.1039/c9dt02309g	CC1=CC(C)=C2N1[B-](F)(F)[N+]1=C(C)C=C(C)C1=C2C1=CC=C(C=C(Br)Br)C=C1	C1CCOC1	oxolane	501	516	15		-39.3399	19.9601	19.3798	0.5802	-0.5208	0.029	-0.5363	1.1406	0.967	-0.4792	0.029	0.5363	1.1406	0.9612	-0.0417	-1.0726	0.92
2019 Ali-2	10.1039/c9dt02309g	CC1=CC(C)=C2N1[B-](F)(F)[N+]1=C(C)C=C(C)C1=C2C1=CC=C(C=C(Br)Br)C=C1	C1COCCO1	1,4-dioxane	501	515.5	14.5		-39.3587	19.9601	19.3986	0.5614	-0.5208	0.029	-0.5363	1.1406	0.967	-0.4792	0.029	0.5363	1.1406	0.9612	-0.0417	-1.0726	0.92
2019 Ali-2	10.1039/c9dt02309g	CC1=CC(C)=C2N1[B-](F)(F)[N+]1=C(C)C=C(C)C1=C2C1=CC=C(C=C(Br)Br)C=C1	ClCCl	dichloromethane	501	516.5	15.5		-39.3212	19.9601	19.3611	0.599	-0.5208	0.029	-0.5363	1.1406	0.967	-0.4792	0.029	0.5363	1.1406	0.9612	-0.0417	-1.0726	0.92
2019 Ali-2	10.1039/c9dt02309g	CC1=CC(C)=C2N1[B-](F)(F)[N+]1=C(C)C=C(C)C1=C2C1=CC=C(C=C(Br)Br)C=C1	ClC(Cl)Cl	trichloromethane	503	517	14		-39.2231	19.8807	19.3424	0.5384	-0.5208	0.029	-0.5363	1.1406	0.967	-0.4792	0.029	0.5363	1.1406	0.9612	-0.0417	-1.0726	0.92
2019 Ali-2	10.1039/c9dt02309g	CC1=CC(C)=C2N1[B-](F)(F)[N+]1=C(C)C=C(C)C1=C2C1=CC=C(C=C(Br)Br)C=C1	CCCCCC	hexane	501	516.5	15.5		-39.3212	19.9601	19.3611	0.599	-0.5208	0.029	-0.5363	1.1406	0.967	-0.4792	0.029	0.5363	1.1406	0.9612	-0.0417	-1.0726	0.92
2019 Ali-2	10.1039/c9dt02309g	CC1=CC(C)=C2N1[B-](F)(F)[N+]1=C(C)C=C(C)C1=C2C1=CC=C(C=C(Br)Br)C=C1	C1CCCCC1	cyclohexane	503	516	13		-39.2606	19.8807	19.3798	0.5009	-0.5208	0.029	-0.5363	1.1406	0.967	-0.4792	0.029	0.5363	1.1406	0.9612	-0.0417	-1.0726	0.92
2019 Ali-2	10.1039/c9dt02309g	CC1=CC(C)=C2N1[B-](F)(F)[N+]1=C(C)C=C(C)C1=C2C1=CC=C(C=C(Br)Br)C=C1	CN(C)C=O	N,N-dimethylformamide	501	516	15		-39.3399	19.9601	19.3798	0.5802	-0.5208	0.029	-0.5363	1.1406	0.967	-0.4792	0.029	0.5363	1.1406	0.9612	-0.0417	-1.0726	0.92
2019 Ali-2	10.1039/c9dt02309g	CC1=CC(C)=C2N1[B-](F)(F)[N+]1=C(C)C=C(C)C1=C2C1=CC=C(C=C(Br)Br)C=C1	CS(C)=O	methanesulfinylmethane	502	516.5	14.5		-39.2814	19.9203	19.3611	0.5592	-0.5208	0.029	-0.5363	1.1406	0.967	-0.4792	0.029	0.5363	1.1406	0.9612	-0.0417	-1.0726	0.92
2019 Ali-2	10.1039/c9dt02309g	CC1=CC(C)=C2N1[B-](F)(F)[N+]1=C(C)C=C(C)C1=C2C1=CC=C(C=C(Br)Br)C=C1	CC1=CC=CC=C1	toluene	504	519	15		-39.1091	19.8413	19.2678	0.5734	-0.5208	0.029	-0.5363	1.1406	0.967	-0.4792	0.029	0.5363	1.1406	0.9612	-0.0417	-1.0726	0.92
2019 Ali-12	10.1039/c9dt02309g	CC1=C(Br)C(C)=C2N1[B-](F)(F)[N+]1=C(C)C(C=C(Br)Br)=C(C)C1=C2C1=CC=CC=C1	CO	methanol	520	544.5	24.5		-37.5962	19.2308	18.3655	0.8653	-0.5211	0.0397	-0.3372	1.4804	0.9398	-0.4789	0.0397	0.3372	1.4804	0.9294	-0.0422	-0.6744	0.9191
2019 Ali-12	10.1039/c9dt02309g	CC1=C(Br)C(C)=C2N1[B-](F)(F)[N+]1=C(C)C(C=C(Br)Br)=C(C)C1=C2C1=CC=CC=C1	CC#N	acetonitrile	519	544.5	25.5		-37.6333	19.2678	18.3655	0.9023	-0.5211	0.0397	-0.3372	1.4804	0.9398	-0.4789	0.0397	0.3372	1.4804	0.9294	-0.0422	-0.6744	0.9191
2019 Ali-12	10.1039/c9dt02309g	CC1=C(Br)C(C)=C2N1[B-](F)(F)[N+]1=C(C)C(C=C(Br)Br)=C(C)C1=C2C1=CC=CC=C1	CCOC(C)=O	ethyl acetate	521	547.5	26.5		-37.4587	19.1939	18.2648	0.929	-0.5211	0.0397	-0.3372	1.4804	0.9398	-0.4789	0.0397	0.3372	1.4804	0.9294	-0.0422	-0.6744	0.9191
2019 Ali-12	10.1039/c9dt02309g	CC1=C(Br)C(C)=C2N1[B-](F)(F)[N+]1=C(C)C(C=C(Br)Br)=C(C)C1=C2C1=CC=CC=C1	C1CCOC1	oxolane	523	549.5	26.5		-37.3188	19.1205	18.1984	0.9221	-0.5211	0.0397	-0.3372	1.4804	0.9398	-0.4789	0.0397	0.3372	1.4804	0.9294	-0.0422	-0.6744	0.9191
2019 Ali-12	10.1039/c9dt02309g	CC1=C(Br)C(C)=C2N1[B-](F)(F)[N+]1=C(C)C(C=C(Br)Br)=C(C)C1=C2C1=CC=CC=C1	C1COCCO1	1,4-dioxane	524	550	26		-37.2658	19.084	18.1818	0.9022	-0.5211	0.0397	-0.3372	1.4804	0.9398	-0.4789	0.0397	0.3372	1.4804	0.9294	-0.0422	-0.6744	0.9191
2019 Ali-12	10.1039/c9dt02309g	CC1=C(Br)C(C)=C2N1[B-](F)(F)[N+]1=C(C)C(C=C(Br)Br)=C(C)C1=C2C1=CC=CC=C1	ClCCl	dichloromethane	524	550.5	26.5		-37.2493	19.084	18.1653	0.9187	-0.5211	0.0397	-0.3372	1.4804	0.9398	-0.4789	0.0397	0.3372	1.4804	0.9294	-0.0422	-0.6744	0.9191
2019 Ali-12	10.1039/c9dt02309g	CC1=C(Br)C(C)=C2N1[B-](F)(F)[N+]1=C(C)C(C=C(Br)Br)=C(C)C1=C2C1=CC=CC=C1	ClC(Cl)Cl	trichloromethane	523	550.5	27.5		-37.2858	19.1205	18.1653	0.9552	-0.5211	0.0397	-0.3372	1.4804	0.9398	-0.4789	0.0397	0.3372	1.4804	0.9294	-0.0422	-0.6744	0.9191
2019 Ali-12	10.1039/c9dt02309g	CC1=C(Br)C(C)=C2N1[B-](F)(F)[N+]1=C(C)C(C=C(Br)Br)=C(C)C1=C2C1=CC=CC=C1	CCCCCC	hexane	525	549.5	24.5		-37.246	19.0476	18.1984	0.8493	-0.5211	0.0397	-0.3372	1.4804	0.9398	-0.4789	0.0397	0.3372	1.4804	0.9294	-0.0422	-0.6744	0.9191
2019 Ali-12	10.1039/c9dt02309g	CC1=C(Br)C(C)=C2N1[B-](F)(F)[N+]1=C(C)C(C=C(Br)Br)=C(C)C1=C2C1=CC=CC=C1	C1CCCCC1	cyclohexane	526	550	24		-37.1932	19.0114	18.1818	0.8296	-0.5211	0.0397	-0.3372	1.4804	0.9398	-0.4789	0.0397	0.3372	1.4804	0.9294	-0.0422	-0.6744	0.9191
2019 Ali-12	10.1039/c9dt02309g	CC1=C(Br)C(C)=C2N1[B-](F)(F)[N+]1=C(C)C(C=C(Br)Br)=C(C)C1=C2C1=CC=CC=C1	CN(C)C=O	N,N-dimethylformamide	523	550.5	27.5		-37.2858	19.1205	18.1653	0.9552	-0.5211	0.0397	-0.3372	1.4804	0.9398	-0.4789	0.0397	0.3372	1.4804	0.9294	-0.0422	-0.6744	0.9191
2019 Ali-12	10.1039/c9dt02309g	CC1=C(Br)C(C)=C2N1[B-](F)(F)[N+]1=C(C)C(C=C(Br)Br)=C(C)C1=C2C1=CC=CC=C1	CS(C)=O	methanesulfinylmethane	524	550	26		-37.2658	19.084	18.1818	0.9022	-0.5211	0.0397	-0.3372	1.4804	0.9398	-0.4789	0.0397	0.3372	1.4804	0.9294	-0.0422	-0.6744	0.9191
2019 Ali-12	10.1039/c9dt02309g	CC1=C(Br)C(C)=C2N1[B-](F)(F)[N+]1=C(C)C(C=C(Br)Br)=C(C)C1=C2C1=CC=CC=C1	CC1=CC=CC=C1	toluene	527	552	25		-37.0913	18.9753	18.1159	0.8594	-0.5211	0.0397	-0.3372	1.4804	0.9398	-0.4789	0.0397	0.3372	1.4804	0.9294	-0.0422	-0.6744	0.9191
2019 Antina-2,2-CH2-bis(BODIPY)	10.1016/j.saa.2019.03.117	CC1=C(C)C(C)=C2C=C3C(C)=C(C)C(CC4=C(C)C(C)=C5C=C6C(C)=C(C)C(C)=[N+]6[B-](F)(F)N45)=[N+]3[B-](F)(F)N12	C1CCCCC1	cyclohexane	564	580	16	0.99	-34.9719	17.7305	17.2414	0.4891	-0.5217	0.1035	-0.4831	3.6322	0.6894	-0.4783	0.1035	0.4831	3.6322	0.6492	-0.0434	-0.9663	0.9168
2019 Antina-2,2-CH2-bis(BODIPY)	10.1016/j.saa.2019.03.117	CC1=C(C)C(C)=C2C=C3C(C)=C(C)C(CC4=C(C)C(C)=C5C=C6C(C)=C(C)C(C)=[N+]6[B-](F)(F)N45)=[N+]3[B-](F)(F)N12	CCCCCC	hexane	562	578	16	0.8	-35.0946	17.7936	17.301	0.4926	-0.5217	0.1035	-0.4831	3.6322	0.6894	-0.4783	0.1035	0.4831	3.6322	0.6492	-0.0434	-0.9663	0.9168
2019 Antina-2,2-CH2-bis(BODIPY)	10.1016/j.saa.2019.03.117	CC1=C(C)C(C)=C2C=C3C(C)=C(C)C(CC4=C(C)C(C)=C5C=C6C(C)=C(C)C(C)=[N+]6[B-](F)(F)N45)=[N+]3[B-](F)(F)N12	C1=CC=CC=C1	benzene	566	583	17	0.87	-34.8205	17.6678	17.1527	0.5152	-0.5217	0.1035	-0.4831	3.6322	0.6894	-0.4783	0.1035	0.4831	3.6322	0.6492	-0.0434	-0.9663	0.9168
2019 Antina-2,2-CH2-bis(BODIPY)	10.1016/j.saa.2019.03.117	CC1=C(C)C(C)=C2C=C3C(C)=C(C)C(CC4=C(C)C(C)=C5C=C6C(C)=C(C)C(C)=[N+]6[B-](F)(F)N45)=[N+]3[B-](F)(F)N12	CC1=CC=CC=C1	toluene	566	585	19	0.9	-34.7619	17.6678	17.094	0.5738	-0.5217	0.1035	-0.4831	3.6322	0.6894	-0.4783	0.1035	0.4831	3.6322	0.6492	-0.0434	-0.9663	0.9168
2019 Antina-2,2-CH2-bis(BODIPY)	10.1016/j.saa.2019.03.117	CC1=C(C)C(C)=C2C=C3C(C)=C(C)C(CC4=C(C)C(C)=C5C=C6C(C)=C(C)C(C)=[N+]6[B-](F)(F)N45)=[N+]3[B-](F)(F)N12	ClC(Cl)Cl	trichloromethane	564	581	17	0.95	-34.9422	17.7305	17.2117	0.5188	-0.5217	0.1035	-0.4831	3.6322	0.6894	-0.4783	0.1035	0.4831	3.6322	0.6492	-0.0434	-0.9663	0.9168
2019 Antina-2,2-CH2-bis(BODIPY)	10.1016/j.saa.2019.03.117	CC1=C(C)C(C)=C2C=C3C(C)=C(C)C(CC4=C(C)C(C)=C5C=C6C(C)=C(C)C(C)=[N+]6[B-](F)(F)N45)=[N+]3[B-](F)(F)N12	CCO	ethanol	557	573	16	0.1	-35.4053	17.9533	17.452	0.5013	-0.5217	0.1035	-0.4831	3.6322	0.6894	-0.4783	0.1035	0.4831	3.6322	0.6492	-0.0434	-0.9663	0.9168
2019 Antina-2,2-CH2-bis(BODIPY)	10.1016/j.saa.2019.03.117	CC1=C(C)C(C)=C2C=C3C(C)=C(C)C(CC4=C(C)C(C)=C5C=C6C(C)=C(C)C(C)=[N+]6[B-](F)(F)N45)=[N+]3[B-](F)(F)N12	CCCO	propan-1-ol	558	577	19	0.15	-35.2522	17.9211	17.331	0.5901	-0.5217	0.1035	-0.4831	3.6322	0.6894	-0.4783	0.1035	0.4831	3.6322	0.6492	-0.0434	-0.9663	0.9168
2019 Antina-2,2-CH2-bis(BODIPY)	10.1016/j.saa.2019.03.117	CC1=C(C)C(C)=C2C=C3C(C)=C(C)C(CC4=C(C)C(C)=C5C=C6C(C)=C(C)C(C)=[N+]6[B-](F)(F)N45)=[N+]3[B-](F)(F)N12	CCCCO	butan-1-ol	560	576	16	0.21	-35.2183	17.8571	17.3611	0.496	-0.5217	0.1035	-0.4831	3.6322	0.6894	-0.4783	0.1035	0.4831	3.6322	0.6492	-0.0434	-0.9663	0.9168
2019 Antina-2,2-CH2-bis(BODIPY)	10.1016/j.saa.2019.03.117	CC1=C(C)C(C)=C2C=C3C(C)=C(C)C(CC4=C(C)C(C)=C5C=C6C(C)=C(C)C(C)=[N+]6[B-](F)(F)N45)=[N+]3[B-](F)(F)N12	CCCCCCCCO	octan-1-ol	561	575	14	0.43	-35.2166	17.8253	17.3913	0.434	-0.5217	0.1035	-0.4831	3.6322	0.6894	-0.4783	0.1035	0.4831	3.6322	0.6492	-0.0434	-0.9663	0.9168
2019 Antina-2,2-CH2-bis(BODIPY)	10.1016/j.saa.2019.03.117	CC1=C(C)C(C)=C2C=C3C(C)=C(C)C(CC4=C(C)C(C)=C5C=C6C(C)=C(C)C(C)=[N+]6[B-](F)(F)N45)=[N+]3[B-](F)(F)N12	CCCCCCCCCCO	decan-1-ol	562	577	15	0.45	-35.1246	17.7936	17.331	0.4626	-0.5217	0.1035	-0.4831	3.6322	0.6894	-0.4783	0.1035	0.4831	3.6322	0.6492	-0.0434	-0.9663	0.9168
2019 Antina-2,2-CH2-bis(BODIPY)	10.1016/j.saa.2019.03.117	CC1=C(C)C(C)=C2C=C3C(C)=C(C)C(CC4=C(C)C(C)=C5C=C6C(C)=C(C)C(C)=[N+]6[B-](F)(F)N45)=[N+]3[B-](F)(F)N12	CN(C)C=O	N,N-dimethylformamide	556	583	27	0.05	-35.1383	17.9856	17.1527	0.833	-0.5217	0.1035	-0.4831	3.6322	0.6894	-0.4783	0.1035	0.4831	3.6322	0.6492	-0.0434	-0.9663	0.9168
2019 Antina-2,2-CH2-bis(BODIPY)	10.1016/j.saa.2019.03.117	CC1=C(C)C(C)=C2C=C3C(C)=C(C)C(CC4=C(C)C(C)=C5C=C6C(C)=C(C)C(C)=[N+]6[B-](F)(F)N45)=[N+]3[B-](F)(F)N12	CS(C)=O	methanesulfinylmethane	556	581	25	0.08	-35.1973	17.9856	17.2117	0.7739	-0.5217	0.1035	-0.4831	3.6322	0.6894	-0.4783	0.1035	0.4831	3.6322	0.6492	-0.0434	-0.9663	0.9168
2016 Orte-3-Styryl	10.1039/C6RA22340K	CC1=CC(C)=C2N1[B-](F)(F)[N+]1=C(\C=C\C3=CC=CC=C3)C=CC1=C2C	CO	methanol	550	560	10	0.6	-36.039	18.1818	17.8571	0.3247	-0.5252	0.0171	-0.7516	0.6093	0.9834	-0.4748	0.0171	0.7516	0.6093	0.9798	-0.0504	-1.5031	0.9041
2016 Orte-3-Styryl	10.1039/C6RA22340K	CC1=CC(C)=C2N1[B-](F)(F)[N+]1=C(\C=C\C3=CC=CC=C3)C=CC1=C2C	CC#N	acetonitrile	549	559	10	0.66	-36.104	18.2149	17.8891	0.3258	-0.5252	0.0171	-0.7516	0.6093	0.9834	-0.4748	0.0171	0.7516	0.6093	0.9798	-0.0504	-1.5031	0.9041
2016 Orte-3-Styryl	10.1039/C6RA22340K	CC1=CC(C)=C2N1[B-](F)(F)[N+]1=C(\C=C\C3=CC=CC=C3)C=CC1=C2C	CCOCC	ethoxyethane	553	561	8	0.58	-35.9085	18.0832	17.8253	0.2579	-0.5252	0.0171	-0.7516	0.6093	0.9834	-0.4748	0.0171	0.7516	0.6093	0.9798	-0.0504	-1.5031	0.9041
2016 Orte-3-Styryl	10.1039/C6RA22340K	CC1=CC(C)=C2N1[B-](F)(F)[N+]1=C(\C=C\C3=CC=CC=C3)C=CC1=C2C	CC(C)=O	propan-2-one	550	560	10	0.6	-36.039	18.1818	17.8571	0.3247	-0.5252	0.0171	-0.7516	0.6093	0.9834	-0.4748	0.0171	0.7516	0.6093	0.9798	-0.0504	-1.5031	0.9041
2016 Orte-3-Styryl	10.1039/C6RA22340K	CC1=CC(C)=C2N1[B-](F)(F)[N+]1=C(\C=C\C3=CC=CC=C3)C=CC1=C2C	CCOC(C)=O	ethyl acetate	551	561	10	0.61	-35.9741	18.1488	17.8253	0.3235	-0.5252	0.0171	-0.7516	0.6093	0.9834	-0.4748	0.0171	0.7516	0.6093	0.9798	-0.0504	-1.5031	0.9041
2016 Orte-3-Styryl	10.1039/C6RA22340K	CC1=CC(C)=C2N1[B-](F)(F)[N+]1=C(\C=C\C3=CC=CC=C3)C=CC1=C2C	CC(C)O	propan-2-ol	554	563	9	0.57	-35.8125	18.0505	17.762	0.2886	-0.5252	0.0171	-0.7516	0.6093	0.9834	-0.4748	0.0171	0.7516	0.6093	0.9798	-0.0504	-1.5031	0.9041
2016 Orte-3-Styryl	10.1039/C6RA22340K	CC1=CC(C)=C2N1[B-](F)(F)[N+]1=C(\C=C\C3=CC=CC=C3)C=CC1=C2C	CCCCOCCCC	1-butoxybutane	556	564	8	0.48	-35.7161	17.9856	17.7305	0.2551	-0.5252	0.0171	-0.7516	0.6093	0.9834	-0.4748	0.0171	0.7516	0.6093	0.9798	-0.0504	-1.5031	0.9041
2016 Orte-3-Styryl	10.1039/C6RA22340K	CC1=CC(C)=C2N1[B-](F)(F)[N+]1=C(\C=C\C3=CC=CC=C3)C=CC1=C2C	CCCCO	butan-1-ol	555	565	10	0.59	-35.7171	18.018	17.6991	0.3189	-0.5252	0.0171	-0.7516	0.6093	0.9834	-0.4748	0.0171	0.7516	0.6093	0.9798	-0.0504	-1.5031	0.9041
2016 Orte-3-Styryl	10.1039/C6RA22340K	CC1=CC(C)=C2N1[B-](F)(F)[N+]1=C(\C=C\C3=CC=CC=C3)C=CC1=C2C	C1CCOC1	oxolane	556	566	10	0.55	-35.6535	17.9856	17.6678	0.3178	-0.5252	0.0171	-0.7516	0.6093	0.9834	-0.4748	0.0171	0.7516	0.6093	0.9798	-0.0504	-1.5031	0.9041
2016 Orte-3-Styryl	10.1039/C6RA22340K	CC1=CC(C)=C2N1[B-](F)(F)[N+]1=C(\C=C\C3=CC=CC=C3)C=CC1=C2C	CCCCCO	pentan-1-ol	556	566	10	0.48	-35.6535	17.9856	17.6678	0.3178	-0.5252	0.0171	-0.7516	0.6093	0.9834	-0.4748	0.0171	0.7516	0.6093	0.9798	-0.0504	-1.5031	0.9041
2016 Orte-3-Styryl	10.1039/C6RA22340K	CC1=CC(C)=C2N1[B-](F)(F)[N+]1=C(\C=C\C3=CC=CC=C3)C=CC1=C2C	C1COCCO1	1,4-dioxane	555	564	9	0.56	-35.7485	18.018	17.7305	0.2875	-0.5252	0.0171	-0.7516	0.6093	0.9834	-0.4748	0.0171	0.7516	0.6093	0.9798	-0.0504	-1.5031	0.9041
2016 Orte-3-Styryl	10.1039/C6RA22340K	CC1=CC(C)=C2N1[B-](F)(F)[N+]1=C(\C=C\C3=CC=CC=C3)C=CC1=C2C	ClCCl	dichloromethane	556	565	9	0.59	-35.6847	17.9856	17.6991	0.2865	-0.5252	0.0171	-0.7516	0.6093	0.9834	-0.4748	0.0171	0.7516	0.6093	0.9798	-0.0504	-1.5031	0.9041
2016 Orte-3-Styryl	10.1039/C6RA22340K	CC1=CC(C)=C2N1[B-](F)(F)[N+]1=C(\C=C\C3=CC=CC=C3)C=CC1=C2C	C1CCCCC1	cyclohexane	558	565	7	0.53	-35.6203	17.9211	17.6991	0.222	-0.5252	0.0171	-0.7516	0.6093	0.9834	-0.4748	0.0171	0.7516	0.6093	0.9798	-0.0504	-1.5031	0.9041
2016 Orte-3-Styryl	10.1039/C6RA22340K	CC1=CC(C)=C2N1[B-](F)(F)[N+]1=C(\C=C\C3=CC=CC=C3)C=CC1=C2C	ClC(Cl)Cl	trichloromethane	559	569	10	0.53	-35.4638	17.8891	17.5747	0.3144	-0.5252	0.0171	-0.7516	0.6093	0.9834	-0.4748	0.0171	0.7516	0.6093	0.9798	-0.0504	-1.5031	0.9041
2016 Orte-3-Styryl	10.1039/C6RA22340K	CC1=CC(C)=C2N1[B-](F)(F)[N+]1=C(\C=C\C3=CC=CC=C3)C=CC1=C2C	O=C1CCCCC1	cyclohexanone	555	565	10	0.42	-35.7171	18.018	17.6991	0.3189	-0.5252	0.0171	-0.7516	0.6093	0.9834	-0.4748	0.0171	0.7516	0.6093	0.9798	-0.0504	-1.5031	0.9041
2016 Orte-3-Styryl	10.1039/C6RA22340K	CC1=CC(C)=C2N1[B-](F)(F)[N+]1=C(\C=C\C3=CC=CC=C3)C=CC1=C2C	CC1=CC=CC=C1	toluene	560	569	9	0.52	-35.4318	17.8571	17.5747	0.2825	-0.5252	0.0171	-0.7516	0.6093	0.9834	-0.4748	0.0171	0.7516	0.6093	0.9798	-0.0504	-1.5031	0.9041
2016 Orte-3-Styryl	10.1039/C6RA22340K	CC1=CC(C)=C2N1[B-](F)(F)[N+]1=C(\C=C\C3=CC=CC=C3)C=CC1=C2C	ClC1=CC=CC=C1	chlorobenzene	561	570	9	0.51	-35.3692	17.8253	17.5439	0.2815	-0.5252	0.0171	-0.7516	0.6093	0.9834	-0.4748	0.0171	0.7516	0.6093	0.9798	-0.0504	-1.5031	0.9041
2014 Boens-6	10.1021/jp412132y	F[B-]1(F)N2C=CC=C2C(C#CC2=CC=CC=C2)=C2C=CC=[N+]12	CO	methanol	539	553	14	0.587	-36.6361	18.5529	18.0832	0.4697	-0.5264	0.0248	-0.7297	0.9024	0.9762	-0.4736	0.0248	0.7297	0.9024	0.9707	-0.0528	-1.4593	0.8997
2014 Boens-6	10.1021/jp412132y	F[B-]1(F)N2C=CC=C2C(C#CC2=CC=CC=C2)=C2C=CC=[N+]12	CC#N	acetonitrile	537	553	16	0.624	-36.7052	18.622	18.0832	0.5388	-0.5264	0.0248	-0.7297	0.9024	0.9762	-0.4736	0.0248	0.7297	0.9024	0.9707	-0.0528	-1.4593	0.8997
2014 Boens-6	10.1021/jp412132y	F[B-]1(F)N2C=CC=C2C(C#CC2=CC=CC=C2)=C2C=CC=[N+]12	CCOCC	ethoxyethane	541	555	14	0.65	-36.5023	18.4843	18.018	0.4663	-0.5264	0.0248	-0.7297	0.9024	0.9762	-0.4736	0.0248	0.7297	0.9024	0.9707	-0.0528	-1.4593	0.8997
2014 Boens-6	10.1021/jp412132y	F[B-]1(F)N2C=CC=C2C(C#CC2=CC=CC=C2)=C2C=CC=[N+]12	CC(C)=O	propan-2-one	539	554	15	0.55	-36.6034	18.5529	18.0505	0.5023	-0.5264	0.0248	-0.7297	0.9024	0.9762	-0.4736	0.0248	0.7297	0.9024	0.9707	-0.0528	-1.4593	0.8997
2014 Boens-6	10.1021/jp412132y	F[B-]1(F)N2C=CC=C2C(C#CC2=CC=CC=C2)=C2C=CC=[N+]12	CCOC(C)=O	ethyl acetate	540	553	13	0.65	-36.6017	18.5185	18.0832	0.4353	-0.5264	0.0248	-0.7297	0.9024	0.9762	-0.4736	0.0248	0.7297	0.9024	0.9707	-0.0528	-1.4593	0.8997
2014 Boens-6	10.1021/jp412132y	F[B-]1(F)N2C=CC=C2C(C#CC2=CC=CC=C2)=C2C=CC=[N+]12	CCCCOCCCC	1-butoxybutane	543	556	13	0.682	-36.4018	18.4162	17.9856	0.4306	-0.5264	0.0248	-0.7297	0.9024	0.9762	-0.4736	0.0248	0.7297	0.9024	0.9707	-0.0528	-1.4593	0.8997
2014 Boens-6	10.1021/jp412132y	F[B-]1(F)N2C=CC=C2C(C#CC2=CC=CC=C2)=C2C=CC=[N+]12	C1CCOC1	oxolane	543	556	13	0.632	-36.4018	18.4162	17.9856	0.4306	-0.5264	0.0248	-0.7297	0.9024	0.9762	-0.4736	0.0248	0.7297	0.9024	0.9707	-0.0528	-1.4593	0.8997
2014 Boens-6	10.1021/jp412132y	F[B-]1(F)N2C=CC=C2C(C#CC2=CC=CC=C2)=C2C=CC=[N+]12	C1COCCO1	1,4-dioxane	544	558	14	0.68	-36.3035	18.3824	17.9211	0.4612	-0.5264	0.0248	-0.7297	0.9024	0.9762	-0.4736	0.0248	0.7297	0.9024	0.9707	-0.0528	-1.4593	0.8997
2014 Boens-6	10.1021/jp412132y	F[B-]1(F)N2C=CC=C2C(C#CC2=CC=CC=C2)=C2C=CC=[N+]12	ClCCl	dichloromethane	542	556	14	0.658	-36.4358	18.4502	17.9856	0.4646	-0.5264	0.0248	-0.7297	0.9024	0.9762	-0.4736	0.0248	0.7297	0.9024	0.9707	-0.0528	-1.4593	0.8997
2014 Boens-6	10.1021/jp412132y	F[B-]1(F)N2C=CC=C2C(C#CC2=CC=CC=C2)=C2C=CC=[N+]12	ClC(Cl)Cl	trichloromethane	544	557	13	0.686	-36.3357	18.3824	17.9533	0.429	-0.5264	0.0248	-0.7297	0.9024	0.9762	-0.4736	0.0248	0.7297	0.9024	0.9707	-0.0528	-1.4593	0.8997
2014 Boens-6	10.1021/jp412132y	F[B-]1(F)N2C=CC=C2C(C#CC2=CC=CC=C2)=C2C=CC=[N+]12	CC1=CC=CC=C1	toluene	547	562	15	0.715	-36.0751	18.2815	17.7936	0.4879	-0.5264	0.0248	-0.7297	0.9024	0.9762	-0.4736	0.0248	0.7297	0.9024	0.9707	-0.0528	-1.4593	0.8997
2014 Boens-6	10.1021/jp412132y	F[B-]1(F)N2C=CC=C2C(C#CC2=CC=CC=C2)=C2C=CC=[N+]12	ClC1=CC=CC=C1	chlorobenzene	547	561	14	0.715	-36.1068	18.2815	17.8253	0.4562	-0.5264	0.0248	-0.7297	0.9024	0.9762	-0.4736	0.0248	0.7297	0.9024	0.9707	-0.0528	-1.4593	0.8997
2016 Orte-8-Ethyn	10.1039/C6RA22340K	F[B-]1(F)N2C=CC=C2C(C#CC2=CC=CC=C2)=C2C=CC=[N+]12	CO	methanol	539	553	14	0.587	-36.6361	18.5529	18.0832	0.4697	-0.5264	0.0248	-0.7297	0.9024	0.9762	-0.4736	0.0248	0.7297	0.9024	0.9707	-0.0528	-1.4593	0.8997
2016 Orte-8-Ethyn	10.1039/C6RA22340K	F[B-]1(F)N2C=CC=C2C(C#CC2=CC=CC=C2)=C2C=CC=[N+]12	CC#N	acetonitrile	537	553	16	0.624	-36.7052	18.622	18.0832	0.5388	-0.5264	0.0248	-0.7297	0.9024	0.9762	-0.4736	0.0248	0.7297	0.9024	0.9707	-0.0528	-1.4593	0.8997
2016 Orte-8-Ethyn	10.1039/C6RA22340K	F[B-]1(F)N2C=CC=C2C(C#CC2=CC=CC=C2)=C2C=CC=[N+]12	CCOCC	ethoxyethane	541	555	14	0.65	-36.5023	18.4843	18.018	0.4663	-0.5264	0.0248	-0.7297	0.9024	0.9762	-0.4736	0.0248	0.7297	0.9024	0.9707	-0.0528	-1.4593	0.8997
2016 Orte-8-Ethyn	10.1039/C6RA22340K	F[B-]1(F)N2C=CC=C2C(C#CC2=CC=CC=C2)=C2C=CC=[N+]12	CC(C)=O	propan-2-one	539	554	15	0.55	-36.6034	18.5529	18.0505	0.5023	-0.5264	0.0248	-0.7297	0.9024	0.9762	-0.4736	0.0248	0.7297	0.9024	0.9707	-0.0528	-1.4593	0.8997
2016 Orte-8-Ethyn	10.1039/C6RA22340K	F[B-]1(F)N2C=CC=C2C(C#CC2=CC=CC=C2)=C2C=CC=[N+]12	CCOC(C)=O	ethyl acetate	540	553	13	0.65	-36.6017	18.5185	18.0832	0.4353	-0.5264	0.0248	-0.7297	0.9024	0.9762	-0.4736	0.0248	0.7297	0.9024	0.9707	-0.0528	-1.4593	0.8997
2016 Orte-8-Ethyn	10.1039/C6RA22340K	F[B-]1(F)N2C=CC=C2C(C#CC2=CC=CC=C2)=C2C=CC=[N+]12	CCCCOCCCC	1-butoxybutane	543	556	13	0.682	-36.4018	18.4162	17.9856	0.4306	-0.5264	0.0248	-0.7297	0.9024	0.9762	-0.4736	0.0248	0.7297	0.9024	0.9707	-0.0528	-1.4593	0.8997
2016 Orte-8-Ethyn	10.1039/C6RA22340K	F[B-]1(F)N2C=CC=C2C(C#CC2=CC=CC=C2)=C2C=CC=[N+]12	C1CCOC1	oxolane	543	556	13	0.632	-36.4018	18.4162	17.9856	0.4306	-0.5264	0.0248	-0.7297	0.9024	0.9762	-0.4736	0.0248	0.7297	0.9024	0.9707	-0.0528	-1.4593	0.8997
2016 Orte-8-Ethyn	10.1039/C6RA22340K	F[B-]1(F)N2C=CC=C2C(C#CC2=CC=CC=C2)=C2C=CC=[N+]12	C1COCCO1	1,4-dioxane	544	558	14	0.68	-36.3035	18.3824	17.9211	0.4612	-0.5264	0.0248	-0.7297	0.9024	0.9762	-0.4736	0.0248	0.7297	0.9024	0.9707	-0.0528	-1.4593	0.8997
2016 Orte-8-Ethyn	10.1039/C6RA22340K	F[B-]1(F)N2C=CC=C2C(C#CC2=CC=CC=C2)=C2C=CC=[N+]12	ClCCl	dichloromethane	542	556	14	0.658	-36.4358	18.4502	17.9856	0.4646	-0.5264	0.0248	-0.7297	0.9024	0.9762	-0.4736	0.0248	0.7297	0.9024	0.9707	-0.0528	-1.4593	0.8997
2016 Orte-8-Ethyn	10.1039/C6RA22340K	F[B-]1(F)N2C=CC=C2C(C#CC2=CC=CC=C2)=C2C=CC=[N+]12	ClC(Cl)Cl	trichloromethane	544	557	13	0.686	-36.3357	18.3824	17.9533	0.429	-0.5264	0.0248	-0.7297	0.9024	0.9762	-0.4736	0.0248	0.7297	0.9024	0.9707	-0.0528	-1.4593	0.8997
2016 Orte-8-Ethyn	10.1039/C6RA22340K	F[B-]1(F)N2C=CC=C2C(C#CC2=CC=CC=C2)=C2C=CC=[N+]12	CC1=CC=CC=C1	toluene	547	562	15	0.715	-36.0751	18.2815	17.7936	0.4879	-0.5264	0.0248	-0.7297	0.9024	0.9762	-0.4736	0.0248	0.7297	0.9024	0.9707	-0.0528	-1.4593	0.8997
2016 Orte-8-Ethyn	10.1039/C6RA22340K	F[B-]1(F)N2C=CC=C2C(C#CC2=CC=CC=C2)=C2C=CC=[N+]12	ClC1=CC=CC=C1	chlorobenzene	547	561	14	0.715	-36.1068	18.2815	17.8253	0.4562	-0.5264	0.0248	-0.7297	0.9024	0.9762	-0.4736	0.0248	0.7297	0.9024	0.9707	-0.0528	-1.4593	0.8997
2019 Ali-14	10.1039/c9dt02309g	CC1=C(C(C)=C2N1[B-](F)(F)[N+]1=C(C)C(C=C(Br)Br)=C(C)C1=C2C1=CC=CC=C1)C1=CC=CC=C1	CO	methanol	520	548	28		-37.4789	19.2308	18.2482	0.9826	-0.5296	0.0357	-0.6233	1.3278	0.9523	-0.4704	0.0357	0.6233	1.3278	0.9402	-0.0593	-1.2466	0.8881
2019 Ali-14	10.1039/c9dt02309g	CC1=C(C(C)=C2N1[B-](F)(F)[N+]1=C(C)C(C=C(Br)Br)=C(C)C1=C2C1=CC=CC=C1)C1=CC=CC=C1	CC#N	acetonitrile	520	548.5	28.5		-37.4623	19.2308	18.2315	0.9992	-0.5296	0.0357	-0.6233	1.3278	0.9523	-0.4704	0.0357	0.6233	1.3278	0.9402	-0.0593	-1.2466	0.8881
2019 Ali-14	10.1039/c9dt02309g	CC1=C(C(C)=C2N1[B-](F)(F)[N+]1=C(C)C(C=C(Br)Br)=C(C)C1=C2C1=CC=CC=C1)C1=CC=CC=C1	CCOC(C)=O	ethyl acetate	522	549	27		-37.372	19.1571	18.2149	0.9422	-0.5296	0.0357	-0.6233	1.3278	0.9523	-0.4704	0.0357	0.6233	1.3278	0.9402	-0.0593	-1.2466	0.8881
2019 Ali-14	10.1039/c9dt02309g	CC1=C(C(C)=C2N1[B-](F)(F)[N+]1=C(C)C(C=C(Br)Br)=C(C)C1=C2C1=CC=CC=C1)C1=CC=CC=C1	C1CCOC1	oxolane	524	552	28		-37.1999	19.084	18.1159	0.968	-0.5296	0.0357	-0.6233	1.3278	0.9523	-0.4704	0.0357	0.6233	1.3278	0.9402	-0.0593	-1.2466	0.8881
2019 Ali-14	10.1039/c9dt02309g	CC1=C(C(C)=C2N1[B-](F)(F)[N+]1=C(C)C(C=C(Br)Br)=C(C)C1=C2C1=CC=CC=C1)C1=CC=CC=C1	C1COCCO1	1,4-dioxane	525	552	27		-37.1636	19.0476	18.1159	0.9317	-0.5296	0.0357	-0.6233	1.3278	0.9523	-0.4704	0.0357	0.6233	1.3278	0.9402	-0.0593	-1.2466	0.8881
2019 Ali-14	10.1039/c9dt02309g	CC1=C(C(C)=C2N1[B-](F)(F)[N+]1=C(C)C(C=C(Br)Br)=C(C)C1=C2C1=CC=CC=C1)C1=CC=CC=C1	ClCCl	dichloromethane	524	552	28		-37.1999	19.084	18.1159	0.968	-0.5296	0.0357	-0.6233	1.3278	0.9523	-0.4704	0.0357	0.6233	1.3278	0.9402	-0.0593	-1.2466	0.8881
2019 Ali-14	10.1039/c9dt02309g	CC1=C(C(C)=C2N1[B-](F)(F)[N+]1=C(C)C(C=C(Br)Br)=C(C)C1=C2C1=CC=CC=C1)C1=CC=CC=C1	ClC(Cl)Cl	trichloromethane	526	552.5	26.5		-37.111	19.0114	18.0995	0.9119	-0.5296	0.0357	-0.6233	1.3278	0.9523	-0.4704	0.0357	0.6233	1.3278	0.9402	-0.0593	-1.2466	0.8881
2019 Ali-14	10.1039/c9dt02309g	CC1=C(C(C)=C2N1[B-](F)(F)[N+]1=C(C)C(C=C(Br)Br)=C(C)C1=C2C1=CC=CC=C1)C1=CC=CC=C1	CCCCCC	hexane	524	551	27		-37.2328	19.084	18.1488	0.9351	-0.5296	0.0357	-0.6233	1.3278	0.9523	-0.4704	0.0357	0.6233	1.3278	0.9402	-0.0593	-1.2466	0.8881
2019 Ali-14	10.1039/c9dt02309g	CC1=C(C(C)=C2N1[B-](F)(F)[N+]1=C(C)C(C=C(Br)Br)=C(C)C1=C2C1=CC=CC=C1)C1=CC=CC=C1	C1CCCCC1	cyclohexane	526	552	26		-37.1273	19.0114	18.1159	0.8955	-0.5296	0.0357	-0.6233	1.3278	0.9523	-0.4704	0.0357	0.6233	1.3278	0.9402	-0.0593	-1.2466	0.8881
2019 Ali-14	10.1039/c9dt02309g	CC1=C(C(C)=C2N1[B-](F)(F)[N+]1=C(C)C(C=C(Br)Br)=C(C)C1=C2C1=CC=CC=C1)C1=CC=CC=C1	CN(C)C=O	N,N-dimethylformamide	524	553	29		-37.1672	19.084	18.0832	1.0008	-0.5296	0.0357	-0.6233	1.3278	0.9523	-0.4704	0.0357	0.6233	1.3278	0.9402	-0.0593	-1.2466	0.8881
2019 Ali-14	10.1039/c9dt02309g	CC1=C(C(C)=C2N1[B-](F)(F)[N+]1=C(C)C(C=C(Br)Br)=C(C)C1=C2C1=CC=CC=C1)C1=CC=CC=C1	CS(C)=O	methanesulfinylmethane	525	554	29		-37.0982	19.0476	18.0505	0.9971	-0.5296	0.0357	-0.6233	1.3278	0.9523	-0.4704	0.0357	0.6233	1.3278	0.9402	-0.0593	-1.2466	0.8881
2019 Ali-14	10.1039/c9dt02309g	CC1=C(C(C)=C2N1[B-](F)(F)[N+]1=C(C)C(C=C(Br)Br)=C(C)C1=C2C1=CC=CC=C1)C1=CC=CC=C1	CC1=CC=CC=C1	toluene	527	555.5	28.5		-36.9771	18.9753	18.0018	0.9735	-0.5296	0.0357	-0.6233	1.3278	0.9523	-0.4704	0.0357	0.6233	1.3278	0.9402	-0.0593	-1.2466	0.8881
2004 Shen-4c	10.1002/chem.200400173	CC1=C2C=CC=CC2=C2N1[B-](F)(F)[N+]1=C(C)C3=CC=CC=C3C1=C2C1=CC=C(C=C1)N1CCOCCOCCOCCOCC1	CCCCCC	hexane	599	605	6	0.74	-33.2234	16.6945	16.5289	0.1656	-0.5359	0.0386	-1.0922	1.2817	0.9551	-0.4641	0.0386	1.0922	1.2817	0.9409	-0.0717	-2.1843	0.8662
2004 Shen-4c	10.1002/chem.200400173	CC1=C2C=CC=CC2=C2N1[B-](F)(F)[N+]1=C(C)C3=CC=CC=C3C1=C2C1=CC=C(C=C1)N1CCOCCOCCOCCOCC1	CCCCOCCCC	1-butoxybutane	601	607	6	0.84	-33.1134	16.6389	16.4745	0.1645	-0.5359	0.0386	-1.0922	1.2817	0.9551	-0.4641	0.0386	1.0922	1.2817	0.9409	-0.0717	-2.1843	0.8662
2004 Shen-4c	10.1002/chem.200400173	CC1=C2C=CC=CC2=C2N1[B-](F)(F)[N+]1=C(C)C3=CC=CC=C3C1=C2C1=CC=C(C=C1)N1CCOCCOCCOCCOCC1	CCOCC	ethoxyethane	598	605	7	0.92	-33.2513	16.7224	16.5289	0.1935	-0.5359	0.0386	-1.0922	1.2817	0.9551	-0.4641	0.0386	1.0922	1.2817	0.9409	-0.0717	-2.1843	0.8662
2004 Shen-4c	10.1002/chem.200400173	CC1=C2C=CC=CC2=C2N1[B-](F)(F)[N+]1=C(C)C3=CC=CC=C3C1=C2C1=CC=C(C=C1)N1CCOCCOCCOCCOCC1	CCOC(C)=O	ethyl acetate	598	606	8	0.92	-33.2241	16.7224	16.5017	0.2208	-0.5359	0.0386	-1.0922	1.2817	0.9551	-0.4641	0.0386	1.0922	1.2817	0.9409	-0.0717	-2.1843	0.8662
2004 Shen-4c	10.1002/chem.200400173	CC1=C2C=CC=CC2=C2N1[B-](F)(F)[N+]1=C(C)C3=CC=CC=C3C1=C2C1=CC=C(C=C1)N1CCOCCOCCOCCOCC1	C1CCOC1	oxolane	601	608	7	0.95	-33.0863	16.6389	16.4474	0.1916	-0.5359	0.0386	-1.0922	1.2817	0.9551	-0.4641	0.0386	1.0922	1.2817	0.9409	-0.0717	-2.1843	0.8662
2004 Shen-4c	10.1002/chem.200400173	CC1=C2C=CC=CC2=C2N1[B-](F)(F)[N+]1=C(C)C3=CC=CC=C3C1=C2C1=CC=C(C=C1)N1CCOCCOCCOCCOCC1	O=C1CCCCC1	cyclohexanone	603	610	7	0.74	-32.9772	16.5837	16.3934	0.1903	-0.5359	0.0386	-1.0922	1.2817	0.9551	-0.4641	0.0386	1.0922	1.2817	0.9409	-0.0717	-2.1843	0.8662
2004 Shen-4c	10.1002/chem.200400173	CC1=C2C=CC=CC2=C2N1[B-](F)(F)[N+]1=C(C)C3=CC=CC=C3C1=C2C1=CC=C(C=C1)N1CCOCCOCCOCCOCC1	CC(C)=O	propan-2-one	598	606	8	0.44	-33.2241	16.7224	16.5017	0.2208	-0.5359	0.0386	-1.0922	1.2817	0.9551	-0.4641	0.0386	1.0922	1.2817	0.9409	-0.0717	-2.1843	0.8662
2004 Shen-4c	10.1002/chem.200400173	CC1=C2C=CC=CC2=C2N1[B-](F)(F)[N+]1=C(C)C3=CC=CC=C3C1=C2C1=CC=C(C=C1)N1CCOCCOCCOCCOCC1	CCC#N	propanenitrile	599	606	7	0.26	-33.1961	16.6945	16.5017	0.1928	-0.5359	0.0386	-1.0922	1.2817	0.9551	-0.4641	0.0386	1.0922	1.2817	0.9409	-0.0717	-2.1843	0.8662
2004 Shen-4c	10.1002/chem.200400173	CC1=C2C=CC=CC2=C2N1[B-](F)(F)[N+]1=C(C)C3=CC=CC=C3C1=C2C1=CC=C(C=C1)N1CCOCCOCCOCCOCC1	CC#N	acetonitrile	598	606	8	0.093	-33.2241	16.7224	16.5017	0.2208	-0.5359	0.0386	-1.0922	1.2817	0.9551	-0.4641	0.0386	1.0922	1.2817	0.9409	-0.0717	-2.1843	0.8662
2004 Shen-4c	10.1002/chem.200400173	CC1=C2C=CC=CC2=C2N1[B-](F)(F)[N+]1=C(C)C3=CC=CC=C3C1=C2C1=CC=C(C=C1)N1CCOCCOCCOCCOCC1	CO	methanol	598	605	7	0.48	-33.2513	16.7224	16.5289	0.1935	-0.5359	0.0386	-1.0922	1.2817	0.9551	-0.4641	0.0386	1.0922	1.2817	0.9409	-0.0717	-2.1843	0.8662
2019 Ali-10	10.1039/c9dt02309g	COC1=CC=C(C=C1)C1=C2C(C)=C(C=C(Br)Br)C(C)=[N+]2[B-](F)(F)N2C(C)=CC(C)=C12	CO	methanol	506	531	25		-38.5952	19.7628	18.8324	0.9305	-0.5461	0.0504	-1.3214	1.9332	0.9136	-0.4539	0.0504	1.3214	1.9332	0.8792	-0.0922	-2.6429	0.8312
2019 Ali-10	10.1039/c9dt02309g	COC1=CC=C(C=C1)C1=C2C(C)=C(C=C(Br)Br)C(C)=[N+]2[B-](F)(F)N2C(C)=CC(C)=C12	CC#N	acetonitrile	506	531.5	25.5		-38.5775	19.7628	18.8147	0.9482	-0.5461	0.0504	-1.3214	1.9332	0.9136	-0.4539	0.0504	1.3214	1.9332	0.8792	-0.0922	-2.6429	0.8312
2019 Ali-10	10.1039/c9dt02309g	COC1=CC=C(C=C1)C1=C2C(C)=C(C=C(Br)Br)C(C)=[N+]2[B-](F)(F)N2C(C)=CC(C)=C12	CCOC(C)=O	ethyl acetate	507	531.5	24.5		-38.5385	19.7239	18.8147	0.9092	-0.5461	0.0504	-1.3214	1.9332	0.9136	-0.4539	0.0504	1.3214	1.9332	0.8792	-0.0922	-2.6429	0.8312
2019 Ali-10	10.1039/c9dt02309g	COC1=CC=C(C=C1)C1=C2C(C)=C(C=C(Br)Br)C(C)=[N+]2[B-](F)(F)N2C(C)=CC(C)=C12	C1CCOC1	oxolane	510	534	24		-38.3344	19.6078	18.7266	0.8813	-0.5461	0.0504	-1.3214	1.9332	0.9136	-0.4539	0.0504	1.3214	1.9332	0.8792	-0.0922	-2.6429	0.8312
2019 Ali-10	10.1039/c9dt02309g	COC1=CC=C(C=C1)C1=C2C(C)=C(C=C(Br)Br)C(C)=[N+]2[B-](F)(F)N2C(C)=CC(C)=C12	C1COCCO1	1,4-dioxane	510	533.5	23.5		-38.352	19.6078	18.7441	0.8637	-0.5461	0.0504	-1.3214	1.9332	0.9136	-0.4539	0.0504	1.3214	1.9332	0.8792	-0.0922	-2.6429	0.8312
2019 Ali-10	10.1039/c9dt02309g	COC1=CC=C(C=C1)C1=C2C(C)=C(C=C(Br)Br)C(C)=[N+]2[B-](F)(F)N2C(C)=CC(C)=C12	ClCCl	dichloromethane	510	534	24		-38.3344	19.6078	18.7266	0.8813	-0.5461	0.0504	-1.3214	1.9332	0.9136	-0.4539	0.0504	1.3214	1.9332	0.8792	-0.0922	-2.6429	0.8312
2019 Ali-10	10.1039/c9dt02309g	COC1=CC=C(C=C1)C1=C2C(C)=C(C=C(Br)Br)C(C)=[N+]2[B-](F)(F)N2C(C)=CC(C)=C12	ClC(Cl)Cl	trichloromethane	512	534.5	22.5		-38.2403	19.5313	18.7091	0.8222	-0.5461	0.0504	-1.3214	1.9332	0.9136	-0.4539	0.0504	1.3214	1.9332	0.8792	-0.0922	-2.6429	0.8312
2019 Ali-10	10.1039/c9dt02309g	COC1=CC=C(C=C1)C1=C2C(C)=C(C=C(Br)Br)C(C)=[N+]2[B-](F)(F)N2C(C)=CC(C)=C12	CCCCCC	hexane	510	533	23		-38.3696	19.6078	18.7617	0.8461	-0.5461	0.0504	-1.3214	1.9332	0.9136	-0.4539	0.0504	1.3214	1.9332	0.8792	-0.0922	-2.6429	0.8312
2019 Ali-10	10.1039/c9dt02309g	COC1=CC=C(C=C1)C1=C2C(C)=C(C=C(Br)Br)C(C)=[N+]2[B-](F)(F)N2C(C)=CC(C)=C12	C1CCCCC1	cyclohexane	512	534	22		-38.2578	19.5313	18.7266	0.8047	-0.5461	0.0504	-1.3214	1.9332	0.9136	-0.4539	0.0504	1.3214	1.9332	0.8792	-0.0922	-2.6429	0.8312
2019 Ali-10	10.1039/c9dt02309g	COC1=CC=C(C=C1)C1=C2C(C)=C(C=C(Br)Br)C(C)=[N+]2[B-](F)(F)N2C(C)=CC(C)=C12	CN(C)C=O	N,N-dimethylformamide	510	536.5	26.5		-38.2472	19.6078	18.6393	0.9685	-0.5461	0.0504	-1.3214	1.9332	0.9136	-0.4539	0.0504	1.3214	1.9332	0.8792	-0.0922	-2.6429	0.8312
2019 Ali-10	10.1039/c9dt02309g	COC1=CC=C(C=C1)C1=C2C(C)=C(C=C(Br)Br)C(C)=[N+]2[B-](F)(F)N2C(C)=CC(C)=C12	CS(C)=O	methanesulfinylmethane	511	537	26		-38.1914	19.5695	18.622	0.9475	-0.5461	0.0504	-1.3214	1.9332	0.9136	-0.4539	0.0504	1.3214	1.9332	0.8792	-0.0922	-2.6429	0.8312
2019 Ali-10	10.1039/c9dt02309g	COC1=CC=C(C=C1)C1=C2C(C)=C(C=C(Br)Br)C(C)=[N+]2[B-](F)(F)N2C(C)=CC(C)=C12	CC1=CC=CC=C1	toluene	513	537.5	24.5		-38.0978	19.4932	18.6047	0.8885	-0.5461	0.0504	-1.3214	1.9332	0.9136	-0.4539	0.0504	1.3214	1.9332	0.8792	-0.0922	-2.6429	0.8312
1999 Lopez-Arbeloa(177)-PM546	10.1016/S1010-6030(98)00453-5	CC1=CC(C)=C2N1[B-](F)(F)[N+]1=C(C)C=C(C)C1=C2C	CCC(C)C	2-methylbutane	497.5	506.8	9.3	0.93	-39.8322	20.1005	19.7316	0.3689	-0.5491	0.0215	-1.7607	0.8566	0.9646	-0.4509	0.0215	1.7607	0.8566	0.9483	-0.0982	-3.5214	0.8211
1999 Lopez-Arbeloa(177)-PM546	10.1016/S1010-6030(98)00453-5	CC1=CC(C)=C2N1[B-](F)(F)[N+]1=C(C)C=C(C)C1=C2C	CCCCCC	hexane	498.2	507.2	9	0.9	-39.7883	20.0723	19.7161	0.3562	-0.5491	0.0215	-1.7607	0.8566	0.9646	-0.4509	0.0215	1.7607	0.8566	0.9483	-0.0982	-3.5214	0.8211
1999 Lopez-Arbeloa(177)-PM546	10.1016/S1010-6030(98)00453-5	CC1=CC(C)=C2N1[B-](F)(F)[N+]1=C(C)C=C(C)C1=C2C	C1CCCCC1	cyclohexane	499.4	509.6	10.2	0.77	-39.6473	20.024	19.6232	0.4008	-0.5491	0.0215	-1.7607	0.8566	0.9646	-0.4509	0.0215	1.7607	0.8566	0.9483	-0.0982	-3.5214	0.8211
1999 Lopez-Arbeloa(177)-PM546	10.1016/S1010-6030(98)00453-5	CC1=CC(C)=C2N1[B-](F)(F)[N+]1=C(C)C=C(C)C1=C2C	CCCCCC(C)C	2-methylheptane	498.1	507.2	9.1	0.84	-39.7924	20.0763	19.7161	0.3602	-0.5491	0.0215	-1.7607	0.8566	0.9646	-0.4509	0.0215	1.7607	0.8566	0.9483	-0.0982	-3.5214	0.8211
1999 Lopez-Arbeloa(177)-PM546	10.1016/S1010-6030(98)00453-5	CC1=CC(C)=C2N1[B-](F)(F)[N+]1=C(C)C=C(C)C1=C2C	C1=CC=CC=C1	benzene	499.9	510.4	10.5	0.63	-39.5965	20.004	19.5925	0.4115	-0.5491	0.0215	-1.7607	0.8566	0.9646	-0.4509	0.0215	1.7607	0.8566	0.9483	-0.0982	-3.5214	0.8211
1999 Lopez-Arbeloa(177)-PM546	10.1016/S1010-6030(98)00453-5	CC1=CC(C)=C2N1[B-](F)(F)[N+]1=C(C)C=C(C)C1=C2C	CC1=CC=CC=C1	toluene	500	510.4	10.4	0.62	-39.5925	20	19.5925	0.4075	-0.5491	0.0215	-1.7607	0.8566	0.9646	-0.4509	0.0215	1.7607	0.8566	0.9483	-0.0982	-3.5214	0.8211
1999 Lopez-Arbeloa(177)-PM546	10.1016/S1010-6030(98)00453-5	CC1=CC(C)=C2N1[B-](F)(F)[N+]1=C(C)C=C(C)C1=C2C	CCOCC	ethoxyethane	495.7	505.6	9.9	0.91	-39.952	20.1735	19.7785	0.395	-0.5491	0.0215	-1.7607	0.8566	0.9646	-0.4509	0.0215	1.7607	0.8566	0.9483	-0.0982	-3.5214	0.8211
1999 Lopez-Arbeloa(177)-PM546	10.1016/S1010-6030(98)00453-5	CC1=CC(C)=C2N1[B-](F)(F)[N+]1=C(C)C=C(C)C1=C2C	C1COCCO1	1,4-dioxane	496	506.8	10.8	0.87	-39.8929	20.1613	19.7316	0.4296	-0.5491	0.0215	-1.7607	0.8566	0.9646	-0.4509	0.0215	1.7607	0.8566	0.9483	-0.0982	-3.5214	0.8211
1999 Lopez-Arbeloa(177)-PM546	10.1016/S1010-6030(98)00453-5	CC1=CC(C)=C2N1[B-](F)(F)[N+]1=C(C)C=C(C)C1=C2C	C1CCOC1	oxolane	496.1	506.4	10.3	0.78	-39.9045	20.1572	19.7472	0.41	-0.5491	0.0215	-1.7607	0.8566	0.9646	-0.4509	0.0215	1.7607	0.8566	0.9483	-0.0982	-3.5214	0.8211
1999 Lopez-Arbeloa(177)-PM546	10.1016/S1010-6030(98)00453-5	CC1=CC(C)=C2N1[B-](F)(F)[N+]1=C(C)C=C(C)C1=C2C	CN1CCCC1=O	1-methylpyrrolidin-2-one	496.5	506.4	9.9	0.68	-39.8882	20.141	19.7472	0.3938	-0.5491	0.0215	-1.7607	0.8566	0.9646	-0.4509	0.0215	1.7607	0.8566	0.9483	-0.0982	-3.5214	0.8211
1999 Lopez-Arbeloa(177)-PM546	10.1016/S1010-6030(98)00453-5	CC1=CC(C)=C2N1[B-](F)(F)[N+]1=C(C)C=C(C)C1=C2C	CCOC(C)=O	ethyl acetate	494.1	504	9.9	0.85	-40.0801	20.2388	19.8413	0.3975	-0.5491	0.0215	-1.7607	0.8566	0.9646	-0.4509	0.0215	1.7607	0.8566	0.9483	-0.0982	-3.5214	0.8211
1999 Lopez-Arbeloa(177)-PM546	10.1016/S1010-6030(98)00453-5	CC1=CC(C)=C2N1[B-](F)(F)[N+]1=C(C)C=C(C)C1=C2C	CN(C)C=O	N,N-dimethylformamide	497.6	504.8	7.2	0.67	-39.9063	20.0965	19.8098	0.2866	-0.5491	0.0215	-1.7607	0.8566	0.9646	-0.4509	0.0215	1.7607	0.8566	0.9483	-0.0982	-3.5214	0.8211
1999 Lopez-Arbeloa(177)-PM546	10.1016/S1010-6030(98)00453-5	CC1=CC(C)=C2N1[B-](F)(F)[N+]1=C(C)C=C(C)C1=C2C	CC(C)=O	propan-2-one	493	503.6	10.6	0.93	-40.141	20.284	19.857	0.4269	-0.5491	0.0215	-1.7607	0.8566	0.9646	-0.4509	0.0215	1.7607	0.8566	0.9483	-0.0982	-3.5214	0.8211
1999 Lopez-Arbeloa(177)-PM546	10.1016/S1010-6030(98)00453-5	CC1=CC(C)=C2N1[B-](F)(F)[N+]1=C(C)C=C(C)C1=C2C	CC#N	acetonitrile	491.7	502	10.3	0.93	-40.2579	20.3376	19.9203	0.4173	-0.5491	0.0215	-1.7607	0.8566	0.9646	-0.4509	0.0215	1.7607	0.8566	0.9483	-0.0982	-3.5214	0.8211
1999 Lopez-Arbeloa(177)-PM546	10.1016/S1010-6030(98)00453-5	CC1=CC(C)=C2N1[B-](F)(F)[N+]1=C(C)C=C(C)C1=C2C	OCCO	ethane-1,2-diol	495.4	505.6	10.2	0.78	-39.9642	20.1857	19.7785	0.4072	-0.5491	0.0215	-1.7607	0.8566	0.9646	-0.4509	0.0215	1.7607	0.8566	0.9483	-0.0982	-3.5214	0.8211
1999 Lopez-Arbeloa(177)-PM546	10.1016/S1010-6030(98)00453-5	CC1=CC(C)=C2N1[B-](F)(F)[N+]1=C(C)C=C(C)C1=C2C	OCC(F)(F)F	2,2,2-trifluoroethan-1-ol	490.1	502.8	12.7	0.99	-40.2926	20.404	19.8886	0.5154	-0.5491	0.0215	-1.7607	0.8566	0.9646	-0.4509	0.0215	1.7607	0.8566	0.9483	-0.0982	-3.5214	0.8211
1999 Lopez-Arbeloa(177)-PM546	10.1016/S1010-6030(98)00453-5	CC1=CC(C)=C2N1[B-](F)(F)[N+]1=C(C)C=C(C)C1=C2C	OCCOC1=CC=CC=C1	2-phenoxyethan-1-ol	499.6	510.8	11.2	0.76	-39.5931	20.016	19.5771	0.4389	-0.5491	0.0215	-1.7607	0.8566	0.9646	-0.4509	0.0215	1.7607	0.8566	0.9483	-0.0982	-3.5214	0.8211
1999 Lopez-Arbeloa(177)-PM546	10.1016/S1010-6030(98)00453-5	CC1=CC(C)=C2N1[B-](F)(F)[N+]1=C(C)C=C(C)C1=C2C	CCCCCCCCCCO	decan-1-ol	499.6	507.6	8	0.85	-39.7166	20.016	19.7006	0.3155	-0.5491	0.0215	-1.7607	0.8566	0.9646	-0.4509	0.0215	1.7607	0.8566	0.9483	-0.0982	-3.5214	0.8211
1999 Lopez-Arbeloa(177)-PM546	10.1016/S1010-6030(98)00453-5	CC1=CC(C)=C2N1[B-](F)(F)[N+]1=C(C)C=C(C)C1=C2C	CCCCCCCCO	octan-1-ol	498.5	507.6	9.1	0.87	-39.7607	20.0602	19.7006	0.3596	-0.5491	0.0215	-1.7607	0.8566	0.9646	-0.4509	0.0215	1.7607	0.8566	0.9483	-0.0982	-3.5214	0.8211
1999 Lopez-Arbeloa(177)-PM546	10.1016/S1010-6030(98)00453-5	CC1=CC(C)=C2N1[B-](F)(F)[N+]1=C(C)C=C(C)C1=C2C	CCCCCCO	hexan-1-ol	497.8	507.2	9.4	0.85	-39.8045	20.0884	19.7161	0.3723	-0.5491	0.0215	-1.7607	0.8566	0.9646	-0.4509	0.0215	1.7607	0.8566	0.9483	-0.0982	-3.5214	0.8211
1999 Lopez-Arbeloa(177)-PM546	10.1016/S1010-6030(98)00453-5	CC1=CC(C)=C2N1[B-](F)(F)[N+]1=C(C)C=C(C)C1=C2C	CCCCO	butan-1-ol	496.9	506.8	9.9	0.87	-39.8564	20.1248	19.7316	0.3931	-0.5491	0.0215	-1.7607	0.8566	0.9646	-0.4509	0.0215	1.7607	0.8566	0.9483	-0.0982	-3.5214	0.8211
1999 Lopez-Arbeloa(177)-PM546	10.1016/S1010-6030(98)00453-5	CC1=CC(C)=C2N1[B-](F)(F)[N+]1=C(C)C=C(C)C1=C2C	CC(C)O	propan-2-ol	495.6	505.6	10	0.88	-39.956	20.1776	19.7785	0.3991	-0.5491	0.0215	-1.7607	0.8566	0.9646	-0.4509	0.0215	1.7607	0.8566	0.9483	-0.0982	-3.5214	0.8211
1999 Lopez-Arbeloa(177)-PM546	10.1016/S1010-6030(98)00453-5	CC1=CC(C)=C2N1[B-](F)(F)[N+]1=C(C)C=C(C)C1=C2C	CCCO	propan-1-ol	496	506.4	10.4	0.86	-39.9085	20.1613	19.7472	0.4141	-0.5491	0.0215	-1.7607	0.8566	0.9646	-0.4509	0.0215	1.7607	0.8566	0.9483	-0.0982	-3.5214	0.8211
1999 Lopez-Arbeloa(177)-PM546	10.1016/S1010-6030(98)00453-5	CC1=CC(C)=C2N1[B-](F)(F)[N+]1=C(C)C=C(C)C1=C2C	CCO	ethanol	494.8	504.8	10	0.89	-40.02	20.2102	19.8098	0.4004	-0.5491	0.0215	-1.7607	0.8566	0.9646	-0.4509	0.0215	1.7607	0.8566	0.9483	-0.0982	-3.5214	0.8211
1999 Lopez-Arbeloa(177)-PM546	10.1016/S1010-6030(98)00453-5	CC1=CC(C)=C2N1[B-](F)(F)[N+]1=C(C)C=C(C)C1=C2C	CO	methanol	492.3	503.6	11.3	0.95	-40.1698	20.3128	19.857	0.4558	-0.5491	0.0215	-1.7607	0.8566	0.9646	-0.4509	0.0215	1.7607	0.8566	0.9483	-0.0982	-3.5214	0.8211
2019 Ali-19	10.1039/c9dt02309g	CC1=C(C=C(Br)Br)C(C)=C2N1[B-](F)(F)[N+]1=C(C)C(C=C(Br)Br)=C(C)C1=C2C1=CC=CC=C1	CO	methanol	518	549	31		-37.52	19.305	18.2149	1.0901	-0.5491	0.0515	-1.3027	1.9199	0.911	-0.4509	0.0515	1.3027	1.9199	0.873	-0.0983	-2.6055	0.8211
2019 Ali-19	10.1039/c9dt02309g	CC1=C(C=C(Br)Br)C(C)=C2N1[B-](F)(F)[N+]1=C(C)C(C=C(Br)Br)=C(C)C1=C2C1=CC=CC=C1	CC#N	acetonitrile	518	550	32		-37.4868	19.305	18.1818	1.1232	-0.5491	0.0515	-1.3027	1.9199	0.911	-0.4509	0.0515	1.3027	1.9199	0.873	-0.0983	-2.6055	0.8211
2019 Ali-19	10.1039/c9dt02309g	CC1=C(C=C(Br)Br)C(C)=C2N1[B-](F)(F)[N+]1=C(C)C(C=C(Br)Br)=C(C)C1=C2C1=CC=CC=C1	CCOC(C)=O	ethyl acetate	520	550.5	30.5		-37.3961	19.2308	18.1653	1.0655	-0.5491	0.0515	-1.3027	1.9199	0.911	-0.4509	0.0515	1.3027	1.9199	0.873	-0.0983	-2.6055	0.8211
2019 Ali-19	10.1039/c9dt02309g	CC1=C(C=C(Br)Br)C(C)=C2N1[B-](F)(F)[N+]1=C(C)C(C=C(Br)Br)=C(C)C1=C2C1=CC=CC=C1	C1CCOC1	oxolane	522	553	31		-37.2403	19.1571	18.0832	1.0739	-0.5491	0.0515	-1.3027	1.9199	0.911	-0.4509	0.0515	1.3027	1.9199	0.873	-0.0983	-2.6055	0.8211
2019 Ali-19	10.1039/c9dt02309g	CC1=C(C=C(Br)Br)C(C)=C2N1[B-](F)(F)[N+]1=C(C)C(C=C(Br)Br)=C(C)C1=C2C1=CC=CC=C1	C1COCCO1	1,4-dioxane	523	552	29		-37.2364	19.1205	18.1159	1.0045	-0.5491	0.0515	-1.3027	1.9199	0.911	-0.4509	0.0515	1.3027	1.9199	0.873	-0.0983	-2.6055	0.8211
2019 Ali-19	10.1039/c9dt02309g	CC1=C(C=C(Br)Br)C(C)=C2N1[B-](F)(F)[N+]1=C(C)C(C=C(Br)Br)=C(C)C1=C2C1=CC=CC=C1	ClCCl	dichloromethane	522	552.5	30.5		-37.2566	19.1571	18.0995	1.0575	-0.5491	0.0515	-1.3027	1.9199	0.911	-0.4509	0.0515	1.3027	1.9199	0.873	-0.0983	-2.6055	0.8211
2019 Ali-19	10.1039/c9dt02309g	CC1=C(C=C(Br)Br)C(C)=C2N1[B-](F)(F)[N+]1=C(C)C(C=C(Br)Br)=C(C)C1=C2C1=CC=CC=C1	ClC(Cl)Cl	trichloromethane	524	552	28		-37.1999	19.084	18.1159	0.968	-0.5491	0.0515	-1.3027	1.9199	0.911	-0.4509	0.0515	1.3027	1.9199	0.873	-0.0983	-2.6055	0.8211
2019 Ali-19	10.1039/c9dt02309g	CC1=C(C=C(Br)Br)C(C)=C2N1[B-](F)(F)[N+]1=C(C)C(C=C(Br)Br)=C(C)C1=C2C1=CC=CC=C1	CCCCCC	hexane	522	551	29		-37.3059	19.1571	18.1488	1.0083	-0.5491	0.0515	-1.3027	1.9199	0.911	-0.4509	0.0515	1.3027	1.9199	0.873	-0.0983	-2.6055	0.8211
2019 Ali-19	10.1039/c9dt02309g	CC1=C(C=C(Br)Br)C(C)=C2N1[B-](F)(F)[N+]1=C(C)C(C=C(Br)Br)=C(C)C1=C2C1=CC=CC=C1	C1CCCCC1	cyclohexane	523	552.5	29.5		-37.22	19.1205	18.0995	1.0209	-0.5491	0.0515	-1.3027	1.9199	0.911	-0.4509	0.0515	1.3027	1.9199	0.873	-0.0983	-2.6055	0.8211
2019 Ali-19	10.1039/c9dt02309g	CC1=C(C=C(Br)Br)C(C)=C2N1[B-](F)(F)[N+]1=C(C)C(C=C(Br)Br)=C(C)C1=C2C1=CC=CC=C1	CN(C)C=O	N,N-dimethylformamide	522	554	32		-37.2076	19.1571	18.0505	1.1065	-0.5491	0.0515	-1.3027	1.9199	0.911	-0.4509	0.0515	1.3027	1.9199	0.873	-0.0983	-2.6055	0.8211
2019 Ali-19	10.1039/c9dt02309g	CC1=C(C=C(Br)Br)C(C)=C2N1[B-](F)(F)[N+]1=C(C)C(C=C(Br)Br)=C(C)C1=C2C1=CC=CC=C1	CS(C)=O	methanesulfinylmethane	523	555	32		-37.1385	19.1205	18.018	1.1024	-0.5491	0.0515	-1.3027	1.9199	0.911	-0.4509	0.0515	1.3027	1.9199	0.873	-0.0983	-2.6055	0.8211
2019 Ali-19	10.1039/c9dt02309g	CC1=C(C=C(Br)Br)C(C)=C2N1[B-](F)(F)[N+]1=C(C)C(C=C(Br)Br)=C(C)C1=C2C1=CC=CC=C1	CC1=CC=CC=C1	toluene	525	556	31		-37.0332	19.0476	17.9856	1.062	-0.5491	0.0515	-1.3027	1.9199	0.911	-0.4509	0.0515	1.3027	1.9199	0.873	-0.0983	-2.6055	0.8211
2015 Waddell-3	10.1016/j.dyepig.2015.01.010	CCCCCC1=C2C(C)=C(CC)C(C)=[N+]2[B-](F)(F)N2C(C)=C(CC)C(C)=C12	CC(O)=O	acetic acid	517	530	13		-38.2103	19.3424	18.8679	0.4744	-0.5509	0.0503	-1.7145	1.9162	0.8879	-0.4491	0.0503	1.7145	1.9162	0.8398	-0.1017	-3.4291	0.8153
2015 Waddell-3	10.1016/j.dyepig.2015.01.010	CCCCCC1=C2C(C)=C(CC)C(C)=[N+]2[B-](F)(F)N2C(C)=C(CC)C(C)=C12	CC(C)=O	propan-2-one	517	531	14		-38.1748	19.3424	18.8324	0.51	-0.5509	0.0503	-1.7145	1.9162	0.8879	-0.4491	0.0503	1.7145	1.9162	0.8398	-0.1017	-3.4291	0.8153
2015 Waddell-3	10.1016/j.dyepig.2015.01.010	CCCCCC1=C2C(C)=C(CC)C(C)=[N+]2[B-](F)(F)N2C(C)=C(CC)C(C)=C12	CC#N	acetonitrile	516	529	13		-38.2834	19.3798	18.9036	0.4763	-0.5509	0.0503	-1.7145	1.9162	0.8879	-0.4491	0.0503	1.7145	1.9162	0.8398	-0.1017	-3.4291	0.8153
2015 Waddell-3	10.1016/j.dyepig.2015.01.010	CCCCCC1=C2C(C)=C(CC)C(C)=[N+]2[B-](F)(F)N2C(C)=C(CC)C(C)=C12	CCCCO	butan-1-ol	521	533	12		-37.9556	19.1939	18.7617	0.4321	-0.5509	0.0503	-1.7145	1.9162	0.8879	-0.4491	0.0503	1.7145	1.9162	0.8398	-0.1017	-3.4291	0.8153
2015 Waddell-3	10.1016/j.dyepig.2015.01.010	CCCCCC1=C2C(C)=C(CC)C(C)=[N+]2[B-](F)(F)N2C(C)=C(CC)C(C)=C12	CC(C)(C)O	2-methylpropan-2-ol	520	532	12		-38.0278	19.2308	18.797	0.4338	-0.5509	0.0503	-1.7145	1.9162	0.8879	-0.4491	0.0503	1.7145	1.9162	0.8398	-0.1017	-3.4291	0.8153
2015 Waddell-3	10.1016/j.dyepig.2015.01.010	CCCCCC1=C2C(C)=C(CC)C(C)=[N+]2[B-](F)(F)N2C(C)=C(CC)C(C)=C12	CCOCC	ethoxyethane	519	531	12		-38.1002	19.2678	18.8324	0.4354	-0.5509	0.0503	-1.7145	1.9162	0.8879	-0.4491	0.0503	1.7145	1.9162	0.8398	-0.1017	-3.4291	0.8153
2015 Waddell-3	10.1016/j.dyepig.2015.01.010	CCCCCC1=C2C(C)=C(CC)C(C)=[N+]2[B-](F)(F)N2C(C)=C(CC)C(C)=C12	CS(C)=O	methanesulfinylmethane	520	533	13		-37.9925	19.2308	18.7617	0.469	-0.5509	0.0503	-1.7145	1.9162	0.8879	-0.4491	0.0503	1.7145	1.9162	0.8398	-0.1017	-3.4291	0.8153
2015 Waddell-3	10.1016/j.dyepig.2015.01.010	CCCCCC1=C2C(C)=C(CC)C(C)=[N+]2[B-](F)(F)N2C(C)=C(CC)C(C)=C12	C1COCCO1	1,4-dioxane	520	533	13		-37.9925	19.2308	18.7617	0.469	-0.5509	0.0503	-1.7145	1.9162	0.8879	-0.4491	0.0503	1.7145	1.9162	0.8398	-0.1017	-3.4291	0.8153
2015 Waddell-3	10.1016/j.dyepig.2015.01.010	CCCCCC1=C2C(C)=C(CC)C(C)=[N+]2[B-](F)(F)N2C(C)=C(CC)C(C)=C12	CCO	ethanol	520	530	10		-38.0987	19.2308	18.8679	0.3628	-0.5509	0.0503	-1.7145	1.9162	0.8879	-0.4491	0.0503	1.7145	1.9162	0.8398	-0.1017	-3.4291	0.8153
2015 Waddell-3	10.1016/j.dyepig.2015.01.010	CCCCCC1=C2C(C)=C(CC)C(C)=[N+]2[B-](F)(F)N2C(C)=C(CC)C(C)=C12	CCOC(C)=O	ethyl acetate	518	531	13		-38.1374	19.305	18.8324	0.4726	-0.5509	0.0503	-1.7145	1.9162	0.8879	-0.4491	0.0503	1.7145	1.9162	0.8398	-0.1017	-3.4291	0.8153
2015 Waddell-3	10.1016/j.dyepig.2015.01.010	CCCCCC1=C2C(C)=C(CC)C(C)=[N+]2[B-](F)(F)N2C(C)=C(CC)C(C)=C12	OCCO	ethane-1,2-diol	520	533	13		-37.9925	19.2308	18.7617	0.469	-0.5509	0.0503	-1.7145	1.9162	0.8879	-0.4491	0.0503	1.7145	1.9162	0.8398	-0.1017	-3.4291	0.8153
2015 Waddell-3	10.1016/j.dyepig.2015.01.010	CCCCCC1=C2C(C)=C(CC)C(C)=[N+]2[B-](F)(F)N2C(C)=C(CC)C(C)=C12	CO	methanol	518	530	12		-38.1729	19.305	18.8679	0.4371	-0.5509	0.0503	-1.7145	1.9162	0.8879	-0.4491	0.0503	1.7145	1.9162	0.8398	-0.1017	-3.4291	0.8153
2015 Waddell-3	10.1016/j.dyepig.2015.01.010	CCCCCC1=C2C(C)=C(CC)C(C)=[N+]2[B-](F)(F)N2C(C)=C(CC)C(C)=C12	CC1CCCCC1	methylcyclohexane	522	534	12		-37.8837	19.1571	18.7266	0.4305	-0.5509	0.0503	-1.7145	1.9162	0.8879	-0.4491	0.0503	1.7145	1.9162	0.8398	-0.1017	-3.4291	0.8153
2015 Waddell-3	10.1016/j.dyepig.2015.01.010	CCCCCC1=C2C(C)=C(CC)C(C)=[N+]2[B-](F)(F)N2C(C)=C(CC)C(C)=C12	CCCCC	pentane	521	531	10		-38.0262	19.1939	18.8324	0.3615	-0.5509	0.0503	-1.7145	1.9162	0.8879	-0.4491	0.0503	1.7145	1.9162	0.8398	-0.1017	-3.4291	0.8153
2015 Waddell-3	10.1016/j.dyepig.2015.01.010	CCCCCC1=C2C(C)=C(CC)C(C)=[N+]2[B-](F)(F)N2C(C)=C(CC)C(C)=C12	CC(C)O	propan-2-ol	520	531	11		-38.0632	19.2308	18.8324	0.3984	-0.5509	0.0503	-1.7145	1.9162	0.8879	-0.4491	0.0503	1.7145	1.9162	0.8398	-0.1017	-3.4291	0.8153
2015 Waddell-3	10.1016/j.dyepig.2015.01.010	CCCCCC1=C2C(C)=C(CC)C(C)=[N+]2[B-](F)(F)N2C(C)=C(CC)C(C)=C12	C1CCOC1	oxolane	520	533	13		-37.9925	19.2308	18.7617	0.469	-0.5509	0.0503	-1.7145	1.9162	0.8879	-0.4491	0.0503	1.7145	1.9162	0.8398	-0.1017	-3.4291	0.8153
2004 Banuelos Prieto(29)-PAr1Ac	10.1016/j.cplett.2003.12.076	CCC1=C(C)N2C(=C1C)C(=C1C(C)=C(CC)C(C)=[N+]1[B-]2(F)F)C1=CC=C(COC(C)=O)C=C1	CCC(C)C	2-methylbutane	523.9	536	12.1	0.54	-37.7443	19.0876	18.6567	0.4309	-0.5531	0.0267	-1.7725	1.0062	0.9534	-0.4469	0.0267	1.7725	1.0062	0.9302	-0.1062	-3.5451	0.808
2004 Banuelos Prieto(29)-PAr1Ac	10.1016/j.cplett.2003.12.076	CCC1=C(C)N2C(=C1C)C(=C1C(C)=C(CC)C(C)=[N+]1[B-]2(F)F)C1=CC=C(COC(C)=O)C=C1	CCCCCC	hexane	524.8	536.8	12	0.61	-37.6838	19.0549	18.6289	0.426	-0.5531	0.0267	-1.7725	1.0062	0.9534	-0.4469	0.0267	1.7725	1.0062	0.9302	-0.1062	-3.5451	0.808
2004 Banuelos Prieto(29)-PAr1Ac	10.1016/j.cplett.2003.12.076	CCC1=C(C)N2C(=C1C)C(=C1C(C)=C(CC)C(C)=[N+]1[B-]2(F)F)C1=CC=C(COC(C)=O)C=C1	C1CCCCC1	cyclohexane	526	538	12	0.45	-37.5988	19.0114	18.5874	0.424	-0.5531	0.0267	-1.7725	1.0062	0.9534	-0.4469	0.0267	1.7725	1.0062	0.9302	-0.1062	-3.5451	0.808
2004 Banuelos Prieto(29)-PAr1Ac	10.1016/j.cplett.2003.12.076	CCC1=C(C)N2C(=C1C)C(=C1C(C)=C(CC)C(C)=[N+]1[B-]2(F)F)C1=CC=C(COC(C)=O)C=C1	CC(C)CC(C)(C)C	2,2,4-trimethylpentane	524.6	536.8	12.2	0.48	-37.6911	19.0621	18.6289	0.4332	-0.5531	0.0267	-1.7725	1.0062	0.9534	-0.4469	0.0267	1.7725	1.0062	0.9302	-0.1062	-3.5451	0.808
2004 Banuelos Prieto(29)-PAr1Ac	10.1016/j.cplett.2003.12.076	CCC1=C(C)N2C(=C1C)C(=C1C(C)=C(CC)C(C)=[N+]1[B-]2(F)F)C1=CC=C(COC(C)=O)C=C1	CCOCC	ethoxyethane	522.7	535.2	12.5	0.65	-37.816	19.1314	18.6846	0.4468	-0.5531	0.0267	-1.7725	1.0062	0.9534	-0.4469	0.0267	1.7725	1.0062	0.9302	-0.1062	-3.5451	0.808
2004 Banuelos Prieto(29)-PAr1Ac	10.1016/j.cplett.2003.12.076	CCC1=C(C)N2C(=C1C)C(=C1C(C)=C(CC)C(C)=[N+]1[B-]2(F)F)C1=CC=C(COC(C)=O)C=C1	C1COCCO1	1,4-dioxane	524.6	537.6	13	0.58	-37.6633	19.0621	18.6012	0.461	-0.5531	0.0267	-1.7725	1.0062	0.9534	-0.4469	0.0267	1.7725	1.0062	0.9302	-0.1062	-3.5451	0.808
2004 Banuelos Prieto(29)-PAr1Ac	10.1016/j.cplett.2003.12.076	CCC1=C(C)N2C(=C1C)C(=C1C(C)=C(CC)C(C)=[N+]1[B-]2(F)F)C1=CC=C(COC(C)=O)C=C1	C1CCOC1	oxolane	524.1	537.6	13.5	0.56	-37.6815	19.0803	18.6012	0.4791	-0.5531	0.0267	-1.7725	1.0062	0.9534	-0.4469	0.0267	1.7725	1.0062	0.9302	-0.1062	-3.5451	0.808
2004 Banuelos Prieto(29)-PAr1Ac	10.1016/j.cplett.2003.12.076	CCC1=C(C)N2C(=C1C)C(=C1C(C)=C(CC)C(C)=[N+]1[B-]2(F)F)C1=CC=C(COC(C)=O)C=C1	CN(C)C=O	N,N-dimethylformamide	524.1	538.4	14.3	0.56	-37.6539	19.0803	18.5736	0.5068	-0.5531	0.0267	-1.7725	1.0062	0.9534	-0.4469	0.0267	1.7725	1.0062	0.9302	-0.1062	-3.5451	0.808
2004 Banuelos Prieto(29)-PAr1Ac	10.1016/j.cplett.2003.12.076	CCC1=C(C)N2C(=C1C)C(=C1C(C)=C(CC)C(C)=[N+]1[B-]2(F)F)C1=CC=C(COC(C)=O)C=C1	CC(C)=O	propan-2-one	522.2	536	13.8	0.65	-37.8065	19.1498	18.6567	0.493	-0.5531	0.0267	-1.7725	1.0062	0.9534	-0.4469	0.0267	1.7725	1.0062	0.9302	-0.1062	-3.5451	0.808
2004 Banuelos Prieto(29)-PAr1Ac	10.1016/j.cplett.2003.12.076	CCC1=C(C)N2C(=C1C)C(=C1C(C)=C(CC)C(C)=[N+]1[B-]2(F)F)C1=CC=C(COC(C)=O)C=C1	CCCC(C)=O	pentan-2-one	523.5	536.8	13.3	0.59	-37.7311	19.1022	18.6289	0.4733	-0.5531	0.0267	-1.7725	1.0062	0.9534	-0.4469	0.0267	1.7725	1.0062	0.9302	-0.1062	-3.5451	0.808
2004 Banuelos Prieto(29)-PAr1Ac	10.1016/j.cplett.2003.12.076	CCC1=C(C)N2C(=C1C)C(=C1C(C)=C(CC)C(C)=[N+]1[B-]2(F)F)C1=CC=C(COC(C)=O)C=C1	COC=O	methyl formate	521.9	535.2	13.3	0.75	-37.8454	19.1608	18.6846	0.4762	-0.5531	0.0267	-1.7725	1.0062	0.9534	-0.4469	0.0267	1.7725	1.0062	0.9302	-0.1062	-3.5451	0.808
2004 Banuelos Prieto(29)-PAr1Ac	10.1016/j.cplett.2003.12.076	CCC1=C(C)N2C(=C1C)C(=C1C(C)=C(CC)C(C)=[N+]1[B-]2(F)F)C1=CC=C(COC(C)=O)C=C1	COC(C)=O	methyl acetate	522.2	535.2	13	0.72	-37.8344	19.1498	18.6846	0.4651	-0.5531	0.0267	-1.7725	1.0062	0.9534	-0.4469	0.0267	1.7725	1.0062	0.9302	-0.1062	-3.5451	0.808
2004 Banuelos Prieto(29)-PAr1Ac	10.1016/j.cplett.2003.12.076	CCC1=C(C)N2C(=C1C)C(=C1C(C)=C(CC)C(C)=[N+]1[B-]2(F)F)C1=CC=C(COC(C)=O)C=C1	CCOC(C)=O	ethyl acetate	522.6	536	13.4	0.65	-37.7918	19.1351	18.6567	0.4784	-0.5531	0.0267	-1.7725	1.0062	0.9534	-0.4469	0.0267	1.7725	1.0062	0.9302	-0.1062	-3.5451	0.808
2004 Banuelos Prieto(29)-PAr1Ac	10.1016/j.cplett.2003.12.076	CCC1=C(C)N2C(=C1C)C(=C1C(C)=C(CC)C(C)=[N+]1[B-]2(F)F)C1=CC=C(COC(C)=O)C=C1	CCCCOC(C)=O	butyl acetate	523.6	536.8	13.2	0.63	-37.7275	19.0985	18.6289	0.4696	-0.5531	0.0267	-1.7725	1.0062	0.9534	-0.4469	0.0267	1.7725	1.0062	0.9302	-0.1062	-3.5451	0.808
2004 Banuelos Prieto(29)-PAr1Ac	10.1016/j.cplett.2003.12.076	CCC1=C(C)N2C(=C1C)C(=C1C(C)=C(CC)C(C)=[N+]1[B-]2(F)F)C1=CC=C(COC(C)=O)C=C1	CC#N	acetonitrile	521.6	534.8	13.2	0.69	-37.8704	19.1718	18.6986	0.4732	-0.5531	0.0267	-1.7725	1.0062	0.9534	-0.4469	0.0267	1.7725	1.0062	0.9302	-0.1062	-3.5451	0.808
2004 Banuelos Prieto(29)-PAr1Ac	10.1016/j.cplett.2003.12.076	CCC1=C(C)N2C(=C1C)C(=C1C(C)=C(CC)C(C)=[N+]1[B-]2(F)F)C1=CC=C(COC(C)=O)C=C1	CCCCCCCCO	octan-1-ol	525.8	538.4	12.6	0.61	-37.5922	19.0186	18.5736	0.4451	-0.5531	0.0267	-1.7725	1.0062	0.9534	-0.4469	0.0267	1.7725	1.0062	0.9302	-0.1062	-3.5451	0.808
2004 Banuelos Prieto(29)-PAr1Ac	10.1016/j.cplett.2003.12.076	CCC1=C(C)N2C(=C1C)C(=C1C(C)=C(CC)C(C)=[N+]1[B-]2(F)F)C1=CC=C(COC(C)=O)C=C1	CCCCCCO	hexan-1-ol	525.4	538.4	13	0.58	-37.6067	19.0331	18.5736	0.4596	-0.5531	0.0267	-1.7725	1.0062	0.9534	-0.4469	0.0267	1.7725	1.0062	0.9302	-0.1062	-3.5451	0.808
2004 Banuelos Prieto(29)-PAr1Ac	10.1016/j.cplett.2003.12.076	CCC1=C(C)N2C(=C1C)C(=C1C(C)=C(CC)C(C)=[N+]1[B-]2(F)F)C1=CC=C(COC(C)=O)C=C1	CCCCO	butan-1-ol	524.7	537.6	12.9	0.6	-37.6597	19.0585	18.6012	0.4573	-0.5531	0.0267	-1.7725	1.0062	0.9534	-0.4469	0.0267	1.7725	1.0062	0.9302	-0.1062	-3.5451	0.808
2004 Banuelos Prieto(29)-PAr1Ac	10.1016/j.cplett.2003.12.076	CCC1=C(C)N2C(=C1C)C(=C1C(C)=C(CC)C(C)=[N+]1[B-]2(F)F)C1=CC=C(COC(C)=O)C=C1	CCCO	propan-1-ol	524.1	537.2	13.1	0.63	-37.6954	19.0803	18.615	0.4653	-0.5531	0.0267	-1.7725	1.0062	0.9534	-0.4469	0.0267	1.7725	1.0062	0.9302	-0.1062	-3.5451	0.808
2004 Banuelos Prieto(29)-PAr1Ac	10.1016/j.cplett.2003.12.076	CCC1=C(C)N2C(=C1C)C(=C1C(C)=C(CC)C(C)=[N+]1[B-]2(F)F)C1=CC=C(COC(C)=O)C=C1	CCO	ethanol	523.6	536	12.4	0.68	-37.7553	19.0985	18.6567	0.4418	-0.5531	0.0267	-1.7725	1.0062	0.9534	-0.4469	0.0267	1.7725	1.0062	0.9302	-0.1062	-3.5451	0.808
2004 Banuelos Prieto(29)-PAr1Ac	10.1016/j.cplett.2003.12.076	CCC1=C(C)N2C(=C1C)C(=C1C(C)=C(CC)C(C)=[N+]1[B-]2(F)F)C1=CC=C(COC(C)=O)C=C1	CO	methanol	522.3	535.6	13.3	0.71	-37.8167	19.1461	18.6706	0.4754	-0.5531	0.0267	-1.7725	1.0062	0.9534	-0.4469	0.0267	1.7725	1.0062	0.9302	-0.1062	-3.5451	0.808
2004 Banuelos Prieto(29)-PAr1Ac	10.1016/j.cplett.2003.12.076	CCC1=C(C)N2C(=C1C)C(=C1C(C)=C(CC)C(C)=[N+]1[B-]2(F)F)C1=CC=C(COC(C)=O)C=C1	OCC(F)(F)F	2,2,2-trifluoroethan-1-ol	521.3	535.2	13.9	0.81	-37.8674	19.1828	18.6846	0.4982	-0.5531	0.0267	-1.7725	1.0062	0.9534	-0.4469	0.0267	1.7725	1.0062	0.9302	-0.1062	-3.5451	0.808
2012 Boens(9621)-1	10.1021/jp305551w	CC1=CC=C(C=C1)C1=C2C=C3CCC4=CC=CC=C4C3=[N+]2[B-](F)(F)N2C=CC=C12	CO	methanol	547	560	13	0.84	-36.1387	18.2815	17.8571	0.4244	-0.5564	0.0177	-1.8249	0.6357	0.9811	-0.4436	0.0177	1.8249	0.6357	0.9705	-0.1128	-3.6497	0.7973
2012 Boens(9621)-1	10.1021/jp305551w	CC1=CC=C(C=C1)C1=C2C=C3CCC4=CC=CC=C4C3=[N+]2[B-](F)(F)N2C=CC=C12	CC#N	acetonitrile	546	560	14	0.72	-36.1722	18.315	17.8571	0.4579	-0.5564	0.0177	-1.8249	0.6357	0.9811	-0.4436	0.0177	1.8249	0.6357	0.9705	-0.1128	-3.6497	0.7973
2012 Boens(9621)-1	10.1021/jp305551w	CC1=CC=C(C=C1)C1=C2C=C3CCC4=CC=CC=C4C3=[N+]2[B-](F)(F)N2C=CC=C12	CCOCC	ethoxyethane	549	561	12	0.83	-36.0402	18.2149	17.8253	0.3896	-0.5564	0.0177	-1.8249	0.6357	0.9811	-0.4436	0.0177	1.8249	0.6357	0.9705	-0.1128	-3.6497	0.7973
2012 Boens(9621)-1	10.1021/jp305551w	CC1=CC=C(C=C1)C1=C2C=C3CCC4=CC=CC=C4C3=[N+]2[B-](F)(F)N2C=CC=C12	CC(C)=O	propan-2-one	548	561	13	0.71	-36.0735	18.2482	17.8253	0.4229	-0.5564	0.0177	-1.8249	0.6357	0.9811	-0.4436	0.0177	1.8249	0.6357	0.9705	-0.1128	-3.6497	0.7973
2012 Boens(9621)-1	10.1021/jp305551w	CC1=CC=C(C=C1)C1=C2C=C3CCC4=CC=CC=C4C3=[N+]2[B-](F)(F)N2C=CC=C12	CCOC(C)=O	ethyl acetate	548	561	13	0.78	-36.0735	18.2482	17.8253	0.4229	-0.5564	0.0177	-1.8249	0.6357	0.9811	-0.4436	0.0177	1.8249	0.6357	0.9705	-0.1128	-3.6497	0.7973
2012 Boens(9621)-1	10.1021/jp305551w	CC1=CC=C(C=C1)C1=C2C=C3CCC4=CC=CC=C4C3=[N+]2[B-](F)(F)N2C=CC=C12	CC(C)O	propan-2-ol	549	562	13	0.81	-36.0085	18.2149	17.7936	0.4213	-0.5564	0.0177	-1.8249	0.6357	0.9811	-0.4436	0.0177	1.8249	0.6357	0.9705	-0.1128	-3.6497	0.7973
2012 Boens(9621)-1	10.1021/jp305551w	CC1=CC=C(C=C1)C1=C2C=C3CCC4=CC=CC=C4C3=[N+]2[B-](F)(F)N2C=CC=C12	CCCC#N	butanenitrile	549	562	13	0.87	-36.0085	18.2149	17.7936	0.4213	-0.5564	0.0177	-1.8249	0.6357	0.9811	-0.4436	0.0177	1.8249	0.6357	0.9705	-0.1128	-3.6497	0.7973
2012 Boens(9621)-1	10.1021/jp305551w	CC1=CC=C(C=C1)C1=C2C=C3CCC4=CC=CC=C4C3=[N+]2[B-](F)(F)N2C=CC=C12	CCCCOCCCC	1-butoxybutane	552	563	11	0.81	-35.8779	18.1159	17.762	0.354	-0.5564	0.0177	-1.8249	0.6357	0.9811	-0.4436	0.0177	1.8249	0.6357	0.9705	-0.1128	-3.6497	0.7973
2012 Boens(9621)-1	10.1021/jp305551w	CC1=CC=C(C=C1)C1=C2C=C3CCC4=CC=CC=C4C3=[N+]2[B-](F)(F)N2C=CC=C12	CCCCO	butan-1-ol	551	563	12	0.86	-35.9108	18.1488	17.762	0.3868	-0.5564	0.0177	-1.8249	0.6357	0.9811	-0.4436	0.0177	1.8249	0.6357	0.9705	-0.1128	-3.6497	0.7973
2012 Boens(9621)-1	10.1021/jp305551w	CC1=CC=C(C=C1)C1=C2C=C3CCC4=CC=CC=C4C3=[N+]2[B-](F)(F)N2C=CC=C12	C1CCOC1	oxolane	551	564	13	0.84	-35.8793	18.1488	17.7305	0.4183	-0.5564	0.0177	-1.8249	0.6357	0.9811	-0.4436	0.0177	1.8249	0.6357	0.9705	-0.1128	-3.6497	0.7973
2012 Boens(9621)-1	10.1021/jp305551w	CC1=CC=C(C=C1)C1=C2C=C3CCC4=CC=CC=C4C3=[N+]2[B-](F)(F)N2C=CC=C12	CCCCCO	pentan-1-ol	552	564	12	0.82	-35.8464	18.1159	17.7305	0.3854	-0.5564	0.0177	-1.8249	0.6357	0.9811	-0.4436	0.0177	1.8249	0.6357	0.9705	-0.1128	-3.6497	0.7973
2012 Boens(9621)-1	10.1021/jp305551w	CC1=CC=C(C=C1)C1=C2C=C3CCC4=CC=CC=C4C3=[N+]2[B-](F)(F)N2C=CC=C12	C1COCCO1	1,4-dioxane	552	565	13	0.84	-35.8151	18.1159	17.6991	0.4168	-0.5564	0.0177	-1.8249	0.6357	0.9811	-0.4436	0.0177	1.8249	0.6357	0.9705	-0.1128	-3.6497	0.7973
2012 Boens(9621)-1	10.1021/jp305551w	CC1=CC=C(C=C1)C1=C2C=C3CCC4=CC=CC=C4C3=[N+]2[B-](F)(F)N2C=CC=C12	ClCCl	dichloromethane	553	565	12	0.83	-35.7823	18.0832	17.6991	0.3841	-0.5564	0.0177	-1.8249	0.6357	0.9811	-0.4436	0.0177	1.8249	0.6357	0.9705	-0.1128	-3.6497	0.7973
2012 Boens(9621)-1	10.1021/jp305551w	CC1=CC=C(C=C1)C1=C2C=C3CCC4=CC=CC=C4C3=[N+]2[B-](F)(F)N2C=CC=C12	C1CCCCC1	cyclohexane	554	564	10	0.82	-35.781	18.0505	17.7305	0.32	-0.5564	0.0177	-1.8249	0.6357	0.9811	-0.4436	0.0177	1.8249	0.6357	0.9705	-0.1128	-3.6497	0.7973
2012 Boens(9621)-1	10.1021/jp305551w	CC1=CC=C(C=C1)C1=C2C=C3CCC4=CC=CC=C4C3=[N+]2[B-](F)(F)N2C=CC=C12	CCCCCCCCO	octan-1-ol	553	566	13	0.86	-35.751	18.0832	17.6678	0.4153	-0.5564	0.0177	-1.8249	0.6357	0.9811	-0.4436	0.0177	1.8249	0.6357	0.9705	-0.1128	-3.6497	0.7973
2012 Boens(9621)-1	10.1021/jp305551w	CC1=CC=C(C=C1)C1=C2C=C3CCC4=CC=CC=C4C3=[N+]2[B-](F)(F)N2C=CC=C12	ClC(Cl)Cl	trichloromethane	556	567	11	0.84	-35.6223	17.9856	17.6367	0.3489	-0.5564	0.0177	-1.8249	0.6357	0.9811	-0.4436	0.0177	1.8249	0.6357	0.9705	-0.1128	-3.6497	0.7973
2012 Boens(9621)-1	10.1021/jp305551w	CC1=CC=C(C=C1)C1=C2C=C3CCC4=CC=CC=C4C3=[N+]2[B-](F)(F)N2C=CC=C12	O=C1CCCCC1	cyclohexanone	552	565	13	0.81	-35.8151	18.1159	17.6991	0.4168	-0.5564	0.0177	-1.8249	0.6357	0.9811	-0.4436	0.0177	1.8249	0.6357	0.9705	-0.1128	-3.6497	0.7973
2012 Boens(9621)-1	10.1021/jp305551w	CC1=CC=C(C=C1)C1=C2C=C3CCC4=CC=CC=C4C3=[N+]2[B-](F)(F)N2C=CC=C12	ClC(Cl)(Cl)Cl	tetrachloromethane	556	567	11	0.83	-35.6223	17.9856	17.6367	0.3489	-0.5564	0.0177	-1.8249	0.6357	0.9811	-0.4436	0.0177	1.8249	0.6357	0.9705	-0.1128	-3.6497	0.7973
2012 Boens(9621)-1	10.1021/jp305551w	CC1=CC=C(C=C1)C1=C2C=C3CCC4=CC=CC=C4C3=[N+]2[B-](F)(F)N2C=CC=C12	CC1=CC=CC=C1	toluene	556	567	11	0.87	-35.6223	17.9856	17.6367	0.3489	-0.5564	0.0177	-1.8249	0.6357	0.9811	-0.4436	0.0177	1.8249	0.6357	0.9705	-0.1128	-3.6497	0.7973
2012 Boens(9621)-1	10.1021/jp305551w	CC1=CC=C(C=C1)C1=C2C=C3CCC4=CC=CC=C4C3=[N+]2[B-](F)(F)N2C=CC=C12	ClC1=CC=CC=C1	chlorobenzene	557	570	13	0.82	-35.4972	17.9533	17.5439	0.4095	-0.5564	0.0177	-1.8249	0.6357	0.9811	-0.4436	0.0177	1.8249	0.6357	0.9705	-0.1128	-3.6497	0.7973
2010 Leen(2016)-3	10.1002/asia.201000248	CC1=CC=C(C=C1)C1=C2C=C3C(OC4=CC=CC=C34)=[N+]2[B-](F)(F)N2C3=C(C=C12)C1=CC=CC=C1O3	CO	methanol	576	590	14	0.63	-34.3103	17.3611	16.9492	0.412	-0.5584	0.0316	-1.7905	1.073	0.9426	-0.4416	0.0316	1.7905	1.073	0.9111	-0.1168	-3.581	0.7908
2010 Leen(2016)-3	10.1002/asia.201000248	CC1=CC=C(C=C1)C1=C2C=C3C(OC4=CC=CC=C34)=[N+]2[B-](F)(F)N2C3=C(C=C12)C1=CC=CC=C1O3	CC#N	acetonitrile	578	592	14	0.58	-34.1929	17.301	16.8919	0.4091	-0.5584	0.0316	-1.7905	1.073	0.9426	-0.4416	0.0316	1.7905	1.073	0.9111	-0.1168	-3.581	0.7908
2010 Leen(2016)-3	10.1002/asia.201000248	CC1=CC=C(C=C1)C1=C2C=C3C(OC4=CC=CC=C34)=[N+]2[B-](F)(F)N2C3=C(C=C12)C1=CC=CC=C1O3	CCOCC	ethoxyethane	578	593	15	0.69	-34.1644	17.301	16.8634	0.4376	-0.5584	0.0316	-1.7905	1.073	0.9426	-0.4416	0.0316	1.7905	1.073	0.9111	-0.1168	-3.581	0.7908
2010 Leen(2016)-3	10.1002/asia.201000248	CC1=CC=C(C=C1)C1=C2C=C3C(OC4=CC=CC=C34)=[N+]2[B-](F)(F)N2C3=C(C=C12)C1=CC=CC=C1O3	CC(C)=O	propan-2-one	577	593	16	0.58	-34.1944	17.331	16.8634	0.4676	-0.5584	0.0316	-1.7905	1.073	0.9426	-0.4416	0.0316	1.7905	1.073	0.9111	-0.1168	-3.581	0.7908
2010 Leen(2016)-3	10.1002/asia.201000248	CC1=CC=C(C=C1)C1=C2C=C3C(OC4=CC=CC=C34)=[N+]2[B-](F)(F)N2C3=C(C=C12)C1=CC=CC=C1O3	CCOC(C)=O	ethyl acetate	579	593	14	0.61	-34.1346	17.2712	16.8634	0.4078	-0.5584	0.0316	-1.7905	1.073	0.9426	-0.4416	0.0316	1.7905	1.073	0.9111	-0.1168	-3.581	0.7908
2010 Leen(2016)-3	10.1002/asia.201000248	CC1=CC=C(C=C1)C1=C2C=C3C(OC4=CC=CC=C34)=[N+]2[B-](F)(F)N2C3=C(C=C12)C1=CC=CC=C1O3	CC(C)O	propan-2-ol	580	593	13	0.62	-34.1048	17.2414	16.8634	0.378	-0.5584	0.0316	-1.7905	1.073	0.9426	-0.4416	0.0316	1.7905	1.073	0.9111	-0.1168	-3.581	0.7908
2010 Leen(2016)-3	10.1002/asia.201000248	CC1=CC=C(C=C1)C1=C2C=C3C(OC4=CC=CC=C34)=[N+]2[B-](F)(F)N2C3=C(C=C12)C1=CC=CC=C1O3	CCCC#N	butanenitrile	579	593	14	0.64	-34.1346	17.2712	16.8634	0.4078	-0.5584	0.0316	-1.7905	1.073	0.9426	-0.4416	0.0316	1.7905	1.073	0.9111	-0.1168	-3.581	0.7908
2010 Leen(2016)-3	10.1002/asia.201000248	CC1=CC=C(C=C1)C1=C2C=C3C(OC4=CC=CC=C34)=[N+]2[B-](F)(F)N2C3=C(C=C12)C1=CC=CC=C1O3	CCCCOCCCC	1-butoxybutane	582	594	12	0.77	-34.0171	17.1821	16.835	0.3471	-0.5584	0.0316	-1.7905	1.073	0.9426	-0.4416	0.0316	1.7905	1.073	0.9111	-0.1168	-3.581	0.7908
2010 Leen(2016)-3	10.1002/asia.201000248	CC1=CC=C(C=C1)C1=C2C=C3C(OC4=CC=CC=C34)=[N+]2[B-](F)(F)N2C3=C(C=C12)C1=CC=CC=C1O3	CCCCO	butan-1-ol	582	594	12	0.58	-34.0171	17.1821	16.835	0.3471	-0.5584	0.0316	-1.7905	1.073	0.9426	-0.4416	0.0316	1.7905	1.073	0.9111	-0.1168	-3.581	0.7908
2010 Leen(2016)-3	10.1002/asia.201000248	CC1=CC=C(C=C1)C1=C2C=C3C(OC4=CC=CC=C34)=[N+]2[B-](F)(F)N2C3=C(C=C12)C1=CC=CC=C1O3	C1CCOC1	oxolane	580	595	15	0.56	-34.0481	17.2414	16.8067	0.4347	-0.5584	0.0316	-1.7905	1.073	0.9426	-0.4416	0.0316	1.7905	1.073	0.9111	-0.1168	-3.581	0.7908
2010 Leen(2016)-3	10.1002/asia.201000248	CC1=CC=C(C=C1)C1=C2C=C3C(OC4=CC=CC=C34)=[N+]2[B-](F)(F)N2C3=C(C=C12)C1=CC=CC=C1O3	CCCCCO	pentan-1-ol	582	596	14	0.62	-33.9607	17.1821	16.7785	0.4036	-0.5584	0.0316	-1.7905	1.073	0.9426	-0.4416	0.0316	1.7905	1.073	0.9111	-0.1168	-3.581	0.7908
2010 Leen(2016)-3	10.1002/asia.201000248	CC1=CC=C(C=C1)C1=C2C=C3C(OC4=CC=CC=C34)=[N+]2[B-](F)(F)N2C3=C(C=C12)C1=CC=CC=C1O3	C1COCCO1	1,4-dioxane	583	596	13	0.62	-33.9312	17.1527	16.7785	0.3741	-0.5584	0.0316	-1.7905	1.073	0.9426	-0.4416	0.0316	1.7905	1.073	0.9111	-0.1168	-3.581	0.7908
2010 Leen(2016)-3	10.1002/asia.201000248	CC1=CC=C(C=C1)C1=C2C=C3C(OC4=CC=CC=C34)=[N+]2[B-](F)(F)N2C3=C(C=C12)C1=CC=CC=C1O3	ClCCl	dichloromethane	583	597	14	0.63	-33.9031	17.1527	16.7504	0.4022	-0.5584	0.0316	-1.7905	1.073	0.9426	-0.4416	0.0316	1.7905	1.073	0.9111	-0.1168	-3.581	0.7908
2010 Leen(2016)-3	10.1002/asia.201000248	CC1=CC=C(C=C1)C1=C2C=C3C(OC4=CC=CC=C34)=[N+]2[B-](F)(F)N2C3=C(C=C12)C1=CC=CC=C1O3	C1CCCCC1	cyclohexane	583	593	10	0.65	-34.0161	17.1527	16.8634	0.2893	-0.5584	0.0316	-1.7905	1.073	0.9426	-0.4416	0.0316	1.7905	1.073	0.9111	-0.1168	-3.581	0.7908
2010 Leen(2016)-3	10.1002/asia.201000248	CC1=CC=C(C=C1)C1=C2C=C3C(OC4=CC=CC=C34)=[N+]2[B-](F)(F)N2C3=C(C=C12)C1=CC=CC=C1O3	CN(C)C=O	N,N-dimethylformamide	580	597	17	0.51	-33.9918	17.2414	16.7504	0.491	-0.5584	0.0316	-1.7905	1.073	0.9426	-0.4416	0.0316	1.7905	1.073	0.9111	-0.1168	-3.581	0.7908
2010 Leen(2016)-3	10.1002/asia.201000248	CC1=CC=C(C=C1)C1=C2C=C3C(OC4=CC=CC=C34)=[N+]2[B-](F)(F)N2C3=C(C=C12)C1=CC=CC=C1O3	CCCCCCCCCCO	decan-1-ol	584	597	13	0.65	-33.8737	17.1233	16.7504	0.3729	-0.5584	0.0316	-1.7905	1.073	0.9426	-0.4416	0.0316	1.7905	1.073	0.9111	-0.1168	-3.581	0.7908
2010 Leen(2016)-3	10.1002/asia.201000248	CC1=CC=C(C=C1)C1=C2C=C3C(OC4=CC=CC=C34)=[N+]2[B-](F)(F)N2C3=C(C=C12)C1=CC=CC=C1O3	ClC(Cl)Cl	trichloromethane	586	599	13	0.63	-33.7593	17.0648	16.6945	0.3704	-0.5584	0.0316	-1.7905	1.073	0.9426	-0.4416	0.0316	1.7905	1.073	0.9111	-0.1168	-3.581	0.7908
2010 Leen(2016)-3	10.1002/asia.201000248	CC1=CC=C(C=C1)C1=C2C=C3C(OC4=CC=CC=C34)=[N+]2[B-](F)(F)N2C3=C(C=C12)C1=CC=CC=C1O3	ClC(Cl)(Cl)Cl	tetrachloromethane	588	598	10	0.59	-33.7292	17.0068	16.7224	0.2844	-0.5584	0.0316	-1.7905	1.073	0.9426	-0.4416	0.0316	1.7905	1.073	0.9111	-0.1168	-3.581	0.7908
2010 Leen(2016)-3	10.1002/asia.201000248	CC1=CC=C(C=C1)C1=C2C=C3C(OC4=CC=CC=C34)=[N+]2[B-](F)(F)N2C3=C(C=C12)C1=CC=CC=C1O3	CS(C)=O	methanesulfinylmethane	587	599	12	0.75	-33.7303	17.0358	16.6945	0.3413	-0.5584	0.0316	-1.7905	1.073	0.9426	-0.4416	0.0316	1.7905	1.073	0.9111	-0.1168	-3.581	0.7908
2010 Leen(2016)-3	10.1002/asia.201000248	CC1=CC=C(C=C1)C1=C2C=C3C(OC4=CC=CC=C34)=[N+]2[B-](F)(F)N2C3=C(C=C12)C1=CC=CC=C1O3	CC1=CC=CC=C1	toluene	587	602	15	0.58	-33.6471	17.0358	16.6113	0.4245	-0.5584	0.0316	-1.7905	1.073	0.9426	-0.4416	0.0316	1.7905	1.073	0.9111	-0.1168	-3.581	0.7908
2015 Jiao -1	10.1039/C5RA17419H	CC1=C2C=CC=[N+]2[B-](F)(F)N2C=CC=C12	CO	methanol	491	500	9	1	-40.3666	20.3666	20	0.3666	-0.564	0.0326	-2.4034	1.3086	0.9614	-0.436	0.0326	2.4034	1.3086	0.9369	-0.128	-4.8067	0.7731
2015 Jiao -1	10.1039/C5RA17419H	CC1=C2C=CC=[N+]2[B-](F)(F)N2C=CC=C12	CC#N	acetonitrile	489	499	10	1	-40.49	20.4499	20.0401	0.4098	-0.564	0.0326	-2.4034	1.3086	0.9614	-0.436	0.0326	2.4034	1.3086	0.9369	-0.128	-4.8067	0.7731
2015 Jiao -1	10.1039/C5RA17419H	CC1=C2C=CC=[N+]2[B-](F)(F)N2C=CC=C12	CCOCC	ethoxyethane	493	501	8	1	-40.2441	20.284	19.9601	0.3239	-0.564	0.0326	-2.4034	1.3086	0.9614	-0.436	0.0326	2.4034	1.3086	0.9369	-0.128	-4.8067	0.7731
2015 Jiao -1	10.1039/C5RA17419H	CC1=C2C=CC=[N+]2[B-](F)(F)N2C=CC=C12	CC(C)=O	propan-2-one	490	500	10	1	-40.4082	20.4082	20	0.4082	-0.564	0.0326	-2.4034	1.3086	0.9614	-0.436	0.0326	2.4034	1.3086	0.9369	-0.128	-4.8067	0.7731
2015 Jiao -1	10.1039/C5RA17419H	CC1=C2C=CC=[N+]2[B-](F)(F)N2C=CC=C12	CC(C)(C)COCC(C)(C)C	1-(2,2-dimethylpropoxy)-2,2-dimethylpropane	493	501	8	1	-40.2441	20.284	19.9601	0.3239	-0.564	0.0326	-2.4034	1.3086	0.9614	-0.436	0.0326	2.4034	1.3086	0.9369	-0.128	-4.8067	0.7731
2015 Jiao -1	10.1039/C5RA17419H	CC1=C2C=CC=[N+]2[B-](F)(F)N2C=CC=C12	CCOC(C)=O	ethyl acetate	491	500	9	1	-40.3666	20.3666	20	0.3666	-0.564	0.0326	-2.4034	1.3086	0.9614	-0.436	0.0326	2.4034	1.3086	0.9369	-0.128	-4.8067	0.7731
2015 Jiao -1	10.1039/C5RA17419H	CC1=C2C=CC=[N+]2[B-](F)(F)N2C=CC=C12	CCCCCC	hexane	496	501	5	1	-40.1214	20.1613	19.9601	0.2012	-0.564	0.0326	-2.4034	1.3086	0.9614	-0.436	0.0326	2.4034	1.3086	0.9369	-0.128	-4.8067	0.7731
2015 Jiao -1	10.1039/C5RA17419H	CC1=C2C=CC=[N+]2[B-](F)(F)N2C=CC=C12	CCCCOCCCC	1-butoxybutane	496	503	7	1	-40.042	20.1613	19.8807	0.2806	-0.564	0.0326	-2.4034	1.3086	0.9614	-0.436	0.0326	2.4034	1.3086	0.9369	-0.128	-4.8067	0.7731
2015 Jiao -1	10.1039/C5RA17419H	CC1=C2C=CC=[N+]2[B-](F)(F)N2C=CC=C12	C1CCOC1	oxolane	493	502	9	1	-40.2043	20.284	19.9203	0.3637	-0.564	0.0326	-2.4034	1.3086	0.9614	-0.436	0.0326	2.4034	1.3086	0.9369	-0.128	-4.8067	0.7731
2015 Jiao -1	10.1039/C5RA17419H	CC1=C2C=CC=[N+]2[B-](F)(F)N2C=CC=C12	ClCCl	dichloromethane	495	503	8	1	-40.0827	20.202	19.8807	0.3213	-0.564	0.0326	-2.4034	1.3086	0.9614	-0.436	0.0326	2.4034	1.3086	0.9369	-0.128	-4.8067	0.7731
2015 Jiao -1	10.1039/C5RA17419H	CC1=C2C=CC=[N+]2[B-](F)(F)N2C=CC=C12	ClC(Cl)Cl	trichloromethane	497	504	7	1	-39.962	20.1207	19.8413	0.2795	-0.564	0.0326	-2.4034	1.3086	0.9614	-0.436	0.0326	2.4034	1.3086	0.9369	-0.128	-4.8067	0.7731
2015 Jiao -1	10.1039/C5RA17419H	CC1=C2C=CC=[N+]2[B-](F)(F)N2C=CC=C12	CC1=CC=CC=C1	toluene	498	507	9	1	-39.8042	20.0803	19.7239	0.3565	-0.564	0.0326	-2.4034	1.3086	0.9614	-0.436	0.0326	2.4034	1.3086	0.9369	-0.128	-4.8067	0.7731
2015 Jiao -1	10.1039/C5RA17419H	CC1=C2C=CC=[N+]2[B-](F)(F)N2C=CC=C12	ClC1=CC=CC=C1	chlorobenzene	499	507	8	1	-39.7639	20.0401	19.7239	0.3162	-0.564	0.0326	-2.4034	1.3086	0.9614	-0.436	0.0326	2.4034	1.3086	0.9369	-0.128	-4.8067	0.7731
2019 Ali-23	10.1039/c9dt02309g	CC1=C(C(C)=C2N1[B-](F)(F)[N+]1=CC(=C(C)C1=C2C1=CC=CC=C1)C1=CC=C(C=C(Br)Br)C=C1)C1=CC=C(C=C(Br)Br)C=C1	CO	methanol	526.5	559	32.5		-36.8824	18.9934	17.8891	1.1043	-0.5641	0.03	-1.8109	1.0958	0.9725	-0.4359	0.03	1.8109	1.0958	0.9547	-0.1282	-3.6219	0.7728
2019 Ali-23	10.1039/c9dt02309g	CC1=C(C(C)=C2N1[B-](F)(F)[N+]1=CC(=C(C)C1=C2C1=CC=CC=C1)C1=CC=C(C=C(Br)Br)C=C1)C1=CC=C(C=C(Br)Br)C=C1	CC#N	acetonitrile	527	560	33		-36.8325	18.9753	17.8571	1.1182	-0.5641	0.03	-1.8109	1.0958	0.9725	-0.4359	0.03	1.8109	1.0958	0.9547	-0.1282	-3.6219	0.7728
2019 Ali-23	10.1039/c9dt02309g	CC1=C(C(C)=C2N1[B-](F)(F)[N+]1=CC(=C(C)C1=C2C1=CC=CC=C1)C1=CC=C(C=C(Br)Br)C=C1)C1=CC=C(C=C(Br)Br)C=C1	CCOC(C)=O	ethyl acetate	529	560.5	31.5		-36.7448	18.9036	17.8412	1.0624	-0.5641	0.03	-1.8109	1.0958	0.9725	-0.4359	0.03	1.8109	1.0958	0.9547	-0.1282	-3.6219	0.7728
2019 Ali-23	10.1039/c9dt02309g	CC1=C(C(C)=C2N1[B-](F)(F)[N+]1=CC(=C(C)C1=C2C1=CC=CC=C1)C1=CC=C(C=C(Br)Br)C=C1)C1=CC=C(C=C(Br)Br)C=C1	C1CCOC1	oxolane	532	564	32		-36.5275	18.797	17.7305	1.0665	-0.5641	0.03	-1.8109	1.0958	0.9725	-0.4359	0.03	1.8109	1.0958	0.9547	-0.1282	-3.6219	0.7728
2019 Ali-23	10.1039/c9dt02309g	CC1=C(C(C)=C2N1[B-](F)(F)[N+]1=CC(=C(C)C1=C2C1=CC=CC=C1)C1=CC=C(C=C(Br)Br)C=C1)C1=CC=C(C=C(Br)Br)C=C1	C1COCCO1	1,4-dioxane	533	564	31		-36.4922	18.7617	17.7305	1.0312	-0.5641	0.03	-1.8109	1.0958	0.9725	-0.4359	0.03	1.8109	1.0958	0.9547	-0.1282	-3.6219	0.7728
2019 Ali-23	10.1039/c9dt02309g	CC1=C(C(C)=C2N1[B-](F)(F)[N+]1=CC(=C(C)C1=C2C1=CC=CC=C1)C1=CC=C(C=C(Br)Br)C=C1)C1=CC=C(C=C(Br)Br)C=C1	ClCCl	dichloromethane	531	564	33		-36.5629	18.8324	17.7305	1.1019	-0.5641	0.03	-1.8109	1.0958	0.9725	-0.4359	0.03	1.8109	1.0958	0.9547	-0.1282	-3.6219	0.7728
2019 Ali-23	10.1039/c9dt02309g	CC1=C(C(C)=C2N1[B-](F)(F)[N+]1=CC(=C(C)C1=C2C1=CC=CC=C1)C1=CC=C(C=C(Br)Br)C=C1)C1=CC=C(C=C(Br)Br)C=C1	ClC(Cl)Cl	trichloromethane	533	564.5	31.5		-36.4765	18.7617	17.7148	1.0469	-0.5641	0.03	-1.8109	1.0958	0.9725	-0.4359	0.03	1.8109	1.0958	0.9547	-0.1282	-3.6219	0.7728
2019 Ali-23	10.1039/c9dt02309g	CC1=C(C(C)=C2N1[B-](F)(F)[N+]1=CC(=C(C)C1=C2C1=CC=CC=C1)C1=CC=C(C=C(Br)Br)C=C1)C1=CC=C(C=C(Br)Br)C=C1	C1CCCCC1	cyclohexane	534	563.5	29.5		-36.4728	18.7266	17.7462	0.9804	-0.5641	0.03	-1.8109	1.0958	0.9725	-0.4359	0.03	1.8109	1.0958	0.9547	-0.1282	-3.6219	0.7728
2019 Ali-23	10.1039/c9dt02309g	CC1=C(C(C)=C2N1[B-](F)(F)[N+]1=CC(=C(C)C1=C2C1=CC=CC=C1)C1=CC=C(C=C(Br)Br)C=C1)C1=CC=C(C=C(Br)Br)C=C1	CN(C)C=O	N,N-dimethylformamide	533	565.5	32.5		-36.4452	18.7617	17.6835	1.0783	-0.5641	0.03	-1.8109	1.0958	0.9725	-0.4359	0.03	1.8109	1.0958	0.9547	-0.1282	-3.6219	0.7728
2019 Ali-23	10.1039/c9dt02309g	CC1=C(C(C)=C2N1[B-](F)(F)[N+]1=CC(=C(C)C1=C2C1=CC=CC=C1)C1=CC=C(C=C(Br)Br)C=C1)C1=CC=C(C=C(Br)Br)C=C1	CS(C)=O	methanesulfinylmethane	533.5	566	32.5		-36.412	18.7441	17.6678	1.0763	-0.5641	0.03	-1.8109	1.0958	0.9725	-0.4359	0.03	1.8109	1.0958	0.9547	-0.1282	-3.6219	0.7728
2019 Ali-23	10.1039/c9dt02309g	CC1=C(C(C)=C2N1[B-](F)(F)[N+]1=CC(=C(C)C1=C2C1=CC=CC=C1)C1=CC=C(C=C(Br)Br)C=C1)C1=CC=C(C=C(Br)Br)C=C1	CC1=CC=CC=C1	toluene	535	566.5	31.5		-36.3438	18.6916	17.6523	1.0393	-0.5641	0.03	-1.8109	1.0958	0.9725	-0.4359	0.03	1.8109	1.0958	0.9547	-0.1282	-3.6219	0.7728
2015 Waddell-6	10.1016/j.dyepig.2015.01.010	CCCCC1=C2C(C)=C(CC)C(C)=[N+]2[B-](F)(F)N2C(C)=C(CC)C(C)=C12	CC(O)=O	acetic acid	542	560	18		-36.3073	18.4502	17.8571	0.593	-0.5643	0.0315	-2.0364	1.1406	0.9552	-0.4358	0.0315	2.0364	1.1406	0.9269	-0.1285	-4.0727	0.7723
2015 Waddell-6	10.1016/j.dyepig.2015.01.010	CCCCC1=C2C(C)=C(CC)C(C)=[N+]2[B-](F)(F)N2C(C)=C(CC)C(C)=C12	CC(C)=O	propan-2-one	542	560	18		-36.3073	18.4502	17.8571	0.593	-0.5643	0.0315	-2.0364	1.1406	0.9552	-0.4358	0.0315	2.0364	1.1406	0.9269	-0.1285	-4.0727	0.7723
2015 Waddell-6	10.1016/j.dyepig.2015.01.010	CCCCC1=C2C(C)=C(CC)C(C)=[N+]2[B-](F)(F)N2C(C)=C(CC)C(C)=C12	CC#N	acetonitrile	540	559	19		-36.4076	18.5185	17.8891	0.6294	-0.5643	0.0315	-2.0364	1.1406	0.9552	-0.4358	0.0315	2.0364	1.1406	0.9269	-0.1285	-4.0727	0.7723
2015 Waddell-6	10.1016/j.dyepig.2015.01.010	CCCCC1=C2C(C)=C(CC)C(C)=[N+]2[B-](F)(F)N2C(C)=C(CC)C(C)=C12	CCCCO	butan-1-ol	545	563	18		-36.1106	18.3486	17.762	0.5866	-0.5643	0.0315	-2.0364	1.1406	0.9552	-0.4358	0.0315	2.0364	1.1406	0.9269	-0.1285	-4.0727	0.7723
2015 Waddell-6	10.1016/j.dyepig.2015.01.010	CCCCC1=C2C(C)=C(CC)C(C)=[N+]2[B-](F)(F)N2C(C)=C(CC)C(C)=C12	CC(C)(C)O	2-methylpropan-2-ol	545	563	18		-36.1106	18.3486	17.762	0.5866	-0.5643	0.0315	-2.0364	1.1406	0.9552	-0.4358	0.0315	2.0364	1.1406	0.9269	-0.1285	-4.0727	0.7723
2015 Waddell-6	10.1016/j.dyepig.2015.01.010	CCCCC1=C2C(C)=C(CC)C(C)=[N+]2[B-](F)(F)N2C(C)=C(CC)C(C)=C12	CCOCC	ethoxyethane	543	560	17		-36.2733	18.4162	17.8571	0.5591	-0.5643	0.0315	-2.0364	1.1406	0.9552	-0.4358	0.0315	2.0364	1.1406	0.9269	-0.1285	-4.0727	0.7723
2015 Waddell-6	10.1016/j.dyepig.2015.01.010	CCCCC1=C2C(C)=C(CC)C(C)=[N+]2[B-](F)(F)N2C(C)=C(CC)C(C)=C12	CS(C)=O	methanesulfinylmethane	544	562	18		-36.1759	18.3824	17.7936	0.5888	-0.5643	0.0315	-2.0364	1.1406	0.9552	-0.4358	0.0315	2.0364	1.1406	0.9269	-0.1285	-4.0727	0.7723
2015 Waddell-6	10.1016/j.dyepig.2015.01.010	CCCCC1=C2C(C)=C(CC)C(C)=[N+]2[B-](F)(F)N2C(C)=C(CC)C(C)=C12	C1COCCO1	1,4-dioxane	544	562	18		-36.1759	18.3824	17.7936	0.5888	-0.5643	0.0315	-2.0364	1.1406	0.9552	-0.4358	0.0315	2.0364	1.1406	0.9269	-0.1285	-4.0727	0.7723
2015 Waddell-6	10.1016/j.dyepig.2015.01.010	CCCCC1=C2C(C)=C(CC)C(C)=[N+]2[B-](F)(F)N2C(C)=C(CC)C(C)=C12	CCO	ethanol	544	560	16		-36.2395	18.3824	17.8571	0.5252	-0.5643	0.0315	-2.0364	1.1406	0.9552	-0.4358	0.0315	2.0364	1.1406	0.9269	-0.1285	-4.0727	0.7723
2015 Waddell-6	10.1016/j.dyepig.2015.01.010	CCCCC1=C2C(C)=C(CC)C(C)=[N+]2[B-](F)(F)N2C(C)=C(CC)C(C)=C12	CCOC(C)=O	ethyl acetate	542	561	19		-36.2755	18.4502	17.8253	0.6249	-0.5643	0.0315	-2.0364	1.1406	0.9552	-0.4358	0.0315	2.0364	1.1406	0.9269	-0.1285	-4.0727	0.7723
2015 Waddell-6	10.1016/j.dyepig.2015.01.010	CCCCC1=C2C(C)=C(CC)C(C)=[N+]2[B-](F)(F)N2C(C)=C(CC)C(C)=C12	OCCO	ethane-1,2-diol	545	563	18		-36.1106	18.3486	17.762	0.5866	-0.5643	0.0315	-2.0364	1.1406	0.9552	-0.4358	0.0315	2.0364	1.1406	0.9269	-0.1285	-4.0727	0.7723
2015 Waddell-6	10.1016/j.dyepig.2015.01.010	CCCCC1=C2C(C)=C(CC)C(C)=[N+]2[B-](F)(F)N2C(C)=C(CC)C(C)=C12	CO	methanol	542	560	18		-36.3073	18.4502	17.8571	0.593	-0.5643	0.0315	-2.0364	1.1406	0.9552	-0.4358	0.0315	2.0364	1.1406	0.9269	-0.1285	-4.0727	0.7723
2015 Waddell-6	10.1016/j.dyepig.2015.01.010	CCCCC1=C2C(C)=C(CC)C(C)=[N+]2[B-](F)(F)N2C(C)=C(CC)C(C)=C12	CC1CCCCC1	methylcyclohexane	547	564	17		-36.012	18.2815	17.7305	0.551	-0.5643	0.0315	-2.0364	1.1406	0.9552	-0.4358	0.0315	2.0364	1.1406	0.9269	-0.1285	-4.0727	0.7723
2015 Waddell-6	10.1016/j.dyepig.2015.01.010	CCCCC1=C2C(C)=C(CC)C(C)=[N+]2[B-](F)(F)N2C(C)=C(CC)C(C)=C12	CCCCC	pentane	545	562	17		-36.1422	18.3486	17.7936	0.555	-0.5643	0.0315	-2.0364	1.1406	0.9552	-0.4358	0.0315	2.0364	1.1406	0.9269	-0.1285	-4.0727	0.7723
2015 Waddell-6	10.1016/j.dyepig.2015.01.010	CCCCC1=C2C(C)=C(CC)C(C)=[N+]2[B-](F)(F)N2C(C)=C(CC)C(C)=C12	CC(C)O	propan-2-ol	545	562	17		-36.1422	18.3486	17.7936	0.555	-0.5643	0.0315	-2.0364	1.1406	0.9552	-0.4358	0.0315	2.0364	1.1406	0.9269	-0.1285	-4.0727	0.7723
2015 Waddell-6	10.1016/j.dyepig.2015.01.010	CCCCC1=C2C(C)=C(CC)C(C)=[N+]2[B-](F)(F)N2C(C)=C(CC)C(C)=C12	C1CCOC1	oxolane	544	561	17		-36.2077	18.3824	17.8253	0.557	-0.5643	0.0315	-2.0364	1.1406	0.9552	-0.4358	0.0315	2.0364	1.1406	0.9269	-0.1285	-4.0727	0.7723
2012 Boens(9621)-2	10.1021/jp305551w	CC1=CC=C(C=C1)C1=C2C=C3CCC4=CC=CC=C4C3=[N+]2[B-](F)(F)N2C1=CC1=C2C2=CC=CC=C2CC1	CO	methanol	613	625	12	0.91	-32.3132	16.3132	16	0.3132	-0.5672	0.0229	-2.0174	0.7348	0.9699	-0.4328	0.0229	2.0174	0.7348	0.9493	-0.1344	-4.0348	0.763
2012 Boens(9621)-2	10.1021/jp305551w	CC1=CC=C(C=C1)C1=C2C=C3CCC4=CC=CC=C4C3=[N+]2[B-](F)(F)N2C1=CC1=C2C2=CC=CC=C2CC1	CC#N	acetonitrile	613	625	12	0.91	-32.3132	16.3132	16	0.3132	-0.5672	0.0229	-2.0174	0.7348	0.9699	-0.4328	0.0229	2.0174	0.7348	0.9493	-0.1344	-4.0348	0.763
2012 Boens(9621)-2	10.1021/jp305551w	CC1=CC=C(C=C1)C1=C2C=C3CCC4=CC=CC=C4C3=[N+]2[B-](F)(F)N2C1=CC1=C2C2=CC=CC=C2CC1	CCOCC	ethoxyethane	615	625	10	0.97	-32.2602	16.2602	16	0.2602	-0.5672	0.0229	-2.0174	0.7348	0.9699	-0.4328	0.0229	2.0174	0.7348	0.9493	-0.1344	-4.0348	0.763
2012 Boens(9621)-2	10.1021/jp305551w	CC1=CC=C(C=C1)C1=C2C=C3CCC4=CC=CC=C4C3=[N+]2[B-](F)(F)N2C1=CC1=C2C2=CC=CC=C2CC1	CC(C)=O	propan-2-one	613	626	13	0.94	-32.2877	16.3132	15.9744	0.3388	-0.5672	0.0229	-2.0174	0.7348	0.9699	-0.4328	0.0229	2.0174	0.7348	0.9493	-0.1344	-4.0348	0.763
2012 Boens(9621)-2	10.1021/jp305551w	CC1=CC=C(C=C1)C1=C2C=C3CCC4=CC=CC=C4C3=[N+]2[B-](F)(F)N2C1=CC1=C2C2=CC=CC=C2CC1	CCOC(C)=O	ethyl acetate	614	626	12	1	-32.2611	16.2866	15.9744	0.3122	-0.5672	0.0229	-2.0174	0.7348	0.9699	-0.4328	0.0229	2.0174	0.7348	0.9493	-0.1344	-4.0348	0.763
2012 Boens(9621)-2	10.1021/jp305551w	CC1=CC=C(C=C1)C1=C2C=C3CCC4=CC=CC=C4C3=[N+]2[B-](F)(F)N2C1=CC1=C2C2=CC=CC=C2CC1	CC(C)O	propan-2-ol	616	627	11	0.92	-32.1827	16.2338	15.949	0.2848	-0.5672	0.0229	-2.0174	0.7348	0.9699	-0.4328	0.0229	2.0174	0.7348	0.9493	-0.1344	-4.0348	0.763
2012 Boens(9621)-2	10.1021/jp305551w	CC1=CC=C(C=C1)C1=C2C=C3CCC4=CC=CC=C4C3=[N+]2[B-](F)(F)N2C1=CC1=C2C2=CC=CC=C2CC1	CCCC#N	butanenitrile	615	627	12	0.97	-32.2091	16.2602	15.949	0.3112	-0.5672	0.0229	-2.0174	0.7348	0.9699	-0.4328	0.0229	2.0174	0.7348	0.9493	-0.1344	-4.0348	0.763
2012 Boens(9621)-2	10.1021/jp305551w	CC1=CC=C(C=C1)C1=C2C=C3CCC4=CC=CC=C4C3=[N+]2[B-](F)(F)N2C1=CC1=C2C2=CC=CC=C2CC1	CCCCOCCCC	1-butoxybutane	618	628	10	1	-32.1048	16.1812	15.9236	0.2577	-0.5672	0.0229	-2.0174	0.7348	0.9699	-0.4328	0.0229	2.0174	0.7348	0.9493	-0.1344	-4.0348	0.763
2012 Boens(9621)-2	10.1021/jp305551w	CC1=CC=C(C=C1)C1=C2C=C3CCC4=CC=CC=C4C3=[N+]2[B-](F)(F)N2C1=CC1=C2C2=CC=CC=C2CC1	CCCCO	butan-1-ol	617	628	11	0.98	-32.131	16.2075	15.9236	0.2839	-0.5672	0.0229	-2.0174	0.7348	0.9699	-0.4328	0.0229	2.0174	0.7348	0.9493	-0.1344	-4.0348	0.763
2012 Boens(9621)-2	10.1021/jp305551w	CC1=CC=C(C=C1)C1=C2C=C3CCC4=CC=CC=C4C3=[N+]2[B-](F)(F)N2C1=CC1=C2C2=CC=CC=C2CC1	C1CCOC1	oxolane	617	629	12	1	-32.1057	16.2075	15.8983	0.3092	-0.5672	0.0229	-2.0174	0.7348	0.9699	-0.4328	0.0229	2.0174	0.7348	0.9493	-0.1344	-4.0348	0.763
2012 Boens(9621)-2	10.1021/jp305551w	CC1=CC=C(C=C1)C1=C2C=C3CCC4=CC=CC=C4C3=[N+]2[B-](F)(F)N2C1=CC1=C2C2=CC=CC=C2CC1	CCCCCO	pentan-1-ol	618	629	11	0.92	-32.0795	16.1812	15.8983	0.283	-0.5672	0.0229	-2.0174	0.7348	0.9699	-0.4328	0.0229	2.0174	0.7348	0.9493	-0.1344	-4.0348	0.763
2012 Boens(9621)-2	10.1021/jp305551w	CC1=CC=C(C=C1)C1=C2C=C3CCC4=CC=CC=C4C3=[N+]2[B-](F)(F)N2C1=CC1=C2C2=CC=CC=C2CC1	C1COCCO1	1,4-dioxane	619	630	11	1	-32.0281	16.1551	15.873	0.2821	-0.5672	0.0229	-2.0174	0.7348	0.9699	-0.4328	0.0229	2.0174	0.7348	0.9493	-0.1344	-4.0348	0.763
2012 Boens(9621)-2	10.1021/jp305551w	CC1=CC=C(C=C1)C1=C2C=C3CCC4=CC=CC=C4C3=[N+]2[B-](F)(F)N2C1=CC1=C2C2=CC=CC=C2CC1	ClCCl	dichloromethane	621	630	9	1	-31.9761	16.1031	15.873	0.23	-0.5672	0.0229	-2.0174	0.7348	0.9699	-0.4328	0.0229	2.0174	0.7348	0.9493	-0.1344	-4.0348	0.763
2012 Boens(9621)-2	10.1021/jp305551w	CC1=CC=C(C=C1)C1=C2C=C3CCC4=CC=CC=C4C3=[N+]2[B-](F)(F)N2C1=CC1=C2C2=CC=CC=C2CC1	C1CCCCC1	cyclohexane	621	629	8	0.96	-32.0013	16.1031	15.8983	0.2048	-0.5672	0.0229	-2.0174	0.7348	0.9699	-0.4328	0.0229	2.0174	0.7348	0.9493	-0.1344	-4.0348	0.763
2012 Boens(9621)-2	10.1021/jp305551w	CC1=CC=C(C=C1)C1=C2C=C3CCC4=CC=CC=C4C3=[N+]2[B-](F)(F)N2C1=CC1=C2C2=CC=CC=C2CC1	CCCCCCCCO	octan-1-ol	620	630	10	0.99	-32.002	16.129	15.873	0.256	-0.5672	0.0229	-2.0174	0.7348	0.9699	-0.4328	0.0229	2.0174	0.7348	0.9493	-0.1344	-4.0348	0.763
2012 Boens(9621)-2	10.1021/jp305551w	CC1=CC=C(C=C1)C1=C2C=C3CCC4=CC=CC=C4C3=[N+]2[B-](F)(F)N2C1=CC1=C2C2=CC=CC=C2CC1	ClC(Cl)Cl	trichloromethane	623	632	9	1	-31.8741	16.0514	15.8228	0.2286	-0.5672	0.0229	-2.0174	0.7348	0.9699	-0.4328	0.0229	2.0174	0.7348	0.9493	-0.1344	-4.0348	0.763
2012 Boens(9621)-2	10.1021/jp305551w	CC1=CC=C(C=C1)C1=C2C=C3CCC4=CC=CC=C4C3=[N+]2[B-](F)(F)N2C1=CC1=C2C2=CC=CC=C2CC1	O=C1CCCCC1	cyclohexanone	618	631	13	0.96	-32.0291	16.1812	15.8479	0.3334	-0.5672	0.0229	-2.0174	0.7348	0.9699	-0.4328	0.0229	2.0174	0.7348	0.9493	-0.1344	-4.0348	0.763
2012 Boens(9621)-2	10.1021/jp305551w	CC1=CC=C(C=C1)C1=C2C=C3CCC4=CC=CC=C4C3=[N+]2[B-](F)(F)N2C1=CC1=C2C2=CC=CC=C2CC1	ClC(Cl)(Cl)Cl	tetrachloromethane	624	632	8	1	-31.8484	16.0256	15.8228	0.2029	-0.5672	0.0229	-2.0174	0.7348	0.9699	-0.4328	0.0229	2.0174	0.7348	0.9493	-0.1344	-4.0348	0.763
2012 Boens(9621)-2	10.1021/jp305551w	CC1=CC=C(C=C1)C1=C2C=C3CCC4=CC=CC=C4C3=[N+]2[B-](F)(F)N2C1=CC1=C2C2=CC=CC=C2CC1	CC1=CC=CC=C1	toluene	624	633	9	1	-31.8234	16.0256	15.7978	0.2279	-0.5672	0.0229	-2.0174	0.7348	0.9699	-0.4328	0.0229	2.0174	0.7348	0.9493	-0.1344	-4.0348	0.763
2012 Boens(9621)-2	10.1021/jp305551w	CC1=CC=C(C=C1)C1=C2C=C3CCC4=CC=CC=C4C3=[N+]2[B-](F)(F)N2C1=CC1=C2C2=CC=CC=C2CC1	ClC1=CC=CC=C1	chlorobenzene	625	637	12	1	-31.6986	16	15.6986	0.3014	-0.5672	0.0229	-2.0174	0.7348	0.9699	-0.4328	0.0229	2.0174	0.7348	0.9493	-0.1344	-4.0348	0.763
2015 Thorat-Dye 3	10.1021/acs.joc.5b00654	CC1=C(CC2=CC=CC=C2)C(C)=C2N1[B-](F)(F)[N+]1=C(C)C(CC3=CC=CC=C3)=C(C)C1=C2C1=CC=CC=C1	CC#N	acetonitrile	520	534	14	0.71	-37.9574	19.2308	18.7266	0.5042	-0.5689	0.0596	-2.3624	2.2521	0.9093	-0.4311	0.0596	2.3624	2.2521	0.8509	-0.1378	-4.7247	0.7577
2015 Thorat-Dye 3	10.1021/acs.joc.5b00654	CC1=C(CC2=CC=CC=C2)C(C)=C2N1[B-](F)(F)[N+]1=C(C)C(CC3=CC=CC=C3)=C(C)C1=C2C1=CC=CC=C1	CN(C)C=O	N,N-dimethylformamide	523	537	14	0.74	-37.7424	19.1205	18.622	0.4985	-0.5689	0.0596	-2.3624	2.2521	0.9093	-0.4311	0.0596	2.3624	2.2521	0.8509	-0.1378	-4.7247	0.7577
2015 Thorat-Dye 3	10.1021/acs.joc.5b00654	CC1=C(CC2=CC=CC=C2)C(C)=C2N1[B-](F)(F)[N+]1=C(C)C(CC3=CC=CC=C3)=C(C)C1=C2C1=CC=CC=C1	CS(C)=O	methanesulfinylmethane	524	538	14	0.89	-37.6713	19.084	18.5874	0.4966	-0.5689	0.0596	-2.3624	2.2521	0.9093	-0.4311	0.0596	2.3624	2.2521	0.8509	-0.1378	-4.7247	0.7577
2015 Thorat-Dye 3	10.1021/acs.joc.5b00654	CC1=C(CC2=CC=CC=C2)C(C)=C2N1[B-](F)(F)[N+]1=C(C)C(CC3=CC=CC=C3)=C(C)C1=C2C1=CC=CC=C1	CO	methanol	521	535	14	0.81	-37.8854	19.1939	18.6916	0.5023	-0.5689	0.0596	-2.3624	2.2521	0.9093	-0.4311	0.0596	2.3624	2.2521	0.8509	-0.1378	-4.7247	0.7577
2015 Thorat-Dye 3	10.1021/acs.joc.5b00654	CC1=C(CC2=CC=CC=C2)C(C)=C2N1[B-](F)(F)[N+]1=C(C)C(CC3=CC=CC=C3)=C(C)C1=C2C1=CC=CC=C1	CCO	ethanol	522	535	13	0.74	-37.8487	19.1571	18.6916	0.4655	-0.5689	0.0596	-2.3624	2.2521	0.9093	-0.4311	0.0596	2.3624	2.2521	0.8509	-0.1378	-4.7247	0.7577
2015 Thorat-Dye 3	10.1021/acs.joc.5b00654	CC1=C(CC2=CC=CC=C2)C(C)=C2N1[B-](F)(F)[N+]1=C(C)C(CC3=CC=CC=C3)=C(C)C1=C2C1=CC=CC=C1	CC(C)=O	propan-2-one	521	535	14	0.74	-37.8854	19.1939	18.6916	0.5023	-0.5689	0.0596	-2.3624	2.2521	0.9093	-0.4311	0.0596	2.3624	2.2521	0.8509	-0.1378	-4.7247	0.7577
2015 Thorat-Dye 3	10.1021/acs.joc.5b00654	CC1=C(CC2=CC=CC=C2)C(C)=C2N1[B-](F)(F)[N+]1=C(C)C(CC3=CC=CC=C3)=C(C)C1=C2C1=CC=CC=C1	CCOC(C)=O	ethyl acetate	521	535	14	0.79	-37.8854	19.1939	18.6916	0.5023	-0.5689	0.0596	-2.3624	2.2521	0.9093	-0.4311	0.0596	2.3624	2.2521	0.8509	-0.1378	-4.7247	0.7577
2015 Thorat-Dye 3	10.1021/acs.joc.5b00654	CC1=C(CC2=CC=CC=C2)C(C)=C2N1[B-](F)(F)[N+]1=C(C)C(CC3=CC=CC=C3)=C(C)C1=C2C1=CC=CC=C1	ClC(Cl)Cl	trichloromethane	525	536	11	0.77	-37.7043	19.0476	18.6567	0.3909	-0.5689	0.0596	-2.3624	2.2521	0.9093	-0.4311	0.0596	2.3624	2.2521	0.8509	-0.1378	-4.7247	0.7577
2015 Thorat-Dye 3	10.1021/acs.joc.5b00654	CC1=C(CC2=CC=CC=C2)C(C)=C2N1[B-](F)(F)[N+]1=C(C)C(CC3=CC=CC=C3)=C(C)C1=C2C1=CC=CC=C1	C1COCCO1	1,4-dioxane	523	537	14	0.8	-37.7424	19.1205	18.622	0.4985	-0.5689	0.0596	-2.3624	2.2521	0.9093	-0.4311	0.0596	2.3624	2.2521	0.8509	-0.1378	-4.7247	0.7577
2015 Thorat-Dye 3	10.1021/acs.joc.5b00654	CC1=C(CC2=CC=CC=C2)C(C)=C2N1[B-](F)(F)[N+]1=C(C)C(CC3=CC=CC=C3)=C(C)C1=C2C1=CC=CC=C1	CCCCCCC	heptane	523	537	14	0.87	-37.7424	19.1205	18.622	0.4985	-0.5689	0.0596	-2.3624	2.2521	0.9093	-0.4311	0.0596	2.3624	2.2521	0.8509	-0.1378	-4.7247	0.7577
2012 Boens(9621)-6	10.1021/jp305551w	CC1=CC=C(C=C1)C1=C2C=C3CCCCC3=[N+]2[B-](F)(F)N2C3=C(CCCC3)C=C12	CO	methanol	536	543	7	0.79	-37.1078	18.6916	18.4162	0.2754	-0.502	0.0489	0.0456	1.8033	0.846	-0.498	0.0489	-0.0456	1.8033	0.8439	-0.1522	-5.3607	0.9922
2012 Boens(9621)-6	10.1021/jp305551w	CC1=CC=C(C=C1)C1=C2C=C3CCCCC3=[N+]2[B-](F)(F)N2C3=C(CCCC3)C=C12	CC#N	acetonitrile	534	543	9	0.76	-37.1428	18.7266	18.4162	0.3104	-0.502	0.0489	0.0456	1.8033	0.846	-0.498	0.0489	-0.0456	1.8033	0.8439	-0.1522	-5.3607	0.9922
2012 Boens(9621)-6	10.1021/jp305551w	CC1=CC=C(C=C1)C1=C2C=C3CCCCC3=[N+]2[B-](F)(F)N2C3=C(CCCC3)C=C12	CCOCC	ethoxyethane	538	543	5	0.83	-37.1747	18.5874	18.5874		-0.502	0.0489	0.0456	1.8033	0.846	-0.498	0.0489	-0.0456	1.8033	0.8439	-0.1522	-5.3607	0.9922
2012 Boens(9621)-6	10.1021/jp305551w	CC1=CC=C(C=C1)C1=C2C=C3CCCCC3=[N+]2[B-](F)(F)N2C3=C(CCCC3)C=C12	CC(C)=O	propan-2-one	535	544	9	0.81	-37.0739	18.6916	18.3824	0.3092	-0.502	0.0489	0.0456	1.8033	0.846	-0.498	0.0489	-0.0456	1.8033	0.8439	-0.1522	-5.3607	0.9922
2012 Boens(9621)-6	10.1021/jp305551w	CC1=CC=C(C=C1)C1=C2C=C3CCCCC3=[N+]2[B-](F)(F)N2C3=C(CCCC3)C=C12	CCOC(C)=O	ethyl acetate	536	544	8	0.82	-37.0391	18.6567	18.3824	0.2744	-0.502	0.0489	0.0456	1.8033	0.846	-0.498	0.0489	-0.0456	1.8033	0.8439	-0.1522	-5.3607	0.9922
2012 Boens(9621)-6	10.1021/jp305551w	CC1=CC=C(C=C1)C1=C2C=C3CCCCC3=[N+]2[B-](F)(F)N2C3=C(CCCC3)C=C12	CC(C)O	propan-2-ol	538	545	7	0.83	-36.936	18.5874	18.3486	0.2387	-0.502	0.0489	0.0456	1.8033	0.846	-0.498	0.0489	-0.0456	1.8033	0.8439	-0.1522	-5.3607	0.9922
2012 Boens(9621)-6	10.1021/jp305551w	CC1=CC=C(C=C1)C1=C2C=C3CCCCC3=[N+]2[B-](F)(F)N2C3=C(CCCC3)C=C12	CCCC#N	butanenitrile	536	545	9	0.83	-37.0053	18.6567	18.3486	0.3081	-0.502	0.0489	0.0456	1.8033	0.846	-0.498	0.0489	-0.0456	1.8033	0.8439	-0.1522	-5.3607	0.9922
2012 Boens(9621)-6	10.1021/jp305551w	CC1=CC=C(C=C1)C1=C2C=C3CCCCC3=[N+]2[B-](F)(F)N2C3=C(CCCC3)C=C12	CCCCOCCCC	1-butoxybutane	540	545	5	0.83	-36.8671	18.5185	18.3486	0.1699	-0.502	0.0489	0.0456	1.8033	0.846	-0.498	0.0489	-0.0456	1.8033	0.8439	-0.1522	-5.3607	0.9922
2012 Boens(9621)-6	10.1021/jp305551w	CC1=CC=C(C=C1)C1=C2C=C3CCCCC3=[N+]2[B-](F)(F)N2C3=C(CCCC3)C=C12	CCCCO	butan-1-ol	539	546	7	0.83	-36.8679	18.5529	18.315	0.2379	-0.502	0.0489	0.0456	1.8033	0.846	-0.498	0.0489	-0.0456	1.8033	0.8439	-0.1522	-5.3607	0.9922
2012 Boens(9621)-6	10.1021/jp305551w	CC1=CC=C(C=C1)C1=C2C=C3CCCCC3=[N+]2[B-](F)(F)N2C3=C(CCCC3)C=C12	C1CCOC1	oxolane	538	546	8	0.83	-36.9024	18.5874	18.315	0.2723	-0.502	0.0489	0.0456	1.8033	0.846	-0.498	0.0489	-0.0456	1.8033	0.8439	-0.1522	-5.3607	0.9922
2012 Boens(9621)-6	10.1021/jp305551w	CC1=CC=C(C=C1)C1=C2C=C3CCCCC3=[N+]2[B-](F)(F)N2C3=C(CCCC3)C=C12	CCCCCO	pentan-1-ol	540	546	6	0.84	-36.8335	18.5185	18.315	0.2035	-0.502	0.0489	0.0456	1.8033	0.846	-0.498	0.0489	-0.0456	1.8033	0.8439	-0.1522	-5.3607	0.9922
2012 Boens(9621)-6	10.1021/jp305551w	CC1=CC=C(C=C1)C1=C2C=C3CCCCC3=[N+]2[B-](F)(F)N2C3=C(CCCC3)C=C12	C1COCCO1	1,4-dioxane	538	546	8	0.8	-36.9024	18.5874	18.315	0.2723	-0.502	0.0489	0.0456	1.8033	0.846	-0.498	0.0489	-0.0456	1.8033	0.8439	-0.1522	-5.3607	0.9922
2012 Boens(9621)-6	10.1021/jp305551w	CC1=CC=C(C=C1)C1=C2C=C3CCCCC3=[N+]2[B-](F)(F)N2C3=C(CCCC3)C=C12	ClCCl	dichloromethane	540	548	8	0.86	-36.7667	18.5185	18.2482	0.2703	-0.502	0.0489	0.0456	1.8033	0.846	-0.498	0.0489	-0.0456	1.8033	0.8439	-0.1522	-5.3607	0.9922
2012 Boens(9621)-6	10.1021/jp305551w	CC1=CC=C(C=C1)C1=C2C=C3CCCCC3=[N+]2[B-](F)(F)N2C3=C(CCCC3)C=C12	C1CCCCC1	cyclohexane	541	546	5	0.84	-36.7993	18.4843	18.315	0.1693	-0.502	0.0489	0.0456	1.8033	0.846	-0.498	0.0489	-0.0456	1.8033	0.8439	-0.1522	-5.3607	0.9922
2012 Boens(9621)-6	10.1021/jp305551w	CC1=CC=C(C=C1)C1=C2C=C3CCCCC3=[N+]2[B-](F)(F)N2C3=C(CCCC3)C=C12	CCCCCCCCO	octan-1-ol	541	547	6	0.84	-36.7658	18.4843	18.2815	0.2028	-0.502	0.0489	0.0456	1.8033	0.846	-0.498	0.0489	-0.0456	1.8033	0.8439	-0.1522	-5.3607	0.9922
2012 Boens(9621)-6	10.1021/jp305551w	CC1=CC=C(C=C1)C1=C2C=C3CCCCC3=[N+]2[B-](F)(F)N2C3=C(CCCC3)C=C12	ClC(Cl)Cl	trichloromethane	543	549	6	0.88	-36.6311	18.4162	18.2149	0.2013	-0.502	0.0489	0.0456	1.8033	0.846	-0.498	0.0489	-0.0456	1.8033	0.8439	-0.1522	-5.3607	0.9922
2012 Boens(9621)-6	10.1021/jp305551w	CC1=CC=C(C=C1)C1=C2C=C3CCCCC3=[N+]2[B-](F)(F)N2C3=C(CCCC3)C=C12	O=C1CCCCC1	cyclohexanone	538	547	9	0.87	-36.8689	18.5874	18.2815	0.3058	-0.502	0.0489	0.0456	1.8033	0.846	-0.498	0.0489	-0.0456	1.8033	0.8439	-0.1522	-5.3607	0.9922
2012 Boens(9621)-6	10.1021/jp305551w	CC1=CC=C(C=C1)C1=C2C=C3CCCCC3=[N+]2[B-](F)(F)N2C3=C(CCCC3)C=C12	ClC(Cl)(Cl)Cl	tetrachloromethane	543	548	5	0.89	-36.6644	18.4162	18.2482	0.168	-0.502	0.0489	0.0456	1.8033	0.846	-0.498	0.0489	-0.0456	1.8033	0.8439	-0.1522	-5.3607	0.9922
2012 Boens(9621)-6	10.1021/jp305551w	CC1=CC=C(C=C1)C1=C2C=C3CCCCC3=[N+]2[B-](F)(F)N2C3=C(CCCC3)C=C12	CC1=CC=CC=C1	toluene	542	550	8	0.8	-36.632	18.4502	18.1818	0.2684	-0.502	0.0489	0.0456	1.8033	0.846	-0.498	0.0489	-0.0456	1.8033	0.8439	-0.1522	-5.3607	0.9922
2012 Boens(9621)-6	10.1021/jp305551w	CC1=CC=C(C=C1)C1=C2C=C3CCCCC3=[N+]2[B-](F)(F)N2C3=C(CCCC3)C=C12	ClC1=CC=CC=C1	chlorobenzene	543	551	8	0.86	-36.565	18.4162	18.1488	0.2674	-0.502	0.0489	0.0456	1.8033	0.846	-0.498	0.0489	-0.0456	1.8033	0.8439	-0.1522	-5.3607	0.9922
2012 Boens(9621)-5	10.1021/jp305551w	CC1=CC=C(C=C1)C1=C2C=C3CCCCC3=[N+]2[B-](F)(F)N2C=CC=C12	CO	methanol	509	521	12	0.87	-38.8402	19.6464	19.1939	0.4525	-0.5823	0.0272	-2.983	1.0494	0.9602	-0.4177	0.0272	2.983	1.0494	0.9252	-0.1646	-5.966	0.7173
2012 Boens(9621)-5	10.1021/jp305551w	CC1=CC=C(C=C1)C1=C2C=C3CCCCC3=[N+]2[B-](F)(F)N2C=CC=C12	CC#N	acetonitrile	508	520	12	0.83	-38.9158	19.685	19.2308	0.4543	-0.5823	0.0272	-2.983	1.0494	0.9602	-0.4177	0.0272	2.983	1.0494	0.9252	-0.1646	-5.966	0.7173
2012 Boens(9621)-5	10.1021/jp305551w	CC1=CC=C(C=C1)C1=C2C=C3CCCCC3=[N+]2[B-](F)(F)N2C=CC=C12	CCOCC	ethoxyethane	512	521	9	0.91	-38.7251	19.5313	19.1939	0.3374	-0.5823	0.0272	-2.983	1.0494	0.9602	-0.4177	0.0272	2.983	1.0494	0.9252	-0.1646	-5.966	0.7173
2012 Boens(9621)-5	10.1021/jp305551w	CC1=CC=C(C=C1)C1=C2C=C3CCCCC3=[N+]2[B-](F)(F)N2C=CC=C12	CC(C)=O	propan-2-one	509	521	12	0.86	-38.8402	19.6464	19.1939	0.4525	-0.5823	0.0272	-2.983	1.0494	0.9602	-0.4177	0.0272	2.983	1.0494	0.9252	-0.1646	-5.966	0.7173
2012 Boens(9621)-5	10.1021/jp305551w	CC1=CC=C(C=C1)C1=C2C=C3CCCCC3=[N+]2[B-](F)(F)N2C=CC=C12	CCOC(C)=O	ethyl acetate	510	521	11	0.88	-38.8017	19.6078	19.1939	0.414	-0.5823	0.0272	-2.983	1.0494	0.9602	-0.4177	0.0272	2.983	1.0494	0.9252	-0.1646	-5.966	0.7173
2012 Boens(9621)-5	10.1021/jp305551w	CC1=CC=C(C=C1)C1=C2C=C3CCCCC3=[N+]2[B-](F)(F)N2C=CC=C12	CC(C)O	propan-2-ol	512	522	10	0.88	-38.6883	19.5313	19.1571	0.3742	-0.5823	0.0272	-2.983	1.0494	0.9602	-0.4177	0.0272	2.983	1.0494	0.9252	-0.1646	-5.966	0.7173
2012 Boens(9621)-5	10.1021/jp305551w	CC1=CC=C(C=C1)C1=C2C=C3CCCCC3=[N+]2[B-](F)(F)N2C=CC=C12	CCCC#N	butanenitrile	510	522	12	0.88	-38.7649	19.6078	19.1571	0.4508	-0.5823	0.0272	-2.983	1.0494	0.9602	-0.4177	0.0272	2.983	1.0494	0.9252	-0.1646	-5.966	0.7173
2012 Boens(9621)-5	10.1021/jp305551w	CC1=CC=C(C=C1)C1=C2C=C3CCCCC3=[N+]2[B-](F)(F)N2C=CC=C12	CCCCOCCCC	1-butoxybutane	514	522	8	0.88	-38.6123	19.4553	19.1571	0.2982	-0.5823	0.0272	-2.983	1.0494	0.9602	-0.4177	0.0272	2.983	1.0494	0.9252	-0.1646	-5.966	0.7173
2012 Boens(9621)-5	10.1021/jp305551w	CC1=CC=C(C=C1)C1=C2C=C3CCCCC3=[N+]2[B-](F)(F)N2C=CC=C12	CCCCO	butan-1-ol	513	524	11	0.86	-38.5771	19.4932	19.084	0.4092	-0.5823	0.0272	-2.983	1.0494	0.9602	-0.4177	0.0272	2.983	1.0494	0.9252	-0.1646	-5.966	0.7173
2012 Boens(9621)-5	10.1021/jp305551w	CC1=CC=C(C=C1)C1=C2C=C3CCCCC3=[N+]2[B-](F)(F)N2C=CC=C12	C1CCOC1	oxolane	512	523	11	0.87	-38.6517	19.5313	19.1205	0.4108	-0.5823	0.0272	-2.983	1.0494	0.9602	-0.4177	0.0272	2.983	1.0494	0.9252	-0.1646	-5.966	0.7173
2012 Boens(9621)-5	10.1021/jp305551w	CC1=CC=C(C=C1)C1=C2C=C3CCCCC3=[N+]2[B-](F)(F)N2C=CC=C12	CCCCCO	pentan-1-ol	513	523	10	0.83	-38.6136	19.4932	19.1205	0.3727	-0.5823	0.0272	-2.983	1.0494	0.9602	-0.4177	0.0272	2.983	1.0494	0.9252	-0.1646	-5.966	0.7173
2012 Boens(9621)-5	10.1021/jp305551w	CC1=CC=C(C=C1)C1=C2C=C3CCCCC3=[N+]2[B-](F)(F)N2C=CC=C12	C1COCCO1	1,4-dioxane	512	523	11	0.9	-38.6517	19.5313	19.1205	0.4108	-0.5823	0.0272	-2.983	1.0494	0.9602	-0.4177	0.0272	2.983	1.0494	0.9252	-0.1646	-5.966	0.7173
2012 Boens(9621)-5	10.1021/jp305551w	CC1=CC=C(C=C1)C1=C2C=C3CCCCC3=[N+]2[B-](F)(F)N2C=CC=C12	ClCCl	dichloromethane	513	524	11	0.87	-38.5771	19.4932	19.084	0.4092	-0.5823	0.0272	-2.983	1.0494	0.9602	-0.4177	0.0272	2.983	1.0494	0.9252	-0.1646	-5.966	0.7173
2012 Boens(9621)-5	10.1021/jp305551w	CC1=CC=C(C=C1)C1=C2C=C3CCCCC3=[N+]2[B-](F)(F)N2C=CC=C12	C1CCCCC1	cyclohexane	516	524	8	0.93	-38.4638	19.3798	19.084	0.2959	-0.5823	0.0272	-2.983	1.0494	0.9602	-0.4177	0.0272	2.983	1.0494	0.9252	-0.1646	-5.966	0.7173
2012 Boens(9621)-5	10.1021/jp305551w	CC1=CC=C(C=C1)C1=C2C=C3CCCCC3=[N+]2[B-](F)(F)N2C=CC=C12	CCCCCCCCO	octan-1-ol	515	525	10	0.93	-38.4651	19.4175	19.0476	0.3699	-0.5823	0.0272	-2.983	1.0494	0.9602	-0.4177	0.0272	2.983	1.0494	0.9252	-0.1646	-5.966	0.7173
2012 Boens(9621)-5	10.1021/jp305551w	CC1=CC=C(C=C1)C1=C2C=C3CCCCC3=[N+]2[B-](F)(F)N2C=CC=C12	ClC(Cl)Cl	trichloromethane	516	526	10	0.86	-38.3913	19.3798	19.0114	0.3684	-0.5823	0.0272	-2.983	1.0494	0.9602	-0.4177	0.0272	2.983	1.0494	0.9252	-0.1646	-5.966	0.7173
2012 Boens(9621)-5	10.1021/jp305551w	CC1=CC=C(C=C1)C1=C2C=C3CCCCC3=[N+]2[B-](F)(F)N2C=CC=C12	O=C1CCCCC1	cyclohexanone	512	524	12	0.9	-38.6152	19.5313	19.084	0.4473	-0.5823	0.0272	-2.983	1.0494	0.9602	-0.4177	0.0272	2.983	1.0494	0.9252	-0.1646	-5.966	0.7173
2012 Boens(9621)-5	10.1021/jp305551w	CC1=CC=C(C=C1)C1=C2C=C3CCCCC3=[N+]2[B-](F)(F)N2C=CC=C12	ClC(Cl)(Cl)Cl	tetrachloromethane	518	526	8	0.91	-38.3164	19.305	19.0114	0.2936	-0.5823	0.0272	-2.983	1.0494	0.9602	-0.4177	0.0272	2.983	1.0494	0.9252	-0.1646	-5.966	0.7173
2012 Boens(9621)-5	10.1021/jp305551w	CC1=CC=C(C=C1)C1=C2C=C3CCCCC3=[N+]2[B-](F)(F)N2C=CC=C12	CC1=CC=CC=C1	toluene	517	527	10	0.92	-38.3177	19.3424	18.9753	0.367	-0.5823	0.0272	-2.983	1.0494	0.9602	-0.4177	0.0272	2.983	1.0494	0.9252	-0.1646	-5.966	0.7173
2012 Boens(9621)-5	10.1021/jp305551w	CC1=CC=C(C=C1)C1=C2C=C3CCCCC3=[N+]2[B-](F)(F)N2C=CC=C12	ClC1=CC=CC=C1	chlorobenzene	517	528	11	0.92	-38.2818	19.3424	18.9394	0.403	-0.5823	0.0272	-2.983	1.0494	0.9602	-0.4177	0.0272	2.983	1.0494	0.9252	-0.1646	-5.966	0.7173
2015 Jiao -2	10.1039/C5RA17419H	CC(C)(C)C1=C2C=CC=[N+]2[B-](F)(F)N2C=CC=C12	CO	methanol	504	547	43	0.04	-38.1228	19.8413	18.2815	1.5597	-0.5875	0.0738	-2.5397	2.7982	0.8388	-0.4125	0.0738	2.5397	2.7982	0.7161	-0.175	-5.0793	0.7022
2015 Jiao -2	10.1039/C5RA17419H	CC(C)(C)C1=C2C=CC=[N+]2[B-](F)(F)N2C=CC=C12	CC#N	acetonitrile	502	549	47	0.039	-38.1353	19.9203	18.2149	1.7054	-0.5875	0.0738	-2.5397	2.7982	0.8388	-0.4125	0.0738	2.5397	2.7982	0.7161	-0.175	-5.0793	0.7022
2015 Jiao -2	10.1039/C5RA17419H	CC(C)(C)C1=C2C=CC=[N+]2[B-](F)(F)N2C=CC=C12	CCOCC	ethoxyethane	506	551	45	0.031	-37.9117	19.7628	18.1488	1.614	-0.5875	0.0738	-2.5397	2.7982	0.8388	-0.4125	0.0738	2.5397	2.7982	0.7161	-0.175	-5.0793	0.7022
2015 Jiao -2	10.1039/C5RA17419H	CC(C)(C)C1=C2C=CC=[N+]2[B-](F)(F)N2C=CC=C12	CC(C)=O	propan-2-one	504	547	43	0.04	-38.1228	19.8413	18.2815	1.5597	-0.5875	0.0738	-2.5397	2.7982	0.8388	-0.4125	0.0738	2.5397	2.7982	0.7161	-0.175	-5.0793	0.7022
2015 Jiao -2	10.1039/C5RA17419H	CC(C)(C)C1=C2C=CC=[N+]2[B-](F)(F)N2C=CC=C12	CC(C)(C)COCC(C)(C)C	1-(2,2-dimethylpropoxy)-2,2-dimethylpropane	506	551	45	0.035	-37.9117	19.7628	18.1488	1.614	-0.5875	0.0738	-2.5397	2.7982	0.8388	-0.4125	0.0738	2.5397	2.7982	0.7161	-0.175	-5.0793	0.7022
2015 Jiao -2	10.1039/C5RA17419H	CC(C)(C)C1=C2C=CC=[N+]2[B-](F)(F)N2C=CC=C12	CCOC(C)=O	ethyl acetate	504	547	43	0.039	-38.1228	19.8413	18.2815	1.5597	-0.5875	0.0738	-2.5397	2.7982	0.8388	-0.4125	0.0738	2.5397	2.7982	0.7161	-0.175	-5.0793	0.7022
2015 Jiao -2	10.1039/C5RA17419H	CC(C)(C)C1=C2C=CC=[N+]2[B-](F)(F)N2C=CC=C12	CCCCCC	hexane	508	555	47	0.036	-37.7031	19.685	18.018	1.667	-0.5875	0.0738	-2.5397	2.7982	0.8388	-0.4125	0.0738	2.5397	2.7982	0.7161	-0.175	-5.0793	0.7022
2015 Jiao -2	10.1039/C5RA17419H	CC(C)(C)C1=C2C=CC=[N+]2[B-](F)(F)N2C=CC=C12	CCCCOCCCC	1-butoxybutane	508	551	43	0.042	-37.8339	19.685	18.1488	1.5362	-0.5875	0.0738	-2.5397	2.7982	0.8388	-0.4125	0.0738	2.5397	2.7982	0.7161	-0.175	-5.0793	0.7022
2015 Jiao -2	10.1039/C5RA17419H	CC(C)(C)C1=C2C=CC=[N+]2[B-](F)(F)N2C=CC=C12	C1CCOC1	oxolane	506	549	43	0.045	-37.9778	19.7628	18.2149	1.5479	-0.5875	0.0738	-2.5397	2.7982	0.8388	-0.4125	0.0738	2.5397	2.7982	0.7161	-0.175	-5.0793	0.7022
2015 Jiao -2	10.1039/C5RA17419H	CC(C)(C)C1=C2C=CC=[N+]2[B-](F)(F)N2C=CC=C12	ClCCl	dichloromethane	507	550	43	0.069	-37.9057	19.7239	18.1818	1.542	-0.5875	0.0738	-2.5397	2.7982	0.8388	-0.4125	0.0738	2.5397	2.7982	0.7161	-0.175	-5.0793	0.7022
2015 Jiao -2	10.1039/C5RA17419H	CC(C)(C)C1=C2C=CC=[N+]2[B-](F)(F)N2C=CC=C12	ClC(Cl)Cl	trichloromethane	509	549	40	0.083	-37.8613	19.6464	18.2149	1.4314	-0.5875	0.0738	-2.5397	2.7982	0.8388	-0.4125	0.0738	2.5397	2.7982	0.7161	-0.175	-5.0793	0.7022
2015 Jiao -2	10.1039/C5RA17419H	CC(C)(C)C1=C2C=CC=[N+]2[B-](F)(F)N2C=CC=C12	CC1=CC=CC=C1	toluene	510	551	41	0.081	-37.7567	19.6078	18.1488	1.459	-0.5875	0.0738	-2.5397	2.7982	0.8388	-0.4125	0.0738	2.5397	2.7982	0.7161	-0.175	-5.0793	0.7022
2015 Jiao -2	10.1039/C5RA17419H	CC(C)(C)C1=C2C=CC=[N+]2[B-](F)(F)N2C=CC=C12	ClC1=CC=CC=C1	chlorobenzene	510	551	41	0.108	-37.7567	19.6078	18.1488	1.459	-0.5875	0.0738	-2.5397	2.7982	0.8388	-0.4125	0.0738	2.5397	2.7982	0.7161	-0.175	-5.0793	0.7022
2015 Filarowski-A	10.1021/jp508718d	CC1=CC=C(C=C1)C1=C2C=CC(N\N=C\C3=C(O)C=CC=C3)=[N+]2[B-](F)(F)N2C(Cl)=CC=C12	C1CCCCC1	cyclohexane	545	564	19	0.249	-36.0791	18.3486	17.7305	0.6181	-0.5882	0.1412	-2.5043	5.1522	0.4263	-0.4118	0.1412	2.5043	5.1522	0.2542	-0.1765	-5.0085	0.7
2015 Filarowski-A	10.1021/jp508718d	CC1=CC=C(C=C1)C1=C2C=CC(N\N=C\C3=C(O)C=CC=C3)=[N+]2[B-](F)(F)N2C(Cl)=CC=C12	C1COCCO1	1,4-dioxane	537	567	30	0.343	-36.2587	18.622	17.6367	0.9853	-0.5882	0.1412	-2.5043	5.1522	0.4263	-0.4118	0.1412	2.5043	5.1522	0.2542	-0.1765	-5.0085	0.7
2015 Filarowski-A	10.1021/jp508718d	CC1=CC=C(C=C1)C1=C2C=CC(N\N=C\C3=C(O)C=CC=C3)=[N+]2[B-](F)(F)N2C(Cl)=CC=C12	CC1=CC=CC=C1	toluene	545	568	23	0.257	-35.9543	18.3486	17.6056	0.743	-0.5882	0.1412	-2.5043	5.1522	0.4263	-0.4118	0.1412	2.5043	5.1522	0.2542	-0.1765	-5.0085	0.7
2015 Filarowski-A	10.1021/jp508718d	CC1=CC=C(C=C1)C1=C2C=CC(N\N=C\C3=C(O)C=CC=C3)=[N+]2[B-](F)(F)N2C(Cl)=CC=C12	ClC(Cl)(Cl)Cl	tetrachloromethane	547	568	21	0.396	-35.8872	18.2815	17.6056	0.6759	-0.5882	0.1412	-2.5043	5.1522	0.4263	-0.4118	0.1412	2.5043	5.1522	0.2542	-0.1765	-5.0085	0.7
2015 Filarowski-A	10.1021/jp508718d	CC1=CC=C(C=C1)C1=C2C=CC(N\N=C\C3=C(O)C=CC=C3)=[N+]2[B-](F)(F)N2C(Cl)=CC=C12	CC(C)OC(C)C	2-(propan-2-yloxy)propane	538	563	25	0.165	-36.3493	18.5874	17.762	0.8254	-0.5882	0.1412	-2.5043	5.1522	0.4263	-0.4118	0.1412	2.5043	5.1522	0.2542	-0.1765	-5.0085	0.7
2015 Filarowski-A	10.1021/jp508718d	CC1=CC=C(C=C1)C1=C2C=CC(N\N=C\C3=C(O)C=CC=C3)=[N+]2[B-](F)(F)N2C(Cl)=CC=C12	CCCCOCCCC	1-butoxybutane	541	564	23	0.186	-36.2148	18.4843	17.7305	0.7538	-0.5882	0.1412	-2.5043	5.1522	0.4263	-0.4118	0.1412	2.5043	5.1522	0.2542	-0.1765	-5.0085	0.7
2015 Filarowski-A	10.1021/jp508718d	CC1=CC=C(C=C1)C1=C2C=CC(N\N=C\C3=C(O)C=CC=C3)=[N+]2[B-](F)(F)N2C(Cl)=CC=C12	CCOCC	ethoxyethane	536	561	25	0.125	-36.482	18.6567	17.8253	0.8314	-0.5882	0.1412	-2.5043	5.1522	0.4263	-0.4118	0.1412	2.5043	5.1522	0.2542	-0.1765	-5.0085	0.7
2015 Filarowski-A	10.1021/jp508718d	CC1=CC=C(C=C1)C1=C2C=CC(N\N=C\C3=C(O)C=CC=C3)=[N+]2[B-](F)(F)N2C(Cl)=CC=C12	ClC(Cl)Cl	trichloromethane	543	570	27	0.166	-35.9601	18.4162	17.5439	0.8723	-0.5882	0.1412	-2.5043	5.1522	0.4263	-0.4118	0.1412	2.5043	5.1522	0.2542	-0.1765	-5.0085	0.7
2015 Filarowski-A	10.1021/jp508718d	CC1=CC=C(C=C1)C1=C2C=CC(N\N=C\C3=C(O)C=CC=C3)=[N+]2[B-](F)(F)N2C(Cl)=CC=C12	CCOC(C)=O	ethyl acetate	530	565	35	0.115	-36.567	18.8679	17.6991	1.1688	-0.5882	0.1412	-2.5043	5.1522	0.4263	-0.4118	0.1412	2.5043	5.1522	0.2542	-0.1765	-5.0085	0.7
2015 Filarowski-A	10.1021/jp508718d	CC1=CC=C(C=C1)C1=C2C=CC(N\N=C\C3=C(O)C=CC=C3)=[N+]2[B-](F)(F)N2C(Cl)=CC=C12	C1CCOC1	oxolane	534	568	34	0.112	-36.3322	18.7266	17.6056	1.121	-0.5882	0.1412	-2.5043	5.1522	0.4263	-0.4118	0.1412	2.5043	5.1522	0.2542	-0.1765	-5.0085	0.7
2015 Filarowski-A	10.1021/jp508718d	CC1=CC=C(C=C1)C1=C2C=CC(N\N=C\C3=C(O)C=CC=C3)=[N+]2[B-](F)(F)N2C(Cl)=CC=C12	CCCCCCCCCCCO	undecan-1-ol	541	570	29	0.295	-36.0281	18.4843	17.5439	0.9404	-0.5882	0.1412	-2.5043	5.1522	0.4263	-0.4118	0.1412	2.5043	5.1522	0.2542	-0.1765	-5.0085	0.7
2015 Filarowski-A	10.1021/jp508718d	CC1=CC=C(C=C1)C1=C2C=CC(N\N=C\C3=C(O)C=CC=C3)=[N+]2[B-](F)(F)N2C(Cl)=CC=C12	OCC(F)(F)F	2,2,2-trifluoroethan-1-ol	526	560	34	0.138	-36.8685	19.0114	17.8571	1.1543	-0.5882	0.1412	-2.5043	5.1522	0.4263	-0.4118	0.1412	2.5043	5.1522	0.2542	-0.1765	-5.0085	0.7
2015 Filarowski-A	10.1021/jp508718d	CC1=CC=C(C=C1)C1=C2C=CC(N\N=C\C3=C(O)C=CC=C3)=[N+]2[B-](F)(F)N2C(Cl)=CC=C12	CCCCCCCCO	octan-1-ol	535	568	33	0.134	-36.2972	18.6916	17.6056	1.086	-0.5882	0.1412	-2.5043	5.1522	0.4263	-0.4118	0.1412	2.5043	5.1522	0.2542	-0.1765	-5.0085	0.7
2015 Filarowski-A	10.1021/jp508718d	CC1=CC=C(C=C1)C1=C2C=CC(N\N=C\C3=C(O)C=CC=C3)=[N+]2[B-](F)(F)N2C(Cl)=CC=C12	ClCCCl	1,2-dichloroethane	539	567	28	0.222	-36.1896	18.5529	17.6367	0.9162	-0.5882	0.1412	-2.5043	5.1522	0.4263	-0.4118	0.1412	2.5043	5.1522	0.2542	-0.1765	-5.0085	0.7
2015 Filarowski-A	10.1021/jp508718d	CC1=CC=C(C=C1)C1=C2C=CC(N\N=C\C3=C(O)C=CC=C3)=[N+]2[B-](F)(F)N2C(Cl)=CC=C12	CCCCCO	pentan-1-ol	537	567	30	0.129	-36.2587	18.622	17.6367	0.9853	-0.5882	0.1412	-2.5043	5.1522	0.4263	-0.4118	0.1412	2.5043	5.1522	0.2542	-0.1765	-5.0085	0.7
2015 Filarowski-A	10.1021/jp508718d	CC1=CC=C(C=C1)C1=C2C=CC(N\N=C\C3=C(O)C=CC=C3)=[N+]2[B-](F)(F)N2C(Cl)=CC=C12	CCCCO	butan-1-ol	506	564	58	0.044	-37.4933	19.7628	17.7305	2.0323	-0.5882	0.1412	-2.5043	5.1522	0.4263	-0.4118	0.1412	2.5043	5.1522	0.2542	-0.1765	-5.0085	0.7
2015 Filarowski-A	10.1021/jp508718d	CC1=CC=C(C=C1)C1=C2C=CC(N\N=C\C3=C(O)C=CC=C3)=[N+]2[B-](F)(F)N2C(Cl)=CC=C12	CC(C)O	propan-2-ol	505	564	59	0.022	-37.5325	19.802	17.7305	2.0715	-0.5882	0.1412	-2.5043	5.1522	0.4263	-0.4118	0.1412	2.5043	5.1522	0.2542	-0.1765	-5.0085	0.7
2015 Filarowski-A	10.1021/jp508718d	CC1=CC=C(C=C1)C1=C2C=CC(N\N=C\C3=C(O)C=CC=C3)=[N+]2[B-](F)(F)N2C(Cl)=CC=C12	CC(C)=O	propan-2-one	509	565	56	0.003	-37.3455	19.6464	17.6991	1.9473	-0.5882	0.1412	-2.5043	5.1522	0.4263	-0.4118	0.1412	2.5043	5.1522	0.2542	-0.1765	-5.0085	0.7
2015 Filarowski-A	10.1021/jp508718d	CC1=CC=C(C=C1)C1=C2C=CC(N\N=C\C3=C(O)C=CC=C3)=[N+]2[B-](F)(F)N2C(Cl)=CC=C12	CCO	ethanol	504	566	62	0.035	-37.5091	19.8413	17.6678	2.1734	-0.5882	0.1412	-2.5043	5.1522	0.4263	-0.4118	0.1412	2.5043	5.1522	0.2542	-0.1765	-5.0085	0.7
2015 Filarowski-A	10.1021/jp508718d	CC1=CC=C(C=C1)C1=C2C=CC(N\N=C\C3=C(O)C=CC=C3)=[N+]2[B-](F)(F)N2C(Cl)=CC=C12	CO	methanol	501	564	63	0.021	-37.6906	19.9601	17.7305	2.2296	-0.5882	0.1412	-2.5043	5.1522	0.4263	-0.4118	0.1412	2.5043	5.1522	0.2542	-0.1765	-5.0085	0.7
2015 Filarowski-A	10.1021/jp508718d	CC1=CC=C(C=C1)C1=C2C=CC(N\N=C\C3=C(O)C=CC=C3)=[N+]2[B-](F)(F)N2C(Cl)=CC=C12	CN(C)C=O	N,N-dimethylformamide	512	624	112	0	-35.5569	19.5313	16.0256	3.5056	-0.5882	0.1412	-2.5043	5.1522	0.4263	-0.4118	0.1412	2.5043	5.1522	0.2542	-0.1765	-5.0085	0.7
2015 Filarowski-A	10.1021/jp508718d	CC1=CC=C(C=C1)C1=C2C=CC(N\N=C\C3=C(O)C=CC=C3)=[N+]2[B-](F)(F)N2C(Cl)=CC=C12	CC#N	acetonitrile	523	573	50	0.001	-36.5725	19.1205	17.452	1.6685	-0.5882	0.1412	-2.5043	5.1522	0.4263	-0.4118	0.1412	2.5043	5.1522	0.2542	-0.1765	-5.0085	0.7
2015 Filarowski-A	10.1021/jp508718d	CC1=CC=C(C=C1)C1=C2C=CC(N\N=C\C3=C(O)C=CC=C3)=[N+]2[B-](F)(F)N2C(Cl)=CC=C12	CS(C)=O	methanesulfinylmethane	513	627	114	0	-35.4421	19.4932	15.949	3.5442	-0.5882	0.1412	-2.5043	5.1522	0.4263	-0.4118	0.1412	2.5043	5.1522	0.2542	-0.1765	-5.0085	0.7
2019 Ali-16	10.1039/c9dt02309g	CC1=CC(C)=C2C=C3C(C)=C(C(C)=[N+]3[B-](F)(F)N12)C1=CC=C(C=C(Br)Br)C=C1	CO	methanol	510	540	30		-38.1264	19.6078	18.5185	1.0893	-0.5896	0.0481	-2.8783	1.8222	0.9372	-0.4104	0.0481	2.8783	1.8222	0.8777	-0.1792	-5.7566	0.696
2019 Ali-16	10.1039/c9dt02309g	CC1=CC(C)=C2C=C3C(C)=C(C(C)=[N+]3[B-](F)(F)N12)C1=CC=C(C=C(Br)Br)C=C1	CC#N	acetonitrile	510	540.5	30.5		-38.1092	19.6078	18.5014	1.1065	-0.5896	0.0481	-2.8783	1.8222	0.9372	-0.4104	0.0481	2.8783	1.8222	0.8777	-0.1792	-5.7566	0.696
2019 Ali-16	10.1039/c9dt02309g	CC1=CC(C)=C2C=C3C(C)=C(C(C)=[N+]3[B-](F)(F)N12)C1=CC=C(C=C(Br)Br)C=C1	CCOC(C)=O	ethyl acetate	512	540.5	28.5		-38.0326	19.5313	18.5014	1.0299	-0.5896	0.0481	-2.8783	1.8222	0.9372	-0.4104	0.0481	2.8783	1.8222	0.8777	-0.1792	-5.7566	0.696
2019 Ali-16	10.1039/c9dt02309g	CC1=CC(C)=C2C=C3C(C)=C(C(C)=[N+]3[B-](F)(F)N12)C1=CC=C(C=C(Br)Br)C=C1	C1CCOC1	oxolane	514	542.5	28.5		-37.8884	19.4553	18.4332	1.0221	-0.5896	0.0481	-2.8783	1.8222	0.9372	-0.4104	0.0481	2.8783	1.8222	0.8777	-0.1792	-5.7566	0.696
2019 Ali-16	10.1039/c9dt02309g	CC1=CC(C)=C2C=C3C(C)=C(C(C)=[N+]3[B-](F)(F)N12)C1=CC=C(C=C(Br)Br)C=C1	C1COCCO1	1,4-dioxane	515	543.5	28.5		-37.8167	19.4175	18.3993	1.0182	-0.5896	0.0481	-2.8783	1.8222	0.9372	-0.4104	0.0481	2.8783	1.8222	0.8777	-0.1792	-5.7566	0.696
2019 Ali-16	10.1039/c9dt02309g	CC1=CC(C)=C2C=C3C(C)=C(C(C)=[N+]3[B-](F)(F)N12)C1=CC=C(C=C(Br)Br)C=C1	ClCCl	dichloromethane	515	543.5	28.5		-37.8167	19.4175	18.3993	1.0182	-0.5896	0.0481	-2.8783	1.8222	0.9372	-0.4104	0.0481	2.8783	1.8222	0.8777	-0.1792	-5.7566	0.696
2019 Ali-16	10.1039/c9dt02309g	CC1=CC(C)=C2C=C3C(C)=C(C(C)=[N+]3[B-](F)(F)N12)C1=CC=C(C=C(Br)Br)C=C1	ClC(Cl)Cl	trichloromethane	516	544	28		-37.7622	19.3798	18.3824	0.9975	-0.5896	0.0481	-2.8783	1.8222	0.9372	-0.4104	0.0481	2.8783	1.8222	0.8777	-0.1792	-5.7566	0.696
2019 Ali-16	10.1039/c9dt02309g	CC1=CC(C)=C2C=C3C(C)=C(C(C)=[N+]3[B-](F)(F)N12)C1=CC=C(C=C(Br)Br)C=C1	C1CCCCC1	cyclohexane	516	542	26		-37.83	19.3798	18.4502	0.9297	-0.5896	0.0481	-2.8783	1.8222	0.9372	-0.4104	0.0481	2.8783	1.8222	0.8777	-0.1792	-5.7566	0.696
2019 Ali-16	10.1039/c9dt02309g	CC1=CC(C)=C2C=C3C(C)=C(C(C)=[N+]3[B-](F)(F)N12)C1=CC=C(C=C(Br)Br)C=C1	CN(C)C=O	N,N-dimethylformamide	515	544.5	29.5		-37.7829	19.4175	18.3655	1.052	-0.5896	0.0481	-2.8783	1.8222	0.9372	-0.4104	0.0481	2.8783	1.8222	0.8777	-0.1792	-5.7566	0.696
2019 Ali-16	10.1039/c9dt02309g	CC1=CC(C)=C2C=C3C(C)=C(C(C)=[N+]3[B-](F)(F)N12)C1=CC=C(C=C(Br)Br)C=C1	CS(C)=O	methanesulfinylmethane	515	545.5	30.5		-37.7493	19.4175	18.3318	1.0857	-0.5896	0.0481	-2.8783	1.8222	0.9372	-0.4104	0.0481	2.8783	1.8222	0.8777	-0.1792	-5.7566	0.696
2019 Ali-16	10.1039/c9dt02309g	CC1=CC(C)=C2C=C3C(C)=C(C(C)=[N+]3[B-](F)(F)N12)C1=CC=C(C=C(Br)Br)C=C1	CC1=CC=CC=C1	toluene	517	545	28		-37.691	19.3424	18.3486	0.9937	-0.5896	0.0481	-2.8783	1.8222	0.9372	-0.4104	0.0481	2.8783	1.8222	0.8777	-0.1792	-5.7566	0.696
2015 Thorat-Dye 4	10.1021/acs.joc.5b00654	CC1=C(CC2=CC=CC=C2)C(C)=C2C=C3C(C)=C(CC4=CC=CC=C4)C(C)=[N+]3[B-](F)(F)N12	CC#N	acetonitrile	524	537	13	0.74	-37.7059	19.084	18.622	0.462	-0.5915	0.1463	-3.2477	5.495	0.6304	-0.4085	0.1463	3.2477	5.495	0.4304	-0.183	-6.4955	0.6907
2015 Thorat-Dye 4	10.1021/acs.joc.5b00654	CC1=C(CC2=CC=CC=C2)C(C)=C2C=C3C(C)=C(CC4=CC=CC=C4)C(C)=[N+]3[B-](F)(F)N12	CN(C)C=O	N,N-dimethylformamide	526	540	14	0.86	-37.5299	19.0114	18.5185	0.4929	-0.5915	0.1463	-3.2477	5.495	0.6304	-0.4085	0.1463	3.2477	5.495	0.4304	-0.183	-6.4955	0.6907
2015 Thorat-Dye 4	10.1021/acs.joc.5b00654	CC1=C(CC2=CC=CC=C2)C(C)=C2C=C3C(C)=C(CC4=CC=CC=C4)C(C)=[N+]3[B-](F)(F)N12	CS(C)=O	methanesulfinylmethane	527	541	14	0.89	-37.4596	18.9753	18.4843	0.491	-0.5915	0.1463	-3.2477	5.495	0.6304	-0.4085	0.1463	3.2477	5.495	0.4304	-0.183	-6.4955	0.6907
2015 Thorat-Dye 4	10.1021/acs.joc.5b00654	CC1=C(CC2=CC=CC=C2)C(C)=C2C=C3C(C)=C(CC4=CC=CC=C4)C(C)=[N+]3[B-](F)(F)N12	CO	methanol	526	538	12	0.79	-37.5988	19.0114	18.5874	0.424	-0.5915	0.1463	-3.2477	5.495	0.6304	-0.4085	0.1463	3.2477	5.495	0.4304	-0.183	-6.4955	0.6907
2015 Thorat-Dye 4	10.1021/acs.joc.5b00654	CC1=C(CC2=CC=CC=C2)C(C)=C2C=C3C(C)=C(CC4=CC=CC=C4)C(C)=[N+]3[B-](F)(F)N12	CCO	ethanol	527	536	9	0.83	-37.632	18.9753	18.6567	0.3186	-0.5915	0.1463	-3.2477	5.495	0.6304	-0.4085	0.1463	3.2477	5.495	0.4304	-0.183	-6.4955	0.6907
2015 Thorat-Dye 4	10.1021/acs.joc.5b00654	CC1=C(CC2=CC=CC=C2)C(C)=C2C=C3C(C)=C(CC4=CC=CC=C4)C(C)=[N+]3[B-](F)(F)N12	CC(C)=O	propan-2-one	525	538	13	0.84	-37.635	19.0476	18.5874	0.4603	-0.5915	0.1463	-3.2477	5.495	0.6304	-0.4085	0.1463	3.2477	5.495	0.4304	-0.183	-6.4955	0.6907
2015 Thorat-Dye 4	10.1021/acs.joc.5b00654	CC1=C(CC2=CC=CC=C2)C(C)=C2C=C3C(C)=C(CC4=CC=CC=C4)C(C)=[N+]3[B-](F)(F)N12	CCOC(C)=O	ethyl acetate	526	535	9	0.85	-37.703	19.0114	18.6916	0.3198	-0.5915	0.1463	-3.2477	5.495	0.6304	-0.4085	0.1463	3.2477	5.495	0.4304	-0.183	-6.4955	0.6907
2015 Thorat-Dye 4	10.1021/acs.joc.5b00654	CC1=C(CC2=CC=CC=C2)C(C)=C2C=C3C(C)=C(CC4=CC=CC=C4)C(C)=[N+]3[B-](F)(F)N12	ClC(Cl)Cl	trichloromethane	532	540	8	0.85	-37.3155	18.797	18.5185	0.2785	-0.5915	0.1463	-3.2477	5.495	0.6304	-0.4085	0.1463	3.2477	5.495	0.4304	-0.183	-6.4955	0.6907
2015 Thorat-Dye 4	10.1021/acs.joc.5b00654	CC1=C(CC2=CC=CC=C2)C(C)=C2C=C3C(C)=C(CC4=CC=CC=C4)C(C)=[N+]3[B-](F)(F)N12	C1COCCO1	1,4-dioxane	528	537	9	0.86	-37.5614	18.9394	18.622	0.3174	-0.5915	0.1463	-3.2477	5.495	0.6304	-0.4085	0.1463	3.2477	5.495	0.4304	-0.183	-6.4955	0.6907
2015 Thorat-Dye 4	10.1021/acs.joc.5b00654	CC1=C(CC2=CC=CC=C2)C(C)=C2C=C3C(C)=C(CC4=CC=CC=C4)C(C)=[N+]3[B-](F)(F)N12	CCCCCCC	heptane	530	536	6	0.96	-37.5246	18.8679	18.6567	0.2112	-0.5915	0.1463	-3.2477	5.495	0.6304	-0.4085	0.1463	3.2477	5.495	0.4304	-0.183	-6.4955	0.6907
2012 Boens(9621)-3	10.1021/jp305551w	CC1=CC=C(C=C1)C1=C2C=C3CCC4=CC=CC=C4C3=[N+]2[B-](F)(F)N2C(Cl)=CC=C12	CO	methanol	555	568	13	0.87	-35.6237	18.018	17.6056	0.4124	-0.5917	0.0174	-3.0577	0.6158	0.9838	-0.4083	0.0174	3.0577	0.6158	0.9665	-0.1835	-6.1154	0.69
2012 Boens(9621)-3	10.1021/jp305551w	CC1=CC=C(C=C1)C1=C2C=C3CCC4=CC=CC=C4C3=[N+]2[B-](F)(F)N2C(Cl)=CC=C12	CC#N	acetonitrile	554	568	14	0.88	-35.6562	18.0505	17.6056	0.4449	-0.5917	0.0174	-3.0577	0.6158	0.9838	-0.4083	0.0174	3.0577	0.6158	0.9665	-0.1835	-6.1154	0.69
2012 Boens(9621)-3	10.1021/jp305551w	CC1=CC=C(C=C1)C1=C2C=C3CCC4=CC=CC=C4C3=[N+]2[B-](F)(F)N2C(Cl)=CC=C12	CCOCC	ethoxyethane	558	569	11	0.9	-35.4958	17.9211	17.5747	0.3465	-0.5917	0.0174	-3.0577	0.6158	0.9838	-0.4083	0.0174	3.0577	0.6158	0.9665	-0.1835	-6.1154	0.69
2012 Boens(9621)-3	10.1021/jp305551w	CC1=CC=C(C=C1)C1=C2C=C3CCC4=CC=CC=C4C3=[N+]2[B-](F)(F)N2C(Cl)=CC=C12	CC(C)=O	propan-2-one	555	568	13	0.91	-35.6237	18.018	17.6056	0.4124	-0.5917	0.0174	-3.0577	0.6158	0.9838	-0.4083	0.0174	3.0577	0.6158	0.9665	-0.1835	-6.1154	0.69
2012 Boens(9621)-3	10.1021/jp305551w	CC1=CC=C(C=C1)C1=C2C=C3CCC4=CC=CC=C4C3=[N+]2[B-](F)(F)N2C(Cl)=CC=C12	CCOC(C)=O	ethyl acetate	556	569	13	0.92	-35.5603	17.9856	17.5747	0.4109	-0.5917	0.0174	-3.0577	0.6158	0.9838	-0.4083	0.0174	3.0577	0.6158	0.9665	-0.1835	-6.1154	0.69
2012 Boens(9621)-3	10.1021/jp305551w	CC1=CC=C(C=C1)C1=C2C=C3CCC4=CC=CC=C4C3=[N+]2[B-](F)(F)N2C(Cl)=CC=C12	CC(C)O	propan-2-ol	557	570	13	0.91	-35.4972	17.9533	17.5439	0.4095	-0.5917	0.0174	-3.0577	0.6158	0.9838	-0.4083	0.0174	3.0577	0.6158	0.9665	-0.1835	-6.1154	0.69
2012 Boens(9621)-3	10.1021/jp305551w	CC1=CC=C(C=C1)C1=C2C=C3CCC4=CC=CC=C4C3=[N+]2[B-](F)(F)N2C(Cl)=CC=C12	CCCC#N	butanenitrile	557	570	13	0.91	-35.4972	17.9533	17.5439	0.4095	-0.5917	0.0174	-3.0577	0.6158	0.9838	-0.4083	0.0174	3.0577	0.6158	0.9665	-0.1835	-6.1154	0.69
2012 Boens(9621)-3	10.1021/jp305551w	CC1=CC=C(C=C1)C1=C2C=C3CCC4=CC=CC=C4C3=[N+]2[B-](F)(F)N2C(Cl)=CC=C12	CCCCOCCCC	1-butoxybutane	561	571	10	0.94	-35.3384	17.8253	17.5131	0.3122	-0.5917	0.0174	-3.0577	0.6158	0.9838	-0.4083	0.0174	3.0577	0.6158	0.9665	-0.1835	-6.1154	0.69
2012 Boens(9621)-3	10.1021/jp305551w	CC1=CC=C(C=C1)C1=C2C=C3CCC4=CC=CC=C4C3=[N+]2[B-](F)(F)N2C(Cl)=CC=C12	CCCCO	butan-1-ol	559	572	13	0.93	-35.3716	17.8891	17.4825	0.4066	-0.5917	0.0174	-3.0577	0.6158	0.9838	-0.4083	0.0174	3.0577	0.6158	0.9665	-0.1835	-6.1154	0.69
2012 Boens(9621)-3	10.1021/jp305551w	CC1=CC=C(C=C1)C1=C2C=C3CCC4=CC=CC=C4C3=[N+]2[B-](F)(F)N2C(Cl)=CC=C12	C1CCOC1	oxolane	558	571	13	0.95	-35.4343	17.9211	17.5131	0.408	-0.5917	0.0174	-3.0577	0.6158	0.9838	-0.4083	0.0174	3.0577	0.6158	0.9665	-0.1835	-6.1154	0.69
2012 Boens(9621)-3	10.1021/jp305551w	CC1=CC=C(C=C1)C1=C2C=C3CCC4=CC=CC=C4C3=[N+]2[B-](F)(F)N2C(Cl)=CC=C12	CCCCCO	pentan-1-ol	560	572	12	0.93	-35.3397	17.8571	17.4825	0.3746	-0.5917	0.0174	-3.0577	0.6158	0.9838	-0.4083	0.0174	3.0577	0.6158	0.9665	-0.1835	-6.1154	0.69
2012 Boens(9621)-3	10.1021/jp305551w	CC1=CC=C(C=C1)C1=C2C=C3CCC4=CC=CC=C4C3=[N+]2[B-](F)(F)N2C(Cl)=CC=C12	C1COCCO1	1,4-dioxane	560	573	13	0.91	-35.3091	17.8571	17.452	0.4051	-0.5917	0.0174	-3.0577	0.6158	0.9838	-0.4083	0.0174	3.0577	0.6158	0.9665	-0.1835	-6.1154	0.69
2012 Boens(9621)-3	10.1021/jp305551w	CC1=CC=C(C=C1)C1=C2C=C3CCC4=CC=CC=C4C3=[N+]2[B-](F)(F)N2C(Cl)=CC=C12	ClCCl	dichloromethane	562	573	11	0.93	-35.2456	17.7936	17.452	0.3416	-0.5917	0.0174	-3.0577	0.6158	0.9838	-0.4083	0.0174	3.0577	0.6158	0.9665	-0.1835	-6.1154	0.69
2012 Boens(9621)-3	10.1021/jp305551w	CC1=CC=C(C=C1)C1=C2C=C3CCC4=CC=CC=C4C3=[N+]2[B-](F)(F)N2C(Cl)=CC=C12	C1CCCCC1	cyclohexane	563	573	10	0.97	-35.214	17.762	17.452	0.31	-0.5917	0.0174	-3.0577	0.6158	0.9838	-0.4083	0.0174	3.0577	0.6158	0.9665	-0.1835	-6.1154	0.69
2012 Boens(9621)-3	10.1021/jp305551w	CC1=CC=C(C=C1)C1=C2C=C3CCC4=CC=CC=C4C3=[N+]2[B-](F)(F)N2C(Cl)=CC=C12	CCCCCCCCO	octan-1-ol	562	572	10	0.92	-35.2761	17.7936	17.4825	0.3111	-0.5917	0.0174	-3.0577	0.6158	0.9838	-0.4083	0.0174	3.0577	0.6158	0.9665	-0.1835	-6.1154	0.69
2012 Boens(9621)-3	10.1021/jp305551w	CC1=CC=C(C=C1)C1=C2C=C3CCC4=CC=CC=C4C3=[N+]2[B-](F)(F)N2C(Cl)=CC=C12	ClC(Cl)Cl	trichloromethane	565	575	10	0.93	-35.0904	17.6991	17.3913	0.3078	-0.5917	0.0174	-3.0577	0.6158	0.9838	-0.4083	0.0174	3.0577	0.6158	0.9665	-0.1835	-6.1154	0.69
2012 Boens(9621)-3	10.1021/jp305551w	CC1=CC=C(C=C1)C1=C2C=C3CCC4=CC=CC=C4C3=[N+]2[B-](F)(F)N2C(Cl)=CC=C12	O=C1CCCCC1	cyclohexanone	559	572	13	0.92	-35.3716	17.8891	17.4825	0.4066	-0.5917	0.0174	-3.0577	0.6158	0.9838	-0.4083	0.0174	3.0577	0.6158	0.9665	-0.1835	-6.1154	0.69
2012 Boens(9621)-3	10.1021/jp305551w	CC1=CC=C(C=C1)C1=C2C=C3CCC4=CC=CC=C4C3=[N+]2[B-](F)(F)N2C(Cl)=CC=C12	ClC(Cl)(Cl)Cl	tetrachloromethane	565	575	10	0.94	-35.0904	17.6991	17.3913	0.3078	-0.5917	0.0174	-3.0577	0.6158	0.9838	-0.4083	0.0174	3.0577	0.6158	0.9665	-0.1835	-6.1154	0.69
2012 Boens(9621)-3	10.1021/jp305551w	CC1=CC=C(C=C1)C1=C2C=C3CCC4=CC=CC=C4C3=[N+]2[B-](F)(F)N2C(Cl)=CC=C12	CC1=CC=CC=C1	toluene	565	576	11	0.93	-35.0602	17.6991	17.3611	0.338	-0.5917	0.0174	-3.0577	0.6158	0.9838	-0.4083	0.0174	3.0577	0.6158	0.9665	-0.1835	-6.1154	0.69
2012 Boens(9621)-3	10.1021/jp305551w	CC1=CC=C(C=C1)C1=C2C=C3CCC4=CC=CC=C4C3=[N+]2[B-](F)(F)N2C(Cl)=CC=C12	ClC1=CC=CC=C1	chlorobenzene	566	577	11	0.95	-34.9989	17.6678	17.331	0.3368	-0.5917	0.0174	-3.0577	0.6158	0.9838	-0.4083	0.0174	3.0577	0.6158	0.9665	-0.1835	-6.1154	0.69
2016 Vu-3	10.1039/C5TC02954F	CCCCCCCCCCCCOC1=CC=C(C=C1)C1=C2C=CC(C3=CC4=CC=CC=C4C=C3)=[N+]2[B-](F)(F)N2C(=CC=C12)C1=CC2=CC=CC=C2C=C1	C1CCCCC1	cyclohexane	571	608	37	0.69	-33.9605	17.5131	16.4474	1.0658	-0.5921	0.1108	-2.5166	3.7547	0.7539	-0.4079	0.1108	2.5166	3.7547	0.5826	-0.1842	-5.0331	0.6889
2016 Vu-3	10.1039/C5TC02954F	CCCCCCCCCCCCOC1=CC=C(C=C1)C1=C2C=CC(C3=CC4=CC=CC=C4C=C3)=[N+]2[B-](F)(F)N2C(=CC=C12)C1=CC2=CC=CC=C2C=C1	CC1=CC=CC=C1	toluene	575	615	40	0.77	-33.6515	17.3913	16.2602	1.1311	-0.5921	0.1108	-2.5166	3.7547	0.7539	-0.4079	0.1108	2.5166	3.7547	0.5826	-0.1842	-5.0331	0.6889
2016 Vu-3	10.1039/C5TC02954F	CCCCCCCCCCCCOC1=CC=C(C=C1)C1=C2C=CC(C3=CC4=CC=CC=C4C=C3)=[N+]2[B-](F)(F)N2C(=CC=C12)C1=CC2=CC=CC=C2C=C1	CCOCC	ethoxyethane	568	609	41	0.66	-34.026	17.6056	16.4204	1.1853	-0.5921	0.1108	-2.5166	3.7547	0.7539	-0.4079	0.1108	2.5166	3.7547	0.5826	-0.1842	-5.0331	0.6889
2016 Vu-3	10.1039/C5TC02954F	CCCCCCCCCCCCOC1=CC=C(C=C1)C1=C2C=CC(C3=CC4=CC=CC=C4C=C3)=[N+]2[B-](F)(F)N2C(=CC=C12)C1=CC2=CC=CC=C2C=C1	CCCCOC(C)=O	butyl acetate	570	612	42	0.7	-33.8837	17.5439	16.3399	1.204	-0.5921	0.1108	-2.5166	3.7547	0.7539	-0.4079	0.1108	2.5166	3.7547	0.5826	-0.1842	-5.0331	0.6889
2016 Vu-3	10.1039/C5TC02954F	CCCCCCCCCCCCOC1=CC=C(C=C1)C1=C2C=CC(C3=CC4=CC=CC=C4C=C3)=[N+]2[B-](F)(F)N2C(=CC=C12)C1=CC2=CC=CC=C2C=C1	ClC(Cl)Cl	trichloromethane	571	612	41	0.71	-33.853	17.5131	16.3399	1.1733	-0.5921	0.1108	-2.5166	3.7547	0.7539	-0.4079	0.1108	2.5166	3.7547	0.5826	-0.1842	-5.0331	0.6889
2016 Vu-3	10.1039/C5TC02954F	CCCCCCCCCCCCOC1=CC=C(C=C1)C1=C2C=CC(C3=CC4=CC=CC=C4C=C3)=[N+]2[B-](F)(F)N2C(=CC=C12)C1=CC2=CC=CC=C2C=C1	ClCCl	dichloromethane	568	612	44	0.66	-33.9455	17.6056	16.3399	1.2658	-0.5921	0.1108	-2.5166	3.7547	0.7539	-0.4079	0.1108	2.5166	3.7547	0.5826	-0.1842	-5.0331	0.6889
2016 Vu-3	10.1039/C5TC02954F	CCCCCCCCCCCCOC1=CC=C(C=C1)C1=C2C=CC(C3=CC4=CC=CC=C4C=C3)=[N+]2[B-](F)(F)N2C(=CC=C12)C1=CC2=CC=CC=C2C=C1	CCO	ethanol	575	611	36	0.64	-33.7579	17.3913	16.3666	1.0247	-0.5921	0.1108	-2.5166	3.7547	0.7539	-0.4079	0.1108	2.5166	3.7547	0.5826	-0.1842	-5.0331	0.6889
2016 Vu-3	10.1039/C5TC02954F	CCCCCCCCCCCCOC1=CC=C(C=C1)C1=C2C=CC(C3=CC4=CC=CC=C4C=C3)=[N+]2[B-](F)(F)N2C(=CC=C12)C1=CC2=CC=CC=C2C=C1	CO	methanol	566	609	43	0.56	-34.0882	17.6678	16.4204	1.2475	-0.5921	0.1108	-2.5166	3.7547	0.7539	-0.4079	0.1108	2.5166	3.7547	0.5826	-0.1842	-5.0331	0.6889
2016 Vu-3	10.1039/C5TC02954F	CCCCCCCCCCCCOC1=CC=C(C=C1)C1=C2C=CC(C3=CC4=CC=CC=C4C=C3)=[N+]2[B-](F)(F)N2C(=CC=C12)C1=CC2=CC=CC=C2C=C1	CC#N	acetonitrile	561	610	49	0.53	-34.2188	17.8253	16.3934	1.4319	-0.5921	0.1108	-2.5166	3.7547	0.7539	-0.4079	0.1108	2.5166	3.7547	0.5826	-0.1842	-5.0331	0.6889
2016 Vu-3	10.1039/C5TC02954F	CCCCCCCCCCCCOC1=CC=C(C=C1)C1=C2C=CC(C3=CC4=CC=CC=C4C=C3)=[N+]2[B-](F)(F)N2C(=CC=C12)C1=CC2=CC=CC=C2C=C1	CS(C)=O	methanesulfinylmethane	572	621	49	0.61	-33.5856	17.4825	16.1031	1.3795	-0.5921	0.1108	-2.5166	3.7547	0.7539	-0.4079	0.1108	2.5166	3.7547	0.5826	-0.1842	-5.0331	0.6889
2016 Gupta-1	10.1039/C5TB02476E	CC1=CC(C)=C2N1[B-](F)(F)[N+]1=C(C)C=C(C)C1=C2C1=CC=C(C=C1)C1=CC=C(N)C=C1	C1=CC=CC=C1	benzene	493	512	19	0.18	-39.8152	20.284	19.5313	0.7527	-0.5948	0.0369	-3.3979	1.4568	0.9628	-0.4052	0.0369	3.3979	1.4568	0.9228	-0.1896	-6.7959	0.6812
2016 Gupta-1	10.1039/C5TB02476E	CC1=CC(C)=C2N1[B-](F)(F)[N+]1=C(C)C=C(C)C1=C2C1=CC=C(C=C1)C1=CC=C(N)C=C1	CC1=CC=CC=C1	toluene	494	513	19	0.17	-39.7361	20.2429	19.4932	0.7497	-0.5948	0.0369	-3.3979	1.4568	0.9628	-0.4052	0.0369	3.3979	1.4568	0.9228	-0.1896	-6.7959	0.6812
2016 Gupta-1	10.1039/C5TB02476E	CC1=CC(C)=C2N1[B-](F)(F)[N+]1=C(C)C=C(C)C1=C2C1=CC=C(C=C1)C1=CC=C(N)C=C1	C1CCOC1	oxolane	497	516	19	0.12	-39.5006	20.1207	19.3798	0.7409	-0.5948	0.0369	-3.3979	1.4568	0.9628	-0.4052	0.0369	3.3979	1.4568	0.9228	-0.1896	-6.7959	0.6812
2016 Gupta-1	10.1039/C5TB02476E	CC1=CC(C)=C2N1[B-](F)(F)[N+]1=C(C)C=C(C)C1=C2C1=CC=C(C=C1)C1=CC=C(N)C=C1	CC#N	acetonitrile	498	515	17	0.08	-39.4978	20.0803	19.4175	0.6628	-0.5948	0.0369	-3.3979	1.4568	0.9628	-0.4052	0.0369	3.3979	1.4568	0.9228	-0.1896	-6.7959	0.6812
2016 Gupta-1	10.1039/C5TB02476E	CC1=CC(C)=C2N1[B-](F)(F)[N+]1=C(C)C=C(C)C1=C2C1=CC=C(C=C1)C1=CC=C(N)C=C1	ClCCl	dichloromethane	498	516	18	0.07	-39.4602	20.0803	19.3798	0.7005	-0.5948	0.0369	-3.3979	1.4568	0.9628	-0.4052	0.0369	3.3979	1.4568	0.9228	-0.1896	-6.7959	0.6812
2016 Gupta-1	10.1039/C5TB02476E	CC1=CC(C)=C2N1[B-](F)(F)[N+]1=C(C)C=C(C)C1=C2C1=CC=C(C=C1)C1=CC=C(N)C=C1	C1COCCO1	1,4-dioxane	500	515	15	0.11	-39.4175	20	19.4175	0.5825	-0.5948	0.0369	-3.3979	1.4568	0.9628	-0.4052	0.0369	3.3979	1.4568	0.9228	-0.1896	-6.7959	0.6812
2016 Gupta-1	10.1039/C5TB02476E	CC1=CC(C)=C2N1[B-](F)(F)[N+]1=C(C)C=C(C)C1=C2C1=CC=C(C=C1)C1=CC=C(N)C=C1	CCO	ethanol	500	517	17	0.13	-39.3424	20	19.3424	0.6576	-0.5948	0.0369	-3.3979	1.4568	0.9628	-0.4052	0.0369	3.3979	1.4568	0.9228	-0.1896	-6.7959	0.6812
2016 Gupta-1	10.1039/C5TB02476E	CC1=CC(C)=C2N1[B-](F)(F)[N+]1=C(C)C=C(C)C1=C2C1=CC=C(C=C1)C1=CC=C(N)C=C1	CO	methanol	499	517	18	0.1	-39.3824	20.0401	19.3424	0.6977	-0.5948	0.0369	-3.3979	1.4568	0.9628	-0.4052	0.0369	3.3979	1.4568	0.9228	-0.1896	-6.7959	0.6812
2016 Gupta-1	10.1039/C5TB02476E	CC1=CC(C)=C2N1[B-](F)(F)[N+]1=C(C)C=C(C)C1=C2C1=CC=C(C=C1)C1=CC=C(N)C=C1	CS(C)=O	methanesulfinylmethane	500	518	18	0.14	-39.305	20	19.305	0.695	-0.5948	0.0369	-3.3979	1.4568	0.9628	-0.4052	0.0369	3.3979	1.4568	0.9228	-0.1896	-6.7959	0.6812
2016 Gupta-1	10.1039/C5TB02476E	CC1=CC(C)=C2N1[B-](F)(F)[N+]1=C(C)C=C(C)C1=C2C1=CC=C(C=C1)C1=CC=C(N)C=C1	O	water	500	517	17	0.03	-39.3424	20	19.3424	0.6576	-0.5948	0.0369	-3.3979	1.4568	0.9628	-0.4052	0.0369	3.3979	1.4568	0.9228	-0.1896	-6.7959	0.6812
2016 Gupta-1	10.1039/C5TB02476E	CC1=CC(C)=C2N1[B-](F)(F)[N+]1=C(C)C=C(C)C1=C2C1=CC=C(C=C1)C1=CC=C(N)C=C1	OCC(O)CO	propane-1,2,3-triol	501	518	17	0.82	-39.2651	19.9601	19.305	0.6551	-0.5948	0.0369	-3.3979	1.4568	0.9628	-0.4052	0.0369	3.3979	1.4568	0.9228	-0.1896	-6.7959	0.6812
1998 Lopez-Arbeloa-PM567	10.1016/S0301-0104(98)00215-8	CCC1=C(C)N2C(=C1C)C(C)=C1C(C)=C(CC)C(C)=[N+]1[B-]2(F)F	CCC(C)C	2-methylbutane	520.4	534.4	14	0.87	-37.9286	19.216	18.7126	0.5034	-0.5955	0.0361	-3.3579	1.3719	0.9186	-0.4045	0.0361	3.3579	1.3719	0.8384	-0.191	-6.7157	0.6793
1998 Lopez-Arbeloa-PM567	10.1016/S0301-0104(98)00215-8	CCC1=C(C)N2C(=C1C)C(C)=C1C(C)=C(CC)C(C)=[N+]1[B-]2(F)F	CCCCCC	hexane	521.1	533.6	12.5	0.83	-37.9308	19.1902	18.7406	0.4495	-0.5955	0.0361	-3.3579	1.3719	0.9186	-0.4045	0.0361	3.3579	1.3719	0.8384	-0.191	-6.7157	0.6793
1998 Lopez-Arbeloa-PM567	10.1016/S0301-0104(98)00215-8	CCC1=C(C)N2C(=C1C)C(C)=C1C(C)=C(CC)C(C)=[N+]1[B-]2(F)F	C1CCCCC1	cyclohexane	522.5	537.2	14.7	0.7	-37.7538	19.1388	18.615	0.5237	-0.5955	0.0361	-3.3579	1.3719	0.9186	-0.4045	0.0361	3.3579	1.3719	0.8384	-0.191	-6.7157	0.6793
1998 Lopez-Arbeloa-PM567	10.1016/S0301-0104(98)00215-8	CCC1=C(C)N2C(=C1C)C(C)=C1C(C)=C(CC)C(C)=[N+]1[B-]2(F)F	CC(C)CC(C)(C)C	2,2,4-trimethylpentane	521.2	535.2	14	0.77	-37.8711	19.1865	18.6846	0.5019	-0.5955	0.0361	-3.3579	1.3719	0.9186	-0.4045	0.0361	3.3579	1.3719	0.8384	-0.191	-6.7157	0.6793
1998 Lopez-Arbeloa-PM567	10.1016/S0301-0104(98)00215-8	CCC1=C(C)N2C(=C1C)C(C)=C1C(C)=C(CC)C(C)=[N+]1[B-]2(F)F	C1=CC=CC=C1	benzene	522.7	536.4	13.7	0.59	-37.7742	19.1314	18.6428	0.4886	-0.5955	0.0361	-3.3579	1.3719	0.9186	-0.4045	0.0361	3.3579	1.3719	0.8384	-0.191	-6.7157	0.6793
1998 Lopez-Arbeloa-PM567	10.1016/S0301-0104(98)00215-8	CCC1=C(C)N2C(=C1C)C(C)=C1C(C)=C(CC)C(C)=[N+]1[B-]2(F)F	CC1=CC=CC=C1	toluene	522.5	536.4	13.9	0.5	-37.7816	19.1388	18.6428	0.496	-0.5955	0.0361	-3.3579	1.3719	0.9186	-0.4045	0.0361	3.3579	1.3719	0.8384	-0.191	-6.7157	0.6793
1998 Lopez-Arbeloa-PM567	10.1016/S0301-0104(98)00215-8	CCC1=C(C)N2C(=C1C)C(C)=C1C(C)=C(CC)C(C)=[N+]1[B-]2(F)F	CCOCC	ethoxyethane	518.8	532.8	14	0.89	-38.044	19.2753	18.7688	0.5065	-0.5955	0.0361	-3.3579	1.3719	0.9186	-0.4045	0.0361	3.3579	1.3719	0.8384	-0.191	-6.7157	0.6793
1998 Lopez-Arbeloa-PM567	10.1016/S0301-0104(98)00215-8	CCC1=C(C)N2C(=C1C)C(C)=C1C(C)=C(CC)C(C)=[N+]1[B-]2(F)F	C1COCCO1	1,4-dioxane	518.6	533.2	14.6	0.83	-38.0374	19.2827	18.7547	0.528	-0.5955	0.0361	-3.3579	1.3719	0.9186	-0.4045	0.0361	3.3579	1.3719	0.8384	-0.191	-6.7157	0.6793
1998 Lopez-Arbeloa-PM567	10.1016/S0301-0104(98)00215-8	CCC1=C(C)N2C(=C1C)C(C)=C1C(C)=C(CC)C(C)=[N+]1[B-]2(F)F	C1CCOC1	oxolane	518.4	534	15.6	0.75	-38.0167	19.2901	18.7266	0.5635	-0.5955	0.0361	-3.3579	1.3719	0.9186	-0.4045	0.0361	3.3579	1.3719	0.8384	-0.191	-6.7157	0.6793
1998 Lopez-Arbeloa-PM567	10.1016/S0301-0104(98)00215-8	CCC1=C(C)N2C(=C1C)C(C)=C1C(C)=C(CC)C(C)=[N+]1[B-]2(F)F	CN1CCCC1=O	1-methylpyrrolidin-2-one	518.2	533.2	15	0.57	-38.0523	19.2976	18.7547	0.5429	-0.5955	0.0361	-3.3579	1.3719	0.9186	-0.4045	0.0361	3.3579	1.3719	0.8384	-0.191	-6.7157	0.6793
1998 Lopez-Arbeloa-PM567	10.1016/S0301-0104(98)00215-8	CCC1=C(C)N2C(=C1C)C(C)=C1C(C)=C(CC)C(C)=[N+]1[B-]2(F)F	CCOC(C)=O	ethyl acetate	516.4	531.6	15.2	0.8	-38.176	19.3648	18.8111	0.5537	-0.5955	0.0361	-3.3579	1.3719	0.9186	-0.4045	0.0361	3.3579	1.3719	0.8384	-0.191	-6.7157	0.6793
1998 Lopez-Arbeloa-PM567	10.1016/S0301-0104(98)00215-8	CCC1=C(C)N2C(=C1C)C(C)=C1C(C)=C(CC)C(C)=[N+]1[B-]2(F)F	CN(C)C=O	N,N-dimethylformamide	517.1	532.8	15.7	0.67	-38.1074	19.3386	18.7688	0.5699	-0.5955	0.0361	-3.3579	1.3719	0.9186	-0.4045	0.0361	3.3579	1.3719	0.8384	-0.191	-6.7157	0.6793
1998 Lopez-Arbeloa-PM567	10.1016/S0301-0104(98)00215-8	CCC1=C(C)N2C(=C1C)C(C)=C1C(C)=C(CC)C(C)=[N+]1[B-]2(F)F	CC(C)=O	propan-2-one	516	532	16	0.85	-38.1768	19.3798	18.797	0.5829	-0.5955	0.0361	-3.3579	1.3719	0.9186	-0.4045	0.0361	3.3579	1.3719	0.8384	-0.191	-6.7157	0.6793
1998 Lopez-Arbeloa-PM567	10.1016/S0301-0104(98)00215-8	CCC1=C(C)N2C(=C1C)C(C)=C1C(C)=C(CC)C(C)=[N+]1[B-]2(F)F	CC#N	acetonitrile	514.8	530.4	15.6	0.87	-38.2787	19.425	18.8537	0.5713	-0.5955	0.0361	-3.3579	1.3719	0.9186	-0.4045	0.0361	3.3579	1.3719	0.8384	-0.191	-6.7157	0.6793
1998 Lopez-Arbeloa-PM567	10.1016/S0301-0104(98)00215-8	CCC1=C(C)N2C(=C1C)C(C)=C1C(C)=C(CC)C(C)=[N+]1[B-]2(F)F	OCCO	ethane-1,2-diol	518	536.4	18.4	0.71	-37.9478	19.305	18.6428	0.6622	-0.5955	0.0361	-3.3579	1.3719	0.9186	-0.4045	0.0361	3.3579	1.3719	0.8384	-0.191	-6.7157	0.6793
1998 Lopez-Arbeloa-PM567	10.1016/S0301-0104(98)00215-8	CCC1=C(C)N2C(=C1C)C(C)=C1C(C)=C(CC)C(C)=[N+]1[B-]2(F)F	OCC(F)(F)F	2,2,2-trifluoroethan-1-ol	515.7	535.2	19.5	0.97	-38.0757	19.3911	18.6846	0.7065	-0.5955	0.0361	-3.3579	1.3719	0.9186	-0.4045	0.0361	3.3579	1.3719	0.8384	-0.191	-6.7157	0.6793
1998 Lopez-Arbeloa-PM567	10.1016/S0301-0104(98)00215-8	CCC1=C(C)N2C(=C1C)C(C)=C1C(C)=C(CC)C(C)=[N+]1[B-]2(F)F	OCCOC1=CC=CC=C1	2-phenoxyethan-1-ol	522.3	536.8	14.5	0.61	-37.775	19.1461	18.6289	0.5172	-0.5955	0.0361	-3.3579	1.3719	0.9186	-0.4045	0.0361	3.3579	1.3719	0.8384	-0.191	-6.7157	0.6793
1998 Lopez-Arbeloa-PM567	10.1016/S0301-0104(98)00215-8	CCC1=C(C)N2C(=C1C)C(C)=C1C(C)=C(CC)C(C)=[N+]1[B-]2(F)F	CCCCCCCCCCO	decan-1-ol	521.8	534.8	13	0.77	-37.863	19.1644	18.6986	0.4659	-0.5955	0.0361	-3.3579	1.3719	0.9186	-0.4045	0.0361	3.3579	1.3719	0.8384	-0.191	-6.7157	0.6793
1998 Lopez-Arbeloa-PM567	10.1016/S0301-0104(98)00215-8	CCC1=C(C)N2C(=C1C)C(C)=C1C(C)=C(CC)C(C)=[N+]1[B-]2(F)F	CCCCCCCCO	octan-1-ol	521	534.4	13.4	0.71	-37.9064	19.1939	18.7126	0.4813	-0.5955	0.0361	-3.3579	1.3719	0.9186	-0.4045	0.0361	3.3579	1.3719	0.8384	-0.191	-6.7157	0.6793
1998 Lopez-Arbeloa-PM567	10.1016/S0301-0104(98)00215-8	CCC1=C(C)N2C(=C1C)C(C)=C1C(C)=C(CC)C(C)=[N+]1[B-]2(F)F	CCCCCCO	hexan-1-ol	520.4	534.8	14.4	0.76	-37.9146	19.216	18.6986	0.5174	-0.5955	0.0361	-3.3579	1.3719	0.9186	-0.4045	0.0361	3.3579	1.3719	0.8384	-0.191	-6.7157	0.6793
1998 Lopez-Arbeloa-PM567	10.1016/S0301-0104(98)00215-8	CCC1=C(C)N2C(=C1C)C(C)=C1C(C)=C(CC)C(C)=[N+]1[B-]2(F)F	CCCCO	butan-1-ol	519.4	534.4	15	0.76	-37.9656	19.253	18.7126	0.5404	-0.5955	0.0361	-3.3579	1.3719	0.9186	-0.4045	0.0361	3.3579	1.3719	0.8384	-0.191	-6.7157	0.6793
1998 Lopez-Arbeloa-PM567	10.1016/S0301-0104(98)00215-8	CCC1=C(C)N2C(=C1C)C(C)=C1C(C)=C(CC)C(C)=[N+]1[B-]2(F)F	CC(C)O	propan-2-ol	518.8	534	15.2	0.83	-38.0018	19.2753	18.7266	0.5487	-0.5955	0.0361	-3.3579	1.3719	0.9186	-0.4045	0.0361	3.3579	1.3719	0.8384	-0.191	-6.7157	0.6793
1998 Lopez-Arbeloa-PM567	10.1016/S0301-0104(98)00215-8	CCC1=C(C)N2C(=C1C)C(C)=C1C(C)=C(CC)C(C)=[N+]1[B-]2(F)F	CCCO	propan-1-ol	518.9	534	15.1	0.78	-37.9981	19.2715	18.7266	0.5449	-0.5955	0.0361	-3.3579	1.3719	0.9186	-0.4045	0.0361	3.3579	1.3719	0.8384	-0.191	-6.7157	0.6793
1998 Lopez-Arbeloa-PM567	10.1016/S0301-0104(98)00215-8	CCC1=C(C)N2C(=C1C)C(C)=C1C(C)=C(CC)C(C)=[N+]1[B-]2(F)F	CCO	ethanol	517.7	532.4	14.7	0.84	-38.0991	19.3162	18.7829	0.5333	-0.5955	0.0361	-3.3579	1.3719	0.9186	-0.4045	0.0361	3.3579	1.3719	0.8384	-0.191	-6.7157	0.6793
1998 Lopez-Arbeloa-PM567	10.1016/S0301-0104(98)00215-8	CCC1=C(C)N2C(=C1C)C(C)=C1C(C)=C(CC)C(C)=[N+]1[B-]2(F)F	CO	methanol	516.2	531.6	15.4	0.91	-38.1835	19.3723	18.8111	0.5612	-0.5955	0.0361	-3.3579	1.3719	0.9186	-0.4045	0.0361	3.3579	1.3719	0.8384	-0.191	-6.7157	0.6793
2015 Feng-1	10.1021/acs.chemmater.5b03765	COC1=CC=C(C=C1C1=C2C=CC=[N+]2[B-](F)(F)N2C=CC=C12)C(=C(C1=CC=CC=C1)C1=CC=CC=C1)C1=CC(=C(OC)C=C1)C1=C2C=CC=[N+]2[B-](F)(F)N2C=CC=C12	CCCCCC	hexane	515	549	34		-37.6324	19.4175	18.2149	1.2025	-0.5987	0.162	-3.1105	6.1693	0.5845	-0.4013	0.162	3.1105	6.1693	0.3635	-0.1973	-6.221	0.6704
2015 Feng-1	10.1021/acs.chemmater.5b03765	COC1=CC=C(C=C1C1=C2C=CC=[N+]2[B-](F)(F)N2C=CC=C12)C(=C(C1=CC=CC=C1)C1=CC=CC=C1)C1=CC(=C(OC)C=C1)C1=C2C=CC=[N+]2[B-](F)(F)N2C=CC=C12	C1CCOC1	oxolane	511.5	546	34.5		-37.8654	19.5503	18.315	1.2353	-0.5987	0.162	-3.1105	6.1693	0.5845	-0.4013	0.162	3.1105	6.1693	0.3635	-0.1973	-6.221	0.6704
2015 Feng-1	10.1021/acs.chemmater.5b03765	COC1=CC=C(C=C1C1=C2C=CC=[N+]2[B-](F)(F)N2C=CC=C12)C(=C(C1=CC=CC=C1)C1=CC=CC=C1)C1=CC(=C(OC)C=C1)C1=C2C=CC=[N+]2[B-](F)(F)N2C=CC=C12	CCOC(C)=O	ethyl acetate	504	533	29		-38.603	19.8413	18.7617	1.0795	-0.5987	0.162	-3.1105	6.1693	0.5845	-0.4013	0.162	3.1105	6.1693	0.3635	-0.1973	-6.221	0.6704
2015 Feng-1	10.1021/acs.chemmater.5b03765	COC1=CC=C(C=C1C1=C2C=CC=[N+]2[B-](F)(F)N2C=CC=C12)C(=C(C1=CC=CC=C1)C1=CC=CC=C1)C1=CC(=C(OC)C=C1)C1=C2C=CC=[N+]2[B-](F)(F)N2C=CC=C12	CC(C)O	propan-2-ol	510	543	33		-38.024	19.6078	18.4162	1.1916	-0.5987	0.162	-3.1105	6.1693	0.5845	-0.4013	0.162	3.1105	6.1693	0.3635	-0.1973	-6.221	0.6704
2015 Feng-1	10.1021/acs.chemmater.5b03765	COC1=CC=C(C=C1C1=C2C=CC=[N+]2[B-](F)(F)N2C=CC=C12)C(=C(C1=CC=CC=C1)C1=CC=CC=C1)C1=CC(=C(OC)C=C1)C1=C2C=CC=[N+]2[B-](F)(F)N2C=CC=C12	ClC(Cl)Cl	trichloromethane	513	538	25		-38.0805	19.4932	18.5874	0.9058	-0.5987	0.162	-3.1105	6.1693	0.5845	-0.4013	0.162	3.1105	6.1693	0.3635	-0.1973	-6.221	0.6704
2015 Feng-1	10.1021/acs.chemmater.5b03765	COC1=CC=C(C=C1C1=C2C=CC=[N+]2[B-](F)(F)N2C=CC=C12)C(=C(C1=CC=CC=C1)C1=CC=CC=C1)C1=CC(=C(OC)C=C1)C1=C2C=CC=[N+]2[B-](F)(F)N2C=CC=C12	C1COCCO1	1,4-dioxane	512.5	544	31.5		-37.8945	19.5122	18.3824	1.1298	-0.5987	0.162	-3.1105	6.1693	0.5845	-0.4013	0.162	3.1105	6.1693	0.3635	-0.1973	-6.221	0.6704
2015 Feng-1	10.1021/acs.chemmater.5b03765	COC1=CC=C(C=C1C1=C2C=CC=[N+]2[B-](F)(F)N2C=CC=C12)C(=C(C1=CC=CC=C1)C1=CC=CC=C1)C1=CC(=C(OC)C=C1)C1=C2C=CC=[N+]2[B-](F)(F)N2C=CC=C12	CC#N	acetonitrile	500	547	47		-38.2815	20	18.2815	1.7185	-0.5987	0.162	-3.1105	6.1693	0.5845	-0.4013	0.162	3.1105	6.1693	0.3635	-0.1973	-6.221	0.6704
2015 Feng-1	10.1021/acs.chemmater.5b03765	COC1=CC=C(C=C1C1=C2C=CC=[N+]2[B-](F)(F)N2C=CC=C12)C(=C(C1=CC=CC=C1)C1=CC=CC=C1)C1=CC(=C(OC)C=C1)C1=C2C=CC=[N+]2[B-](F)(F)N2C=CC=C12	CN(C)C=O	N,N-dimethylformamide	505	546	41		-38.117	19.802	18.315	1.487	-0.5987	0.162	-3.1105	6.1693	0.5845	-0.4013	0.162	3.1105	6.1693	0.3635	-0.1973	-6.221	0.6704
2015 Feng-1	10.1021/acs.chemmater.5b03765	COC1=CC=C(C=C1C1=C2C=CC=[N+]2[B-](F)(F)N2C=CC=C12)C(=C(C1=CC=CC=C1)C1=CC=CC=C1)C1=CC(=C(OC)C=C1)C1=C2C=CC=[N+]2[B-](F)(F)N2C=CC=C12	CO	methanol	502.5	545	42.5		-38.2491	19.9005	18.3486	1.5519	-0.5987	0.162	-3.1105	6.1693	0.5845	-0.4013	0.162	3.1105	6.1693	0.3635	-0.1973	-6.221	0.6704
2015 Feng-1	10.1021/acs.chemmater.5b03765	COC1=CC=C(C=C1C1=C2C=CC=[N+]2[B-](F)(F)N2C=CC=C12)C(=C(C1=CC=CC=C1)C1=CC=CC=C1)C1=CC(=C(OC)C=C1)C1=C2C=CC=[N+]2[B-](F)(F)N2C=CC=C12	CS(C)=O	methanesulfinylmethane	505	545	40		-38.1506	19.802	18.3486	1.4534	-0.5987	0.162	-3.1105	6.1693	0.5845	-0.4013	0.162	3.1105	6.1693	0.3635	-0.1973	-6.221	0.6704
2012 Zhao-OH	10.1039/c1ob06200j	CCC1=C(C)C2=C(C3=C(C)C4=CC=C(O)C=C4N3[B-](F)(F)[N+]2=C1C)C1=CC=CC=C1	CO	methanol	548	577	29		-35.5792	18.2482	17.331	0.9172	-0.5992	0.0515	-3.0904	1.822	0.9371	-0.4008	0.0515	3.0904	1.822	0.8686	-0.1984	-6.1809	0.6689
2012 Zhao-OH	10.1039/c1ob06200j	CCC1=C(C)C2=C(C3=C(C)C4=CC=C(O)C=C4N3[B-](F)(F)[N+]2=C1C)C1=CC=CC=C1	CCO	ethanol	553	580	27		-35.3246	18.0832	17.2414	0.8418	-0.5992	0.0515	-3.0904	1.822	0.9371	-0.4008	0.0515	3.0904	1.822	0.8686	-0.1984	-6.1809	0.6689
2012 Zhao-OH	10.1039/c1ob06200j	CCC1=C(C)C2=C(C3=C(C)C4=CC=C(O)C=C4N3[B-](F)(F)[N+]2=C1C)C1=CC=CC=C1	CCCCO	butan-1-ol	558	583	25		-35.0738	17.9211	17.1527	0.7685	-0.5992	0.0515	-3.0904	1.822	0.9371	-0.4008	0.0515	3.0904	1.822	0.8686	-0.1984	-6.1809	0.6689
2012 Zhao-OH	10.1039/c1ob06200j	CCC1=C(C)C2=C(C3=C(C)C4=CC=C(O)C=C4N3[B-](F)(F)[N+]2=C1C)C1=CC=CC=C1	CC(C)O	propan-2-ol	556	582	26		-35.1677	17.9856	17.1821	0.8035	-0.5992	0.0515	-3.0904	1.822	0.9371	-0.4008	0.0515	3.0904	1.822	0.8686	-0.1984	-6.1809	0.6689
2012 Zhao-OH	10.1039/c1ob06200j	CCC1=C(C)C2=C(C3=C(C)C4=CC=C(O)C=C4N3[B-](F)(F)[N+]2=C1C)C1=CC=CC=C1	CC#N	acetonitrile	542	571	29		-35.9633	18.4502	17.5131	0.937	-0.5992	0.0515	-3.0904	1.822	0.9371	-0.4008	0.0515	3.0904	1.822	0.8686	-0.1984	-6.1809	0.6689
2012 Zhao-OH	10.1039/c1ob06200j	CCC1=C(C)C2=C(C3=C(C)C4=CC=C(O)C=C4N3[B-](F)(F)[N+]2=C1C)C1=CC=CC=C1	CS(C)=O	methanesulfinylmethane	558	583	25		-35.0738	17.9211	17.1527	0.7685	-0.5992	0.0515	-3.0904	1.822	0.9371	-0.4008	0.0515	3.0904	1.822	0.8686	-0.1984	-6.1809	0.6689
2012 Zhao-OH	10.1039/c1ob06200j	CCC1=C(C)C2=C(C3=C(C)C4=CC=C(O)C=C4N3[B-](F)(F)[N+]2=C1C)C1=CC=CC=C1	CN(C)C=O	N,N-dimethylformamide	553	583	30		-35.2358	18.0832	17.1527	0.9305	-0.5992	0.0515	-3.0904	1.822	0.9371	-0.4008	0.0515	3.0904	1.822	0.8686	-0.1984	-6.1809	0.6689
2012 Zhao-OH	10.1039/c1ob06200j	CCC1=C(C)C2=C(C3=C(C)C4=CC=C(O)C=C4N3[B-](F)(F)[N+]2=C1C)C1=CC=CC=C1	ClCCl	dichloromethane	545	577	32		-35.6796	18.3486	17.331	1.0176	-0.5992	0.0515	-3.0904	1.822	0.9371	-0.4008	0.0515	3.0904	1.822	0.8686	-0.1984	-6.1809	0.6689
2012 Zhao-OH	10.1039/c1ob06200j	CCC1=C(C)C2=C(C3=C(C)C4=CC=C(O)C=C4N3[B-](F)(F)[N+]2=C1C)C1=CC=CC=C1	C1=CC=CC=C1	benzene	553	573	20		-35.5352	18.0832	17.452	0.6312	-0.5992	0.0515	-3.0904	1.822	0.9371	-0.4008	0.0515	3.0904	1.822	0.8686	-0.1984	-6.1809	0.6689
2012 Zhao-OH	10.1039/c1ob06200j	CCC1=C(C)C2=C(C3=C(C)C4=CC=C(O)C=C4N3[B-](F)(F)[N+]2=C1C)C1=CC=CC=C1	CC1=CC=CC=C1	toluene	563	586	23		-34.8268	17.762	17.0648	0.6971	-0.5992	0.0515	-3.0904	1.822	0.9371	-0.4008	0.0515	3.0904	1.822	0.8686	-0.1984	-6.1809	0.6689
2016 Marfin(1975)-4	10.1007/s10895-016-1891-3	CCC1=C(C)N2C(=C1C)C(=C1C(C)=C(CC)C(C)=[N+]1[B-]2(F)F)C1=CC=C2C=CC3=C4C(C=CC1=C24)=CC=C3	C1=CC=CC=C1	benzene	535.5	546.02	10.52	0.884	-36.9885	18.6741	18.3143	0.3598	-0.6024	0.0488	-3.6089	1.8156	0.9098	-0.3976	0.0488	3.6089	1.8156	0.8132	-0.2048	-7.2178	0.66
2016 Marfin(1975)-4	10.1007/s10895-016-1891-3	CCC1=C(C)N2C(=C1C)C(=C1C(C)=C(CC)C(C)=[N+]1[B-]2(F)F)C1=CC=C2C=CC3=C4C(C=CC1=C24)=CC=C3	C1CCCCC1	cyclohexane	533.5	542.94	9.44	0.886	-37.1624	18.7441	18.4182	0.3259	-0.6024	0.0488	-3.6089	1.8156	0.9098	-0.3976	0.0488	3.6089	1.8156	0.8132	-0.2048	-7.2178	0.66
2016 Marfin(1975)-4	10.1007/s10895-016-1891-3	CCC1=C(C)N2C(=C1C)C(=C1C(C)=C(CC)C(C)=[N+]1[B-]2(F)F)C1=CC=C2C=CC3=C4C(C=CC1=C24)=CC=C3	ClC(Cl)(Cl)Cl	tetrachloromethane	535.5	546.02	10.52	0.676	-36.9885	18.6741	18.3143	0.3598	-0.6024	0.0488	-3.6089	1.8156	0.9098	-0.3976	0.0488	3.6089	1.8156	0.8132	-0.2048	-7.2178	0.66
2016 Marfin(1975)-4	10.1007/s10895-016-1891-3	CCC1=C(C)N2C(=C1C)C(=C1C(C)=C(CC)C(C)=[N+]1[B-]2(F)F)C1=CC=C2C=CC3=C4C(C=CC1=C24)=CC=C3	ClC(Cl)Cl	trichloromethane	535.5	546.02	10.52	0.785	-36.9885	18.6741	18.3143	0.3598	-0.6024	0.0488	-3.6089	1.8156	0.9098	-0.3976	0.0488	3.6089	1.8156	0.8132	-0.2048	-7.2178	0.66
2016 Marfin(1975)-4	10.1007/s10895-016-1891-3	CCC1=C(C)N2C(=C1C)C(=C1C(C)=C(CC)C(C)=[N+]1[B-]2(F)F)C1=CC=C2C=CC3=C4C(C=CC1=C24)=CC=C3	ClCCl	dichloromethane	533	542.94	9.94	0.893	-37.18	18.7617	18.4182	0.3435	-0.6024	0.0488	-3.6089	1.8156	0.9098	-0.3976	0.0488	3.6089	1.8156	0.8132	-0.2048	-7.2178	0.66
2016 Marfin(1975)-4	10.1007/s10895-016-1891-3	CCC1=C(C)N2C(=C1C)C(=C1C(C)=C(CC)C(C)=[N+]1[B-]2(F)F)C1=CC=C2C=CC3=C4C(C=CC1=C24)=CC=C3	CN(C)C=O	N,N-dimethylformamide	529	541.02	12.02	0.684	-37.3872	18.9036	18.4836	0.42	-0.6024	0.0488	-3.6089	1.8156	0.9098	-0.3976	0.0488	3.6089	1.8156	0.8132	-0.2048	-7.2178	0.66
2016 Marfin(1975)-4	10.1007/s10895-016-1891-3	CCC1=C(C)N2C(=C1C)C(=C1C(C)=C(CC)C(C)=[N+]1[B-]2(F)F)C1=CC=C2C=CC3=C4C(C=CC1=C24)=CC=C3	CS(C)=O	methanesulfinylmethane	528.5	543.97	15.47	0.558	-37.3048	18.9215	18.3834	0.5381	-0.6024	0.0488	-3.6089	1.8156	0.9098	-0.3976	0.0488	3.6089	1.8156	0.8132	-0.2048	-7.2178	0.66
2016 Marfin(1975)-4	10.1007/s10895-016-1891-3	CCC1=C(C)N2C(=C1C)C(=C1C(C)=C(CC)C(C)=[N+]1[B-]2(F)F)C1=CC=C2C=CC3=C4C(C=CC1=C24)=CC=C3	C1=CC=NC=C1	pyridine	533	546.02	13.02	0.744	-37.0761	18.7617	18.3143	0.4474	-0.6024	0.0488	-3.6089	1.8156	0.9098	-0.3976	0.0488	3.6089	1.8156	0.8132	-0.2048	-7.2178	0.66
2016 Marfin(1975)-4	10.1007/s10895-016-1891-3	CCC1=C(C)N2C(=C1C)C(=C1C(C)=C(CC)C(C)=[N+]1[B-]2(F)F)C1=CC=C2C=CC3=C4C(C=CC1=C24)=CC=C3	CCCCCC	hexane	532	542.05	10.05	0.723	-37.2455	18.797	18.4485	0.3485	-0.6024	0.0488	-3.6089	1.8156	0.9098	-0.3976	0.0488	3.6089	1.8156	0.8132	-0.2048	-7.2178	0.66
2016 Marfin(1975)-4	10.1007/s10895-016-1891-3	CCC1=C(C)N2C(=C1C)C(=C1C(C)=C(CC)C(C)=[N+]1[B-]2(F)F)C1=CC=C2C=CC3=C4C(C=CC1=C24)=CC=C3	CCO	ethanol	529	542.05	13.05	0.985	-37.3521	18.9036	18.4485	0.4551	-0.6024	0.0488	-3.6089	1.8156	0.9098	-0.3976	0.0488	3.6089	1.8156	0.8132	-0.2048	-7.2178	0.66
2016 Marfin(1975)-4	10.1007/s10895-016-1891-3	CCC1=C(C)N2C(=C1C)C(=C1C(C)=C(CC)C(C)=[N+]1[B-]2(F)F)C1=CC=C2C=CC3=C4C(C=CC1=C24)=CC=C3	CCCO	propan-1-ol	530.5	542.05	11.55	0.951	-37.2986	18.8501	18.4485	0.4017	-0.6024	0.0488	-3.6089	1.8156	0.9098	-0.3976	0.0488	3.6089	1.8156	0.8132	-0.2048	-7.2178	0.66
2016 Marfin(1975)-4	10.1007/s10895-016-1891-3	CCC1=C(C)N2C(=C1C)C(=C1C(C)=C(CC)C(C)=[N+]1[B-]2(F)F)C1=CC=C2C=CC3=C4C(C=CC1=C24)=CC=C3	CCCCO	butan-1-ol	531	542.94	11.94	0.962	-37.2506	18.8324	18.4182	0.4142	-0.6024	0.0488	-3.6089	1.8156	0.9098	-0.3976	0.0488	3.6089	1.8156	0.8132	-0.2048	-7.2178	0.66
2016 Marfin(1975)-4	10.1007/s10895-016-1891-3	CCC1=C(C)N2C(=C1C)C(=C1C(C)=C(CC)C(C)=[N+]1[B-]2(F)F)C1=CC=C2C=CC3=C4C(C=CC1=C24)=CC=C3	CCCCCO	pentan-1-ol	531.5	542.94	11.44	0.969	-37.2329	18.8147	18.4182	0.3964	-0.6024	0.0488	-3.6089	1.8156	0.9098	-0.3976	0.0488	3.6089	1.8156	0.8132	-0.2048	-7.2178	0.66
2016 Marfin(1975)-4	10.1007/s10895-016-1891-3	CCC1=C(C)N2C(=C1C)C(=C1C(C)=C(CC)C(C)=[N+]1[B-]2(F)F)C1=CC=C2C=CC3=C4C(C=CC1=C24)=CC=C3	CCCCCCO	hexan-1-ol	532	543.97	11.97	0.962	-37.1804	18.797	18.3834	0.4136	-0.6024	0.0488	-3.6089	1.8156	0.9098	-0.3976	0.0488	3.6089	1.8156	0.8132	-0.2048	-7.2178	0.66
2016 Marfin(1975)-4	10.1007/s10895-016-1891-3	CCC1=C(C)N2C(=C1C)C(=C1C(C)=C(CC)C(C)=[N+]1[B-]2(F)F)C1=CC=C2C=CC3=C4C(C=CC1=C24)=CC=C3	CCCCCCCCO	octan-1-ol	532.5	543.97	11.47	0.972	-37.1627	18.7793	18.3834	0.396	-0.6024	0.0488	-3.6089	1.8156	0.9098	-0.3976	0.0488	3.6089	1.8156	0.8132	-0.2048	-7.2178	0.66
2016 Marfin(1975)-4	10.1007/s10895-016-1891-3	CCC1=C(C)N2C(=C1C)C(=C1C(C)=C(CC)C(C)=[N+]1[B-]2(F)F)C1=CC=C2C=CC3=C4C(C=CC1=C24)=CC=C3	CCCCCCCCCCO	decan-1-ol	532.5	543.97	11.47	0.99	-37.1627	18.7793	18.3834	0.396	-0.6024	0.0488	-3.6089	1.8156	0.9098	-0.3976	0.0488	3.6089	1.8156	0.8132	-0.2048	-7.2178	0.66
2014 Boens-10	10.1021/jp412132y	F[B-]1(F)N2C=CC=C2C(OC2=CC=CC=C2)=C2C=CC=[N+]12	CO	methanol	443	487	44	0.91	-43.1072	22.5734	20.5339	2.0395	-0.603	0.0259	-3.444	1.094	0.98	-0.3971	0.0259	3.444	1.094	0.955	-0.2059	-6.888	0.6585
2014 Boens-10	10.1021/jp412132y	F[B-]1(F)N2C=CC=C2C(OC2=CC=CC=C2)=C2C=CC=[N+]12	CC#N	acetonitrile	451	493	42	0.75	-42.4569	22.1729	20.284	1.889	-0.603	0.0259	-3.444	1.094	0.98	-0.3971	0.0259	3.444	1.094	0.955	-0.2059	-6.888	0.6585
2014 Boens-10	10.1021/jp412132y	F[B-]1(F)N2C=CC=C2C(OC2=CC=CC=C2)=C2C=CC=[N+]12	CCOCC	ethoxyethane	455	494	39	0.93	-42.2209	21.978	20.2429	1.7351	-0.603	0.0259	-3.444	1.094	0.98	-0.3971	0.0259	3.444	1.094	0.955	-0.2059	-6.888	0.6585
2014 Boens-10	10.1021/jp412132y	F[B-]1(F)N2C=CC=C2C(OC2=CC=CC=C2)=C2C=CC=[N+]12	CC(C)=O	propan-2-one	453	495	42	0.89	-42.2771	22.0751	20.202	1.873	-0.603	0.0259	-3.444	1.094	0.98	-0.3971	0.0259	3.444	1.094	0.955	-0.2059	-6.888	0.6585
2014 Boens-10	10.1021/jp412132y	F[B-]1(F)N2C=CC=C2C(OC2=CC=CC=C2)=C2C=CC=[N+]12	CCOC(C)=O	ethyl acetate	454	493	39	0.92	-42.3104	22.0264	20.284	1.7425	-0.603	0.0259	-3.444	1.094	0.98	-0.3971	0.0259	3.444	1.094	0.955	-0.2059	-6.888	0.6585
2014 Boens-10	10.1021/jp412132y	F[B-]1(F)N2C=CC=C2C(OC2=CC=CC=C2)=C2C=CC=[N+]12	CCCCOCCCC	1-butoxybutane	457	495	38	0.907	-42.0839	21.8818	20.202	1.6798	-0.603	0.0259	-3.444	1.094	0.98	-0.3971	0.0259	3.444	1.094	0.955	-0.2059	-6.888	0.6585
2014 Boens-10	10.1021/jp412132y	F[B-]1(F)N2C=CC=C2C(OC2=CC=CC=C2)=C2C=CC=[N+]12	C1CCOC1	oxolane	456	495	39	0.91	-42.1318	21.9298	20.202	1.7278	-0.603	0.0259	-3.444	1.094	0.98	-0.3971	0.0259	3.444	1.094	0.955	-0.2059	-6.888	0.6585
2014 Boens-10	10.1021/jp412132y	F[B-]1(F)N2C=CC=C2C(OC2=CC=CC=C2)=C2C=CC=[N+]12	C1COCCO1	1,4-dioxane	457	497	40	0.9	-42.0026	21.8818	20.1207	1.7611	-0.603	0.0259	-3.444	1.094	0.98	-0.3971	0.0259	3.444	1.094	0.955	-0.2059	-6.888	0.6585
2014 Boens-10	10.1021/jp412132y	F[B-]1(F)N2C=CC=C2C(OC2=CC=CC=C2)=C2C=CC=[N+]12	ClCCl	dichloromethane	456	497	41	0.88	-42.0505	21.9298	20.1207	1.8091	-0.603	0.0259	-3.444	1.094	0.98	-0.3971	0.0259	3.444	1.094	0.955	-0.2059	-6.888	0.6585
2014 Boens-10	10.1021/jp412132y	F[B-]1(F)N2C=CC=C2C(OC2=CC=CC=C2)=C2C=CC=[N+]12	ClC(Cl)Cl	trichloromethane	458	498	40	0.92	-41.9144	21.8341	20.0803	1.7537	-0.603	0.0259	-3.444	1.094	0.98	-0.3971	0.0259	3.444	1.094	0.955	-0.2059	-6.888	0.6585
2014 Boens-10	10.1021/jp412132y	F[B-]1(F)N2C=CC=C2C(OC2=CC=CC=C2)=C2C=CC=[N+]12	CC1=CC=CC=C1	toluene	460	500	40	0.99	-41.7391	21.7391	20	1.7391	-0.603	0.0259	-3.444	1.094	0.98	-0.3971	0.0259	3.444	1.094	0.955	-0.2059	-6.888	0.6585
2014 Boens-10	10.1021/jp412132y	F[B-]1(F)N2C=CC=C2C(OC2=CC=CC=C2)=C2C=CC=[N+]12	ClC1=CC=CC=C1	chlorobenzene	460	501	41	0.87	-41.6992	21.7391	19.9601	1.7791	-0.603	0.0259	-3.444	1.094	0.98	-0.3971	0.0259	3.444	1.094	0.955	-0.2059	-6.888	0.6585
2019 Ali-21	10.1039/c9dt02309g	COC1=CC=C(C=C1)C1=C2C(C)=C(C=C(Br)Br)C(C)=[N+]2[B-](F)(F)N2C(C)=C(C=C(Br)Br)C(C)=C12	CO	methanol	518	547	29		-37.5866	19.305	18.2815	1.0235	-0.6034	0.0277	-3.356	1.0344	0.9773	-0.3966	0.0277	3.356	1.0344	0.9488	-0.2068	-6.7119	0.6572
2019 Ali-21	10.1039/c9dt02309g	COC1=CC=C(C=C1)C1=C2C(C)=C(C=C(Br)Br)C(C)=[N+]2[B-](F)(F)N2C(C)=C(C=C(Br)Br)C(C)=C12	CC#N	acetonitrile	517	548	31		-37.5905	19.3424	18.2482	1.0942	-0.6034	0.0277	-3.356	1.0344	0.9773	-0.3966	0.0277	3.356	1.0344	0.9488	-0.2068	-6.7119	0.6572
2019 Ali-21	10.1039/c9dt02309g	COC1=CC=C(C=C1)C1=C2C(C)=C(C=C(Br)Br)C(C)=[N+]2[B-](F)(F)N2C(C)=C(C=C(Br)Br)C(C)=C12	CCOC(C)=O	ethyl acetate	519	549	30		-37.4828	19.2678	18.2149	1.0529	-0.6034	0.0277	-3.356	1.0344	0.9773	-0.3966	0.0277	3.356	1.0344	0.9488	-0.2068	-6.7119	0.6572
2019 Ali-21	10.1039/c9dt02309g	COC1=CC=C(C=C1)C1=C2C(C)=C(C=C(Br)Br)C(C)=[N+]2[B-](F)(F)N2C(C)=C(C=C(Br)Br)C(C)=C12	C1CCOC1	oxolane	522	551	29		-37.3059	19.1571	18.1488	1.0083	-0.6034	0.0277	-3.356	1.0344	0.9773	-0.3966	0.0277	3.356	1.0344	0.9488	-0.2068	-6.7119	0.6572
2019 Ali-21	10.1039/c9dt02309g	COC1=CC=C(C=C1)C1=C2C(C)=C(C=C(Br)Br)C(C)=[N+]2[B-](F)(F)N2C(C)=C(C=C(Br)Br)C(C)=C12	C1COCCO1	1,4-dioxane	522	551.5	29.5		-37.2895	19.1571	18.1324	1.0247	-0.6034	0.0277	-3.356	1.0344	0.9773	-0.3966	0.0277	3.356	1.0344	0.9488	-0.2068	-6.7119	0.6572
2019 Ali-21	10.1039/c9dt02309g	COC1=CC=C(C=C1)C1=C2C(C)=C(C=C(Br)Br)C(C)=[N+]2[B-](F)(F)N2C(C)=C(C=C(Br)Br)C(C)=C12	ClCCl	dichloromethane	522	550.5	28.5		-37.3224	19.1571	18.1653	0.9918	-0.6034	0.0277	-3.356	1.0344	0.9773	-0.3966	0.0277	3.356	1.0344	0.9488	-0.2068	-6.7119	0.6572
2019 Ali-21	10.1039/c9dt02309g	COC1=CC=C(C=C1)C1=C2C(C)=C(C=C(Br)Br)C(C)=[N+]2[B-](F)(F)N2C(C)=C(C=C(Br)Br)C(C)=C12	ClC(Cl)Cl	trichloromethane	523.5	552	28.5		-37.2181	19.1022	18.1159	0.9863	-0.6034	0.0277	-3.356	1.0344	0.9773	-0.3966	0.0277	3.356	1.0344	0.9488	-0.2068	-6.7119	0.6572
2019 Ali-21	10.1039/c9dt02309g	COC1=CC=C(C=C1)C1=C2C(C)=C(C=C(Br)Br)C(C)=[N+]2[B-](F)(F)N2C(C)=C(C=C(Br)Br)C(C)=C12	CCCCCC	hexane	521	550	29		-37.3757	19.1939	18.1818	1.012	-0.6034	0.0277	-3.356	1.0344	0.9773	-0.3966	0.0277	3.356	1.0344	0.9488	-0.2068	-6.7119	0.6572
2019 Ali-21	10.1039/c9dt02309g	COC1=CC=C(C=C1)C1=C2C(C)=C(C=C(Br)Br)C(C)=[N+]2[B-](F)(F)N2C(C)=C(C=C(Br)Br)C(C)=C12	C1CCCCC1	cyclohexane	524	551	27		-37.2328	19.084	18.1488	0.9351	-0.6034	0.0277	-3.356	1.0344	0.9773	-0.3966	0.0277	3.356	1.0344	0.9488	-0.2068	-6.7119	0.6572
2019 Ali-21	10.1039/c9dt02309g	COC1=CC=C(C=C1)C1=C2C(C)=C(C=C(Br)Br)C(C)=[N+]2[B-](F)(F)N2C(C)=C(C=C(Br)Br)C(C)=C12	CN(C)C=O	N,N-dimethylformamide	522	551.5	29.5		-37.2895	19.1571	18.1324	1.0247	-0.6034	0.0277	-3.356	1.0344	0.9773	-0.3966	0.0277	3.356	1.0344	0.9488	-0.2068	-6.7119	0.6572
2019 Ali-21	10.1039/c9dt02309g	COC1=CC=C(C=C1)C1=C2C(C)=C(C=C(Br)Br)C(C)=[N+]2[B-](F)(F)N2C(C)=C(C=C(Br)Br)C(C)=C12	CS(C)=O	methanesulfinylmethane	523	551.5	28.5		-37.2528	19.1205	18.1324	0.9881	-0.6034	0.0277	-3.356	1.0344	0.9773	-0.3966	0.0277	3.356	1.0344	0.9488	-0.2068	-6.7119	0.6572
2019 Ali-21	10.1039/c9dt02309g	COC1=CC=C(C=C1)C1=C2C(C)=C(C=C(Br)Br)C(C)=[N+]2[B-](F)(F)N2C(C)=C(C=C(Br)Br)C(C)=C12	CC1=CC=CC=C1	toluene	525	553.5	28.5		-37.1145	19.0476	18.0668	0.9808	-0.6034	0.0277	-3.356	1.0344	0.9773	-0.3966	0.0277	3.356	1.0344	0.9488	-0.2068	-6.7119	0.6572
2016 Orte-3-Ph	10.1039/C6RA22340K	CC1=CC(C)=C2N1[B-](F)(F)[N+]1=C(C=CC1=C2C)C1=CC=C(C=C1)C(C)(C)C	CO	methanol	517	547	30	0.81	-37.6239	19.3424	18.2815	1.0608	-0.6107	0.0214	-3.6364	0.7995	0.9795	-0.3893	0.0214	3.6364	0.7995	0.951	-0.2214	-7.2727	0.6375
2016 Orte-3-Ph	10.1039/C6RA22340K	CC1=CC(C)=C2N1[B-](F)(F)[N+]1=C(C=CC1=C2C)C1=CC=C(C=C1)C(C)(C)C	CC#N	acetonitrile	513	544	31	0.895	-37.8755	19.4932	18.3824	1.1108	-0.6107	0.0214	-3.6364	0.7995	0.9795	-0.3893	0.0214	3.6364	0.7995	0.951	-0.2214	-7.2727	0.6375
[truncated: 282 more rows]
