# Supplementary material for: Solvatochromic Sensitivity of BODIPY Probes: A New Tool for Selecting Fluorophores and Polarity Mapping
Source: Int J Mol Sci. 2023 Jan 7;24(2):1217. doi: 10.3390/ijms24021217 (PMC9860957; doi:10.3390/ijms24021217)
Supplement: Supplementary file 1 [file ijms-24-01217-s001.zip › SI.sdf]

  Mrv2104 11282213542D          

 47 55  0  0  0  0            999 V2000
    5.6928   -2.0396    0.0000 C   0  0  0  0  0  0  0  0  0  0  0  0
    5.4378   -2.8242    0.0000 C   0  0  0  0  0  0  0  0  0  0  0  0
    5.9228   -3.4917    0.0000 C   0  0  0  0  0  0  0  0  0  0  0  0
    6.7432   -3.5779    0.0000 C   0  0  0  0  0  0  0  0  0  0  0  0
    7.0788   -4.3316    0.0000 C   0  0  0  0  0  0  0  0  0  0  0  0
    6.5939   -4.9990    0.0000 C   0  0  0  0  0  0  0  0  0  0  0  0
    5.7734   -4.9128    0.0000 C   0  0  0  0  0  0  0  0  0  0  0  0
    6.2079   -4.5487    0.0000 C   0  0  0  0  0  0  0  0  0  0  0  0
    6.5312   -4.1037    0.0000 C   0  0  0  0  0  0  0  0  0  0  0  0
    5.4378   -4.1591    0.0000 C   0  0  0  0  0  0  0  0  0  0  0  0
    4.6532   -3.9042    0.0000 C   0  0  0  0  0  0  0  0  0  0  0  0
    4.6532   -3.0792    0.0000 N   0  0  0  0  0  0  0  0  0  0  0  0
    3.9387   -2.6667    0.0000 B   0  5  0  0  0  0  0  0  0  0  0  0
    4.4690   -2.0347    0.0000 F   0  0  0  0  0  0  0  0  0  0  0  0
    3.4084   -2.0347    0.0000 F   0  0  0  0  0  0  0  0  0  0  0  0
    3.2243   -3.0792    0.0000 N   0  3  0  0  0  0  0  0  0  0  0  0
    2.4397   -2.8242    0.0000 C   0  0  0  0  0  0  0  0  0  0  0  0
    2.1847   -2.0396    0.0000 C   0  0  0  0  0  0  0  0  0  0  0  0
    1.9547   -3.4917    0.0000 C   0  0  0  0  0  0  0  0  0  0  0  0
    2.4397   -4.1591    0.0000 C   0  0  0  0  0  0  0  0  0  0  0  0
    2.1041   -4.9128    0.0000 C   0  0  0  0  0  0  0  0  0  0  0  0
    1.2836   -4.9990    0.0000 C   0  0  0  0  0  0  0  0  0  0  0  0
    0.7987   -4.3316    0.0000 C   0  0  0  0  0  0  0  0  0  0  0  0
    1.1343   -3.5779    0.0000 C   0  0  0  0  0  0  0  0  0  0  0  0
    1.3463   -4.1037    0.0000 C   0  0  0  0  0  0  0  0  0  0  0  0
    1.6696   -4.5487    0.0000 C   0  0  0  0  0  0  0  0  0  0  0  0
    3.2243   -3.9042    0.0000 C   0  0  0  0  0  0  0  0  0  0  0  0
    3.9387   -4.3167    0.0000 C   0  0  0  0  0  0  0  0  0  0  0  0
    3.9387   -5.1417    0.0000 C   0  0  0  0  0  0  0  0  0  0  0  0
    3.2243   -5.5542    0.0000 C   0  0  0  0  0  0  0  0  0  0  0  0
    3.2243   -6.3792    0.0000 C   0  0  0  0  0  0  0  0  0  0  0  0
    3.9387   -6.7917    0.0000 C   0  0  0  0  0  0  0  0  0  0  0  0
    3.9387   -7.6167    0.0000 O   0  0  0  0  0  0  0  0  0  0  0  0
    3.3257   -8.1687    0.0000 C   0  0  0  0  0  0  0  0  0  0  0  0
    3.4972   -8.9757    0.0000 C   0  0  0  0  0  0  0  0  0  0  0  0
    4.2818   -9.2306    0.0000 O   0  0  0  0  0  0  0  0  0  0  0  0
    4.6174   -9.9843    0.0000 C   0  0  0  0  0  0  0  0  0  0  0  0
    5.4378  -10.0705    0.0000 C   0  0  0  0  0  0  0  0  0  0  0  0
    5.9228   -9.4031    0.0000 O   0  0  0  0  0  0  0  0  0  0  0  0
    6.7432   -9.3169    0.0000 C   0  0  0  0  0  0  0  0  0  0  0  0
    7.0788   -8.5632    0.0000 C   0  0  0  0  0  0  0  0  0  0  0  0
    6.5939   -7.8957    0.0000 O   0  0  0  0  0  0  0  0  0  0  0  0
    6.7654   -7.0888    0.0000 C   0  0  0  0  0  0  0  0  0  0  0  0
    6.1523   -6.5367    0.0000 C   0  0  0  0  0  0  0  0  0  0  0  0
    5.3677   -6.7917    0.0000 O   0  0  0  0  0  0  0  0  0  0  0  0
    4.6532   -6.3792    0.0000 C   0  0  0  0  0  0  0  0  0  0  0  0
    4.6532   -5.5542    0.0000 C   0  0  0  0  0  0  0  0  0  0  0  0
  1  2  1  0  0  0  0
  2  3  2  0  0  0  0
  3  4  1  0  0  0  0
  4  5  1  0  0  0  0
  5  6  1  0  0  0  0
  6  7  1  0  0  0  0
  7  8  1  0  0  0  0
  8  9  2  0  0  0  0
  4  9  1  0  0  0  0
  7 10  1  0  0  0  0
  3 10  1  0  0  0  0
 10 11  2  0  0  0  0
 11 12  1  0  0  0  0
  2 12  1  0  0  0  0
 12 13  1  0  0  0  0
 13 14  1  0  0  0  0
 13 15  1  0  0  0  0
 13 16  1  0  0  0  0
 16 17  2  0  0  0  0
 17 18  1  0  0  0  0
 17 19  1  0  0  0  0
 19 20  2  0  0  0  0
 20 21  1  0  0  0  0
 21 22  1  0  0  0  0
 22 23  1  0  0  0  0
 23 24  1  0  0  0  0
 19 24  1  0  0  0  0
 24 25  1  0  0  0  0
 25 26  2  0  0  0  0
 21 26  1  0  0  0  0
 20 27  1  0  0  0  0
 16 27  1  0  0  0  0
 27 28  2  0  0  0  0
 11 28  1  0  0  0  0
 28 29  1  0  0  0  0
 29 30  2  0  0  0  0
 30 31  1  0  0  0  0
 31 32  2  0  0  0  0
 32 33  1  0  0  0  0
 33 34  1  0  0  0  0
 34 35  1  0  0  0  0
 35 36  1  0  0  0  0
 36 37  1  0  0  0  0
 37 38  1  0  0  0  0
 38 39  1  0  0  0  0
 39 40  1  0  0  0  0
 40 41  1  0  0  0  0
 41 42  1  0  0  0  0
 42 43  1  0  0  0  0
 43 44  1  0  0  0  0
 44 45  1  0  0  0  0
 45 46  1  0  0  0  0
 32 46  1  0  0  0  0
 46 47  2  0  0  0  0
 29 47  1  0  0  0  0
M  CHG  2  13  -1  16   1
M  END
>  <Author+ID>
2004 Shen-3d

>  <DOI>
10.1002/chem.200400173

>  <BODIPY SMILES>
CC1=C2C3CCC(C=C3)C2=C2N1[B-](F)(F)[N+]1=C(C)C3=C(C4CCC3C=C4)C1=C2C1=CC=C2OCCOCCOCCOCCOC2=C1

>  <Solvent SMILES>
CCCCCC

>  <Solvent, IUPAC name>
hexane

>  <Absorption maxima, nm>
529

>  <Emission maxima, nm>
542

>  <Stokes shift, nm>
13

>  <Quantum Yield>
0.9

>  <-(Abssprption maxima+Emission maxima), 1000/cm>
-37.3538

>  <Absorption maxima, 1000/cm>
18.9036

>  <Emission maxima, 1000/cm>
18.4502

>  <Stokes shift, 1000/cm>
0.4534

>  <C>
-0.4922

>  <C standard error>
0.0645

>  <D>
0.5494

>  <D standard error>
2.4099

>  <Abs Adj. R-Square>
0.8642

>  <E>
-0.5078

>  <E standard error>
0.0645

>  <F>
-0.5494

>  <F standard error>
2.4099

>  <Em Adj. R-Square>
0.8715

>  <A>
0.0157

>  <B>
1.0987

>  <E/C>
1.0318

$$$$

  Mrv2104 11282213542D          

 47 55  0  0  0  0            999 V2000
    5.6928   -2.0396    0.0000 C   0  0  0  0  0  0  0  0  0  0  0  0
    5.4378   -2.8242    0.0000 C   0  0  0  0  0  0  0  0  0  0  0  0
    5.9228   -3.4917    0.0000 C   0  0  0  0  0  0  0  0  0  0  0  0
    6.7432   -3.5779    0.0000 C   0  0  0  0  0  0  0  0  0  0  0  0
    7.0788   -4.3316    0.0000 C   0  0  0  0  0  0  0  0  0  0  0  0
    6.5939   -4.9990    0.0000 C   0  0  0  0  0  0  0  0  0  0  0  0
    5.7734   -4.9128    0.0000 C   0  0  0  0  0  0  0  0  0  0  0  0
    6.2079   -4.5487    0.0000 C   0  0  0  0  0  0  0  0  0  0  0  0
    6.5312   -4.1037    0.0000 C   0  0  0  0  0  0  0  0  0  0  0  0
    5.4378   -4.1591    0.0000 C   0  0  0  0  0  0  0  0  0  0  0  0
    4.6532   -3.9042    0.0000 C   0  0  0  0  0  0  0  0  0  0  0  0
    4.6532   -3.0792    0.0000 N   0  0  0  0  0  0  0  0  0  0  0  0
    3.9387   -2.6667    0.0000 B   0  5  0  0  0  0  0  0  0  0  0  0
    4.4690   -2.0347    0.0000 F   0  0  0  0  0  0  0  0  0  0  0  0
    3.4084   -2.0347    0.0000 F   0  0  0  0  0  0  0  0  0  0  0  0
    3.2243   -3.0792    0.0000 N   0  3  0  0  0  0  0  0  0  0  0  0
    2.4397   -2.8242    0.0000 C   0  0  0  0  0  0  0  0  0  0  0  0
    2.1847   -2.0396    0.0000 C   0  0  0  0  0  0  0  0  0  0  0  0
    1.9547   -3.4917    0.0000 C   0  0  0  0  0  0  0  0  0  0  0  0
    2.4397   -4.1591    0.0000 C   0  0  0  0  0  0  0  0  0  0  0  0
    2.1041   -4.9128    0.0000 C   0  0  0  0  0  0  0  0  0  0  0  0
    1.2836   -4.9990    0.0000 C   0  0  0  0  0  0  0  0  0  0  0  0
    0.7987   -4.3316    0.0000 C   0  0  0  0  0  0  0  0  0  0  0  0
    1.1343   -3.5779    0.0000 C   0  0  0  0  0  0  0  0  0  0  0  0
    1.3463   -4.1037    0.0000 C   0  0  0  0  0  0  0  0  0  0  0  0
    1.6696   -4.5487    0.0000 C   0  0  0  0  0  0  0  0  0  0  0  0
    3.2243   -3.9042    0.0000 C   0  0  0  0  0  0  0  0  0  0  0  0
    3.9387   -4.3167    0.0000 C   0  0  0  0  0  0  0  0  0  0  0  0
    3.9387   -5.1417    0.0000 C   0  0  0  0  0  0  0  0  0  0  0  0
    3.2243   -5.5542    0.0000 C   0  0  0  0  0  0  0  0  0  0  0  0
    3.2243   -6.3792    0.0000 C   0  0  0  0  0  0  0  0  0  0  0  0
    3.9387   -6.7917    0.0000 C   0  0  0  0  0  0  0  0  0  0  0  0
    3.9387   -7.6167    0.0000 O   0  0  0  0  0  0  0  0  0  0  0  0
    3.3257   -8.1687    0.0000 C   0  0  0  0  0  0  0  0  0  0  0  0
    3.4972   -8.9757    0.0000 C   0  0  0  0  0  0  0  0  0  0  0  0
    4.2818   -9.2306    0.0000 O   0  0  0  0  0  0  0  0  0  0  0  0
    4.6174   -9.9843    0.0000 C   0  0  0  0  0  0  0  0  0  0  0  0
    5.4378  -10.0705    0.0000 C   0  0  0  0  0  0  0  0  0  0  0  0
    5.9228   -9.4031    0.0000 O   0  0  0  0  0  0  0  0  0  0  0  0
    6.7432   -9.3169    0.0000 C   0  0  0  0  0  0  0  0  0  0  0  0
    7.0788   -8.5632    0.0000 C   0  0  0  0  0  0  0  0  0  0  0  0
    6.5939   -7.8957    0.0000 O   0  0  0  0  0  0  0  0  0  0  0  0
    6.7654   -7.0888    0.0000 C   0  0  0  0  0  0  0  0  0  0  0  0
    6.1523   -6.5367    0.0000 C   0  0  0  0  0  0  0  0  0  0  0  0
    5.3677   -6.7917    0.0000 O   0  0  0  0  0  0  0  0  0  0  0  0
    4.6532   -6.3792    0.0000 C   0  0  0  0  0  0  0  0  0  0  0  0
    4.6532   -5.5542    0.0000 C   0  0  0  0  0  0  0  0  0  0  0  0
  1  2  1  0  0  0  0
  2  3  2  0  0  0  0
  3  4  1  0  0  0  0
  4  5  1  0  0  0  0
  5  6  1  0  0  0  0
  6  7  1  0  0  0  0
  7  8  1  0  0  0  0
  8  9  2  0  0  0  0
  4  9  1  0  0  0  0
  7 10  1  0  0  0  0
  3 10  1  0  0  0  0
 10 11  2  0  0  0  0
 11 12  1  0  0  0  0
  2 12  1  0  0  0  0
 12 13  1  0  0  0  0
 13 14  1  0  0  0  0
 13 15  1  0  0  0  0
 13 16  1  0  0  0  0
 16 17  2  0  0  0  0
 17 18  1  0  0  0  0
 17 19  1  0  0  0  0
 19 20  2  0  0  0  0
 20 21  1  0  0  0  0
 21 22  1  0  0  0  0
 22 23  1  0  0  0  0
 23 24  1  0  0  0  0
 19 24  1  0  0  0  0
 24 25  1  0  0  0  0
 25 26  2  0  0  0  0
 21 26  1  0  0  0  0
 20 27  1  0  0  0  0
 16 27  1  0  0  0  0
 27 28  2  0  0  0  0
 11 28  1  0  0  0  0
 28 29  1  0  0  0  0
 29 30  2  0  0  0  0
 30 31  1  0  0  0  0
 31 32  2  0  0  0  0
 32 33  1  0  0  0  0
 33 34  1  0  0  0  0
 34 35  1  0  0  0  0
 35 36  1  0  0  0  0
 36 37  1  0  0  0  0
 37 38  1  0  0  0  0
 38 39  1  0  0  0  0
 39 40  1  0  0  0  0
 40 41  1  0  0  0  0
 41 42  1  0  0  0  0
 42 43  1  0  0  0  0
 43 44  1  0  0  0  0
 44 45  1  0  0  0  0
 45 46  1  0  0  0  0
 32 46  1  0  0  0  0
 46 47  2  0  0  0  0
 29 47  1  0  0  0  0
M  CHG  2  13  -1  16   1
M  END
>  <Author+ID>
2004 Shen-3d

>  <DOI>
10.1002/chem.200400173

>  <BODIPY SMILES>
CC1=C2C3CCC(C=C3)C2=C2N1[B-](F)(F)[N+]1=C(C)C3=C(C4CCC3C=C4)C1=C2C1=CC=C2OCCOCCOCCOCCOC2=C1

>  <Solvent SMILES>
CCCCOCCCC

>  <Solvent, IUPAC name>
1-butoxybutane

>  <Absorption maxima, nm>
529

>  <Emission maxima, nm>
543

>  <Stokes shift, nm>
14

>  <Quantum Yield>
0.91

>  <-(Abssprption maxima+Emission maxima), 1000/cm>
-37.3198

>  <Absorption maxima, 1000/cm>
18.9036

>  <Emission maxima, 1000/cm>
18.4162

>  <Stokes shift, 1000/cm>
0.4874

>  <C>
-0.4922

>  <C standard error>
0.0645

>  <D>
0.5494

>  <D standard error>
2.4099

>  <Abs Adj. R-Square>
0.8642

>  <E>
-0.5078

>  <E standard error>
0.0645

>  <F>
-0.5494

>  <F standard error>
2.4099

>  <Em Adj. R-Square>
0.8715

>  <A>
0.0157

>  <B>
1.0987

>  <E/C>
1.0318

$$$$

  Mrv2104 11282213542D          

 47 55  0  0  0  0            999 V2000
    5.6928   -2.0396    0.0000 C   0  0  0  0  0  0  0  0  0  0  0  0
    5.4378   -2.8242    0.0000 C   0  0  0  0  0  0  0  0  0  0  0  0
    5.9228   -3.4917    0.0000 C   0  0  0  0  0  0  0  0  0  0  0  0
    6.7432   -3.5779    0.0000 C   0  0  0  0  0  0  0  0  0  0  0  0
    7.0788   -4.3316    0.0000 C   0  0  0  0  0  0  0  0  0  0  0  0
    6.5939   -4.9990    0.0000 C   0  0  0  0  0  0  0  0  0  0  0  0
    5.7734   -4.9128    0.0000 C   0  0  0  0  0  0  0  0  0  0  0  0
    6.2079   -4.5487    0.0000 C   0  0  0  0  0  0  0  0  0  0  0  0
    6.5312   -4.1037    0.0000 C   0  0  0  0  0  0  0  0  0  0  0  0
    5.4378   -4.1591    0.0000 C   0  0  0  0  0  0  0  0  0  0  0  0
    4.6532   -3.9042    0.0000 C   0  0  0  0  0  0  0  0  0  0  0  0
    4.6532   -3.0792    0.0000 N   0  0  0  0  0  0  0  0  0  0  0  0
    3.9387   -2.6667    0.0000 B   0  5  0  0  0  0  0  0  0  0  0  0
    4.4690   -2.0347    0.0000 F   0  0  0  0  0  0  0  0  0  0  0  0
    3.4084   -2.0347    0.0000 F   0  0  0  0  0  0  0  0  0  0  0  0
    3.2243   -3.0792    0.0000 N   0  3  0  0  0  0  0  0  0  0  0  0
    2.4397   -2.8242    0.0000 C   0  0  0  0  0  0  0  0  0  0  0  0
    2.1847   -2.0396    0.0000 C   0  0  0  0  0  0  0  0  0  0  0  0
    1.9547   -3.4917    0.0000 C   0  0  0  0  0  0  0  0  0  0  0  0
    2.4397   -4.1591    0.0000 C   0  0  0  0  0  0  0  0  0  0  0  0
    2.1041   -4.9128    0.0000 C   0  0  0  0  0  0  0  0  0  0  0  0
    1.2836   -4.9990    0.0000 C   0  0  0  0  0  0  0  0  0  0  0  0
    0.7987   -4.3316    0.0000 C   0  0  0  0  0  0  0  0  0  0  0  0
    1.1343   -3.5779    0.0000 C   0  0  0  0  0  0  0  0  0  0  0  0
    1.3463   -4.1037    0.0000 C   0  0  0  0  0  0  0  0  0  0  0  0
    1.6696   -4.5487    0.0000 C   0  0  0  0  0  0  0  0  0  0  0  0
    3.2243   -3.9042    0.0000 C   0  0  0  0  0  0  0  0  0  0  0  0
    3.9387   -4.3167    0.0000 C   0  0  0  0  0  0  0  0  0  0  0  0
    3.9387   -5.1417    0.0000 C   0  0  0  0  0  0  0  0  0  0  0  0
    3.2243   -5.5542    0.0000 C   0  0  0  0  0  0  0  0  0  0  0  0
    3.2243   -6.3792    0.0000 C   0  0  0  0  0  0  0  0  0  0  0  0
    3.9387   -6.7917    0.0000 C   0  0  0  0  0  0  0  0  0  0  0  0
    3.9387   -7.6167    0.0000 O   0  0  0  0  0  0  0  0  0  0  0  0
    3.3257   -8.1687    0.0000 C   0  0  0  0  0  0  0  0  0  0  0  0
    3.4972   -8.9757    0.0000 C   0  0  0  0  0  0  0  0  0  0  0  0
    4.2818   -9.2306    0.0000 O   0  0  0  0  0  0  0  0  0  0  0  0
    4.6174   -9.9843    0.0000 C   0  0  0  0  0  0  0  0  0  0  0  0
    5.4378  -10.0705    0.0000 C   0  0  0  0  0  0  0  0  0  0  0  0
    5.9228   -9.4031    0.0000 O   0  0  0  0  0  0  0  0  0  0  0  0
    6.7432   -9.3169    0.0000 C   0  0  0  0  0  0  0  0  0  0  0  0
    7.0788   -8.5632    0.0000 C   0  0  0  0  0  0  0  0  0  0  0  0
    6.5939   -7.8957    0.0000 O   0  0  0  0  0  0  0  0  0  0  0  0
    6.7654   -7.0888    0.0000 C   0  0  0  0  0  0  0  0  0  0  0  0
    6.1523   -6.5367    0.0000 C   0  0  0  0  0  0  0  0  0  0  0  0
    5.3677   -6.7917    0.0000 O   0  0  0  0  0  0  0  0  0  0  0  0
    4.6532   -6.3792    0.0000 C   0  0  0  0  0  0  0  0  0  0  0  0
    4.6532   -5.5542    0.0000 C   0  0  0  0  0  0  0  0  0  0  0  0
  1  2  1  0  0  0  0
  2  3  2  0  0  0  0
  3  4  1  0  0  0  0
  4  5  1  0  0  0  0
  5  6  1  0  0  0  0
  6  7  1  0  0  0  0
  7  8  1  0  0  0  0
  8  9  2  0  0  0  0
  4  9  1  0  0  0  0
  7 10  1  0  0  0  0
  3 10  1  0  0  0  0
 10 11  2  0  0  0  0
 11 12  1  0  0  0  0
  2 12  1  0  0  0  0
 12 13  1  0  0  0  0
 13 14  1  0  0  0  0
 13 15  1  0  0  0  0
 13 16  1  0  0  0  0
 16 17  2  0  0  0  0
 17 18  1  0  0  0  0
 17 19  1  0  0  0  0
 19 20  2  0  0  0  0
 20 21  1  0  0  0  0
 21 22  1  0  0  0  0
 22 23  1  0  0  0  0
 23 24  1  0  0  0  0
 19 24  1  0  0  0  0
 24 25  1  0  0  0  0
 25 26  2  0  0  0  0
 21 26  1  0  0  0  0
 20 27  1  0  0  0  0
 16 27  1  0  0  0  0
 27 28  2  0  0  0  0
 11 28  1  0  0  0  0
 28 29  1  0  0  0  0
 29 30  2  0  0  0  0
 30 31  1  0  0  0  0
 31 32  2  0  0  0  0
 32 33  1  0  0  0  0
 33 34  1  0  0  0  0
 34 35  1  0  0  0  0
 35 36  1  0  0  0  0
 36 37  1  0  0  0  0
 37 38  1  0  0  0  0
 38 39  1  0  0  0  0
 39 40  1  0  0  0  0
 40 41  1  0  0  0  0
 41 42  1  0  0  0  0
 42 43  1  0  0  0  0
 43 44  1  0  0  0  0
 44 45  1  0  0  0  0
 45 46  1  0  0  0  0
 32 46  1  0  0  0  0
 46 47  2  0  0  0  0
 29 47  1  0  0  0  0
M  CHG  2  13  -1  16   1
M  END
>  <Author+ID>
2004 Shen-3d

>  <DOI>
10.1002/chem.200400173

>  <BODIPY SMILES>
CC1=C2C3CCC(C=C3)C2=C2N1[B-](F)(F)[N+]1=C(C)C3=C(C4CCC3C=C4)C1=C2C1=CC=C2OCCOCCOCCOCCOC2=C1

>  <Solvent SMILES>
CCOCC

>  <Solvent, IUPAC name>
ethoxyethane

>  <Absorption maxima, nm>
527

>  <Emission maxima, nm>
541

>  <Stokes shift, nm>
14

>  <Quantum Yield>
0.92

>  <-(Abssprption maxima+Emission maxima), 1000/cm>
-37.4596

>  <Absorption maxima, 1000/cm>
18.9753

>  <Emission maxima, 1000/cm>
18.4843

>  <Stokes shift, 1000/cm>
0.4910

>  <C>
-0.4922

>  <C standard error>
0.0645

>  <D>
0.5494

>  <D standard error>
2.4099

>  <Abs Adj. R-Square>
0.8642

>  <E>
-0.5078

>  <E standard error>
0.0645

>  <F>
-0.5494

>  <F standard error>
2.4099

>  <Em Adj. R-Square>
0.8715

>  <A>
0.0157

>  <B>
1.0987

>  <E/C>
1.0318

$$$$

  Mrv2104 11282213542D          

 47 55  0  0  0  0            999 V2000
    5.6928   -2.0396    0.0000 C   0  0  0  0  0  0  0  0  0  0  0  0
    5.4378   -2.8242    0.0000 C   0  0  0  0  0  0  0  0  0  0  0  0
    5.9228   -3.4917    0.0000 C   0  0  0  0  0  0  0  0  0  0  0  0
    6.7432   -3.5779    0.0000 C   0  0  0  0  0  0  0  0  0  0  0  0
    7.0788   -4.3316    0.0000 C   0  0  0  0  0  0  0  0  0  0  0  0
    6.5939   -4.9990    0.0000 C   0  0  0  0  0  0  0  0  0  0  0  0
    5.7734   -4.9128    0.0000 C   0  0  0  0  0  0  0  0  0  0  0  0
    6.2079   -4.5487    0.0000 C   0  0  0  0  0  0  0  0  0  0  0  0
    6.5312   -4.1037    0.0000 C   0  0  0  0  0  0  0  0  0  0  0  0
    5.4378   -4.1591    0.0000 C   0  0  0  0  0  0  0  0  0  0  0  0
    4.6532   -3.9042    0.0000 C   0  0  0  0  0  0  0  0  0  0  0  0
    4.6532   -3.0792    0.0000 N   0  0  0  0  0  0  0  0  0  0  0  0
    3.9387   -2.6667    0.0000 B   0  5  0  0  0  0  0  0  0  0  0  0
    4.4690   -2.0347    0.0000 F   0  0  0  0  0  0  0  0  0  0  0  0
    3.4084   -2.0347    0.0000 F   0  0  0  0  0  0  0  0  0  0  0  0
    3.2243   -3.0792    0.0000 N   0  3  0  0  0  0  0  0  0  0  0  0
    2.4397   -2.8242    0.0000 C   0  0  0  0  0  0  0  0  0  0  0  0
    2.1847   -2.0396    0.0000 C   0  0  0  0  0  0  0  0  0  0  0  0
    1.9547   -3.4917    0.0000 C   0  0  0  0  0  0  0  0  0  0  0  0
    2.4397   -4.1591    0.0000 C   0  0  0  0  0  0  0  0  0  0  0  0
    2.1041   -4.9128    0.0000 C   0  0  0  0  0  0  0  0  0  0  0  0
    1.2836   -4.9990    0.0000 C   0  0  0  0  0  0  0  0  0  0  0  0
    0.7987   -4.3316    0.0000 C   0  0  0  0  0  0  0  0  0  0  0  0
    1.1343   -3.5779    0.0000 C   0  0  0  0  0  0  0  0  0  0  0  0
    1.3463   -4.1037    0.0000 C   0  0  0  0  0  0  0  0  0  0  0  0
    1.6696   -4.5487    0.0000 C   0  0  0  0  0  0  0  0  0  0  0  0
    3.2243   -3.9042    0.0000 C   0  0  0  0  0  0  0  0  0  0  0  0
    3.9387   -4.3167    0.0000 C   0  0  0  0  0  0  0  0  0  0  0  0
    3.9387   -5.1417    0.0000 C   0  0  0  0  0  0  0  0  0  0  0  0
    3.2243   -5.5542    0.0000 C   0  0  0  0  0  0  0  0  0  0  0  0
    3.2243   -6.3792    0.0000 C   0  0  0  0  0  0  0  0  0  0  0  0
    3.9387   -6.7917    0.0000 C   0  0  0  0  0  0  0  0  0  0  0  0
    3.9387   -7.6167    0.0000 O   0  0  0  0  0  0  0  0  0  0  0  0
    3.3257   -8.1687    0.0000 C   0  0  0  0  0  0  0  0  0  0  0  0
    3.4972   -8.9757    0.0000 C   0  0  0  0  0  0  0  0  0  0  0  0
    4.2818   -9.2306    0.0000 O   0  0  0  0  0  0  0  0  0  0  0  0
    4.6174   -9.9843    0.0000 C   0  0  0  0  0  0  0  0  0  0  0  0
    5.4378  -10.0705    0.0000 C   0  0  0  0  0  0  0  0  0  0  0  0
    5.9228   -9.4031    0.0000 O   0  0  0  0  0  0  0  0  0  0  0  0
    6.7432   -9.3169    0.0000 C   0  0  0  0  0  0  0  0  0  0  0  0
    7.0788   -8.5632    0.0000 C   0  0  0  0  0  0  0  0  0  0  0  0
    6.5939   -7.8957    0.0000 O   0  0  0  0  0  0  0  0  0  0  0  0
    6.7654   -7.0888    0.0000 C   0  0  0  0  0  0  0  0  0  0  0  0
    6.1523   -6.5367    0.0000 C   0  0  0  0  0  0  0  0  0  0  0  0
    5.3677   -6.7917    0.0000 O   0  0  0  0  0  0  0  0  0  0  0  0
    4.6532   -6.3792    0.0000 C   0  0  0  0  0  0  0  0  0  0  0  0
    4.6532   -5.5542    0.0000 C   0  0  0  0  0  0  0  0  0  0  0  0
  1  2  1  0  0  0  0
  2  3  2  0  0  0  0
  3  4  1  0  0  0  0
  4  5  1  0  0  0  0
  5  6  1  0  0  0  0
  6  7  1  0  0  0  0
  7  8  1  0  0  0  0
  8  9  2  0  0  0  0
  4  9  1  0  0  0  0
  7 10  1  0  0  0  0
  3 10  1  0  0  0  0
 10 11  2  0  0  0  0
 11 12  1  0  0  0  0
  2 12  1  0  0  0  0
 12 13  1  0  0  0  0
 13 14  1  0  0  0  0
 13 15  1  0  0  0  0
 13 16  1  0  0  0  0
 16 17  2  0  0  0  0
 17 18  1  0  0  0  0
 17 19  1  0  0  0  0
 19 20  2  0  0  0  0
 20 21  1  0  0  0  0
 21 22  1  0  0  0  0
 22 23  1  0  0  0  0
 23 24  1  0  0  0  0
 19 24  1  0  0  0  0
 24 25  1  0  0  0  0
 25 26  2  0  0  0  0
 21 26  1  0  0  0  0
 20 27  1  0  0  0  0
 16 27  1  0  0  0  0
 27 28  2  0  0  0  0
 11 28  1  0  0  0  0
 28 29  1  0  0  0  0
 29 30  2  0  0  0  0
 30 31  1  0  0  0  0
 31 32  2  0  0  0  0
 32 33  1  0  0  0  0
 33 34  1  0  0  0  0
 34 35  1  0  0  0  0
 35 36  1  0  0  0  0
 36 37  1  0  0  0  0
 37 38  1  0  0  0  0
 38 39  1  0  0  0  0
 39 40  1  0  0  0  0
 40 41  1  0  0  0  0
 41 42  1  0  0  0  0
 42 43  1  0  0  0  0
 43 44  1  0  0  0  0
 44 45  1  0  0  0  0
 45 46  1  0  0  0  0
 32 46  1  0  0  0  0
 46 47  2  0  0  0  0
 29 47  1  0  0  0  0
M  CHG  2  13  -1  16   1
M  END
>  <Author+ID>
2004 Shen-3d

>  <DOI>
10.1002/chem.200400173

>  <BODIPY SMILES>
CC1=C2C3CCC(C=C3)C2=C2N1[B-](F)(F)[N+]1=C(C)C3=C(C4CCC3C=C4)C1=C2C1=CC=C2OCCOCCOCCOCCOC2=C1

>  <Solvent SMILES>
CCOC(C)=O

>  <Solvent, IUPAC name>
ethyl acetate

>  <Absorption maxima, nm>
527

>  <Emission maxima, nm>
542

>  <Stokes shift, nm>
15

>  <Quantum Yield>
0.9

>  <-(Abssprption maxima+Emission maxima), 1000/cm>
-37.4255

>  <Absorption maxima, 1000/cm>
18.9753

>  <Emission maxima, 1000/cm>
18.4502

>  <Stokes shift, 1000/cm>
0.5251

>  <C>
-0.4922

>  <C standard error>
0.0645

>  <D>
0.5494

>  <D standard error>
2.4099

>  <Abs Adj. R-Square>
0.8642

>  <E>
-0.5078

>  <E standard error>
0.0645

>  <F>
-0.5494

>  <F standard error>
2.4099

>  <Em Adj. R-Square>
0.8715

>  <A>
0.0157

>  <B>
1.0987

>  <E/C>
1.0318

$$$$

  Mrv2104 11282213542D          

 47 55  0  0  0  0            999 V2000
    5.6928   -2.0396    0.0000 C   0  0  0  0  0  0  0  0  0  0  0  0
    5.4378   -2.8242    0.0000 C   0  0  0  0  0  0  0  0  0  0  0  0
    5.9228   -3.4917    0.0000 C   0  0  0  0  0  0  0  0  0  0  0  0
    6.7432   -3.5779    0.0000 C   0  0  0  0  0  0  0  0  0  0  0  0
    7.0788   -4.3316    0.0000 C   0  0  0  0  0  0  0  0  0  0  0  0
    6.5939   -4.9990    0.0000 C   0  0  0  0  0  0  0  0  0  0  0  0
    5.7734   -4.9128    0.0000 C   0  0  0  0  0  0  0  0  0  0  0  0
    6.2079   -4.5487    0.0000 C   0  0  0  0  0  0  0  0  0  0  0  0
    6.5312   -4.1037    0.0000 C   0  0  0  0  0  0  0  0  0  0  0  0
    5.4378   -4.1591    0.0000 C   0  0  0  0  0  0  0  0  0  0  0  0
    4.6532   -3.9042    0.0000 C   0  0  0  0  0  0  0  0  0  0  0  0
    4.6532   -3.0792    0.0000 N   0  0  0  0  0  0  0  0  0  0  0  0
    3.9387   -2.6667    0.0000 B   0  5  0  0  0  0  0  0  0  0  0  0
    4.4690   -2.0347    0.0000 F   0  0  0  0  0  0  0  0  0  0  0  0
    3.4084   -2.0347    0.0000 F   0  0  0  0  0  0  0  0  0  0  0  0
    3.2243   -3.0792    0.0000 N   0  3  0  0  0  0  0  0  0  0  0  0
    2.4397   -2.8242    0.0000 C   0  0  0  0  0  0  0  0  0  0  0  0
    2.1847   -2.0396    0.0000 C   0  0  0  0  0  0  0  0  0  0  0  0
    1.9547   -3.4917    0.0000 C   0  0  0  0  0  0  0  0  0  0  0  0
    2.4397   -4.1591    0.0000 C   0  0  0  0  0  0  0  0  0  0  0  0
    2.1041   -4.9128    0.0000 C   0  0  0  0  0  0  0  0  0  0  0  0
    1.2836   -4.9990    0.0000 C   0  0  0  0  0  0  0  0  0  0  0  0
    0.7987   -4.3316    0.0000 C   0  0  0  0  0  0  0  0  0  0  0  0
    1.1343   -3.5779    0.0000 C   0  0  0  0  0  0  0  0  0  0  0  0
    1.3463   -4.1037    0.0000 C   0  0  0  0  0  0  0  0  0  0  0  0
    1.6696   -4.5487    0.0000 C   0  0  0  0  0  0  0  0  0  0  0  0
    3.2243   -3.9042    0.0000 C   0  0  0  0  0  0  0  0  0  0  0  0
    3.9387   -4.3167    0.0000 C   0  0  0  0  0  0  0  0  0  0  0  0
    3.9387   -5.1417    0.0000 C   0  0  0  0  0  0  0  0  0  0  0  0
    3.2243   -5.5542    0.0000 C   0  0  0  0  0  0  0  0  0  0  0  0
    3.2243   -6.3792    0.0000 C   0  0  0  0  0  0  0  0  0  0  0  0
    3.9387   -6.7917    0.0000 C   0  0  0  0  0  0  0  0  0  0  0  0
    3.9387   -7.6167    0.0000 O   0  0  0  0  0  0  0  0  0  0  0  0
    3.3257   -8.1687    0.0000 C   0  0  0  0  0  0  0  0  0  0  0  0
    3.4972   -8.9757    0.0000 C   0  0  0  0  0  0  0  0  0  0  0  0
    4.2818   -9.2306    0.0000 O   0  0  0  0  0  0  0  0  0  0  0  0
    4.6174   -9.9843    0.0000 C   0  0  0  0  0  0  0  0  0  0  0  0
    5.4378  -10.0705    0.0000 C   0  0  0  0  0  0  0  0  0  0  0  0
    5.9228   -9.4031    0.0000 O   0  0  0  0  0  0  0  0  0  0  0  0
    6.7432   -9.3169    0.0000 C   0  0  0  0  0  0  0  0  0  0  0  0
    7.0788   -8.5632    0.0000 C   0  0  0  0  0  0  0  0  0  0  0  0
    6.5939   -7.8957    0.0000 O   0  0  0  0  0  0  0  0  0  0  0  0
    6.7654   -7.0888    0.0000 C   0  0  0  0  0  0  0  0  0  0  0  0
    6.1523   -6.5367    0.0000 C   0  0  0  0  0  0  0  0  0  0  0  0
    5.3677   -6.7917    0.0000 O   0  0  0  0  0  0  0  0  0  0  0  0
    4.6532   -6.3792    0.0000 C   0  0  0  0  0  0  0  0  0  0  0  0
    4.6532   -5.5542    0.0000 C   0  0  0  0  0  0  0  0  0  0  0  0
  1  2  1  0  0  0  0
  2  3  2  0  0  0  0
  3  4  1  0  0  0  0
  4  5  1  0  0  0  0
  5  6  1  0  0  0  0
  6  7  1  0  0  0  0
  7  8  1  0  0  0  0
  8  9  2  0  0  0  0
  4  9  1  0  0  0  0
  7 10  1  0  0  0  0
  3 10  1  0  0  0  0
 10 11  2  0  0  0  0
 11 12  1  0  0  0  0
  2 12  1  0  0  0  0
 12 13  1  0  0  0  0
 13 14  1  0  0  0  0
 13 15  1  0  0  0  0
 13 16  1  0  0  0  0
 16 17  2  0  0  0  0
 17 18  1  0  0  0  0
 17 19  1  0  0  0  0
 19 20  2  0  0  0  0
 20 21  1  0  0  0  0
 21 22  1  0  0  0  0
 22 23  1  0  0  0  0
 23 24  1  0  0  0  0
 19 24  1  0  0  0  0
 24 25  1  0  0  0  0
 25 26  2  0  0  0  0
 21 26  1  0  0  0  0
 20 27  1  0  0  0  0
 16 27  1  0  0  0  0
 27 28  2  0  0  0  0
 11 28  1  0  0  0  0
 28 29  1  0  0  0  0
 29 30  2  0  0  0  0
 30 31  1  0  0  0  0
 31 32  2  0  0  0  0
 32 33  1  0  0  0  0
 33 34  1  0  0  0  0
 34 35  1  0  0  0  0
 35 36  1  0  0  0  0
 36 37  1  0  0  0  0
 37 38  1  0  0  0  0
 38 39  1  0  0  0  0
 39 40  1  0  0  0  0
 40 41  1  0  0  0  0
 41 42  1  0  0  0  0
 42 43  1  0  0  0  0
 43 44  1  0  0  0  0
 44 45  1  0  0  0  0
 45 46  1  0  0  0  0
 32 46  1  0  0  0  0
 46 47  2  0  0  0  0
 29 47  1  0  0  0  0
M  CHG  2  13  -1  16   1
M  END
>  <Author+ID>
2004 Shen-3d

>  <DOI>
10.1002/chem.200400173

>  <BODIPY SMILES>
CC1=C2C3CCC(C=C3)C2=C2N1[B-](F)(F)[N+]1=C(C)C3=C(C4CCC3C=C4)C1=C2C1=CC=C2OCCOCCOCCOCCOC2=C1

>  <Solvent SMILES>
C1CCOC1

>  <Solvent, IUPAC name>
oxolane

>  <Absorption maxima, nm>
529

>  <Emission maxima, nm>
543

>  <Stokes shift, nm>
14

>  <Quantum Yield>
0.9

>  <-(Abssprption maxima+Emission maxima), 1000/cm>
-37.3198

>  <Absorption maxima, 1000/cm>
18.9036

>  <Emission maxima, 1000/cm>
18.4162

>  <Stokes shift, 1000/cm>
0.4874

>  <C>
-0.4922

>  <C standard error>
0.0645

>  <D>
0.5494

>  <D standard error>
2.4099

>  <Abs Adj. R-Square>
0.8642

>  <E>
-0.5078

>  <E standard error>
0.0645

>  <F>
-0.5494

>  <F standard error>
2.4099

>  <Em Adj. R-Square>
0.8715

>  <A>
0.0157

>  <B>
1.0987

>  <E/C>
1.0318

$$$$

  Mrv2104 11282213542D          

 47 55  0  0  0  0            999 V2000
    5.6928   -2.0396    0.0000 C   0  0  0  0  0  0  0  0  0  0  0  0
    5.4378   -2.8242    0.0000 C   0  0  0  0  0  0  0  0  0  0  0  0
    5.9228   -3.4917    0.0000 C   0  0  0  0  0  0  0  0  0  0  0  0
    6.7432   -3.5779    0.0000 C   0  0  0  0  0  0  0  0  0  0  0  0
    7.0788   -4.3316    0.0000 C   0  0  0  0  0  0  0  0  0  0  0  0
    6.5939   -4.9990    0.0000 C   0  0  0  0  0  0  0  0  0  0  0  0
    5.7734   -4.9128    0.0000 C   0  0  0  0  0  0  0  0  0  0  0  0
    6.2079   -4.5487    0.0000 C   0  0  0  0  0  0  0  0  0  0  0  0
    6.5312   -4.1037    0.0000 C   0  0  0  0  0  0  0  0  0  0  0  0
    5.4378   -4.1591    0.0000 C   0  0  0  0  0  0  0  0  0  0  0  0
    4.6532   -3.9042    0.0000 C   0  0  0  0  0  0  0  0  0  0  0  0
    4.6532   -3.0792    0.0000 N   0  0  0  0  0  0  0  0  0  0  0  0
    3.9387   -2.6667    0.0000 B   0  5  0  0  0  0  0  0  0  0  0  0
    4.4690   -2.0347    0.0000 F   0  0  0  0  0  0  0  0  0  0  0  0
    3.4084   -2.0347    0.0000 F   0  0  0  0  0  0  0  0  0  0  0  0
    3.2243   -3.0792    0.0000 N   0  3  0  0  0  0  0  0  0  0  0  0
    2.4397   -2.8242    0.0000 C   0  0  0  0  0  0  0  0  0  0  0  0
    2.1847   -2.0396    0.0000 C   0  0  0  0  0  0  0  0  0  0  0  0
    1.9547   -3.4917    0.0000 C   0  0  0  0  0  0  0  0  0  0  0  0
    2.4397   -4.1591    0.0000 C   0  0  0  0  0  0  0  0  0  0  0  0
    2.1041   -4.9128    0.0000 C   0  0  0  0  0  0  0  0  0  0  0  0
    1.2836   -4.9990    0.0000 C   0  0  0  0  0  0  0  0  0  0  0  0
    0.7987   -4.3316    0.0000 C   0  0  0  0  0  0  0  0  0  0  0  0
    1.1343   -3.5779    0.0000 C   0  0  0  0  0  0  0  0  0  0  0  0
    1.3463   -4.1037    0.0000 C   0  0  0  0  0  0  0  0  0  0  0  0
    1.6696   -4.5487    0.0000 C   0  0  0  0  0  0  0  0  0  0  0  0
    3.2243   -3.9042    0.0000 C   0  0  0  0  0  0  0  0  0  0  0  0
    3.9387   -4.3167    0.0000 C   0  0  0  0  0  0  0  0  0  0  0  0
    3.9387   -5.1417    0.0000 C   0  0  0  0  0  0  0  0  0  0  0  0
    3.2243   -5.5542    0.0000 C   0  0  0  0  0  0  0  0  0  0  0  0
    3.2243   -6.3792    0.0000 C   0  0  0  0  0  0  0  0  0  0  0  0
    3.9387   -6.7917    0.0000 C   0  0  0  0  0  0  0  0  0  0  0  0
    3.9387   -7.6167    0.0000 O   0  0  0  0  0  0  0  0  0  0  0  0
    3.3257   -8.1687    0.0000 C   0  0  0  0  0  0  0  0  0  0  0  0
    3.4972   -8.9757    0.0000 C   0  0  0  0  0  0  0  0  0  0  0  0
    4.2818   -9.2306    0.0000 O   0  0  0  0  0  0  0  0  0  0  0  0
    4.6174   -9.9843    0.0000 C   0  0  0  0  0  0  0  0  0  0  0  0
    5.4378  -10.0705    0.0000 C   0  0  0  0  0  0  0  0  0  0  0  0
    5.9228   -9.4031    0.0000 O   0  0  0  0  0  0  0  0  0  0  0  0
    6.7432   -9.3169    0.0000 C   0  0  0  0  0  0  0  0  0  0  0  0
    7.0788   -8.5632    0.0000 C   0  0  0  0  0  0  0  0  0  0  0  0
    6.5939   -7.8957    0.0000 O   0  0  0  0  0  0  0  0  0  0  0  0
    6.7654   -7.0888    0.0000 C   0  0  0  0  0  0  0  0  0  0  0  0
    6.1523   -6.5367    0.0000 C   0  0  0  0  0  0  0  0  0  0  0  0
    5.3677   -6.7917    0.0000 O   0  0  0  0  0  0  0  0  0  0  0  0
    4.6532   -6.3792    0.0000 C   0  0  0  0  0  0  0  0  0  0  0  0
    4.6532   -5.5542    0.0000 C   0  0  0  0  0  0  0  0  0  0  0  0
  1  2  1  0  0  0  0
  2  3  2  0  0  0  0
  3  4  1  0  0  0  0
  4  5  1  0  0  0  0
  5  6  1  0  0  0  0
  6  7  1  0  0  0  0
  7  8  1  0  0  0  0
  8  9  2  0  0  0  0
  4  9  1  0  0  0  0
  7 10  1  0  0  0  0
  3 10  1  0  0  0  0
 10 11  2  0  0  0  0
 11 12  1  0  0  0  0
  2 12  1  0  0  0  0
 12 13  1  0  0  0  0
 13 14  1  0  0  0  0
 13 15  1  0  0  0  0
 13 16  1  0  0  0  0
 16 17  2  0  0  0  0
 17 18  1  0  0  0  0
 17 19  1  0  0  0  0
 19 20  2  0  0  0  0
 20 21  1  0  0  0  0
 21 22  1  0  0  0  0
 22 23  1  0  0  0  0
 23 24  1  0  0  0  0
 19 24  1  0  0  0  0
 24 25  1  0  0  0  0
 25 26  2  0  0  0  0
 21 26  1  0  0  0  0
 20 27  1  0  0  0  0
 16 27  1  0  0  0  0
 27 28  2  0  0  0  0
 11 28  1  0  0  0  0
 28 29  1  0  0  0  0
 29 30  2  0  0  0  0
 30 31  1  0  0  0  0
 31 32  2  0  0  0  0
 32 33  1  0  0  0  0
 33 34  1  0  0  0  0
 34 35  1  0  0  0  0
 35 36  1  0  0  0  0
 36 37  1  0  0  0  0
 37 38  1  0  0  0  0
 38 39  1  0  0  0  0
 39 40  1  0  0  0  0
 40 41  1  0  0  0  0
 41 42  1  0  0  0  0
 42 43  1  0  0  0  0
 43 44  1  0  0  0  0
 44 45  1  0  0  0  0
 45 46  1  0  0  0  0
 32 46  1  0  0  0  0
 46 47  2  0  0  0  0
 29 47  1  0  0  0  0
M  CHG  2  13  -1  16   1
M  END
>  <Author+ID>
2004 Shen-3d

>  <DOI>
10.1002/chem.200400173

>  <BODIPY SMILES>
CC1=C2C3CCC(C=C3)C2=C2N1[B-](F)(F)[N+]1=C(C)C3=C(C4CCC3C=C4)C1=C2C1=CC=C2OCCOCCOCCOCCOC2=C1

>  <Solvent SMILES>
O=C1CCCCC1

>  <Solvent, IUPAC name>
cyclohexanone

>  <Absorption maxima, nm>
530

>  <Emission maxima, nm>
546

>  <Stokes shift, nm>
16

>  <Quantum Yield>
0.88

>  <-(Abssprption maxima+Emission maxima), 1000/cm>
-37.1829

>  <Absorption maxima, 1000/cm>
18.8679

>  <Emission maxima, 1000/cm>
18.3150

>  <Stokes shift, 1000/cm>
0.5529

>  <C>
-0.4922

>  <C standard error>
0.0645

>  <D>
0.5494

>  <D standard error>
2.4099

>  <Abs Adj. R-Square>
0.8642

>  <E>
-0.5078

>  <E standard error>
0.0645

>  <F>
-0.5494

>  <F standard error>
2.4099

>  <Em Adj. R-Square>
0.8715

>  <A>
0.0157

>  <B>
1.0987

>  <E/C>
1.0318

$$$$

  Mrv2104 11282213542D          

 47 55  0  0  0  0            999 V2000
    5.6928   -2.0396    0.0000 C   0  0  0  0  0  0  0  0  0  0  0  0
    5.4378   -2.8242    0.0000 C   0  0  0  0  0  0  0  0  0  0  0  0
    5.9228   -3.4917    0.0000 C   0  0  0  0  0  0  0  0  0  0  0  0
    6.7432   -3.5779    0.0000 C   0  0  0  0  0  0  0  0  0  0  0  0
    7.0788   -4.3316    0.0000 C   0  0  0  0  0  0  0  0  0  0  0  0
    6.5939   -4.9990    0.0000 C   0  0  0  0  0  0  0  0  0  0  0  0
    5.7734   -4.9128    0.0000 C   0  0  0  0  0  0  0  0  0  0  0  0
    6.2079   -4.5487    0.0000 C   0  0  0  0  0  0  0  0  0  0  0  0
    6.5312   -4.1037    0.0000 C   0  0  0  0  0  0  0  0  0  0  0  0
    5.4378   -4.1591    0.0000 C   0  0  0  0  0  0  0  0  0  0  0  0
    4.6532   -3.9042    0.0000 C   0  0  0  0  0  0  0  0  0  0  0  0
    4.6532   -3.0792    0.0000 N   0  0  0  0  0  0  0  0  0  0  0  0
    3.9387   -2.6667    0.0000 B   0  5  0  0  0  0  0  0  0  0  0  0
    4.4690   -2.0347    0.0000 F   0  0  0  0  0  0  0  0  0  0  0  0
    3.4084   -2.0347    0.0000 F   0  0  0  0  0  0  0  0  0  0  0  0
    3.2243   -3.0792    0.0000 N   0  3  0  0  0  0  0  0  0  0  0  0
    2.4397   -2.8242    0.0000 C   0  0  0  0  0  0  0  0  0  0  0  0
    2.1847   -2.0396    0.0000 C   0  0  0  0  0  0  0  0  0  0  0  0
    1.9547   -3.4917    0.0000 C   0  0  0  0  0  0  0  0  0  0  0  0
    2.4397   -4.1591    0.0000 C   0  0  0  0  0  0  0  0  0  0  0  0
    2.1041   -4.9128    0.0000 C   0  0  0  0  0  0  0  0  0  0  0  0
    1.2836   -4.9990    0.0000 C   0  0  0  0  0  0  0  0  0  0  0  0
    0.7987   -4.3316    0.0000 C   0  0  0  0  0  0  0  0  0  0  0  0
    1.1343   -3.5779    0.0000 C   0  0  0  0  0  0  0  0  0  0  0  0
    1.3463   -4.1037    0.0000 C   0  0  0  0  0  0  0  0  0  0  0  0
    1.6696   -4.5487    0.0000 C   0  0  0  0  0  0  0  0  0  0  0  0
    3.2243   -3.9042    0.0000 C   0  0  0  0  0  0  0  0  0  0  0  0
    3.9387   -4.3167    0.0000 C   0  0  0  0  0  0  0  0  0  0  0  0
    3.9387   -5.1417    0.0000 C   0  0  0  0  0  0  0  0  0  0  0  0
    3.2243   -5.5542    0.0000 C   0  0  0  0  0  0  0  0  0  0  0  0
    3.2243   -6.3792    0.0000 C   0  0  0  0  0  0  0  0  0  0  0  0
    3.9387   -6.7917    0.0000 C   0  0  0  0  0  0  0  0  0  0  0  0
    3.9387   -7.6167    0.0000 O   0  0  0  0  0  0  0  0  0  0  0  0
    3.3257   -8.1687    0.0000 C   0  0  0  0  0  0  0  0  0  0  0  0
    3.4972   -8.9757    0.0000 C   0  0  0  0  0  0  0  0  0  0  0  0
    4.2818   -9.2306    0.0000 O   0  0  0  0  0  0  0  0  0  0  0  0
    4.6174   -9.9843    0.0000 C   0  0  0  0  0  0  0  0  0  0  0  0
    5.4378  -10.0705    0.0000 C   0  0  0  0  0  0  0  0  0  0  0  0
    5.9228   -9.4031    0.0000 O   0  0  0  0  0  0  0  0  0  0  0  0
    6.7432   -9.3169    0.0000 C   0  0  0  0  0  0  0  0  0  0  0  0
    7.0788   -8.5632    0.0000 C   0  0  0  0  0  0  0  0  0  0  0  0
    6.5939   -7.8957    0.0000 O   0  0  0  0  0  0  0  0  0  0  0  0
    6.7654   -7.0888    0.0000 C   0  0  0  0  0  0  0  0  0  0  0  0
    6.1523   -6.5367    0.0000 C   0  0  0  0  0  0  0  0  0  0  0  0
    5.3677   -6.7917    0.0000 O   0  0  0  0  0  0  0  0  0  0  0  0
    4.6532   -6.3792    0.0000 C   0  0  0  0  0  0  0  0  0  0  0  0
    4.6532   -5.5542    0.0000 C   0  0  0  0  0  0  0  0  0  0  0  0
  1  2  1  0  0  0  0
  2  3  2  0  0  0  0
  3  4  1  0  0  0  0
  4  5  1  0  0  0  0
  5  6  1  0  0  0  0
  6  7  1  0  0  0  0
  7  8  1  0  0  0  0
  8  9  2  0  0  0  0
  4  9  1  0  0  0  0
  7 10  1  0  0  0  0
  3 10  1  0  0  0  0
 10 11  2  0  0  0  0
 11 12  1  0  0  0  0
  2 12  1  0  0  0  0
 12 13  1  0  0  0  0
 13 14  1  0  0  0  0
 13 15  1  0  0  0  0
 13 16  1  0  0  0  0
 16 17  2  0  0  0  0
 17 18  1  0  0  0  0
 17 19  1  0  0  0  0
 19 20  2  0  0  0  0
 20 21  1  0  0  0  0
 21 22  1  0  0  0  0
 22 23  1  0  0  0  0
 23 24  1  0  0  0  0
 19 24  1  0  0  0  0
 24 25  1  0  0  0  0
 25 26  2  0  0  0  0
 21 26  1  0  0  0  0
 20 27  1  0  0  0  0
 16 27  1  0  0  0  0
 27 28  2  0  0  0  0
 11 28  1  0  0  0  0
 28 29  1  0  0  0  0
 29 30  2  0  0  0  0
 30 31  1  0  0  0  0
 31 32  2  0  0  0  0
 32 33  1  0  0  0  0
 33 34  1  0  0  0  0
 34 35  1  0  0  0  0
 35 36  1  0  0  0  0
 36 37  1  0  0  0  0
 37 38  1  0  0  0  0
 38 39  1  0  0  0  0
 39 40  1  0  0  0  0
 40 41  1  0  0  0  0
 41 42  1  0  0  0  0
 42 43  1  0  0  0  0
 43 44  1  0  0  0  0
 44 45  1  0  0  0  0
 45 46  1  0  0  0  0
 32 46  1  0  0  0  0
 46 47  2  0  0  0  0
 29 47  1  0  0  0  0
M  CHG  2  13  -1  16   1
M  END
>  <Author+ID>
2004 Shen-3d

>  <DOI>
10.1002/chem.200400173

>  <BODIPY SMILES>
CC1=C2C3CCC(C=C3)C2=C2N1[B-](F)(F)[N+]1=C(C)C3=C(C4CCC3C=C4)C1=C2C1=CC=C2OCCOCCOCCOCCOC2=C1

>  <Solvent SMILES>
CC(C)=O

>  <Solvent, IUPAC name>
propan-2-one

>  <Absorption maxima, nm>
527

>  <Emission maxima, nm>
542

>  <Stokes shift, nm>
15

>  <Quantum Yield>
0.88

>  <-(Abssprption maxima+Emission maxima), 1000/cm>
-37.4255

>  <Absorption maxima, 1000/cm>
18.9753

>  <Emission maxima, 1000/cm>
18.4502

>  <Stokes shift, 1000/cm>
0.5251

>  <C>
-0.4922

>  <C standard error>
0.0645

>  <D>
0.5494

>  <D standard error>
2.4099

>  <Abs Adj. R-Square>
0.8642

>  <E>
-0.5078

>  <E standard error>
0.0645

>  <F>
-0.5494

>  <F standard error>
2.4099

>  <Em Adj. R-Square>
0.8715

>  <A>
0.0157

>  <B>
1.0987

>  <E/C>
1.0318

$$$$

  Mrv2104 11282213542D          

 47 55  0  0  0  0            999 V2000
    5.6928   -2.0396    0.0000 C   0  0  0  0  0  0  0  0  0  0  0  0
    5.4378   -2.8242    0.0000 C   0  0  0  0  0  0  0  0  0  0  0  0
    5.9228   -3.4917    0.0000 C   0  0  0  0  0  0  0  0  0  0  0  0
    6.7432   -3.5779    0.0000 C   0  0  0  0  0  0  0  0  0  0  0  0
    7.0788   -4.3316    0.0000 C   0  0  0  0  0  0  0  0  0  0  0  0
    6.5939   -4.9990    0.0000 C   0  0  0  0  0  0  0  0  0  0  0  0
    5.7734   -4.9128    0.0000 C   0  0  0  0  0  0  0  0  0  0  0  0
    6.2079   -4.5487    0.0000 C   0  0  0  0  0  0  0  0  0  0  0  0
    6.5312   -4.1037    0.0000 C   0  0  0  0  0  0  0  0  0  0  0  0
    5.4378   -4.1591    0.0000 C   0  0  0  0  0  0  0  0  0  0  0  0
    4.6532   -3.9042    0.0000 C   0  0  0  0  0  0  0  0  0  0  0  0
    4.6532   -3.0792    0.0000 N   0  0  0  0  0  0  0  0  0  0  0  0
    3.9387   -2.6667    0.0000 B   0  5  0  0  0  0  0  0  0  0  0  0
    4.4690   -2.0347    0.0000 F   0  0  0  0  0  0  0  0  0  0  0  0
    3.4084   -2.0347    0.0000 F   0  0  0  0  0  0  0  0  0  0  0  0
    3.2243   -3.0792    0.0000 N   0  3  0  0  0  0  0  0  0  0  0  0
    2.4397   -2.8242    0.0000 C   0  0  0  0  0  0  0  0  0  0  0  0
    2.1847   -2.0396    0.0000 C   0  0  0  0  0  0  0  0  0  0  0  0
    1.9547   -3.4917    0.0000 C   0  0  0  0  0  0  0  0  0  0  0  0
    2.4397   -4.1591    0.0000 C   0  0  0  0  0  0  0  0  0  0  0  0
    2.1041   -4.9128    0.0000 C   0  0  0  0  0  0  0  0  0  0  0  0
    1.2836   -4.9990    0.0000 C   0  0  0  0  0  0  0  0  0  0  0  0
    0.7987   -4.3316    0.0000 C   0  0  0  0  0  0  0  0  0  0  0  0
    1.1343   -3.5779    0.0000 C   0  0  0  0  0  0  0  0  0  0  0  0
    1.3463   -4.1037    0.0000 C   0  0  0  0  0  0  0  0  0  0  0  0
    1.6696   -4.5487    0.0000 C   0  0  0  0  0  0  0  0  0  0  0  0
    3.2243   -3.9042    0.0000 C   0  0  0  0  0  0  0  0  0  0  0  0
    3.9387   -4.3167    0.0000 C   0  0  0  0  0  0  0  0  0  0  0  0
    3.9387   -5.1417    0.0000 C   0  0  0  0  0  0  0  0  0  0  0  0
    3.2243   -5.5542    0.0000 C   0  0  0  0  0  0  0  0  0  0  0  0
    3.2243   -6.3792    0.0000 C   0  0  0  0  0  0  0  0  0  0  0  0
    3.9387   -6.7917    0.0000 C   0  0  0  0  0  0  0  0  0  0  0  0
    3.9387   -7.6167    0.0000 O   0  0  0  0  0  0  0  0  0  0  0  0
    3.3257   -8.1687    0.0000 C   0  0  0  0  0  0  0  0  0  0  0  0
    3.4972   -8.9757    0.0000 C   0  0  0  0  0  0  0  0  0  0  0  0
    4.2818   -9.2306    0.0000 O   0  0  0  0  0  0  0  0  0  0  0  0
    4.6174   -9.9843    0.0000 C   0  0  0  0  0  0  0  0  0  0  0  0
    5.4378  -10.0705    0.0000 C   0  0  0  0  0  0  0  0  0  0  0  0
    5.9228   -9.4031    0.0000 O   0  0  0  0  0  0  0  0  0  0  0  0
    6.7432   -9.3169    0.0000 C   0  0  0  0  0  0  0  0  0  0  0  0
    7.0788   -8.5632    0.0000 C   0  0  0  0  0  0  0  0  0  0  0  0
    6.5939   -7.8957    0.0000 O   0  0  0  0  0  0  0  0  0  0  0  0
    6.7654   -7.0888    0.0000 C   0  0  0  0  0  0  0  0  0  0  0  0
    6.1523   -6.5367    0.0000 C   0  0  0  0  0  0  0  0  0  0  0  0
    5.3677   -6.7917    0.0000 O   0  0  0  0  0  0  0  0  0  0  0  0
    4.6532   -6.3792    0.0000 C   0  0  0  0  0  0  0  0  0  0  0  0
    4.6532   -5.5542    0.0000 C   0  0  0  0  0  0  0  0  0  0  0  0
  1  2  1  0  0  0  0
  2  3  2  0  0  0  0
  3  4  1  0  0  0  0
  4  5  1  0  0  0  0
  5  6  1  0  0  0  0
  6  7  1  0  0  0  0
  7  8  1  0  0  0  0
  8  9  2  0  0  0  0
  4  9  1  0  0  0  0
  7 10  1  0  0  0  0
  3 10  1  0  0  0  0
 10 11  2  0  0  0  0
 11 12  1  0  0  0  0
  2 12  1  0  0  0  0
 12 13  1  0  0  0  0
 13 14  1  0  0  0  0
 13 15  1  0  0  0  0
 13 16  1  0  0  0  0
 16 17  2  0  0  0  0
 17 18  1  0  0  0  0
 17 19  1  0  0  0  0
 19 20  2  0  0  0  0
 20 21  1  0  0  0  0
 21 22  1  0  0  0  0
 22 23  1  0  0  0  0
 23 24  1  0  0  0  0
 19 24  1  0  0  0  0
 24 25  1  0  0  0  0
 25 26  2  0  0  0  0
 21 26  1  0  0  0  0
 20 27  1  0  0  0  0
 16 27  1  0  0  0  0
 27 28  2  0  0  0  0
 11 28  1  0  0  0  0
 28 29  1  0  0  0  0
 29 30  2  0  0  0  0
 30 31  1  0  0  0  0
 31 32  2  0  0  0  0
 32 33  1  0  0  0  0
 33 34  1  0  0  0  0
 34 35  1  0  0  0  0
 35 36  1  0  0  0  0
 36 37  1  0  0  0  0
 37 38  1  0  0  0  0
 38 39  1  0  0  0  0
 39 40  1  0  0  0  0
 40 41  1  0  0  0  0
 41 42  1  0  0  0  0
 42 43  1  0  0  0  0
 43 44  1  0  0  0  0
 44 45  1  0  0  0  0
 45 46  1  0  0  0  0
 32 46  1  0  0  0  0
 46 47  2  0  0  0  0
 29 47  1  0  0  0  0
M  CHG  2  13  -1  16   1
M  END
>  <Author+ID>
2004 Shen-3d

>  <DOI>
10.1002/chem.200400173

>  <BODIPY SMILES>
CC1=C2C3CCC(C=C3)C2=C2N1[B-](F)(F)[N+]1=C(C)C3=C(C4CCC3C=C4)C1=C2C1=CC=C2OCCOCCOCCOCCOC2=C1

>  <Solvent SMILES>
CCC#N

>  <Solvent, IUPAC name>
propanenitrile

>  <Absorption maxima, nm>
527

>  <Emission maxima, nm>
543

>  <Stokes shift, nm>
16

>  <Quantum Yield>
0.83

>  <-(Abssprption maxima+Emission maxima), 1000/cm>
-37.3915

>  <Absorption maxima, 1000/cm>
18.9753

>  <Emission maxima, 1000/cm>
18.4162

>  <Stokes shift, 1000/cm>
0.5591

>  <C>
-0.4922

>  <C standard error>
0.0645

>  <D>
0.5494

>  <D standard error>
2.4099

>  <Abs Adj. R-Square>
0.8642

>  <E>
-0.5078

>  <E standard error>
0.0645

>  <F>
-0.5494

>  <F standard error>
2.4099

>  <Em Adj. R-Square>
0.8715

>  <A>
0.0157

>  <B>
1.0987

>  <E/C>
1.0318

$$$$

  Mrv2104 11282213542D          

 47 55  0  0  0  0            999 V2000
    5.6928   -2.0396    0.0000 C   0  0  0  0  0  0  0  0  0  0  0  0
    5.4378   -2.8242    0.0000 C   0  0  0  0  0  0  0  0  0  0  0  0
    5.9228   -3.4917    0.0000 C   0  0  0  0  0  0  0  0  0  0  0  0
    6.7432   -3.5779    0.0000 C   0  0  0  0  0  0  0  0  0  0  0  0
    7.0788   -4.3316    0.0000 C   0  0  0  0  0  0  0  0  0  0  0  0
    6.5939   -4.9990    0.0000 C   0  0  0  0  0  0  0  0  0  0  0  0
    5.7734   -4.9128    0.0000 C   0  0  0  0  0  0  0  0  0  0  0  0
    6.2079   -4.5487    0.0000 C   0  0  0  0  0  0  0  0  0  0  0  0
    6.5312   -4.1037    0.0000 C   0  0  0  0  0  0  0  0  0  0  0  0
    5.4378   -4.1591    0.0000 C   0  0  0  0  0  0  0  0  0  0  0  0
    4.6532   -3.9042    0.0000 C   0  0  0  0  0  0  0  0  0  0  0  0
    4.6532   -3.0792    0.0000 N   0  0  0  0  0  0  0  0  0  0  0  0
    3.9387   -2.6667    0.0000 B   0  5  0  0  0  0  0  0  0  0  0  0
    4.4690   -2.0347    0.0000 F   0  0  0  0  0  0  0  0  0  0  0  0
    3.4084   -2.0347    0.0000 F   0  0  0  0  0  0  0  0  0  0  0  0
    3.2243   -3.0792    0.0000 N   0  3  0  0  0  0  0  0  0  0  0  0
    2.4397   -2.8242    0.0000 C   0  0  0  0  0  0  0  0  0  0  0  0
    2.1847   -2.0396    0.0000 C   0  0  0  0  0  0  0  0  0  0  0  0
    1.9547   -3.4917    0.0000 C   0  0  0  0  0  0  0  0  0  0  0  0
    2.4397   -4.1591    0.0000 C   0  0  0  0  0  0  0  0  0  0  0  0
    2.1041   -4.9128    0.0000 C   0  0  0  0  0  0  0  0  0  0  0  0
    1.2836   -4.9990    0.0000 C   0  0  0  0  0  0  0  0  0  0  0  0
    0.7987   -4.3316    0.0000 C   0  0  0  0  0  0  0  0  0  0  0  0
    1.1343   -3.5779    0.0000 C   0  0  0  0  0  0  0  0  0  0  0  0
    1.3463   -4.1037    0.0000 C   0  0  0  0  0  0  0  0  0  0  0  0
    1.6696   -4.5487    0.0000 C   0  0  0  0  0  0  0  0  0  0  0  0
    3.2243   -3.9042    0.0000 C   0  0  0  0  0  0  0  0  0  0  0  0
    3.9387   -4.3167    0.0000 C   0  0  0  0  0  0  0  0  0  0  0  0
    3.9387   -5.1417    0.0000 C   0  0  0  0  0  0  0  0  0  0  0  0
    3.2243   -5.5542    0.0000 C   0  0  0  0  0  0  0  0  0  0  0  0
    3.2243   -6.3792    0.0000 C   0  0  0  0  0  0  0  0  0  0  0  0
    3.9387   -6.7917    0.0000 C   0  0  0  0  0  0  0  0  0  0  0  0
    3.9387   -7.6167    0.0000 O   0  0  0  0  0  0  0  0  0  0  0  0
    3.3257   -8.1687    0.0000 C   0  0  0  0  0  0  0  0  0  0  0  0
    3.4972   -8.9757    0.0000 C   0  0  0  0  0  0  0  0  0  0  0  0
    4.2818   -9.2306    0.0000 O   0  0  0  0  0  0  0  0  0  0  0  0
    4.6174   -9.9843    0.0000 C   0  0  0  0  0  0  0  0  0  0  0  0
    5.4378  -10.0705    0.0000 C   0  0  0  0  0  0  0  0  0  0  0  0
    5.9228   -9.4031    0.0000 O   0  0  0  0  0  0  0  0  0  0  0  0
    6.7432   -9.3169    0.0000 C   0  0  0  0  0  0  0  0  0  0  0  0
    7.0788   -8.5632    0.0000 C   0  0  0  0  0  0  0  0  0  0  0  0
    6.5939   -7.8957    0.0000 O   0  0  0  0  0  0  0  0  0  0  0  0
    6.7654   -7.0888    0.0000 C   0  0  0  0  0  0  0  0  0  0  0  0
    6.1523   -6.5367    0.0000 C   0  0  0  0  0  0  0  0  0  0  0  0
    5.3677   -6.7917    0.0000 O   0  0  0  0  0  0  0  0  0  0  0  0
    4.6532   -6.3792    0.0000 C   0  0  0  0  0  0  0  0  0  0  0  0
    4.6532   -5.5542    0.0000 C   0  0  0  0  0  0  0  0  0  0  0  0
  1  2  1  0  0  0  0
  2  3  2  0  0  0  0
  3  4  1  0  0  0  0
  4  5  1  0  0  0  0
  5  6  1  0  0  0  0
  6  7  1  0  0  0  0
  7  8  1  0  0  0  0
  8  9  2  0  0  0  0
  4  9  1  0  0  0  0
  7 10  1  0  0  0  0
  3 10  1  0  0  0  0
 10 11  2  0  0  0  0
 11 12  1  0  0  0  0
  2 12  1  0  0  0  0
 12 13  1  0  0  0  0
 13 14  1  0  0  0  0
 13 15  1  0  0  0  0
 13 16  1  0  0  0  0
 16 17  2  0  0  0  0
 17 18  1  0  0  0  0
 17 19  1  0  0  0  0
 19 20  2  0  0  0  0
 20 21  1  0  0  0  0
 21 22  1  0  0  0  0
 22 23  1  0  0  0  0
 23 24  1  0  0  0  0
 19 24  1  0  0  0  0
 24 25  1  0  0  0  0
 25 26  2  0  0  0  0
 21 26  1  0  0  0  0
 20 27  1  0  0  0  0
 16 27  1  0  0  0  0
 27 28  2  0  0  0  0
 11 28  1  0  0  0  0
 28 29  1  0  0  0  0
 29 30  2  0  0  0  0
 30 31  1  0  0  0  0
 31 32  2  0  0  0  0
 32 33  1  0  0  0  0
 33 34  1  0  0  0  0
 34 35  1  0  0  0  0
 35 36  1  0  0  0  0
 36 37  1  0  0  0  0
 37 38  1  0  0  0  0
 38 39  1  0  0  0  0
 39 40  1  0  0  0  0
 40 41  1  0  0  0  0
 41 42  1  0  0  0  0
 42 43  1  0  0  0  0
 43 44  1  0  0  0  0
 44 45  1  0  0  0  0
 45 46  1  0  0  0  0
 32 46  1  0  0  0  0
 46 47  2  0  0  0  0
 29 47  1  0  0  0  0
M  CHG  2  13  -1  16   1
M  END
>  <Author+ID>
2004 Shen-3d

>  <DOI>
10.1002/chem.200400173

>  <BODIPY SMILES>
CC1=C2C3CCC(C=C3)C2=C2N1[B-](F)(F)[N+]1=C(C)C3=C(C4CCC3C=C4)C1=C2C1=CC=C2OCCOCCOCCOCCOC2=C1

>  <Solvent SMILES>
CC#N

>  <Solvent, IUPAC name>
acetonitrile

>  <Absorption maxima, nm>
526

>  <Emission maxima, nm>
541

>  <Stokes shift, nm>
15

>  <Quantum Yield>
0.84

>  <-(Abssprption maxima+Emission maxima), 1000/cm>
-37.4957

>  <Absorption maxima, 1000/cm>
19.0114

>  <Emission maxima, 1000/cm>
18.4843

>  <Stokes shift, 1000/cm>
0.5271

>  <C>
-0.4922

>  <C standard error>
0.0645

>  <D>
0.5494

>  <D standard error>
2.4099

>  <Abs Adj. R-Square>
0.8642

>  <E>
-0.5078

>  <E standard error>
0.0645

>  <F>
-0.5494

>  <F standard error>
2.4099

>  <Em Adj. R-Square>
0.8715

>  <A>
0.0157

>  <B>
1.0987

>  <E/C>
1.0318

$$$$

  Mrv2104 11282213542D          

 47 55  0  0  0  0            999 V2000
    5.6928   -2.0396    0.0000 C   0  0  0  0  0  0  0  0  0  0  0  0
    5.4378   -2.8242    0.0000 C   0  0  0  0  0  0  0  0  0  0  0  0
    5.9228   -3.4917    0.0000 C   0  0  0  0  0  0  0  0  0  0  0  0
    6.7432   -3.5779    0.0000 C   0  0  0  0  0  0  0  0  0  0  0  0
    7.0788   -4.3316    0.0000 C   0  0  0  0  0  0  0  0  0  0  0  0
    6.5939   -4.9990    0.0000 C   0  0  0  0  0  0  0  0  0  0  0  0
    5.7734   -4.9128    0.0000 C   0  0  0  0  0  0  0  0  0  0  0  0
    6.2079   -4.5487    0.0000 C   0  0  0  0  0  0  0  0  0  0  0  0
    6.5312   -4.1037    0.0000 C   0  0  0  0  0  0  0  0  0  0  0  0
    5.4378   -4.1591    0.0000 C   0  0  0  0  0  0  0  0  0  0  0  0
    4.6532   -3.9042    0.0000 C   0  0  0  0  0  0  0  0  0  0  0  0
    4.6532   -3.0792    0.0000 N   0  0  0  0  0  0  0  0  0  0  0  0
    3.9387   -2.6667    0.0000 B   0  5  0  0  0  0  0  0  0  0  0  0
    4.4690   -2.0347    0.0000 F   0  0  0  0  0  0  0  0  0  0  0  0
    3.4084   -2.0347    0.0000 F   0  0  0  0  0  0  0  0  0  0  0  0
    3.2243   -3.0792    0.0000 N   0  3  0  0  0  0  0  0  0  0  0  0
    2.4397   -2.8242    0.0000 C   0  0  0  0  0  0  0  0  0  0  0  0
    2.1847   -2.0396    0.0000 C   0  0  0  0  0  0  0  0  0  0  0  0
    1.9547   -3.4917    0.0000 C   0  0  0  0  0  0  0  0  0  0  0  0
    2.4397   -4.1591    0.0000 C   0  0  0  0  0  0  0  0  0  0  0  0
    2.1041   -4.9128    0.0000 C   0  0  0  0  0  0  0  0  0  0  0  0
    1.2836   -4.9990    0.0000 C   0  0  0  0  0  0  0  0  0  0  0  0
    0.7987   -4.3316    0.0000 C   0  0  0  0  0  0  0  0  0  0  0  0
    1.1343   -3.5779    0.0000 C   0  0  0  0  0  0  0  0  0  0  0  0
    1.3463   -4.1037    0.0000 C   0  0  0  0  0  0  0  0  0  0  0  0
    1.6696   -4.5487    0.0000 C   0  0  0  0  0  0  0  0  0  0  0  0
    3.2243   -3.9042    0.0000 C   0  0  0  0  0  0  0  0  0  0  0  0
    3.9387   -4.3167    0.0000 C   0  0  0  0  0  0  0  0  0  0  0  0
    3.9387   -5.1417    0.0000 C   0  0  0  0  0  0  0  0  0  0  0  0
    3.2243   -5.5542    0.0000 C   0  0  0  0  0  0  0  0  0  0  0  0
    3.2243   -6.3792    0.0000 C   0  0  0  0  0  0  0  0  0  0  0  0
    3.9387   -6.7917    0.0000 C   0  0  0  0  0  0  0  0  0  0  0  0
    3.9387   -7.6167    0.0000 O   0  0  0  0  0  0  0  0  0  0  0  0
    3.3257   -8.1687    0.0000 C   0  0  0  0  0  0  0  0  0  0  0  0
    3.4972   -8.9757    0.0000 C   0  0  0  0  0  0  0  0  0  0  0  0
    4.2818   -9.2306    0.0000 O   0  0  0  0  0  0  0  0  0  0  0  0
    4.6174   -9.9843    0.0000 C   0  0  0  0  0  0  0  0  0  0  0  0
    5.4378  -10.0705    0.0000 C   0  0  0  0  0  0  0  0  0  0  0  0
    5.9228   -9.4031    0.0000 O   0  0  0  0  0  0  0  0  0  0  0  0
    6.7432   -9.3169    0.0000 C   0  0  0  0  0  0  0  0  0  0  0  0
    7.0788   -8.5632    0.0000 C   0  0  0  0  0  0  0  0  0  0  0  0
    6.5939   -7.8957    0.0000 O   0  0  0  0  0  0  0  0  0  0  0  0
    6.7654   -7.0888    0.0000 C   0  0  0  0  0  0  0  0  0  0  0  0
    6.1523   -6.5367    0.0000 C   0  0  0  0  0  0  0  0  0  0  0  0
    5.3677   -6.7917    0.0000 O   0  0  0  0  0  0  0  0  0  0  0  0
    4.6532   -6.3792    0.0000 C   0  0  0  0  0  0  0  0  0  0  0  0
    4.6532   -5.5542    0.0000 C   0  0  0  0  0  0  0  0  0  0  0  0
  1  2  1  0  0  0  0
  2  3  2  0  0  0  0
  3  4  1  0  0  0  0
  4  5  1  0  0  0  0
  5  6  1  0  0  0  0
  6  7  1  0  0  0  0
  7  8  1  0  0  0  0
  8  9  2  0  0  0  0
  4  9  1  0  0  0  0
  7 10  1  0  0  0  0
  3 10  1  0  0  0  0
 10 11  2  0  0  0  0
 11 12  1  0  0  0  0
  2 12  1  0  0  0  0
 12 13  1  0  0  0  0
 13 14  1  0  0  0  0
 13 15  1  0  0  0  0
 13 16  1  0  0  0  0
 16 17  2  0  0  0  0
 17 18  1  0  0  0  0
 17 19  1  0  0  0  0
 19 20  2  0  0  0  0
 20 21  1  0  0  0  0
 21 22  1  0  0  0  0
 22 23  1  0  0  0  0
 23 24  1  0  0  0  0
 19 24  1  0  0  0  0
 24 25  1  0  0  0  0
 25 26  2  0  0  0  0
 21 26  1  0  0  0  0
 20 27  1  0  0  0  0
 16 27  1  0  0  0  0
 27 28  2  0  0  0  0
 11 28  1  0  0  0  0
 28 29  1  0  0  0  0
 29 30  2  0  0  0  0
 30 31  1  0  0  0  0
 31 32  2  0  0  0  0
 32 33  1  0  0  0  0
 33 34  1  0  0  0  0
 34 35  1  0  0  0  0
 35 36  1  0  0  0  0
 36 37  1  0  0  0  0
 37 38  1  0  0  0  0
 38 39  1  0  0  0  0
 39 40  1  0  0  0  0
 40 41  1  0  0  0  0
 41 42  1  0  0  0  0
 42 43  1  0  0  0  0
 43 44  1  0  0  0  0
 44 45  1  0  0  0  0
 45 46  1  0  0  0  0
 32 46  1  0  0  0  0
 46 47  2  0  0  0  0
 29 47  1  0  0  0  0
M  CHG  2  13  -1  16   1
M  END
>  <Author+ID>
2004 Shen-3d

>  <DOI>
10.1002/chem.200400173

>  <BODIPY SMILES>
CC1=C2C3CCC(C=C3)C2=C2N1[B-](F)(F)[N+]1=C(C)C3=C(C4CCC3C=C4)C1=C2C1=CC=C2OCCOCCOCCOCCOC2=C1

>  <Solvent SMILES>
CO

>  <Solvent, IUPAC name>
methanol

>  <Absorption maxima, nm>
527

>  <Emission maxima, nm>
542

>  <Stokes shift, nm>
15

>  <Quantum Yield>
0.93

>  <-(Abssprption maxima+Emission maxima), 1000/cm>
-37.4255

>  <Absorption maxima, 1000/cm>
18.9753

>  <Emission maxima, 1000/cm>
18.4502

>  <Stokes shift, 1000/cm>
0.5251

>  <C>
-0.4922

>  <C standard error>
0.0645

>  <D>
0.5494

>  <D standard error>
2.4099

>  <Abs Adj. R-Square>
0.8642

>  <E>
-0.5078

>  <E standard error>
0.0645

>  <F>
-0.5494

>  <F standard error>
2.4099

>  <Em Adj. R-Square>
0.8715

>  <A>
0.0157

>  <B>
1.0987

>  <E/C>
1.0318

$$$$

  Mrv2104 11282213542D          

 30 35  0  0  0  0            999 V2000
    4.7881   -1.7932    0.0000 C   0  0  0  0  0  0  0  0  0  0  0  0
    4.5331   -1.0086    0.0000 C   0  0  0  0  0  0  0  0  0  0  0  0
    5.0181   -0.3412    0.0000 C   0  0  0  0  0  0  0  0  0  0  0  0
    5.8385   -0.2549    0.0000 C   0  0  0  0  0  0  0  0  0  0  0  0
    6.1741    0.4987    0.0000 C   0  0  0  0  0  0  0  0  0  0  0  0
    5.6892    1.1662    0.0000 C   0  0  0  0  0  0  0  0  0  0  0  0
    4.8687    1.0799    0.0000 C   0  0  0  0  0  0  0  0  0  0  0  0
    4.5331    0.3263    0.0000 C   0  0  0  0  0  0  0  0  0  0  0  0
    3.7485    0.0713    0.0000 C   0  0  0  0  0  0  0  0  0  0  0  0
    3.7485   -0.7537    0.0000 N   0  0  0  0  0  0  0  0  0  0  0  0
    3.0340   -1.1662    0.0000 B   0  5  0  0  0  0  0  0  0  0  0  0
    3.5643   -1.7982    0.0000 F   0  0  0  0  0  0  0  0  0  0  0  0
    2.5037   -1.7982    0.0000 F   0  0  0  0  0  0  0  0  0  0  0  0
    2.3196   -0.7537    0.0000 N   0  3  0  0  0  0  0  0  0  0  0  0
    1.5350   -1.0086    0.0000 C   0  0  0  0  0  0  0  0  0  0  0  0
    1.2800   -1.7932    0.0000 C   0  0  0  0  0  0  0  0  0  0  0  0
    1.0500   -0.3412    0.0000 C   0  0  0  0  0  0  0  0  0  0  0  0
    0.2295   -0.2549    0.0000 C   0  0  0  0  0  0  0  0  0  0  0  0
   -0.1060    0.4987    0.0000 C   0  0  0  0  0  0  0  0  0  0  0  0
    0.3789    1.1662    0.0000 C   0  0  0  0  0  0  0  0  0  0  0  0
    1.1994    1.0799    0.0000 C   0  0  0  0  0  0  0  0  0  0  0  0
    1.5350    0.3263    0.0000 C   0  0  0  0  0  0  0  0  0  0  0  0
    2.3196    0.0713    0.0000 C   0  0  0  0  0  0  0  0  0  0  0  0
    3.0340    0.4838    0.0000 C   0  0  0  0  0  0  0  0  0  0  0  0
    3.0340    1.3088    0.0000 C   0  0  0  0  0  0  0  0  0  0  0  0
    2.3196    1.7213    0.0000 C   0  0  0  0  0  0  0  0  0  0  0  0
    2.3196    2.5463    0.0000 C   0  0  0  0  0  0  0  0  0  0  0  0
    3.0340    2.9588    0.0000 C   0  0  0  0  0  0  0  0  0  0  0  0
    3.7485    2.5463    0.0000 C   0  0  0  0  0  0  0  0  0  0  0  0
    3.7485    1.7213    0.0000 C   0  0  0  0  0  0  0  0  0  0  0  0
  1  2  1  0  0  0  0
  2  3  2  0  0  0  0
  3  4  1  0  0  0  0
  4  5  2  0  0  0  0
  5  6  1  0  0  0  0
  6  7  2  0  0  0  0
  7  8  1  0  0  0  0
  3  8  1  0  0  0  0
  8  9  2  0  0  0  0
  9 10  1  0  0  0  0
  2 10  1  0  0  0  0
 10 11  1  0  0  0  0
 11 12  1  0  0  0  0
 11 13  1  0  0  0  0
 11 14  1  0  0  0  0
 14 15  2  0  0  0  0
 15 16  1  0  0  0  0
 15 17  1  0  0  0  0
 17 18  2  0  0  0  0
 18 19  1  0  0  0  0
 19 20  2  0  0  0  0
 20 21  1  0  0  0  0
 21 22  2  0  0  0  0
 17 22  1  0  0  0  0
 22 23  1  0  0  0  0
 14 23  1  0  0  0  0
 23 24  2  0  0  0  0
  9 24  1  0  0  0  0
 24 25  1  0  0  0  0
 25 26  2  0  0  0  0
 26 27  1  0  0  0  0
 27 28  2  0  0  0  0
 28 29  1  0  0  0  0
 29 30  2  0  0  0  0
 25 30  1  0  0  0  0
M  CHG  2  11  -1  14   1
M  END
>  <Author+ID>
2004 Shen-4a

>  <DOI>
10.1002/chem.200400173

>  <BODIPY SMILES>
CC1=C2C=CC=CC2=C2N1[B-](F)(F)[N+]1=C(C)C3=CC=CC=C3C1=C2C1=CC=CC=C1

>  <Solvent SMILES>
CCCCCC

>  <Solvent, IUPAC name>
hexane

>  <Absorption maxima, nm>
599

>  <Emission maxima, nm>
605

>  <Stokes shift, nm>
6

>  <Quantum Yield>
0.91

>  <-(Abssprption maxima+Emission maxima), 1000/cm>
-33.2234

>  <Absorption maxima, 1000/cm>
16.6945

>  <Emission maxima, 1000/cm>
16.5289

>  <Stokes shift, 1000/cm>
0.1656

>  <C>
-0.4585

>  <C standard error>
0.0572

>  <D>
1.4884

>  <D standard error>
1.8993

>  <Abs Adj. R-Square>
0.8753

>  <E>
-0.5415

>  <E standard error>
0.0572

>  <F>
-1.4884

>  <F standard error>
1.8993

>  <Em Adj. R-Square>
0.9077

>  <A>
0.0830

>  <B>
2.9767

>  <E/C>
1.1810

$$$$

  Mrv2104 11282213542D          

 30 35  0  0  0  0            999 V2000
    4.7881   -1.7932    0.0000 C   0  0  0  0  0  0  0  0  0  0  0  0
    4.5331   -1.0086    0.0000 C   0  0  0  0  0  0  0  0  0  0  0  0
    5.0181   -0.3412    0.0000 C   0  0  0  0  0  0  0  0  0  0  0  0
    5.8385   -0.2549    0.0000 C   0  0  0  0  0  0  0  0  0  0  0  0
    6.1741    0.4987    0.0000 C   0  0  0  0  0  0  0  0  0  0  0  0
    5.6892    1.1662    0.0000 C   0  0  0  0  0  0  0  0  0  0  0  0
    4.8687    1.0799    0.0000 C   0  0  0  0  0  0  0  0  0  0  0  0
    4.5331    0.3263    0.0000 C   0  0  0  0  0  0  0  0  0  0  0  0
    3.7485    0.0713    0.0000 C   0  0  0  0  0  0  0  0  0  0  0  0
    3.7485   -0.7537    0.0000 N   0  0  0  0  0  0  0  0  0  0  0  0
    3.0340   -1.1662    0.0000 B   0  5  0  0  0  0  0  0  0  0  0  0
    3.5643   -1.7982    0.0000 F   0  0  0  0  0  0  0  0  0  0  0  0
    2.5037   -1.7982    0.0000 F   0  0  0  0  0  0  0  0  0  0  0  0
    2.3196   -0.7537    0.0000 N   0  3  0  0  0  0  0  0  0  0  0  0
    1.5350   -1.0086    0.0000 C   0  0  0  0  0  0  0  0  0  0  0  0
    1.2800   -1.7932    0.0000 C   0  0  0  0  0  0  0  0  0  0  0  0
    1.0500   -0.3412    0.0000 C   0  0  0  0  0  0  0  0  0  0  0  0
    0.2295   -0.2549    0.0000 C   0  0  0  0  0  0  0  0  0  0  0  0
   -0.1060    0.4987    0.0000 C   0  0  0  0  0  0  0  0  0  0  0  0
    0.3789    1.1662    0.0000 C   0  0  0  0  0  0  0  0  0  0  0  0
    1.1994    1.0799    0.0000 C   0  0  0  0  0  0  0  0  0  0  0  0
    1.5350    0.3263    0.0000 C   0  0  0  0  0  0  0  0  0  0  0  0
    2.3196    0.0713    0.0000 C   0  0  0  0  0  0  0  0  0  0  0  0
    3.0340    0.4838    0.0000 C   0  0  0  0  0  0  0  0  0  0  0  0
    3.0340    1.3088    0.0000 C   0  0  0  0  0  0  0  0  0  0  0  0
    2.3196    1.7213    0.0000 C   0  0  0  0  0  0  0  0  0  0  0  0
    2.3196    2.5463    0.0000 C   0  0  0  0  0  0  0  0  0  0  0  0
    3.0340    2.9588    0.0000 C   0  0  0  0  0  0  0  0  0  0  0  0
    3.7485    2.5463    0.0000 C   0  0  0  0  0  0  0  0  0  0  0  0
    3.7485    1.7213    0.0000 C   0  0  0  0  0  0  0  0  0  0  0  0
  1  2  1  0  0  0  0
  2  3  2  0  0  0  0
  3  4  1  0  0  0  0
  4  5  2  0  0  0  0
  5  6  1  0  0  0  0
  6  7  2  0  0  0  0
  7  8  1  0  0  0  0
  3  8  1  0  0  0  0
  8  9  2  0  0  0  0
  9 10  1  0  0  0  0
  2 10  1  0  0  0  0
 10 11  1  0  0  0  0
 11 12  1  0  0  0  0
 11 13  1  0  0  0  0
 11 14  1  0  0  0  0
 14 15  2  0  0  0  0
 15 16  1  0  0  0  0
 15 17  1  0  0  0  0
 17 18  2  0  0  0  0
 18 19  1  0  0  0  0
 19 20  2  0  0  0  0
 20 21  1  0  0  0  0
 21 22  2  0  0  0  0
 17 22  1  0  0  0  0
 22 23  1  0  0  0  0
 14 23  1  0  0  0  0
 23 24  2  0  0  0  0
  9 24  1  0  0  0  0
 24 25  1  0  0  0  0
 25 26  2  0  0  0  0
 26 27  1  0  0  0  0
 27 28  2  0  0  0  0
 28 29  1  0  0  0  0
 29 30  2  0  0  0  0
 25 30  1  0  0  0  0
M  CHG  2  11  -1  14   1
M  END
>  <Author+ID>
2004 Shen-4a

>  <DOI>
10.1002/chem.200400173

>  <BODIPY SMILES>
CC1=C2C=CC=CC2=C2N1[B-](F)(F)[N+]1=C(C)C3=CC=CC=C3C1=C2C1=CC=CC=C1

>  <Solvent SMILES>
CCCCOCCCC

>  <Solvent, IUPAC name>
1-butoxybutane

>  <Absorption maxima, nm>
600

>  <Emission maxima, nm>
607

>  <Stokes shift, nm>
7

>  <Quantum Yield>
0.97

>  <-(Abssprption maxima+Emission maxima), 1000/cm>
-33.1411

>  <Absorption maxima, 1000/cm>
16.6667

>  <Emission maxima, 1000/cm>
16.4745

>  <Stokes shift, 1000/cm>
0.1922

>  <C>
-0.4585

>  <C standard error>
0.0572

>  <D>
1.4884

>  <D standard error>
1.8993

>  <Abs Adj. R-Square>
0.8753

>  <E>
-0.5415

>  <E standard error>
0.0572

>  <F>
-1.4884

>  <F standard error>
1.8993

>  <Em Adj. R-Square>
0.9077

>  <A>
0.0830

>  <B>
2.9767

>  <E/C>
1.1810

$$$$

  Mrv2104 11282213542D          

 30 35  0  0  0  0            999 V2000
    4.7881   -1.7932    0.0000 C   0  0  0  0  0  0  0  0  0  0  0  0
    4.5331   -1.0086    0.0000 C   0  0  0  0  0  0  0  0  0  0  0  0
    5.0181   -0.3412    0.0000 C   0  0  0  0  0  0  0  0  0  0  0  0
    5.8385   -0.2549    0.0000 C   0  0  0  0  0  0  0  0  0  0  0  0
    6.1741    0.4987    0.0000 C   0  0  0  0  0  0  0  0  0  0  0  0
    5.6892    1.1662    0.0000 C   0  0  0  0  0  0  0  0  0  0  0  0
    4.8687    1.0799    0.0000 C   0  0  0  0  0  0  0  0  0  0  0  0
    4.5331    0.3263    0.0000 C   0  0  0  0  0  0  0  0  0  0  0  0
    3.7485    0.0713    0.0000 C   0  0  0  0  0  0  0  0  0  0  0  0
    3.7485   -0.7537    0.0000 N   0  0  0  0  0  0  0  0  0  0  0  0
    3.0340   -1.1662    0.0000 B   0  5  0  0  0  0  0  0  0  0  0  0
    3.5643   -1.7982    0.0000 F   0  0  0  0  0  0  0  0  0  0  0  0
    2.5037   -1.7982    0.0000 F   0  0  0  0  0  0  0  0  0  0  0  0
    2.3196   -0.7537    0.0000 N   0  3  0  0  0  0  0  0  0  0  0  0
    1.5350   -1.0086    0.0000 C   0  0  0  0  0  0  0  0  0  0  0  0
    1.2800   -1.7932    0.0000 C   0  0  0  0  0  0  0  0  0  0  0  0
    1.0500   -0.3412    0.0000 C   0  0  0  0  0  0  0  0  0  0  0  0
    0.2295   -0.2549    0.0000 C   0  0  0  0  0  0  0  0  0  0  0  0
   -0.1060    0.4987    0.0000 C   0  0  0  0  0  0  0  0  0  0  0  0
    0.3789    1.1662    0.0000 C   0  0  0  0  0  0  0  0  0  0  0  0
    1.1994    1.0799    0.0000 C   0  0  0  0  0  0  0  0  0  0  0  0
    1.5350    0.3263    0.0000 C   0  0  0  0  0  0  0  0  0  0  0  0
    2.3196    0.0713    0.0000 C   0  0  0  0  0  0  0  0  0  0  0  0
    3.0340    0.4838    0.0000 C   0  0  0  0  0  0  0  0  0  0  0  0
    3.0340    1.3088    0.0000 C   0  0  0  0  0  0  0  0  0  0  0  0
    2.3196    1.7213    0.0000 C   0  0  0  0  0  0  0  0  0  0  0  0
    2.3196    2.5463    0.0000 C   0  0  0  0  0  0  0  0  0  0  0  0
    3.0340    2.9588    0.0000 C   0  0  0  0  0  0  0  0  0  0  0  0
    3.7485    2.5463    0.0000 C   0  0  0  0  0  0  0  0  0  0  0  0
    3.7485    1.7213    0.0000 C   0  0  0  0  0  0  0  0  0  0  0  0
  1  2  1  0  0  0  0
  2  3  2  0  0  0  0
  3  4  1  0  0  0  0
  4  5  2  0  0  0  0
  5  6  1  0  0  0  0
  6  7  2  0  0  0  0
  7  8  1  0  0  0  0
  3  8  1  0  0  0  0
  8  9  2  0  0  0  0
  9 10  1  0  0  0  0
  2 10  1  0  0  0  0
 10 11  1  0  0  0  0
 11 12  1  0  0  0  0
 11 13  1  0  0  0  0
 11 14  1  0  0  0  0
 14 15  2  0  0  0  0
 15 16  1  0  0  0  0
 15 17  1  0  0  0  0
 17 18  2  0  0  0  0
 18 19  1  0  0  0  0
 19 20  2  0  0  0  0
 20 21  1  0  0  0  0
 21 22  2  0  0  0  0
 17 22  1  0  0  0  0
 22 23  1  0  0  0  0
 14 23  1  0  0  0  0
 23 24  2  0  0  0  0
  9 24  1  0  0  0  0
 24 25  1  0  0  0  0
 25 26  2  0  0  0  0
 26 27  1  0  0  0  0
 27 28  2  0  0  0  0
 28 29  1  0  0  0  0
 29 30  2  0  0  0  0
 25 30  1  0  0  0  0
M  CHG  2  11  -1  14   1
M  END
>  <Author+ID>
2004 Shen-4a

>  <DOI>
10.1002/chem.200400173

>  <BODIPY SMILES>
CC1=C2C=CC=CC2=C2N1[B-](F)(F)[N+]1=C(C)C3=CC=CC=C3C1=C2C1=CC=CC=C1

>  <Solvent SMILES>
CCOCC

>  <Solvent, IUPAC name>
ethoxyethane

>  <Absorption maxima, nm>
598

>  <Emission maxima, nm>
605

>  <Stokes shift, nm>
7

>  <Quantum Yield>
0.98

>  <-(Abssprption maxima+Emission maxima), 1000/cm>
-33.2513

>  <Absorption maxima, 1000/cm>
16.7224

>  <Emission maxima, 1000/cm>
16.5289

>  <Stokes shift, 1000/cm>
0.1935

>  <C>
-0.4585

>  <C standard error>
0.0572

>  <D>
1.4884

>  <D standard error>
1.8993

>  <Abs Adj. R-Square>
0.8753

>  <E>
-0.5415

>  <E standard error>
0.0572

>  <F>
-1.4884

>  <F standard error>
1.8993

>  <Em Adj. R-Square>
0.9077

>  <A>
0.0830

>  <B>
2.9767

>  <E/C>
1.1810

$$$$

  Mrv2104 11282213542D          

 30 35  0  0  0  0            999 V2000
    4.7881   -1.7932    0.0000 C   0  0  0  0  0  0  0  0  0  0  0  0
    4.5331   -1.0086    0.0000 C   0  0  0  0  0  0  0  0  0  0  0  0
    5.0181   -0.3412    0.0000 C   0  0  0  0  0  0  0  0  0  0  0  0
    5.8385   -0.2549    0.0000 C   0  0  0  0  0  0  0  0  0  0  0  0
    6.1741    0.4987    0.0000 C   0  0  0  0  0  0  0  0  0  0  0  0
    5.6892    1.1662    0.0000 C   0  0  0  0  0  0  0  0  0  0  0  0
    4.8687    1.0799    0.0000 C   0  0  0  0  0  0  0  0  0  0  0  0
    4.5331    0.3263    0.0000 C   0  0  0  0  0  0  0  0  0  0  0  0
    3.7485    0.0713    0.0000 C   0  0  0  0  0  0  0  0  0  0  0  0
    3.7485   -0.7537    0.0000 N   0  0  0  0  0  0  0  0  0  0  0  0
    3.0340   -1.1662    0.0000 B   0  5  0  0  0  0  0  0  0  0  0  0
    3.5643   -1.7982    0.0000 F   0  0  0  0  0  0  0  0  0  0  0  0
    2.5037   -1.7982    0.0000 F   0  0  0  0  0  0  0  0  0  0  0  0
    2.3196   -0.7537    0.0000 N   0  3  0  0  0  0  0  0  0  0  0  0
    1.5350   -1.0086    0.0000 C   0  0  0  0  0  0  0  0  0  0  0  0
    1.2800   -1.7932    0.0000 C   0  0  0  0  0  0  0  0  0  0  0  0
    1.0500   -0.3412    0.0000 C   0  0  0  0  0  0  0  0  0  0  0  0
    0.2295   -0.2549    0.0000 C   0  0  0  0  0  0  0  0  0  0  0  0
   -0.1060    0.4987    0.0000 C   0  0  0  0  0  0  0  0  0  0  0  0
    0.3789    1.1662    0.0000 C   0  0  0  0  0  0  0  0  0  0  0  0
    1.1994    1.0799    0.0000 C   0  0  0  0  0  0  0  0  0  0  0  0
    1.5350    0.3263    0.0000 C   0  0  0  0  0  0  0  0  0  0  0  0
    2.3196    0.0713    0.0000 C   0  0  0  0  0  0  0  0  0  0  0  0
    3.0340    0.4838    0.0000 C   0  0  0  0  0  0  0  0  0  0  0  0
    3.0340    1.3088    0.0000 C   0  0  0  0  0  0  0  0  0  0  0  0
    2.3196    1.7213    0.0000 C   0  0  0  0  0  0  0  0  0  0  0  0
    2.3196    2.5463    0.0000 C   0  0  0  0  0  0  0  0  0  0  0  0
    3.0340    2.9588    0.0000 C   0  0  0  0  0  0  0  0  0  0  0  0
    3.7485    2.5463    0.0000 C   0  0  0  0  0  0  0  0  0  0  0  0
    3.7485    1.7213    0.0000 C   0  0  0  0  0  0  0  0  0  0  0  0
  1  2  1  0  0  0  0
  2  3  2  0  0  0  0
  3  4  1  0  0  0  0
  4  5  2  0  0  0  0
  5  6  1  0  0  0  0
  6  7  2  0  0  0  0
  7  8  1  0  0  0  0
  3  8  1  0  0  0  0
  8  9  2  0  0  0  0
  9 10  1  0  0  0  0
  2 10  1  0  0  0  0
 10 11  1  0  0  0  0
 11 12  1  0  0  0  0
 11 13  1  0  0  0  0
 11 14  1  0  0  0  0
 14 15  2  0  0  0  0
 15 16  1  0  0  0  0
 15 17  1  0  0  0  0
 17 18  2  0  0  0  0
 18 19  1  0  0  0  0
 19 20  2  0  0  0  0
 20 21  1  0  0  0  0
 21 22  2  0  0  0  0
 17 22  1  0  0  0  0
 22 23  1  0  0  0  0
 14 23  1  0  0  0  0
 23 24  2  0  0  0  0
  9 24  1  0  0  0  0
 24 25  1  0  0  0  0
 25 26  2  0  0  0  0
 26 27  1  0  0  0  0
 27 28  2  0  0  0  0
 28 29  1  0  0  0  0
 29 30  2  0  0  0  0
 25 30  1  0  0  0  0
M  CHG  2  11  -1  14   1
M  END
>  <Author+ID>
2004 Shen-4a

>  <DOI>
10.1002/chem.200400173

>  <BODIPY SMILES>
CC1=C2C=CC=CC2=C2N1[B-](F)(F)[N+]1=C(C)C3=CC=CC=C3C1=C2C1=CC=CC=C1

>  <Solvent SMILES>
CCOC(C)=O

>  <Solvent, IUPAC name>
ethyl acetate

>  <Absorption maxima, nm>
598

>  <Emission maxima, nm>
606

>  <Stokes shift, nm>
8

>  <Quantum Yield>
0.93

>  <-(Abssprption maxima+Emission maxima), 1000/cm>
-33.2241

>  <Absorption maxima, 1000/cm>
16.7224

>  <Emission maxima, 1000/cm>
16.5017

>  <Stokes shift, 1000/cm>
0.2208

>  <C>
-0.4585

>  <C standard error>
0.0572

>  <D>
1.4884

>  <D standard error>
1.8993

>  <Abs Adj. R-Square>
0.8753

>  <E>
-0.5415

>  <E standard error>
0.0572

>  <F>
-1.4884

>  <F standard error>
1.8993

>  <Em Adj. R-Square>
0.9077

>  <A>
0.0830

>  <B>
2.9767

>  <E/C>
1.1810

$$$$

  Mrv2104 11282213542D          

 30 35  0  0  0  0            999 V2000
    4.7881   -1.7932    0.0000 C   0  0  0  0  0  0  0  0  0  0  0  0
    4.5331   -1.0086    0.0000 C   0  0  0  0  0  0  0  0  0  0  0  0
    5.0181   -0.3412    0.0000 C   0  0  0  0  0  0  0  0  0  0  0  0
    5.8385   -0.2549    0.0000 C   0  0  0  0  0  0  0  0  0  0  0  0
    6.1741    0.4987    0.0000 C   0  0  0  0  0  0  0  0  0  0  0  0
    5.6892    1.1662    0.0000 C   0  0  0  0  0  0  0  0  0  0  0  0
    4.8687    1.0799    0.0000 C   0  0  0  0  0  0  0  0  0  0  0  0
    4.5331    0.3263    0.0000 C   0  0  0  0  0  0  0  0  0  0  0  0
    3.7485    0.0713    0.0000 C   0  0  0  0  0  0  0  0  0  0  0  0
    3.7485   -0.7537    0.0000 N   0  0  0  0  0  0  0  0  0  0  0  0
    3.0340   -1.1662    0.0000 B   0  5  0  0  0  0  0  0  0  0  0  0
    3.5643   -1.7982    0.0000 F   0  0  0  0  0  0  0  0  0  0  0  0
    2.5037   -1.7982    0.0000 F   0  0  0  0  0  0  0  0  0  0  0  0
    2.3196   -0.7537    0.0000 N   0  3  0  0  0  0  0  0  0  0  0  0
    1.5350   -1.0086    0.0000 C   0  0  0  0  0  0  0  0  0  0  0  0
    1.2800   -1.7932    0.0000 C   0  0  0  0  0  0  0  0  0  0  0  0
    1.0500   -0.3412    0.0000 C   0  0  0  0  0  0  0  0  0  0  0  0
    0.2295   -0.2549    0.0000 C   0  0  0  0  0  0  0  0  0  0  0  0
   -0.1060    0.4987    0.0000 C   0  0  0  0  0  0  0  0  0  0  0  0
    0.3789    1.1662    0.0000 C   0  0  0  0  0  0  0  0  0  0  0  0
    1.1994    1.0799    0.0000 C   0  0  0  0  0  0  0  0  0  0  0  0
    1.5350    0.3263    0.0000 C   0  0  0  0  0  0  0  0  0  0  0  0
    2.3196    0.0713    0.0000 C   0  0  0  0  0  0  0  0  0  0  0  0
    3.0340    0.4838    0.0000 C   0  0  0  0  0  0  0  0  0  0  0  0
    3.0340    1.3088    0.0000 C   0  0  0  0  0  0  0  0  0  0  0  0
    2.3196    1.7213    0.0000 C   0  0  0  0  0  0  0  0  0  0  0  0
    2.3196    2.5463    0.0000 C   0  0  0  0  0  0  0  0  0  0  0  0
    3.0340    2.9588    0.0000 C   0  0  0  0  0  0  0  0  0  0  0  0
    3.7485    2.5463    0.0000 C   0  0  0  0  0  0  0  0  0  0  0  0
    3.7485    1.7213    0.0000 C   0  0  0  0  0  0  0  0  0  0  0  0
  1  2  1  0  0  0  0
  2  3  2  0  0  0  0
  3  4  1  0  0  0  0
  4  5  2  0  0  0  0
  5  6  1  0  0  0  0
  6  7  2  0  0  0  0
  7  8  1  0  0  0  0
  3  8  1  0  0  0  0
  8  9  2  0  0  0  0
  9 10  1  0  0  0  0
  2 10  1  0  0  0  0
 10 11  1  0  0  0  0
 11 12  1  0  0  0  0
 11 13  1  0  0  0  0
 11 14  1  0  0  0  0
 14 15  2  0  0  0  0
 15 16  1  0  0  0  0
 15 17  1  0  0  0  0
 17 18  2  0  0  0  0
 18 19  1  0  0  0  0
 19 20  2  0  0  0  0
 20 21  1  0  0  0  0
 21 22  2  0  0  0  0
 17 22  1  0  0  0  0
 22 23  1  0  0  0  0
 14 23  1  0  0  0  0
 23 24  2  0  0  0  0
  9 24  1  0  0  0  0
 24 25  1  0  0  0  0
 25 26  2  0  0  0  0
 26 27  1  0  0  0  0
 27 28  2  0  0  0  0
 28 29  1  0  0  0  0
 29 30  2  0  0  0  0
 25 30  1  0  0  0  0
M  CHG  2  11  -1  14   1
M  END
>  <Author+ID>
2004 Shen-4a

>  <DOI>
10.1002/chem.200400173

>  <BODIPY SMILES>
CC1=C2C=CC=CC2=C2N1[B-](F)(F)[N+]1=C(C)C3=CC=CC=C3C1=C2C1=CC=CC=C1

>  <Solvent SMILES>
C1CCOC1

>  <Solvent, IUPAC name>
oxolane

>  <Absorption maxima, nm>
600

>  <Emission maxima, nm>
609

>  <Stokes shift, nm>
9

>  <Quantum Yield>
0.99

>  <-(Abssprption maxima+Emission maxima), 1000/cm>
-33.0870

>  <Absorption maxima, 1000/cm>
16.6667

>  <Emission maxima, 1000/cm>
16.4204

>  <Stokes shift, 1000/cm>
0.2463

>  <C>
-0.4585

>  <C standard error>
0.0572

>  <D>
1.4884

>  <D standard error>
1.8993

>  <Abs Adj. R-Square>
0.8753

>  <E>
-0.5415

>  <E standard error>
0.0572

>  <F>
-1.4884

>  <F standard error>
1.8993

>  <Em Adj. R-Square>
0.9077

>  <A>
0.0830

>  <B>
2.9767

>  <E/C>
1.1810

$$$$

  Mrv2104 11282213542D          

 30 35  0  0  0  0            999 V2000
    4.7881   -1.7932    0.0000 C   0  0  0  0  0  0  0  0  0  0  0  0
    4.5331   -1.0086    0.0000 C   0  0  0  0  0  0  0  0  0  0  0  0
    5.0181   -0.3412    0.0000 C   0  0  0  0  0  0  0  0  0  0  0  0
    5.8385   -0.2549    0.0000 C   0  0  0  0  0  0  0  0  0  0  0  0
    6.1741    0.4987    0.0000 C   0  0  0  0  0  0  0  0  0  0  0  0
    5.6892    1.1662    0.0000 C   0  0  0  0  0  0  0  0  0  0  0  0
    4.8687    1.0799    0.0000 C   0  0  0  0  0  0  0  0  0  0  0  0
    4.5331    0.3263    0.0000 C   0  0  0  0  0  0  0  0  0  0  0  0
    3.7485    0.0713    0.0000 C   0  0  0  0  0  0  0  0  0  0  0  0
    3.7485   -0.7537    0.0000 N   0  0  0  0  0  0  0  0  0  0  0  0
    3.0340   -1.1662    0.0000 B   0  5  0  0  0  0  0  0  0  0  0  0
    3.5643   -1.7982    0.0000 F   0  0  0  0  0  0  0  0  0  0  0  0
    2.5037   -1.7982    0.0000 F   0  0  0  0  0  0  0  0  0  0  0  0
    2.3196   -0.7537    0.0000 N   0  3  0  0  0  0  0  0  0  0  0  0
    1.5350   -1.0086    0.0000 C   0  0  0  0  0  0  0  0  0  0  0  0
    1.2800   -1.7932    0.0000 C   0  0  0  0  0  0  0  0  0  0  0  0
    1.0500   -0.3412    0.0000 C   0  0  0  0  0  0  0  0  0  0  0  0
    0.2295   -0.2549    0.0000 C   0  0  0  0  0  0  0  0  0  0  0  0
   -0.1060    0.4987    0.0000 C   0  0  0  0  0  0  0  0  0  0  0  0
    0.3789    1.1662    0.0000 C   0  0  0  0  0  0  0  0  0  0  0  0
    1.1994    1.0799    0.0000 C   0  0  0  0  0  0  0  0  0  0  0  0
    1.5350    0.3263    0.0000 C   0  0  0  0  0  0  0  0  0  0  0  0
    2.3196    0.0713    0.0000 C   0  0  0  0  0  0  0  0  0  0  0  0
    3.0340    0.4838    0.0000 C   0  0  0  0  0  0  0  0  0  0  0  0
    3.0340    1.3088    0.0000 C   0  0  0  0  0  0  0  0  0  0  0  0
    2.3196    1.7213    0.0000 C   0  0  0  0  0  0  0  0  0  0  0  0
    2.3196    2.5463    0.0000 C   0  0  0  0  0  0  0  0  0  0  0  0
    3.0340    2.9588    0.0000 C   0  0  0  0  0  0  0  0  0  0  0  0
    3.7485    2.5463    0.0000 C   0  0  0  0  0  0  0  0  0  0  0  0
    3.7485    1.7213    0.0000 C   0  0  0  0  0  0  0  0  0  0  0  0
  1  2  1  0  0  0  0
  2  3  2  0  0  0  0
  3  4  1  0  0  0  0
  4  5  2  0  0  0  0
  5  6  1  0  0  0  0
  6  7  2  0  0  0  0
  7  8  1  0  0  0  0
  3  8  1  0  0  0  0
  8  9  2  0  0  0  0
  9 10  1  0  0  0  0
  2 10  1  0  0  0  0
 10 11  1  0  0  0  0
 11 12  1  0  0  0  0
 11 13  1  0  0  0  0
 11 14  1  0  0  0  0
 14 15  2  0  0  0  0
 15 16  1  0  0  0  0
 15 17  1  0  0  0  0
 17 18  2  0  0  0  0
 18 19  1  0  0  0  0
 19 20  2  0  0  0  0
 20 21  1  0  0  0  0
 21 22  2  0  0  0  0
 17 22  1  0  0  0  0
 22 23  1  0  0  0  0
 14 23  1  0  0  0  0
 23 24  2  0  0  0  0
  9 24  1  0  0  0  0
 24 25  1  0  0  0  0
 25 26  2  0  0  0  0
 26 27  1  0  0  0  0
 27 28  2  0  0  0  0
 28 29  1  0  0  0  0
 29 30  2  0  0  0  0
 25 30  1  0  0  0  0
M  CHG  2  11  -1  14   1
M  END
>  <Author+ID>
2004 Shen-4a

>  <DOI>
10.1002/chem.200400173

>  <BODIPY SMILES>
CC1=C2C=CC=CC2=C2N1[B-](F)(F)[N+]1=C(C)C3=CC=CC=C3C1=C2C1=CC=CC=C1

>  <Solvent SMILES>
O=C1CCCCC1

>  <Solvent, IUPAC name>
cyclohexanone

>  <Absorption maxima, nm>
602

>  <Emission maxima, nm>
611

>  <Stokes shift, nm>
9

>  <Quantum Yield>
0.93

>  <-(Abssprption maxima+Emission maxima), 1000/cm>
-32.9779

>  <Absorption maxima, 1000/cm>
16.6113

>  <Emission maxima, 1000/cm>
16.3666

>  <Stokes shift, 1000/cm>
0.2447

>  <C>
-0.4585

>  <C standard error>
0.0572

>  <D>
1.4884

>  <D standard error>
1.8993

>  <Abs Adj. R-Square>
0.8753

>  <E>
-0.5415

>  <E standard error>
0.0572

>  <F>
-1.4884

>  <F standard error>
1.8993

>  <Em Adj. R-Square>
0.9077

>  <A>
0.0830

>  <B>
2.9767

>  <E/C>
1.1810

$$$$

  Mrv2104 11282213542D          

 30 35  0  0  0  0            999 V2000
    4.7881   -1.7932    0.0000 C   0  0  0  0  0  0  0  0  0  0  0  0
    4.5331   -1.0086    0.0000 C   0  0  0  0  0  0  0  0  0  0  0  0
    5.0181   -0.3412    0.0000 C   0  0  0  0  0  0  0  0  0  0  0  0
    5.8385   -0.2549    0.0000 C   0  0  0  0  0  0  0  0  0  0  0  0
    6.1741    0.4987    0.0000 C   0  0  0  0  0  0  0  0  0  0  0  0
    5.6892    1.1662    0.0000 C   0  0  0  0  0  0  0  0  0  0  0  0
    4.8687    1.0799    0.0000 C   0  0  0  0  0  0  0  0  0  0  0  0
    4.5331    0.3263    0.0000 C   0  0  0  0  0  0  0  0  0  0  0  0
    3.7485    0.0713    0.0000 C   0  0  0  0  0  0  0  0  0  0  0  0
    3.7485   -0.7537    0.0000 N   0  0  0  0  0  0  0  0  0  0  0  0
    3.0340   -1.1662    0.0000 B   0  5  0  0  0  0  0  0  0  0  0  0
    3.5643   -1.7982    0.0000 F   0  0  0  0  0  0  0  0  0  0  0  0
    2.5037   -1.7982    0.0000 F   0  0  0  0  0  0  0  0  0  0  0  0
    2.3196   -0.7537    0.0000 N   0  3  0  0  0  0  0  0  0  0  0  0
    1.5350   -1.0086    0.0000 C   0  0  0  0  0  0  0  0  0  0  0  0
    1.2800   -1.7932    0.0000 C   0  0  0  0  0  0  0  0  0  0  0  0
    1.0500   -0.3412    0.0000 C   0  0  0  0  0  0  0  0  0  0  0  0
    0.2295   -0.2549    0.0000 C   0  0  0  0  0  0  0  0  0  0  0  0
   -0.1060    0.4987    0.0000 C   0  0  0  0  0  0  0  0  0  0  0  0
    0.3789    1.1662    0.0000 C   0  0  0  0  0  0  0  0  0  0  0  0
    1.1994    1.0799    0.0000 C   0  0  0  0  0  0  0  0  0  0  0  0
    1.5350    0.3263    0.0000 C   0  0  0  0  0  0  0  0  0  0  0  0
    2.3196    0.0713    0.0000 C   0  0  0  0  0  0  0  0  0  0  0  0
    3.0340    0.4838    0.0000 C   0  0  0  0  0  0  0  0  0  0  0  0
    3.0340    1.3088    0.0000 C   0  0  0  0  0  0  0  0  0  0  0  0
    2.3196    1.7213    0.0000 C   0  0  0  0  0  0  0  0  0  0  0  0
    2.3196    2.5463    0.0000 C   0  0  0  0  0  0  0  0  0  0  0  0
    3.0340    2.9588    0.0000 C   0  0  0  0  0  0  0  0  0  0  0  0
    3.7485    2.5463    0.0000 C   0  0  0  0  0  0  0  0  0  0  0  0
    3.7485    1.7213    0.0000 C   0  0  0  0  0  0  0  0  0  0  0  0
  1  2  1  0  0  0  0
  2  3  2  0  0  0  0
  3  4  1  0  0  0  0
  4  5  2  0  0  0  0
  5  6  1  0  0  0  0
  6  7  2  0  0  0  0
  7  8  1  0  0  0  0
  3  8  1  0  0  0  0
  8  9  2  0  0  0  0
  9 10  1  0  0  0  0
  2 10  1  0  0  0  0
 10 11  1  0  0  0  0
 11 12  1  0  0  0  0
 11 13  1  0  0  0  0
 11 14  1  0  0  0  0
 14 15  2  0  0  0  0
 15 16  1  0  0  0  0
 15 17  1  0  0  0  0
 17 18  2  0  0  0  0
 18 19  1  0  0  0  0
 19 20  2  0  0  0  0
 20 21  1  0  0  0  0
 21 22  2  0  0  0  0
 17 22  1  0  0  0  0
 22 23  1  0  0  0  0
 14 23  1  0  0  0  0
 23 24  2  0  0  0  0
  9 24  1  0  0  0  0
 24 25  1  0  0  0  0
 25 26  2  0  0  0  0
 26 27  1  0  0  0  0
 27 28  2  0  0  0  0
 28 29  1  0  0  0  0
 29 30  2  0  0  0  0
 25 30  1  0  0  0  0
M  CHG  2  11  -1  14   1
M  END
>  <Author+ID>
2004 Shen-4a

>  <DOI>
10.1002/chem.200400173

>  <BODIPY SMILES>
CC1=C2C=CC=CC2=C2N1[B-](F)(F)[N+]1=C(C)C3=CC=CC=C3C1=C2C1=CC=CC=C1

>  <Solvent SMILES>
CC(C)=O

>  <Solvent, IUPAC name>
propan-2-one

>  <Absorption maxima, nm>
598

>  <Emission maxima, nm>
606

>  <Stokes shift, nm>
8

>  <Quantum Yield>
0.87

>  <-(Abssprption maxima+Emission maxima), 1000/cm>
-33.2241

>  <Absorption maxima, 1000/cm>
16.7224

>  <Emission maxima, 1000/cm>
16.5017

>  <Stokes shift, 1000/cm>
0.2208

>  <C>
-0.4585

>  <C standard error>
0.0572

>  <D>
1.4884

>  <D standard error>
1.8993

>  <Abs Adj. R-Square>
0.8753

>  <E>
-0.5415

>  <E standard error>
0.0572

>  <F>
-1.4884

>  <F standard error>
1.8993

>  <Em Adj. R-Square>
0.9077

>  <A>
0.0830

>  <B>
2.9767

>  <E/C>
1.1810

$$$$

  Mrv2104 11282213542D          

 30 35  0  0  0  0            999 V2000
    4.7881   -1.7932    0.0000 C   0  0  0  0  0  0  0  0  0  0  0  0
    4.5331   -1.0086    0.0000 C   0  0  0  0  0  0  0  0  0  0  0  0
    5.0181   -0.3412    0.0000 C   0  0  0  0  0  0  0  0  0  0  0  0
    5.8385   -0.2549    0.0000 C   0  0  0  0  0  0  0  0  0  0  0  0
    6.1741    0.4987    0.0000 C   0  0  0  0  0  0  0  0  0  0  0  0
    5.6892    1.1662    0.0000 C   0  0  0  0  0  0  0  0  0  0  0  0
    4.8687    1.0799    0.0000 C   0  0  0  0  0  0  0  0  0  0  0  0
    4.5331    0.3263    0.0000 C   0  0  0  0  0  0  0  0  0  0  0  0
    3.7485    0.0713    0.0000 C   0  0  0  0  0  0  0  0  0  0  0  0
    3.7485   -0.7537    0.0000 N   0  0  0  0  0  0  0  0  0  0  0  0
    3.0340   -1.1662    0.0000 B   0  5  0  0  0  0  0  0  0  0  0  0
    3.5643   -1.7982    0.0000 F   0  0  0  0  0  0  0  0  0  0  0  0
    2.5037   -1.7982    0.0000 F   0  0  0  0  0  0  0  0  0  0  0  0
    2.3196   -0.7537    0.0000 N   0  3  0  0  0  0  0  0  0  0  0  0
    1.5350   -1.0086    0.0000 C   0  0  0  0  0  0  0  0  0  0  0  0
    1.2800   -1.7932    0.0000 C   0  0  0  0  0  0  0  0  0  0  0  0
    1.0500   -0.3412    0.0000 C   0  0  0  0  0  0  0  0  0  0  0  0
    0.2295   -0.2549    0.0000 C   0  0  0  0  0  0  0  0  0  0  0  0
   -0.1060    0.4987    0.0000 C   0  0  0  0  0  0  0  0  0  0  0  0
    0.3789    1.1662    0.0000 C   0  0  0  0  0  0  0  0  0  0  0  0
    1.1994    1.0799    0.0000 C   0  0  0  0  0  0  0  0  0  0  0  0
    1.5350    0.3263    0.0000 C   0  0  0  0  0  0  0  0  0  0  0  0
    2.3196    0.0713    0.0000 C   0  0  0  0  0  0  0  0  0  0  0  0
    3.0340    0.4838    0.0000 C   0  0  0  0  0  0  0  0  0  0  0  0
    3.0340    1.3088    0.0000 C   0  0  0  0  0  0  0  0  0  0  0  0
    2.3196    1.7213    0.0000 C   0  0  0  0  0  0  0  0  0  0  0  0
    2.3196    2.5463    0.0000 C   0  0  0  0  0  0  0  0  0  0  0  0
    3.0340    2.9588    0.0000 C   0  0  0  0  0  0  0  0  0  0  0  0
    3.7485    2.5463    0.0000 C   0  0  0  0  0  0  0  0  0  0  0  0
    3.7485    1.7213    0.0000 C   0  0  0  0  0  0  0  0  0  0  0  0
  1  2  1  0  0  0  0
  2  3  2  0  0  0  0
  3  4  1  0  0  0  0
  4  5  2  0  0  0  0
  5  6  1  0  0  0  0
  6  7  2  0  0  0  0
  7  8  1  0  0  0  0
  3  8  1  0  0  0  0
  8  9  2  0  0  0  0
  9 10  1  0  0  0  0
  2 10  1  0  0  0  0
 10 11  1  0  0  0  0
 11 12  1  0  0  0  0
 11 13  1  0  0  0  0
 11 14  1  0  0  0  0
 14 15  2  0  0  0  0
 15 16  1  0  0  0  0
 15 17  1  0  0  0  0
 17 18  2  0  0  0  0
 18 19  1  0  0  0  0
 19 20  2  0  0  0  0
 20 21  1  0  0  0  0
 21 22  2  0  0  0  0
 17 22  1  0  0  0  0
 22 23  1  0  0  0  0
 14 23  1  0  0  0  0
 23 24  2  0  0  0  0
  9 24  1  0  0  0  0
 24 25  1  0  0  0  0
 25 26  2  0  0  0  0
 26 27  1  0  0  0  0
 27 28  2  0  0  0  0
 28 29  1  0  0  0  0
 29 30  2  0  0  0  0
 25 30  1  0  0  0  0
M  CHG  2  11  -1  14   1
M  END
>  <Author+ID>
2004 Shen-4a

>  <DOI>
10.1002/chem.200400173

>  <BODIPY SMILES>
CC1=C2C=CC=CC2=C2N1[B-](F)(F)[N+]1=C(C)C3=CC=CC=C3C1=C2C1=CC=CC=C1

>  <Solvent SMILES>
CCC#N

>  <Solvent, IUPAC name>
propanenitrile

>  <Absorption maxima, nm>
598

>  <Emission maxima, nm>
607

>  <Stokes shift, nm>
9

>  <Quantum Yield>
0.84

>  <-(Abssprption maxima+Emission maxima), 1000/cm>
-33.1969

>  <Absorption maxima, 1000/cm>
16.7224

>  <Emission maxima, 1000/cm>
16.4745

>  <Stokes shift, 1000/cm>
0.2479

>  <C>
-0.4585

>  <C standard error>
0.0572

>  <D>
1.4884

>  <D standard error>
1.8993

>  <Abs Adj. R-Square>
0.8753

>  <E>
-0.5415

>  <E standard error>
0.0572

>  <F>
-1.4884

>  <F standard error>
1.8993

>  <Em Adj. R-Square>
0.9077

>  <A>
0.0830

>  <B>
2.9767

>  <E/C>
1.1810

$$$$

  Mrv2104 11282213542D          

 30 35  0  0  0  0            999 V2000
    4.7881   -1.7932    0.0000 C   0  0  0  0  0  0  0  0  0  0  0  0
    4.5331   -1.0086    0.0000 C   0  0  0  0  0  0  0  0  0  0  0  0
    5.0181   -0.3412    0.0000 C   0  0  0  0  0  0  0  0  0  0  0  0
    5.8385   -0.2549    0.0000 C   0  0  0  0  0  0  0  0  0  0  0  0
    6.1741    0.4987    0.0000 C   0  0  0  0  0  0  0  0  0  0  0  0
    5.6892    1.1662    0.0000 C   0  0  0  0  0  0  0  0  0  0  0  0
    4.8687    1.0799    0.0000 C   0  0  0  0  0  0  0  0  0  0  0  0
    4.5331    0.3263    0.0000 C   0  0  0  0  0  0  0  0  0  0  0  0
    3.7485    0.0713    0.0000 C   0  0  0  0  0  0  0  0  0  0  0  0
    3.7485   -0.7537    0.0000 N   0  0  0  0  0  0  0  0  0  0  0  0
    3.0340   -1.1662    0.0000 B   0  5  0  0  0  0  0  0  0  0  0  0
    3.5643   -1.7982    0.0000 F   0  0  0  0  0  0  0  0  0  0  0  0
    2.5037   -1.7982    0.0000 F   0  0  0  0  0  0  0  0  0  0  0  0
    2.3196   -0.7537    0.0000 N   0  3  0  0  0  0  0  0  0  0  0  0
    1.5350   -1.0086    0.0000 C   0  0  0  0  0  0  0  0  0  0  0  0
    1.2800   -1.7932    0.0000 C   0  0  0  0  0  0  0  0  0  0  0  0
    1.0500   -0.3412    0.0000 C   0  0  0  0  0  0  0  0  0  0  0  0
    0.2295   -0.2549    0.0000 C   0  0  0  0  0  0  0  0  0  0  0  0
   -0.1060    0.4987    0.0000 C   0  0  0  0  0  0  0  0  0  0  0  0
    0.3789    1.1662    0.0000 C   0  0  0  0  0  0  0  0  0  0  0  0
    1.1994    1.0799    0.0000 C   0  0  0  0  0  0  0  0  0  0  0  0
    1.5350    0.3263    0.0000 C   0  0  0  0  0  0  0  0  0  0  0  0
    2.3196    0.0713    0.0000 C   0  0  0  0  0  0  0  0  0  0  0  0
    3.0340    0.4838    0.0000 C   0  0  0  0  0  0  0  0  0  0  0  0
    3.0340    1.3088    0.0000 C   0  0  0  0  0  0  0  0  0  0  0  0
    2.3196    1.7213    0.0000 C   0  0  0  0  0  0  0  0  0  0  0  0
    2.3196    2.5463    0.0000 C   0  0  0  0  0  0  0  0  0  0  0  0
    3.0340    2.9588    0.0000 C   0  0  0  0  0  0  0  0  0  0  0  0
    3.7485    2.5463    0.0000 C   0  0  0  0  0  0  0  0  0  0  0  0
    3.7485    1.7213    0.0000 C   0  0  0  0  0  0  0  0  0  0  0  0
  1  2  1  0  0  0  0
  2  3  2  0  0  0  0
  3  4  1  0  0  0  0
  4  5  2  0  0  0  0
  5  6  1  0  0  0  0
  6  7  2  0  0  0  0
  7  8  1  0  0  0  0
  3  8  1  0  0  0  0
  8  9  2  0  0  0  0
  9 10  1  0  0  0  0
  2 10  1  0  0  0  0
 10 11  1  0  0  0  0
 11 12  1  0  0  0  0
 11 13  1  0  0  0  0
 11 14  1  0  0  0  0
 14 15  2  0  0  0  0
 15 16  1  0  0  0  0
 15 17  1  0  0  0  0
 17 18  2  0  0  0  0
 18 19  1  0  0  0  0
 19 20  2  0  0  0  0
 20 21  1  0  0  0  0
 21 22  2  0  0  0  0
 17 22  1  0  0  0  0
 22 23  1  0  0  0  0
 14 23  1  0  0  0  0
 23 24  2  0  0  0  0
  9 24  1  0  0  0  0
 24 25  1  0  0  0  0
 25 26  2  0  0  0  0
 26 27  1  0  0  0  0
 27 28  2  0  0  0  0
 28 29  1  0  0  0  0
 29 30  2  0  0  0  0
 25 30  1  0  0  0  0
M  CHG  2  11  -1  14   1
M  END
>  <Author+ID>
2004 Shen-4a

>  <DOI>
10.1002/chem.200400173

>  <BODIPY SMILES>
CC1=C2C=CC=CC2=C2N1[B-](F)(F)[N+]1=C(C)C3=CC=CC=C3C1=C2C1=CC=CC=C1

>  <Solvent SMILES>
CC#N

>  <Solvent, IUPAC name>
acetonitrile

>  <Absorption maxima, nm>
597

>  <Emission maxima, nm>
606

>  <Stokes shift, nm>
9

>  <Quantum Yield>
0.87

>  <-(Abssprption maxima+Emission maxima), 1000/cm>
-33.2521

>  <Absorption maxima, 1000/cm>
16.7504

>  <Emission maxima, 1000/cm>
16.5017

>  <Stokes shift, 1000/cm>
0.2488

>  <C>
-0.4585

>  <C standard error>
0.0572

>  <D>
1.4884

>  <D standard error>
1.8993

>  <Abs Adj. R-Square>
0.8753

>  <E>
-0.5415

>  <E standard error>
0.0572

>  <F>
-1.4884

>  <F standard error>
1.8993

>  <Em Adj. R-Square>
0.9077

>  <A>
0.0830

>  <B>
2.9767

>  <E/C>
1.1810

$$$$

  Mrv2104 11282213542D          

 30 35  0  0  0  0            999 V2000
    4.7881   -1.7932    0.0000 C   0  0  0  0  0  0  0  0  0  0  0  0
    4.5331   -1.0086    0.0000 C   0  0  0  0  0  0  0  0  0  0  0  0
    5.0181   -0.3412    0.0000 C   0  0  0  0  0  0  0  0  0  0  0  0
    5.8385   -0.2549    0.0000 C   0  0  0  0  0  0  0  0  0  0  0  0
    6.1741    0.4987    0.0000 C   0  0  0  0  0  0  0  0  0  0  0  0
    5.6892    1.1662    0.0000 C   0  0  0  0  0  0  0  0  0  0  0  0
    4.8687    1.0799    0.0000 C   0  0  0  0  0  0  0  0  0  0  0  0
    4.5331    0.3263    0.0000 C   0  0  0  0  0  0  0  0  0  0  0  0
    3.7485    0.0713    0.0000 C   0  0  0  0  0  0  0  0  0  0  0  0
    3.7485   -0.7537    0.0000 N   0  0  0  0  0  0  0  0  0  0  0  0
    3.0340   -1.1662    0.0000 B   0  5  0  0  0  0  0  0  0  0  0  0
    3.5643   -1.7982    0.0000 F   0  0  0  0  0  0  0  0  0  0  0  0
    2.5037   -1.7982    0.0000 F   0  0  0  0  0  0  0  0  0  0  0  0
    2.3196   -0.7537    0.0000 N   0  3  0  0  0  0  0  0  0  0  0  0
    1.5350   -1.0086    0.0000 C   0  0  0  0  0  0  0  0  0  0  0  0
    1.2800   -1.7932    0.0000 C   0  0  0  0  0  0  0  0  0  0  0  0
    1.0500   -0.3412    0.0000 C   0  0  0  0  0  0  0  0  0  0  0  0
    0.2295   -0.2549    0.0000 C   0  0  0  0  0  0  0  0  0  0  0  0
   -0.1060    0.4987    0.0000 C   0  0  0  0  0  0  0  0  0  0  0  0
    0.3789    1.1662    0.0000 C   0  0  0  0  0  0  0  0  0  0  0  0
    1.1994    1.0799    0.0000 C   0  0  0  0  0  0  0  0  0  0  0  0
    1.5350    0.3263    0.0000 C   0  0  0  0  0  0  0  0  0  0  0  0
    2.3196    0.0713    0.0000 C   0  0  0  0  0  0  0  0  0  0  0  0
    3.0340    0.4838    0.0000 C   0  0  0  0  0  0  0  0  0  0  0  0
    3.0340    1.3088    0.0000 C   0  0  0  0  0  0  0  0  0  0  0  0
    2.3196    1.7213    0.0000 C   0  0  0  0  0  0  0  0  0  0  0  0
    2.3196    2.5463    0.0000 C   0  0  0  0  0  0  0  0  0  0  0  0
    3.0340    2.9588    0.0000 C   0  0  0  0  0  0  0  0  0  0  0  0
    3.7485    2.5463    0.0000 C   0  0  0  0  0  0  0  0  0  0  0  0
    3.7485    1.7213    0.0000 C   0  0  0  0  0  0  0  0  0  0  0  0
  1  2  1  0  0  0  0
  2  3  2  0  0  0  0
  3  4  1  0  0  0  0
  4  5  2  0  0  0  0
  5  6  1  0  0  0  0
  6  7  2  0  0  0  0
  7  8  1  0  0  0  0
  3  8  1  0  0  0  0
  8  9  2  0  0  0  0
  9 10  1  0  0  0  0
  2 10  1  0  0  0  0
 10 11  1  0  0  0  0
 11 12  1  0  0  0  0
 11 13  1  0  0  0  0
 11 14  1  0  0  0  0
 14 15  2  0  0  0  0
 15 16  1  0  0  0  0
 15 17  1  0  0  0  0
 17 18  2  0  0  0  0
 18 19  1  0  0  0  0
 19 20  2  0  0  0  0
 20 21  1  0  0  0  0
 21 22  2  0  0  0  0
 17 22  1  0  0  0  0
 22 23  1  0  0  0  0
 14 23  1  0  0  0  0
 23 24  2  0  0  0  0
  9 24  1  0  0  0  0
 24 25  1  0  0  0  0
 25 26  2  0  0  0  0
 26 27  1  0  0  0  0
 27 28  2  0  0  0  0
 28 29  1  0  0  0  0
 29 30  2  0  0  0  0
 25 30  1  0  0  0  0
M  CHG  2  11  -1  14   1
M  END
>  <Author+ID>
2004 Shen-4a

>  <DOI>
10.1002/chem.200400173

>  <BODIPY SMILES>
CC1=C2C=CC=CC2=C2N1[B-](F)(F)[N+]1=C(C)C3=CC=CC=C3C1=C2C1=CC=CC=C1

>  <Solvent SMILES>
CO

>  <Solvent, IUPAC name>
methanol

>  <Absorption maxima, nm>
597

>  <Emission maxima, nm>
606

>  <Stokes shift, nm>
9

>  <Quantum Yield>
0.83

>  <-(Abssprption maxima+Emission maxima), 1000/cm>
-33.2521

>  <Absorption maxima, 1000/cm>
16.7504

>  <Emission maxima, 1000/cm>
16.5017

>  <Stokes shift, 1000/cm>
0.2488

>  <C>
-0.4585

>  <C standard error>
0.0572

>  <D>
1.4884

>  <D standard error>
1.8993

>  <Abs Adj. R-Square>
0.8753

>  <E>
-0.5415

>  <E standard error>
0.0572

>  <F>
-1.4884

>  <F standard error>
1.8993

>  <Em Adj. R-Square>
0.9077

>  <A>
0.0830

>  <B>
2.9767

>  <E/C>
1.1810

$$$$

  Mrv2104 11282213542D          

 33 38  0  0  0  0            999 V2000
    2.3196    4.1963    0.0000 C   0  0  0  0  0  0  0  0  0  0  0  0
    3.0340    3.7838    0.0000 N   0  0  0  0  0  0  0  0  0  0  0  0
    3.7485    4.1963    0.0000 C   0  0  0  0  0  0  0  0  0  0  0  0
    3.0340    2.9588    0.0000 C   0  0  0  0  0  0  0  0  0  0  0  0
    3.7485    2.5463    0.0000 C   0  0  0  0  0  0  0  0  0  0  0  0
    3.7485    1.7213    0.0000 C   0  0  0  0  0  0  0  0  0  0  0  0
    3.0340    1.3088    0.0000 C   0  0  0  0  0  0  0  0  0  0  0  0
    2.3196    1.7213    0.0000 C   0  0  0  0  0  0  0  0  0  0  0  0
    2.3196    2.5463    0.0000 C   0  0  0  0  0  0  0  0  0  0  0  0
    3.0340    0.4838    0.0000 C   0  0  0  0  0  0  0  0  0  0  0  0
    3.7485    0.0713    0.0000 C   0  0  0  0  0  0  0  0  0  0  0  0
    4.5331    0.3263    0.0000 C   0  0  0  0  0  0  0  0  0  0  0  0
    4.8687    1.0799    0.0000 C   0  0  0  0  0  0  0  0  0  0  0  0
    5.6892    1.1662    0.0000 C   0  0  0  0  0  0  0  0  0  0  0  0
    6.1741    0.4987    0.0000 C   0  0  0  0  0  0  0  0  0  0  0  0
    5.8385   -0.2549    0.0000 C   0  0  0  0  0  0  0  0  0  0  0  0
    5.0181   -0.3412    0.0000 C   0  0  0  0  0  0  0  0  0  0  0  0
    4.5331   -1.0086    0.0000 C   0  0  0  0  0  0  0  0  0  0  0  0
    4.7881   -1.7932    0.0000 C   0  0  0  0  0  0  0  0  0  0  0  0
    3.7485   -0.7537    0.0000 N   0  3  0  0  0  0  0  0  0  0  0  0
    3.0340   -1.1662    0.0000 B   0  5  0  0  0  0  0  0  0  0  0  0
    3.5643   -1.7982    0.0000 F   0  0  0  0  0  0  0  0  0  0  0  0
    2.5037   -1.7982    0.0000 F   0  0  0  0  0  0  0  0  0  0  0  0
    2.3196   -0.7537    0.0000 N   0  0  0  0  0  0  0  0  0  0  0  0
    1.5350   -1.0086    0.0000 C   0  0  0  0  0  0  0  0  0  0  0  0
    1.2800   -1.7932    0.0000 C   0  0  0  0  0  0  0  0  0  0  0  0
    1.0500   -0.3412    0.0000 C   0  0  0  0  0  0  0  0  0  0  0  0
    0.2295   -0.2549    0.0000 C   0  0  0  0  0  0  0  0  0  0  0  0
   -0.1060    0.4987    0.0000 C   0  0  0  0  0  0  0  0  0  0  0  0
    0.3789    1.1662    0.0000 C   0  0  0  0  0  0  0  0  0  0  0  0
    1.1994    1.0799    0.0000 C   0  0  0  0  0  0  0  0  0  0  0  0
    1.5350    0.3263    0.0000 C   0  0  0  0  0  0  0  0  0  0  0  0
    2.3196    0.0713    0.0000 C   0  0  0  0  0  0  0  0  0  0  0  0
  1  2  1  0  0  0  0
  2  3  1  0  0  0  0
  2  4  1  0  0  0  0
  4  5  2  0  0  0  0
  5  6  1  0  0  0  0
  6  7  2  0  0  0  0
  7  8  1  0  0  0  0
  8  9  2  0  0  0  0
  4  9  1  0  0  0  0
  7 10  1  0  0  0  0
 10 11  2  0  0  0  0
 11 12  1  0  0  0  0
 12 13  2  0  0  0  0
 13 14  1  0  0  0  0
 14 15  2  0  0  0  0
 15 16  1  0  0  0  0
 16 17  2  0  0  0  0
 12 17  1  0  0  0  0
 17 18  1  0  0  0  0
 18 19  1  0  0  0  0
 18 20  2  0  0  0  0
 11 20  1  0  0  0  0
 20 21  1  0  0  0  0
 21 22  1  0  0  0  0
 21 23  1  0  0  0  0
 21 24  1  0  0  0  0
 24 25  1  0  0  0  0
 25 26  1  0  0  0  0
 25 27  2  0  0  0  0
 27 28  1  0  0  0  0
 28 29  2  0  0  0  0
 29 30  1  0  0  0  0
 30 31  2  0  0  0  0
 31 32  1  0  0  0  0
 27 32  1  0  0  0  0
 32 33  2  0  0  0  0
 10 33  1  0  0  0  0
 24 33  1  0  0  0  0
M  CHG  2  20   1  21  -1
M  END
>  <Author+ID>
2004 Shen-4b

>  <DOI>
10.1002/chem.200400173

>  <BODIPY SMILES>
CN(C)C1=CC=C(C=C1)C1=C2C3=CC=CC=C3C(C)=[N+]2[B-](F)(F)N2C(C)=C3C=CC=CC3=C12

>  <Solvent SMILES>
CCCCCC

>  <Solvent, IUPAC name>
hexane

>  <Absorption maxima, nm>
599

>  <Emission maxima, nm>
605

>  <Stokes shift, nm>
6

>  <Quantum Yield>
0.9

>  <-(Abssprption maxima+Emission maxima), 1000/cm>
-33.2234

>  <Absorption maxima, 1000/cm>
16.6945

>  <Emission maxima, 1000/cm>
16.5289

>  <Stokes shift, 1000/cm>
0.1656

>  <C>
-0.4966

>  <C standard error>
0.0519

>  <D>
0.2137

>  <D standard error>
1.7234

>  <Abs Adj. R-Square>
0.9096

>  <E>
-0.5034

>  <E standard error>
0.0519

>  <F>
-0.2137

>  <F standard error>
1.7234

>  <Em Adj. R-Square>
0.9118

>  <A>
0.0067

>  <B>
0.4273

>  <E/C>
1.0136

$$$$

  Mrv2104 11282213542D          

 33 38  0  0  0  0            999 V2000
    2.3196    4.1963    0.0000 C   0  0  0  0  0  0  0  0  0  0  0  0
    3.0340    3.7838    0.0000 N   0  0  0  0  0  0  0  0  0  0  0  0
    3.7485    4.1963    0.0000 C   0  0  0  0  0  0  0  0  0  0  0  0
    3.0340    2.9588    0.0000 C   0  0  0  0  0  0  0  0  0  0  0  0
    3.7485    2.5463    0.0000 C   0  0  0  0  0  0  0  0  0  0  0  0
    3.7485    1.7213    0.0000 C   0  0  0  0  0  0  0  0  0  0  0  0
    3.0340    1.3088    0.0000 C   0  0  0  0  0  0  0  0  0  0  0  0
    2.3196    1.7213    0.0000 C   0  0  0  0  0  0  0  0  0  0  0  0
    2.3196    2.5463    0.0000 C   0  0  0  0  0  0  0  0  0  0  0  0
    3.0340    0.4838    0.0000 C   0  0  0  0  0  0  0  0  0  0  0  0
    3.7485    0.0713    0.0000 C   0  0  0  0  0  0  0  0  0  0  0  0
    4.5331    0.3263    0.0000 C   0  0  0  0  0  0  0  0  0  0  0  0
    4.8687    1.0799    0.0000 C   0  0  0  0  0  0  0  0  0  0  0  0
    5.6892    1.1662    0.0000 C   0  0  0  0  0  0  0  0  0  0  0  0
    6.1741    0.4987    0.0000 C   0  0  0  0  0  0  0  0  0  0  0  0
    5.8385   -0.2549    0.0000 C   0  0  0  0  0  0  0  0  0  0  0  0
    5.0181   -0.3412    0.0000 C   0  0  0  0  0  0  0  0  0  0  0  0
    4.5331   -1.0086    0.0000 C   0  0  0  0  0  0  0  0  0  0  0  0
    4.7881   -1.7932    0.0000 C   0  0  0  0  0  0  0  0  0  0  0  0
    3.7485   -0.7537    0.0000 N   0  3  0  0  0  0  0  0  0  0  0  0
    3.0340   -1.1662    0.0000 B   0  5  0  0  0  0  0  0  0  0  0  0
    3.5643   -1.7982    0.0000 F   0  0  0  0  0  0  0  0  0  0  0  0
    2.5037   -1.7982    0.0000 F   0  0  0  0  0  0  0  0  0  0  0  0
    2.3196   -0.7537    0.0000 N   0  0  0  0  0  0  0  0  0  0  0  0
    1.5350   -1.0086    0.0000 C   0  0  0  0  0  0  0  0  0  0  0  0
    1.2800   -1.7932    0.0000 C   0  0  0  0  0  0  0  0  0  0  0  0
    1.0500   -0.3412    0.0000 C   0  0  0  0  0  0  0  0  0  0  0  0
    0.2295   -0.2549    0.0000 C   0  0  0  0  0  0  0  0  0  0  0  0
   -0.1060    0.4987    0.0000 C   0  0  0  0  0  0  0  0  0  0  0  0
    0.3789    1.1662    0.0000 C   0  0  0  0  0  0  0  0  0  0  0  0
    1.1994    1.0799    0.0000 C   0  0  0  0  0  0  0  0  0  0  0  0
    1.5350    0.3263    0.0000 C   0  0  0  0  0  0  0  0  0  0  0  0
    2.3196    0.0713    0.0000 C   0  0  0  0  0  0  0  0  0  0  0  0
  1  2  1  0  0  0  0
  2  3  1  0  0  0  0
  2  4  1  0  0  0  0
  4  5  2  0  0  0  0
  5  6  1  0  0  0  0
  6  7  2  0  0  0  0
  7  8  1  0  0  0  0
  8  9  2  0  0  0  0
  4  9  1  0  0  0  0
  7 10  1  0  0  0  0
 10 11  2  0  0  0  0
 11 12  1  0  0  0  0
 12 13  2  0  0  0  0
 13 14  1  0  0  0  0
 14 15  2  0  0  0  0
 15 16  1  0  0  0  0
 16 17  2  0  0  0  0
 12 17  1  0  0  0  0
 17 18  1  0  0  0  0
 18 19  1  0  0  0  0
 18 20  2  0  0  0  0
 11 20  1  0  0  0  0
 20 21  1  0  0  0  0
 21 22  1  0  0  0  0
 21 23  1  0  0  0  0
 21 24  1  0  0  0  0
 24 25  1  0  0  0  0
 25 26  1  0  0  0  0
 25 27  2  0  0  0  0
 27 28  1  0  0  0  0
 28 29  2  0  0  0  0
 29 30  1  0  0  0  0
 30 31  2  0  0  0  0
 31 32  1  0  0  0  0
 27 32  1  0  0  0  0
 32 33  2  0  0  0  0
 10 33  1  0  0  0  0
 24 33  1  0  0  0  0
M  CHG  2  20   1  21  -1
M  END
>  <Author+ID>
2004 Shen-4b

>  <DOI>
10.1002/chem.200400173

>  <BODIPY SMILES>
CN(C)C1=CC=C(C=C1)C1=C2C3=CC=CC=C3C(C)=[N+]2[B-](F)(F)N2C(C)=C3C=CC=CC3=C12

>  <Solvent SMILES>
CCCCOCCCC

>  <Solvent, IUPAC name>
1-butoxybutane

>  <Absorption maxima, nm>
600

>  <Emission maxima, nm>
607

>  <Stokes shift, nm>
7

>  <Quantum Yield>
0.89

>  <-(Abssprption maxima+Emission maxima), 1000/cm>
-33.1411

>  <Absorption maxima, 1000/cm>
16.6667

>  <Emission maxima, 1000/cm>
16.4745

>  <Stokes shift, 1000/cm>
0.1922

>  <C>
-0.4966

>  <C standard error>
0.0519

>  <D>
0.2137

>  <D standard error>
1.7234

>  <Abs Adj. R-Square>
0.9096

>  <E>
-0.5034

>  <E standard error>
0.0519

>  <F>
-0.2137

>  <F standard error>
1.7234

>  <Em Adj. R-Square>
0.9118

>  <A>
0.0067

>  <B>
0.4273

>  <E/C>
1.0136

$$$$

  Mrv2104 11282213542D          

 33 38  0  0  0  0            999 V2000
    2.3196    4.1963    0.0000 C   0  0  0  0  0  0  0  0  0  0  0  0
    3.0340    3.7838    0.0000 N   0  0  0  0  0  0  0  0  0  0  0  0
    3.7485    4.1963    0.0000 C   0  0  0  0  0  0  0  0  0  0  0  0
    3.0340    2.9588    0.0000 C   0  0  0  0  0  0  0  0  0  0  0  0
    3.7485    2.5463    0.0000 C   0  0  0  0  0  0  0  0  0  0  0  0
    3.7485    1.7213    0.0000 C   0  0  0  0  0  0  0  0  0  0  0  0
    3.0340    1.3088    0.0000 C   0  0  0  0  0  0  0  0  0  0  0  0
    2.3196    1.7213    0.0000 C   0  0  0  0  0  0  0  0  0  0  0  0
    2.3196    2.5463    0.0000 C   0  0  0  0  0  0  0  0  0  0  0  0
    3.0340    0.4838    0.0000 C   0  0  0  0  0  0  0  0  0  0  0  0
    3.7485    0.0713    0.0000 C   0  0  0  0  0  0  0  0  0  0  0  0
    4.5331    0.3263    0.0000 C   0  0  0  0  0  0  0  0  0  0  0  0
    4.8687    1.0799    0.0000 C   0  0  0  0  0  0  0  0  0  0  0  0
    5.6892    1.1662    0.0000 C   0  0  0  0  0  0  0  0  0  0  0  0
    6.1741    0.4987    0.0000 C   0  0  0  0  0  0  0  0  0  0  0  0
    5.8385   -0.2549    0.0000 C   0  0  0  0  0  0  0  0  0  0  0  0
    5.0181   -0.3412    0.0000 C   0  0  0  0  0  0  0  0  0  0  0  0
    4.5331   -1.0086    0.0000 C   0  0  0  0  0  0  0  0  0  0  0  0
    4.7881   -1.7932    0.0000 C   0  0  0  0  0  0  0  0  0  0  0  0
    3.7485   -0.7537    0.0000 N   0  3  0  0  0  0  0  0  0  0  0  0
    3.0340   -1.1662    0.0000 B   0  5  0  0  0  0  0  0  0  0  0  0
    3.5643   -1.7982    0.0000 F   0  0  0  0  0  0  0  0  0  0  0  0
    2.5037   -1.7982    0.0000 F   0  0  0  0  0  0  0  0  0  0  0  0
    2.3196   -0.7537    0.0000 N   0  0  0  0  0  0  0  0  0  0  0  0
    1.5350   -1.0086    0.0000 C   0  0  0  0  0  0  0  0  0  0  0  0
    1.2800   -1.7932    0.0000 C   0  0  0  0  0  0  0  0  0  0  0  0
    1.0500   -0.3412    0.0000 C   0  0  0  0  0  0  0  0  0  0  0  0
    0.2295   -0.2549    0.0000 C   0  0  0  0  0  0  0  0  0  0  0  0
   -0.1060    0.4987    0.0000 C   0  0  0  0  0  0  0  0  0  0  0  0
    0.3789    1.1662    0.0000 C   0  0  0  0  0  0  0  0  0  0  0  0
    1.1994    1.0799    0.0000 C   0  0  0  0  0  0  0  0  0  0  0  0
    1.5350    0.3263    0.0000 C   0  0  0  0  0  0  0  0  0  0  0  0
    2.3196    0.0713    0.0000 C   0  0  0  0  0  0  0  0  0  0  0  0
  1  2  1  0  0  0  0
  2  3  1  0  0  0  0
  2  4  1  0  0  0  0
  4  5  2  0  0  0  0
  5  6  1  0  0  0  0
  6  7  2  0  0  0  0
  7  8  1  0  0  0  0
  8  9  2  0  0  0  0
  4  9  1  0  0  0  0
  7 10  1  0  0  0  0
 10 11  2  0  0  0  0
 11 12  1  0  0  0  0
 12 13  2  0  0  0  0
 13 14  1  0  0  0  0
 14 15  2  0  0  0  0
 15 16  1  0  0  0  0
 16 17  2  0  0  0  0
 12 17  1  0  0  0  0
 17 18  1  0  0  0  0
 18 19  1  0  0  0  0
 18 20  2  0  0  0  0
 11 20  1  0  0  0  0
 20 21  1  0  0  0  0
 21 22  1  0  0  0  0
 21 23  1  0  0  0  0
 21 24  1  0  0  0  0
 24 25  1  0  0  0  0
 25 26  1  0  0  0  0
 25 27  2  0  0  0  0
 27 28  1  0  0  0  0
 28 29  2  0  0  0  0
 29 30  1  0  0  0  0
 30 31  2  0  0  0  0
 31 32  1  0  0  0  0
 27 32  1  0  0  0  0
 32 33  2  0  0  0  0
 10 33  1  0  0  0  0
 24 33  1  0  0  0  0
M  CHG  2  20   1  21  -1
M  END
>  <Author+ID>
2004 Shen-4b

>  <DOI>
10.1002/chem.200400173

>  <BODIPY SMILES>
CN(C)C1=CC=C(C=C1)C1=C2C3=CC=CC=C3C(C)=[N+]2[B-](F)(F)N2C(C)=C3C=CC=CC3=C12

>  <Solvent SMILES>
CCOCC

>  <Solvent, IUPAC name>
ethoxyethane

>  <Absorption maxima, nm>
598

>  <Emission maxima, nm>
604

>  <Stokes shift, nm>
6

>  <Quantum Yield>
0.87

>  <-(Abssprption maxima+Emission maxima), 1000/cm>
-33.2787

>  <Absorption maxima, 1000/cm>
16.7224

>  <Emission maxima, 1000/cm>
16.5563

>  <Stokes shift, 1000/cm>
0.1661

>  <C>
-0.4966

>  <C standard error>
0.0519

>  <D>
0.2137

>  <D standard error>
1.7234

>  <Abs Adj. R-Square>
0.9096

>  <E>
-0.5034

>  <E standard error>
0.0519

>  <F>
-0.2137

>  <F standard error>
1.7234

>  <Em Adj. R-Square>
0.9118

>  <A>
0.0067

>  <B>
0.4273

>  <E/C>
1.0136

$$$$

  Mrv2104 11282213542D          

 33 38  0  0  0  0            999 V2000
    2.3196    4.1963    0.0000 C   0  0  0  0  0  0  0  0  0  0  0  0
    3.0340    3.7838    0.0000 N   0  0  0  0  0  0  0  0  0  0  0  0
    3.7485    4.1963    0.0000 C   0  0  0  0  0  0  0  0  0  0  0  0
    3.0340    2.9588    0.0000 C   0  0  0  0  0  0  0  0  0  0  0  0
    3.7485    2.5463    0.0000 C   0  0  0  0  0  0  0  0  0  0  0  0
    3.7485    1.7213    0.0000 C   0  0  0  0  0  0  0  0  0  0  0  0
    3.0340    1.3088    0.0000 C   0  0  0  0  0  0  0  0  0  0  0  0
    2.3196    1.7213    0.0000 C   0  0  0  0  0  0  0  0  0  0  0  0
    2.3196    2.5463    0.0000 C   0  0  0  0  0  0  0  0  0  0  0  0
    3.0340    0.4838    0.0000 C   0  0  0  0  0  0  0  0  0  0  0  0
    3.7485    0.0713    0.0000 C   0  0  0  0  0  0  0  0  0  0  0  0
    4.5331    0.3263    0.0000 C   0  0  0  0  0  0  0  0  0  0  0  0
    4.8687    1.0799    0.0000 C   0  0  0  0  0  0  0  0  0  0  0  0
    5.6892    1.1662    0.0000 C   0  0  0  0  0  0  0  0  0  0  0  0
    6.1741    0.4987    0.0000 C   0  0  0  0  0  0  0  0  0  0  0  0
    5.8385   -0.2549    0.0000 C   0  0  0  0  0  0  0  0  0  0  0  0
    5.0181   -0.3412    0.0000 C   0  0  0  0  0  0  0  0  0  0  0  0
    4.5331   -1.0086    0.0000 C   0  0  0  0  0  0  0  0  0  0  0  0
    4.7881   -1.7932    0.0000 C   0  0  0  0  0  0  0  0  0  0  0  0
    3.7485   -0.7537    0.0000 N   0  3  0  0  0  0  0  0  0  0  0  0
    3.0340   -1.1662    0.0000 B   0  5  0  0  0  0  0  0  0  0  0  0
    3.5643   -1.7982    0.0000 F   0  0  0  0  0  0  0  0  0  0  0  0
    2.5037   -1.7982    0.0000 F   0  0  0  0  0  0  0  0  0  0  0  0
    2.3196   -0.7537    0.0000 N   0  0  0  0  0  0  0  0  0  0  0  0
    1.5350   -1.0086    0.0000 C   0  0  0  0  0  0  0  0  0  0  0  0
    1.2800   -1.7932    0.0000 C   0  0  0  0  0  0  0  0  0  0  0  0
    1.0500   -0.3412    0.0000 C   0  0  0  0  0  0  0  0  0  0  0  0
    0.2295   -0.2549    0.0000 C   0  0  0  0  0  0  0  0  0  0  0  0
   -0.1060    0.4987    0.0000 C   0  0  0  0  0  0  0  0  0  0  0  0
    0.3789    1.1662    0.0000 C   0  0  0  0  0  0  0  0  0  0  0  0
    1.1994    1.0799    0.0000 C   0  0  0  0  0  0  0  0  0  0  0  0
    1.5350    0.3263    0.0000 C   0  0  0  0  0  0  0  0  0  0  0  0
    2.3196    0.0713    0.0000 C   0  0  0  0  0  0  0  0  0  0  0  0
  1  2  1  0  0  0  0
  2  3  1  0  0  0  0
  2  4  1  0  0  0  0
  4  5  2  0  0  0  0
  5  6  1  0  0  0  0
  6  7  2  0  0  0  0
  7  8  1  0  0  0  0
  8  9  2  0  0  0  0
  4  9  1  0  0  0  0
  7 10  1  0  0  0  0
 10 11  2  0  0  0  0
 11 12  1  0  0  0  0
 12 13  2  0  0  0  0
 13 14  1  0  0  0  0
 14 15  2  0  0  0  0
 15 16  1  0  0  0  0
 16 17  2  0  0  0  0
 12 17  1  0  0  0  0
 17 18  1  0  0  0  0
 18 19  1  0  0  0  0
 18 20  2  0  0  0  0
 11 20  1  0  0  0  0
 20 21  1  0  0  0  0
 21 22  1  0  0  0  0
 21 23  1  0  0  0  0
 21 24  1  0  0  0  0
 24 25  1  0  0  0  0
 25 26  1  0  0  0  0
 25 27  2  0  0  0  0
 27 28  1  0  0  0  0
 28 29  2  0  0  0  0
 29 30  1  0  0  0  0
 30 31  2  0  0  0  0
 31 32  1  0  0  0  0
 27 32  1  0  0  0  0
 32 33  2  0  0  0  0
 10 33  1  0  0  0  0
 24 33  1  0  0  0  0
M  CHG  2  20   1  21  -1
M  END
>  <Author+ID>
2004 Shen-4b

>  <DOI>
10.1002/chem.200400173

>  <BODIPY SMILES>
CN(C)C1=CC=C(C=C1)C1=C2C3=CC=CC=C3C(C)=[N+]2[B-](F)(F)N2C(C)=C3C=CC=CC3=C12

>  <Solvent SMILES>
CCOC(C)=O

>  <Solvent, IUPAC name>
ethyl acetate

>  <Absorption maxima, nm>
598

>  <Emission maxima, nm>
605

>  <Stokes shift, nm>
7

>  <Quantum Yield>
0.85

>  <-(Abssprption maxima+Emission maxima), 1000/cm>
-33.2513

>  <Absorption maxima, 1000/cm>
16.7224

>  <Emission maxima, 1000/cm>
16.5289

>  <Stokes shift, 1000/cm>
0.1935

>  <C>
-0.4966

>  <C standard error>
0.0519

>  <D>
0.2137

>  <D standard error>
1.7234

>  <Abs Adj. R-Square>
0.9096

>  <E>
-0.5034

>  <E standard error>
0.0519

>  <F>
-0.2137

>  <F standard error>
1.7234

>  <Em Adj. R-Square>
0.9118

>  <A>
0.0067

>  <B>
0.4273

>  <E/C>
1.0136

$$$$

  Mrv2104 11282213542D          

 33 38  0  0  0  0            999 V2000
    2.3196    4.1963    0.0000 C   0  0  0  0  0  0  0  0  0  0  0  0
    3.0340    3.7838    0.0000 N   0  0  0  0  0  0  0  0  0  0  0  0
    3.7485    4.1963    0.0000 C   0  0  0  0  0  0  0  0  0  0  0  0
    3.0340    2.9588    0.0000 C   0  0  0  0  0  0  0  0  0  0  0  0
    3.7485    2.5463    0.0000 C   0  0  0  0  0  0  0  0  0  0  0  0
    3.7485    1.7213    0.0000 C   0  0  0  0  0  0  0  0  0  0  0  0
    3.0340    1.3088    0.0000 C   0  0  0  0  0  0  0  0  0  0  0  0
    2.3196    1.7213    0.0000 C   0  0  0  0  0  0  0  0  0  0  0  0
    2.3196    2.5463    0.0000 C   0  0  0  0  0  0  0  0  0  0  0  0
    3.0340    0.4838    0.0000 C   0  0  0  0  0  0  0  0  0  0  0  0
    3.7485    0.0713    0.0000 C   0  0  0  0  0  0  0  0  0  0  0  0
    4.5331    0.3263    0.0000 C   0  0  0  0  0  0  0  0  0  0  0  0
    4.8687    1.0799    0.0000 C   0  0  0  0  0  0  0  0  0  0  0  0
    5.6892    1.1662    0.0000 C   0  0  0  0  0  0  0  0  0  0  0  0
    6.1741    0.4987    0.0000 C   0  0  0  0  0  0  0  0  0  0  0  0
    5.8385   -0.2549    0.0000 C   0  0  0  0  0  0  0  0  0  0  0  0
    5.0181   -0.3412    0.0000 C   0  0  0  0  0  0  0  0  0  0  0  0
    4.5331   -1.0086    0.0000 C   0  0  0  0  0  0  0  0  0  0  0  0
    4.7881   -1.7932    0.0000 C   0  0  0  0  0  0  0  0  0  0  0  0
    3.7485   -0.7537    0.0000 N   0  3  0  0  0  0  0  0  0  0  0  0
    3.0340   -1.1662    0.0000 B   0  5  0  0  0  0  0  0  0  0  0  0
    3.5643   -1.7982    0.0000 F   0  0  0  0  0  0  0  0  0  0  0  0
    2.5037   -1.7982    0.0000 F   0  0  0  0  0  0  0  0  0  0  0  0
    2.3196   -0.7537    0.0000 N   0  0  0  0  0  0  0  0  0  0  0  0
    1.5350   -1.0086    0.0000 C   0  0  0  0  0  0  0  0  0  0  0  0
    1.2800   -1.7932    0.0000 C   0  0  0  0  0  0  0  0  0  0  0  0
    1.0500   -0.3412    0.0000 C   0  0  0  0  0  0  0  0  0  0  0  0
    0.2295   -0.2549    0.0000 C   0  0  0  0  0  0  0  0  0  0  0  0
   -0.1060    0.4987    0.0000 C   0  0  0  0  0  0  0  0  0  0  0  0
    0.3789    1.1662    0.0000 C   0  0  0  0  0  0  0  0  0  0  0  0
    1.1994    1.0799    0.0000 C   0  0  0  0  0  0  0  0  0  0  0  0
    1.5350    0.3263    0.0000 C   0  0  0  0  0  0  0  0  0  0  0  0
    2.3196    0.0713    0.0000 C   0  0  0  0  0  0  0  0  0  0  0  0
  1  2  1  0  0  0  0
  2  3  1  0  0  0  0
  2  4  1  0  0  0  0
  4  5  2  0  0  0  0
  5  6  1  0  0  0  0
  6  7  2  0  0  0  0
  7  8  1  0  0  0  0
  8  9  2  0  0  0  0
  4  9  1  0  0  0  0
  7 10  1  0  0  0  0
 10 11  2  0  0  0  0
 11 12  1  0  0  0  0
 12 13  2  0  0  0  0
 13 14  1  0  0  0  0
 14 15  2  0  0  0  0
 15 16  1  0  0  0  0
 16 17  2  0  0  0  0
 12 17  1  0  0  0  0
 17 18  1  0  0  0  0
 18 19  1  0  0  0  0
 18 20  2  0  0  0  0
 11 20  1  0  0  0  0
 20 21  1  0  0  0  0
 21 22  1  0  0  0  0
 21 23  1  0  0  0  0
 21 24  1  0  0  0  0
 24 25  1  0  0  0  0
 25 26  1  0  0  0  0
 25 27  2  0  0  0  0
 27 28  1  0  0  0  0
 28 29  2  0  0  0  0
 29 30  1  0  0  0  0
 30 31  2  0  0  0  0
 31 32  1  0  0  0  0
 27 32  1  0  0  0  0
 32 33  2  0  0  0  0
 10 33  1  0  0  0  0
 24 33  1  0  0  0  0
M  CHG  2  20   1  21  -1
M  END
>  <Author+ID>
2004 Shen-4b

>  <DOI>
10.1002/chem.200400173

>  <BODIPY SMILES>
CN(C)C1=CC=C(C=C1)C1=C2C3=CC=CC=C3C(C)=[N+]2[B-](F)(F)N2C(C)=C3C=CC=CC3=C12

>  <Solvent SMILES>
C1CCOC1

>  <Solvent, IUPAC name>
oxolane

>  <Absorption maxima, nm>
601

>  <Emission maxima, nm>
608

>  <Stokes shift, nm>
7

>  <Quantum Yield>
0.88

>  <-(Abssprption maxima+Emission maxima), 1000/cm>
-33.0863

>  <Absorption maxima, 1000/cm>
16.6389

>  <Emission maxima, 1000/cm>
16.4474

>  <Stokes shift, 1000/cm>
0.1916

>  <C>
-0.4966

>  <C standard error>
0.0519

>  <D>
0.2137

>  <D standard error>
1.7234

>  <Abs Adj. R-Square>
0.9096

>  <E>
-0.5034

>  <E standard error>
0.0519

>  <F>
-0.2137

>  <F standard error>
1.7234

>  <Em Adj. R-Square>
0.9118

>  <A>
0.0067

>  <B>
0.4273

>  <E/C>
1.0136

$$$$

  Mrv2104 11282213542D          

 33 38  0  0  0  0            999 V2000
    2.3196    4.1963    0.0000 C   0  0  0  0  0  0  0  0  0  0  0  0
    3.0340    3.7838    0.0000 N   0  0  0  0  0  0  0  0  0  0  0  0
    3.7485    4.1963    0.0000 C   0  0  0  0  0  0  0  0  0  0  0  0
    3.0340    2.9588    0.0000 C   0  0  0  0  0  0  0  0  0  0  0  0
    3.7485    2.5463    0.0000 C   0  0  0  0  0  0  0  0  0  0  0  0
    3.7485    1.7213    0.0000 C   0  0  0  0  0  0  0  0  0  0  0  0
    3.0340    1.3088    0.0000 C   0  0  0  0  0  0  0  0  0  0  0  0
    2.3196    1.7213    0.0000 C   0  0  0  0  0  0  0  0  0  0  0  0
    2.3196    2.5463    0.0000 C   0  0  0  0  0  0  0  0  0  0  0  0
    3.0340    0.4838    0.0000 C   0  0  0  0  0  0  0  0  0  0  0  0
    3.7485    0.0713    0.0000 C   0  0  0  0  0  0  0  0  0  0  0  0
    4.5331    0.3263    0.0000 C   0  0  0  0  0  0  0  0  0  0  0  0
    4.8687    1.0799    0.0000 C   0  0  0  0  0  0  0  0  0  0  0  0
    5.6892    1.1662    0.0000 C   0  0  0  0  0  0  0  0  0  0  0  0
    6.1741    0.4987    0.0000 C   0  0  0  0  0  0  0  0  0  0  0  0
    5.8385   -0.2549    0.0000 C   0  0  0  0  0  0  0  0  0  0  0  0
    5.0181   -0.3412    0.0000 C   0  0  0  0  0  0  0  0  0  0  0  0
    4.5331   -1.0086    0.0000 C   0  0  0  0  0  0  0  0  0  0  0  0
    4.7881   -1.7932    0.0000 C   0  0  0  0  0  0  0  0  0  0  0  0
    3.7485   -0.7537    0.0000 N   0  3  0  0  0  0  0  0  0  0  0  0
    3.0340   -1.1662    0.0000 B   0  5  0  0  0  0  0  0  0  0  0  0
    3.5643   -1.7982    0.0000 F   0  0  0  0  0  0  0  0  0  0  0  0
    2.5037   -1.7982    0.0000 F   0  0  0  0  0  0  0  0  0  0  0  0
    2.3196   -0.7537    0.0000 N   0  0  0  0  0  0  0  0  0  0  0  0
    1.5350   -1.0086    0.0000 C   0  0  0  0  0  0  0  0  0  0  0  0
    1.2800   -1.7932    0.0000 C   0  0  0  0  0  0  0  0  0  0  0  0
    1.0500   -0.3412    0.0000 C   0  0  0  0  0  0  0  0  0  0  0  0
    0.2295   -0.2549    0.0000 C   0  0  0  0  0  0  0  0  0  0  0  0
   -0.1060    0.4987    0.0000 C   0  0  0  0  0  0  0  0  0  0  0  0
    0.3789    1.1662    0.0000 C   0  0  0  0  0  0  0  0  0  0  0  0
    1.1994    1.0799    0.0000 C   0  0  0  0  0  0  0  0  0  0  0  0
    1.5350    0.3263    0.0000 C   0  0  0  0  0  0  0  0  0  0  0  0
    2.3196    0.0713    0.0000 C   0  0  0  0  0  0  0  0  0  0  0  0
  1  2  1  0  0  0  0
  2  3  1  0  0  0  0
  2  4  1  0  0  0  0
  4  5  2  0  0  0  0
  5  6  1  0  0  0  0
  6  7  2  0  0  0  0
  7  8  1  0  0  0  0
  8  9  2  0  0  0  0
  4  9  1  0  0  0  0
  7 10  1  0  0  0  0
 10 11  2  0  0  0  0
 11 12  1  0  0  0  0
 12 13  2  0  0  0  0
 13 14  1  0  0  0  0
 14 15  2  0  0  0  0
 15 16  1  0  0  0  0
 16 17  2  0  0  0  0
 12 17  1  0  0  0  0
 17 18  1  0  0  0  0
 18 19  1  0  0  0  0
 18 20  2  0  0  0  0
 11 20  1  0  0  0  0
 20 21  1  0  0  0  0
 21 22  1  0  0  0  0
 21 23  1  0  0  0  0
 21 24  1  0  0  0  0
 24 25  1  0  0  0  0
 25 26  1  0  0  0  0
 25 27  2  0  0  0  0
 27 28  1  0  0  0  0
 28 29  2  0  0  0  0
 29 30  1  0  0  0  0
 30 31  2  0  0  0  0
 31 32  1  0  0  0  0
 27 32  1  0  0  0  0
 32 33  2  0  0  0  0
 10 33  1  0  0  0  0
 24 33  1  0  0  0  0
M  CHG  2  20   1  21  -1
M  END
>  <Author+ID>
2004 Shen-4b

>  <DOI>
10.1002/chem.200400173

>  <BODIPY SMILES>
CN(C)C1=CC=C(C=C1)C1=C2C3=CC=CC=C3C(C)=[N+]2[B-](F)(F)N2C(C)=C3C=CC=CC3=C12

>  <Solvent SMILES>
O=C1CCCCC1

>  <Solvent, IUPAC name>
cyclohexanone

>  <Absorption maxima, nm>
602

>  <Emission maxima, nm>
610

>  <Stokes shift, nm>
8

>  <Quantum Yield>
0.51

>  <-(Abssprption maxima+Emission maxima), 1000/cm>
-33.0047

>  <Absorption maxima, 1000/cm>
16.6113

>  <Emission maxima, 1000/cm>
16.3934

>  <Stokes shift, 1000/cm>
0.2179

>  <C>
-0.4966

>  <C standard error>
0.0519

>  <D>
0.2137

>  <D standard error>
1.7234

>  <Abs Adj. R-Square>
0.9096

>  <E>
-0.5034

>  <E standard error>
0.0519

>  <F>
-0.2137

>  <F standard error>
1.7234

>  <Em Adj. R-Square>
0.9118

>  <A>
0.0067

>  <B>
0.4273

>  <E/C>
1.0136

$$$$

  Mrv2104 11282213542D          

 33 38  0  0  0  0            999 V2000
    2.3196    4.1963    0.0000 C   0  0  0  0  0  0  0  0  0  0  0  0
    3.0340    3.7838    0.0000 N   0  0  0  0  0  0  0  0  0  0  0  0
    3.7485    4.1963    0.0000 C   0  0  0  0  0  0  0  0  0  0  0  0
    3.0340    2.9588    0.0000 C   0  0  0  0  0  0  0  0  0  0  0  0
    3.7485    2.5463    0.0000 C   0  0  0  0  0  0  0  0  0  0  0  0
    3.7485    1.7213    0.0000 C   0  0  0  0  0  0  0  0  0  0  0  0
    3.0340    1.3088    0.0000 C   0  0  0  0  0  0  0  0  0  0  0  0
    2.3196    1.7213    0.0000 C   0  0  0  0  0  0  0  0  0  0  0  0
    2.3196    2.5463    0.0000 C   0  0  0  0  0  0  0  0  0  0  0  0
    3.0340    0.4838    0.0000 C   0  0  0  0  0  0  0  0  0  0  0  0
    3.7485    0.0713    0.0000 C   0  0  0  0  0  0  0  0  0  0  0  0
    4.5331    0.3263    0.0000 C   0  0  0  0  0  0  0  0  0  0  0  0
    4.8687    1.0799    0.0000 C   0  0  0  0  0  0  0  0  0  0  0  0
    5.6892    1.1662    0.0000 C   0  0  0  0  0  0  0  0  0  0  0  0
    6.1741    0.4987    0.0000 C   0  0  0  0  0  0  0  0  0  0  0  0
    5.8385   -0.2549    0.0000 C   0  0  0  0  0  0  0  0  0  0  0  0
    5.0181   -0.3412    0.0000 C   0  0  0  0  0  0  0  0  0  0  0  0
    4.5331   -1.0086    0.0000 C   0  0  0  0  0  0  0  0  0  0  0  0
    4.7881   -1.7932    0.0000 C   0  0  0  0  0  0  0  0  0  0  0  0
    3.7485   -0.7537    0.0000 N   0  3  0  0  0  0  0  0  0  0  0  0
    3.0340   -1.1662    0.0000 B   0  5  0  0  0  0  0  0  0  0  0  0
    3.5643   -1.7982    0.0000 F   0  0  0  0  0  0  0  0  0  0  0  0
    2.5037   -1.7982    0.0000 F   0  0  0  0  0  0  0  0  0  0  0  0
    2.3196   -0.7537    0.0000 N   0  0  0  0  0  0  0  0  0  0  0  0
    1.5350   -1.0086    0.0000 C   0  0  0  0  0  0  0  0  0  0  0  0
    1.2800   -1.7932    0.0000 C   0  0  0  0  0  0  0  0  0  0  0  0
    1.0500   -0.3412    0.0000 C   0  0  0  0  0  0  0  0  0  0  0  0
    0.2295   -0.2549    0.0000 C   0  0  0  0  0  0  0  0  0  0  0  0
   -0.1060    0.4987    0.0000 C   0  0  0  0  0  0  0  0  0  0  0  0
    0.3789    1.1662    0.0000 C   0  0  0  0  0  0  0  0  0  0  0  0
    1.1994    1.0799    0.0000 C   0  0  0  0  0  0  0  0  0  0  0  0
    1.5350    0.3263    0.0000 C   0  0  0  0  0  0  0  0  0  0  0  0
    2.3196    0.0713    0.0000 C   0  0  0  0  0  0  0  0  0  0  0  0
  1  2  1  0  0  0  0
  2  3  1  0  0  0  0
  2  4  1  0  0  0  0
  4  5  2  0  0  0  0
  5  6  1  0  0  0  0
  6  7  2  0  0  0  0
  7  8  1  0  0  0  0
  8  9  2  0  0  0  0
  4  9  1  0  0  0  0
  7 10  1  0  0  0  0
 10 11  2  0  0  0  0
 11 12  1  0  0  0  0
 12 13  2  0  0  0  0
 13 14  1  0  0  0  0
 14 15  2  0  0  0  0
 15 16  1  0  0  0  0
 16 17  2  0  0  0  0
 12 17  1  0  0  0  0
 17 18  1  0  0  0  0
 18 19  1  0  0  0  0
 18 20  2  0  0  0  0
 11 20  1  0  0  0  0
 20 21  1  0  0  0  0
 21 22  1  0  0  0  0
 21 23  1  0  0  0  0
 21 24  1  0  0  0  0
 24 25  1  0  0  0  0
 25 26  1  0  0  0  0
 25 27  2  0  0  0  0
 27 28  1  0  0  0  0
 28 29  2  0  0  0  0
 29 30  1  0  0  0  0
 30 31  2  0  0  0  0
 31 32  1  0  0  0  0
 27 32  1  0  0  0  0
 32 33  2  0  0  0  0
 10 33  1  0  0  0  0
 24 33  1  0  0  0  0
M  CHG  2  20   1  21  -1
M  END
>  <Author+ID>
2004 Shen-4b

>  <DOI>
10.1002/chem.200400173

>  <BODIPY SMILES>
CN(C)C1=CC=C(C=C1)C1=C2C3=CC=CC=C3C(C)=[N+]2[B-](F)(F)N2C(C)=C3C=CC=CC3=C12

>  <Solvent SMILES>
CC(C)=O

>  <Solvent, IUPAC name>
propan-2-one

>  <Absorption maxima, nm>
598

>  <Emission maxima, nm>
606

>  <Stokes shift, nm>
8

>  <Quantum Yield>
0.14

>  <-(Abssprption maxima+Emission maxima), 1000/cm>
-33.2241

>  <Absorption maxima, 1000/cm>
16.7224

>  <Emission maxima, 1000/cm>
16.5017

>  <Stokes shift, 1000/cm>
0.2208

>  <C>
-0.4966

>  <C standard error>
0.0519

>  <D>
0.2137

>  <D standard error>
1.7234

>  <Abs Adj. R-Square>
0.9096

>  <E>
-0.5034

>  <E standard error>
0.0519

>  <F>
-0.2137

>  <F standard error>
1.7234

>  <Em Adj. R-Square>
0.9118

>  <A>
0.0067

>  <B>
0.4273

>  <E/C>
1.0136

$$$$

  Mrv2104 11282213542D          

 33 38  0  0  0  0            999 V2000
    2.3196    4.1963    0.0000 C   0  0  0  0  0  0  0  0  0  0  0  0
    3.0340    3.7838    0.0000 N   0  0  0  0  0  0  0  0  0  0  0  0
    3.7485    4.1963    0.0000 C   0  0  0  0  0  0  0  0  0  0  0  0
    3.0340    2.9588    0.0000 C   0  0  0  0  0  0  0  0  0  0  0  0
    3.7485    2.5463    0.0000 C   0  0  0  0  0  0  0  0  0  0  0  0
    3.7485    1.7213    0.0000 C   0  0  0  0  0  0  0  0  0  0  0  0
    3.0340    1.3088    0.0000 C   0  0  0  0  0  0  0  0  0  0  0  0
    2.3196    1.7213    0.0000 C   0  0  0  0  0  0  0  0  0  0  0  0
    2.3196    2.5463    0.0000 C   0  0  0  0  0  0  0  0  0  0  0  0
    3.0340    0.4838    0.0000 C   0  0  0  0  0  0  0  0  0  0  0  0
    3.7485    0.0713    0.0000 C   0  0  0  0  0  0  0  0  0  0  0  0
    4.5331    0.3263    0.0000 C   0  0  0  0  0  0  0  0  0  0  0  0
    4.8687    1.0799    0.0000 C   0  0  0  0  0  0  0  0  0  0  0  0
    5.6892    1.1662    0.0000 C   0  0  0  0  0  0  0  0  0  0  0  0
    6.1741    0.4987    0.0000 C   0  0  0  0  0  0  0  0  0  0  0  0
    5.8385   -0.2549    0.0000 C   0  0  0  0  0  0  0  0  0  0  0  0
    5.0181   -0.3412    0.0000 C   0  0  0  0  0  0  0  0  0  0  0  0
    4.5331   -1.0086    0.0000 C   0  0  0  0  0  0  0  0  0  0  0  0
    4.7881   -1.7932    0.0000 C   0  0  0  0  0  0  0  0  0  0  0  0
    3.7485   -0.7537    0.0000 N   0  3  0  0  0  0  0  0  0  0  0  0
    3.0340   -1.1662    0.0000 B   0  5  0  0  0  0  0  0  0  0  0  0
    3.5643   -1.7982    0.0000 F   0  0  0  0  0  0  0  0  0  0  0  0
    2.5037   -1.7982    0.0000 F   0  0  0  0  0  0  0  0  0  0  0  0
    2.3196   -0.7537    0.0000 N   0  0  0  0  0  0  0  0  0  0  0  0
    1.5350   -1.0086    0.0000 C   0  0  0  0  0  0  0  0  0  0  0  0
    1.2800   -1.7932    0.0000 C   0  0  0  0  0  0  0  0  0  0  0  0
    1.0500   -0.3412    0.0000 C   0  0  0  0  0  0  0  0  0  0  0  0
    0.2295   -0.2549    0.0000 C   0  0  0  0  0  0  0  0  0  0  0  0
   -0.1060    0.4987    0.0000 C   0  0  0  0  0  0  0  0  0  0  0  0
    0.3789    1.1662    0.0000 C   0  0  0  0  0  0  0  0  0  0  0  0
    1.1994    1.0799    0.0000 C   0  0  0  0  0  0  0  0  0  0  0  0
    1.5350    0.3263    0.0000 C   0  0  0  0  0  0  0  0  0  0  0  0
    2.3196    0.0713    0.0000 C   0  0  0  0  0  0  0  0  0  0  0  0
  1  2  1  0  0  0  0
  2  3  1  0  0  0  0
  2  4  1  0  0  0  0
  4  5  2  0  0  0  0
  5  6  1  0  0  0  0
  6  7  2  0  0  0  0
  7  8  1  0  0  0  0
  8  9  2  0  0  0  0
  4  9  1  0  0  0  0
  7 10  1  0  0  0  0
 10 11  2  0  0  0  0
 11 12  1  0  0  0  0
 12 13  2  0  0  0  0
 13 14  1  0  0  0  0
 14 15  2  0  0  0  0
 15 16  1  0  0  0  0
 16 17  2  0  0  0  0
 12 17  1  0  0  0  0
 17 18  1  0  0  0  0
 18 19  1  0  0  0  0
 18 20  2  0  0  0  0
 11 20  1  0  0  0  0
 20 21  1  0  0  0  0
 21 22  1  0  0  0  0
 21 23  1  0  0  0  0
 21 24  1  0  0  0  0
 24 25  1  0  0  0  0
 25 26  1  0  0  0  0
 25 27  2  0  0  0  0
 27 28  1  0  0  0  0
 28 29  2  0  0  0  0
 29 30  1  0  0  0  0
 30 31  2  0  0  0  0
 31 32  1  0  0  0  0
 27 32  1  0  0  0  0
 32 33  2  0  0  0  0
 10 33  1  0  0  0  0
 24 33  1  0  0  0  0
M  CHG  2  20   1  21  -1
M  END
>  <Author+ID>
2004 Shen-4b

>  <DOI>
10.1002/chem.200400173

>  <BODIPY SMILES>
CN(C)C1=CC=C(C=C1)C1=C2C3=CC=CC=C3C(C)=[N+]2[B-](F)(F)N2C(C)=C3C=CC=CC3=C12

>  <Solvent SMILES>
CCC#N

>  <Solvent, IUPAC name>
propanenitrile

>  <Absorption maxima, nm>
598

>  <Emission maxima, nm>
606

>  <Stokes shift, nm>
8

>  <Quantum Yield>
0.091

>  <-(Abssprption maxima+Emission maxima), 1000/cm>
-33.2241

>  <Absorption maxima, 1000/cm>
16.7224

>  <Emission maxima, 1000/cm>
16.5017

>  <Stokes shift, 1000/cm>
0.2208

>  <C>
-0.4966

>  <C standard error>
0.0519

>  <D>
0.2137

>  <D standard error>
1.7234

>  <Abs Adj. R-Square>
0.9096

>  <E>
-0.5034

>  <E standard error>
0.0519

>  <F>
-0.2137

>  <F standard error>
1.7234

>  <Em Adj. R-Square>
0.9118

>  <A>
0.0067

>  <B>
0.4273

>  <E/C>
1.0136

$$$$

  Mrv2104 11282213542D          

 33 38  0  0  0  0            999 V2000
    2.3196    4.1963    0.0000 C   0  0  0  0  0  0  0  0  0  0  0  0
    3.0340    3.7838    0.0000 N   0  0  0  0  0  0  0  0  0  0  0  0
    3.7485    4.1963    0.0000 C   0  0  0  0  0  0  0  0  0  0  0  0
    3.0340    2.9588    0.0000 C   0  0  0  0  0  0  0  0  0  0  0  0
    3.7485    2.5463    0.0000 C   0  0  0  0  0  0  0  0  0  0  0  0
    3.7485    1.7213    0.0000 C   0  0  0  0  0  0  0  0  0  0  0  0
    3.0340    1.3088    0.0000 C   0  0  0  0  0  0  0  0  0  0  0  0
    2.3196    1.7213    0.0000 C   0  0  0  0  0  0  0  0  0  0  0  0
    2.3196    2.5463    0.0000 C   0  0  0  0  0  0  0  0  0  0  0  0
    3.0340    0.4838    0.0000 C   0  0  0  0  0  0  0  0  0  0  0  0
    3.7485    0.0713    0.0000 C   0  0  0  0  0  0  0  0  0  0  0  0
    4.5331    0.3263    0.0000 C   0  0  0  0  0  0  0  0  0  0  0  0
    4.8687    1.0799    0.0000 C   0  0  0  0  0  0  0  0  0  0  0  0
    5.6892    1.1662    0.0000 C   0  0  0  0  0  0  0  0  0  0  0  0
    6.1741    0.4987    0.0000 C   0  0  0  0  0  0  0  0  0  0  0  0
    5.8385   -0.2549    0.0000 C   0  0  0  0  0  0  0  0  0  0  0  0
    5.0181   -0.3412    0.0000 C   0  0  0  0  0  0  0  0  0  0  0  0
    4.5331   -1.0086    0.0000 C   0  0  0  0  0  0  0  0  0  0  0  0
    4.7881   -1.7932    0.0000 C   0  0  0  0  0  0  0  0  0  0  0  0
    3.7485   -0.7537    0.0000 N   0  3  0  0  0  0  0  0  0  0  0  0
    3.0340   -1.1662    0.0000 B   0  5  0  0  0  0  0  0  0  0  0  0
    3.5643   -1.7982    0.0000 F   0  0  0  0  0  0  0  0  0  0  0  0
    2.5037   -1.7982    0.0000 F   0  0  0  0  0  0  0  0  0  0  0  0
    2.3196   -0.7537    0.0000 N   0  0  0  0  0  0  0  0  0  0  0  0
    1.5350   -1.0086    0.0000 C   0  0  0  0  0  0  0  0  0  0  0  0
    1.2800   -1.7932    0.0000 C   0  0  0  0  0  0  0  0  0  0  0  0
    1.0500   -0.3412    0.0000 C   0  0  0  0  0  0  0  0  0  0  0  0
    0.2295   -0.2549    0.0000 C   0  0  0  0  0  0  0  0  0  0  0  0
   -0.1060    0.4987    0.0000 C   0  0  0  0  0  0  0  0  0  0  0  0
    0.3789    1.1662    0.0000 C   0  0  0  0  0  0  0  0  0  0  0  0
    1.1994    1.0799    0.0000 C   0  0  0  0  0  0  0  0  0  0  0  0
    1.5350    0.3263    0.0000 C   0  0  0  0  0  0  0  0  0  0  0  0
    2.3196    0.0713    0.0000 C   0  0  0  0  0  0  0  0  0  0  0  0
  1  2  1  0  0  0  0
  2  3  1  0  0  0  0
  2  4  1  0  0  0  0
  4  5  2  0  0  0  0
  5  6  1  0  0  0  0
  6  7  2  0  0  0  0
  7  8  1  0  0  0  0
  8  9  2  0  0  0  0
  4  9  1  0  0  0  0
  7 10  1  0  0  0  0
 10 11  2  0  0  0  0
 11 12  1  0  0  0  0
 12 13  2  0  0  0  0
 13 14  1  0  0  0  0
 14 15  2  0  0  0  0
 15 16  1  0  0  0  0
 16 17  2  0  0  0  0
 12 17  1  0  0  0  0
 17 18  1  0  0  0  0
 18 19  1  0  0  0  0
 18 20  2  0  0  0  0
 11 20  1  0  0  0  0
 20 21  1  0  0  0  0
 21 22  1  0  0  0  0
 21 23  1  0  0  0  0
 21 24  1  0  0  0  0
 24 25  1  0  0  0  0
 25 26  1  0  0  0  0
 25 27  2  0  0  0  0
 27 28  1  0  0  0  0
 28 29  2  0  0  0  0
 29 30  1  0  0  0  0
 30 31  2  0  0  0  0
 31 32  1  0  0  0  0
 27 32  1  0  0  0  0
 32 33  2  0  0  0  0
 10 33  1  0  0  0  0
 24 33  1  0  0  0  0
M  CHG  2  20   1  21  -1
M  END
>  <Author+ID>
2004 Shen-4b

>  <DOI>
10.1002/chem.200400173

>  <BODIPY SMILES>
CN(C)C1=CC=C(C=C1)C1=C2C3=CC=CC=C3C(C)=[N+]2[B-](F)(F)N2C(C)=C3C=CC=CC3=C12

>  <Solvent SMILES>
CC#N

>  <Solvent, IUPAC name>
acetonitrile

>  <Absorption maxima, nm>
597

>  <Emission maxima, nm>
605

>  <Stokes shift, nm>
8

>  <Quantum Yield>
0.022

>  <-(Abssprption maxima+Emission maxima), 1000/cm>
-33.2793

>  <Absorption maxima, 1000/cm>
16.7504

>  <Emission maxima, 1000/cm>
16.5289

>  <Stokes shift, 1000/cm>
0.2215

>  <C>
-0.4966

>  <C standard error>
0.0519

>  <D>
0.2137

>  <D standard error>
1.7234

>  <Abs Adj. R-Square>
0.9096

>  <E>
-0.5034

>  <E standard error>
0.0519

>  <F>
-0.2137

>  <F standard error>
1.7234

>  <Em Adj. R-Square>
0.9118

>  <A>
0.0067

>  <B>
0.4273

>  <E/C>
1.0136

$$$$

  Mrv2104 11282213542D          

 33 38  0  0  0  0            999 V2000
    2.3196    4.1963    0.0000 C   0  0  0  0  0  0  0  0  0  0  0  0
    3.0340    3.7838    0.0000 N   0  0  0  0  0  0  0  0  0  0  0  0
    3.7485    4.1963    0.0000 C   0  0  0  0  0  0  0  0  0  0  0  0
    3.0340    2.9588    0.0000 C   0  0  0  0  0  0  0  0  0  0  0  0
    3.7485    2.5463    0.0000 C   0  0  0  0  0  0  0  0  0  0  0  0
    3.7485    1.7213    0.0000 C   0  0  0  0  0  0  0  0  0  0  0  0
    3.0340    1.3088    0.0000 C   0  0  0  0  0  0  0  0  0  0  0  0
    2.3196    1.7213    0.0000 C   0  0  0  0  0  0  0  0  0  0  0  0
    2.3196    2.5463    0.0000 C   0  0  0  0  0  0  0  0  0  0  0  0
    3.0340    0.4838    0.0000 C   0  0  0  0  0  0  0  0  0  0  0  0
    3.7485    0.0713    0.0000 C   0  0  0  0  0  0  0  0  0  0  0  0
    4.5331    0.3263    0.0000 C   0  0  0  0  0  0  0  0  0  0  0  0
    4.8687    1.0799    0.0000 C   0  0  0  0  0  0  0  0  0  0  0  0
    5.6892    1.1662    0.0000 C   0  0  0  0  0  0  0  0  0  0  0  0
    6.1741    0.4987    0.0000 C   0  0  0  0  0  0  0  0  0  0  0  0
    5.8385   -0.2549    0.0000 C   0  0  0  0  0  0  0  0  0  0  0  0
    5.0181   -0.3412    0.0000 C   0  0  0  0  0  0  0  0  0  0  0  0
    4.5331   -1.0086    0.0000 C   0  0  0  0  0  0  0  0  0  0  0  0
    4.7881   -1.7932    0.0000 C   0  0  0  0  0  0  0  0  0  0  0  0
    3.7485   -0.7537    0.0000 N   0  3  0  0  0  0  0  0  0  0  0  0
    3.0340   -1.1662    0.0000 B   0  5  0  0  0  0  0  0  0  0  0  0
    3.5643   -1.7982    0.0000 F   0  0  0  0  0  0  0  0  0  0  0  0
    2.5037   -1.7982    0.0000 F   0  0  0  0  0  0  0  0  0  0  0  0
    2.3196   -0.7537    0.0000 N   0  0  0  0  0  0  0  0  0  0  0  0
    1.5350   -1.0086    0.0000 C   0  0  0  0  0  0  0  0  0  0  0  0
    1.2800   -1.7932    0.0000 C   0  0  0  0  0  0  0  0  0  0  0  0
    1.0500   -0.3412    0.0000 C   0  0  0  0  0  0  0  0  0  0  0  0
    0.2295   -0.2549    0.0000 C   0  0  0  0  0  0  0  0  0  0  0  0
   -0.1060    0.4987    0.0000 C   0  0  0  0  0  0  0  0  0  0  0  0
    0.3789    1.1662    0.0000 C   0  0  0  0  0  0  0  0  0  0  0  0
    1.1994    1.0799    0.0000 C   0  0  0  0  0  0  0  0  0  0  0  0
    1.5350    0.3263    0.0000 C   0  0  0  0  0  0  0  0  0  0  0  0
    2.3196    0.0713    0.0000 C   0  0  0  0  0  0  0  0  0  0  0  0
  1  2  1  0  0  0  0
  2  3  1  0  0  0  0
  2  4  1  0  0  0  0
  4  5  2  0  0  0  0
  5  6  1  0  0  0  0
  6  7  2  0  0  0  0
  7  8  1  0  0  0  0
  8  9  2  0  0  0  0
  4  9  1  0  0  0  0
  7 10  1  0  0  0  0
 10 11  2  0  0  0  0
 11 12  1  0  0  0  0
 12 13  2  0  0  0  0
 13 14  1  0  0  0  0
 14 15  2  0  0  0  0
 15 16  1  0  0  0  0
 16 17  2  0  0  0  0
 12 17  1  0  0  0  0
 17 18  1  0  0  0  0
 18 19  1  0  0  0  0
 18 20  2  0  0  0  0
 11 20  1  0  0  0  0
 20 21  1  0  0  0  0
 21 22  1  0  0  0  0
 21 23  1  0  0  0  0
 21 24  1  0  0  0  0
 24 25  1  0  0  0  0
 25 26  1  0  0  0  0
 25 27  2  0  0  0  0
 27 28  1  0  0  0  0
 28 29  2  0  0  0  0
 29 30  1  0  0  0  0
 30 31  2  0  0  0  0
 31 32  1  0  0  0  0
 27 32  1  0  0  0  0
 32 33  2  0  0  0  0
 10 33  1  0  0  0  0
 24 33  1  0  0  0  0
M  CHG  2  20   1  21  -1
M  END
>  <Author+ID>
2004 Shen-4b

>  <DOI>
10.1002/chem.200400173

>  <BODIPY SMILES>
CN(C)C1=CC=C(C=C1)C1=C2C3=CC=CC=C3C(C)=[N+]2[B-](F)(F)N2C(C)=C3C=CC=CC3=C12

>  <Solvent SMILES>
CO

>  <Solvent, IUPAC name>
methanol

>  <Absorption maxima, nm>
597

>  <Emission maxima, nm>
606

>  <Stokes shift, nm>
9

>  <Quantum Yield>
0.13

>  <-(Abssprption maxima+Emission maxima), 1000/cm>
-33.2521

>  <Absorption maxima, 1000/cm>
16.7504

>  <Emission maxima, 1000/cm>
16.5017

>  <Stokes shift, 1000/cm>
0.2488

>  <C>
-0.4966

>  <C standard error>
0.0519

>  <D>
0.2137

>  <D standard error>
1.7234

>  <Abs Adj. R-Square>
0.9096

>  <E>
-0.5034

>  <E standard error>
0.0519

>  <F>
-0.2137

>  <F standard error>
1.7234

>  <Em Adj. R-Square>
0.9118

>  <A>
0.0067

>  <B>
0.4273

>  <E/C>
1.0136

$$$$

  Mrv2104 11282213542D          

 45 51  0  0  0  0            999 V2000
    4.7881   -1.7932    0.0000 C   0  0  0  0  0  0  0  0  0  0  0  0
    4.5331   -1.0086    0.0000 C   0  0  0  0  0  0  0  0  0  0  0  0
    5.0181   -0.3412    0.0000 C   0  0  0  0  0  0  0  0  0  0  0  0
    5.8385   -0.2549    0.0000 C   0  0  0  0  0  0  0  0  0  0  0  0
    6.1741    0.4987    0.0000 C   0  0  0  0  0  0  0  0  0  0  0  0
    5.6892    1.1662    0.0000 C   0  0  0  0  0  0  0  0  0  0  0  0
    4.8687    1.0799    0.0000 C   0  0  0  0  0  0  0  0  0  0  0  0
    4.5331    0.3263    0.0000 C   0  0  0  0  0  0  0  0  0  0  0  0
    3.7485    0.0713    0.0000 C   0  0  0  0  0  0  0  0  0  0  0  0
    3.7485   -0.7537    0.0000 N   0  0  0  0  0  0  0  0  0  0  0  0
    3.0340   -1.1662    0.0000 B   0  5  0  0  0  0  0  0  0  0  0  0
    3.5643   -1.7982    0.0000 F   0  0  0  0  0  0  0  0  0  0  0  0
    2.5037   -1.7982    0.0000 F   0  0  0  0  0  0  0  0  0  0  0  0
    2.3196   -0.7537    0.0000 N   0  3  0  0  0  0  0  0  0  0  0  0
    1.5350   -1.0086    0.0000 C   0  0  0  0  0  0  0  0  0  0  0  0
    1.2800   -1.7932    0.0000 C   0  0  0  0  0  0  0  0  0  0  0  0
    1.0500   -0.3412    0.0000 C   0  0  0  0  0  0  0  0  0  0  0  0
    0.2295   -0.2549    0.0000 C   0  0  0  0  0  0  0  0  0  0  0  0
   -0.1060    0.4987    0.0000 C   0  0  0  0  0  0  0  0  0  0  0  0
    0.3789    1.1662    0.0000 C   0  0  0  0  0  0  0  0  0  0  0  0
    1.1994    1.0799    0.0000 C   0  0  0  0  0  0  0  0  0  0  0  0
    1.5350    0.3263    0.0000 C   0  0  0  0  0  0  0  0  0  0  0  0
    2.3196    0.0713    0.0000 C   0  0  0  0  0  0  0  0  0  0  0  0
    3.0340    0.4838    0.0000 C   0  0  0  0  0  0  0  0  0  0  0  0
    3.0340    1.3088    0.0000 C   0  0  0  0  0  0  0  0  0  0  0  0
    2.3196    1.7213    0.0000 C   0  0  0  0  0  0  0  0  0  0  0  0
    2.3196    2.5463    0.0000 C   0  0  0  0  0  0  0  0  0  0  0  0
    3.0340    2.9588    0.0000 C   0  0  0  0  0  0  0  0  0  0  0  0
    3.7485    2.5463    0.0000 C   0  0  0  0  0  0  0  0  0  0  0  0
    3.7485    1.7213    0.0000 C   0  0  0  0  0  0  0  0  0  0  0  0
    3.0340    3.7838    0.0000 N   0  0  0  0  0  0  0  0  0  0  0  0
    3.7877    3.4483    0.0000 C   0  0  0  0  0  0  0  0  0  0  0  0
    4.4552    3.9332    0.0000 C   0  0  0  0  0  0  0  0  0  0  0  0
    4.3689    4.7537    0.0000 O   0  0  0  0  0  0  0  0  0  0  0  0
    4.9210    5.3668    0.0000 C   0  0  0  0  0  0  0  0  0  0  0  0
    4.6660    6.1514    0.0000 C   0  0  0  0  0  0  0  0  0  0  0  0
    3.8590    6.3229    0.0000 O   0  0  0  0  0  0  0  0  0  0  0  0
    3.4465    7.0374    0.0000 C   0  0  0  0  0  0  0  0  0  0  0  0
    2.6215    7.0374    0.0000 C   0  0  0  0  0  0  0  0  0  0  0  0
    2.2090    6.3229    0.0000 O   0  0  0  0  0  0  0  0  0  0  0  0
    1.4021    6.1514    0.0000 C   0  0  0  0  0  0  0  0  0  0  0  0
    1.1471    5.3668    0.0000 C   0  0  0  0  0  0  0  0  0  0  0  0
    1.6992    4.7537    0.0000 O   0  0  0  0  0  0  0  0  0  0  0  0
    1.6129    3.9332    0.0000 C   0  0  0  0  0  0  0  0  0  0  0  0
    2.2804    3.4483    0.0000 C   0  0  0  0  0  0  0  0  0  0  0  0
  1  2  1  0  0  0  0
  2  3  2  0  0  0  0
  3  4  1  0  0  0  0
  4  5  2  0  0  0  0
  5  6  1  0  0  0  0
  6  7  2  0  0  0  0
  7  8  1  0  0  0  0
  3  8  1  0  0  0  0
  8  9  2  0  0  0  0
  9 10  1  0  0  0  0
  2 10  1  0  0  0  0
 10 11  1  0  0  0  0
 11 12  1  0  0  0  0
 11 13  1  0  0  0  0
 11 14  1  0  0  0  0
 14 15  2  0  0  0  0
 15 16  1  0  0  0  0
 15 17  1  0  0  0  0
 17 18  2  0  0  0  0
 18 19  1  0  0  0  0
 19 20  2  0  0  0  0
 20 21  1  0  0  0  0
 21 22  2  0  0  0  0
 17 22  1  0  0  0  0
 22 23  1  0  0  0  0
 14 23  1  0  0  0  0
 23 24  2  0  0  0  0
  9 24  1  0  0  0  0
 24 25  1  0  0  0  0
 25 26  2  0  0  0  0
 26 27  1  0  0  0  0
 27 28  2  0  0  0  0
 28 29  1  0  0  0  0
 29 30  2  0  0  0  0
 25 30  1  0  0  0  0
 28 31  1  0  0  0  0
 31 32  1  0  0  0  0
 32 33  1  0  0  0  0
 33 34  1  0  0  0  0
 34 35  1  0  0  0  0
 35 36  1  0  0  0  0
 36 37  1  0  0  0  0
 37 38  1  0  0  0  0
 38 39  1  0  0  0  0
 39 40  1  0  0  0  0
 40 41  1  0  0  0  0
 41 42  1  0  0  0  0
 42 43  1  0  0  0  0
 43 44  1  0  0  0  0
 44 45  1  0  0  0  0
 31 45  1  0  0  0  0
M  CHG  2  11  -1  14   1
M  END
>  <Author+ID>
2004 Shen-4c

>  <DOI>
10.1002/chem.200400173

>  <BODIPY SMILES>
CC1=C2C=CC=CC2=C2N1[B-](F)(F)[N+]1=C(C)C3=CC=CC=C3C1=C2C1=CC=C(C=C1)N1CCOCCOCCOCCOCC1

>  <Solvent SMILES>
CCCCCC

>  <Solvent, IUPAC name>
hexane

>  <Absorption maxima, nm>
599

>  <Emission maxima, nm>
605

>  <Stokes shift, nm>
6

>  <Quantum Yield>
0.74

>  <-(Abssprption maxima+Emission maxima), 1000/cm>
-33.2234

>  <Absorption maxima, 1000/cm>
16.6945

>  <Emission maxima, 1000/cm>
16.5289

>  <Stokes shift, 1000/cm>
0.1656

>  <C>
-0.5359

>  <C standard error>
0.0386

>  <D>
-1.0922

>  <D standard error>
1.2817

>  <Abs Adj. R-Square>
0.9551

>  <E>
-0.4641

>  <E standard error>
0.0386

>  <F>
1.0922

>  <F standard error>
1.2817

>  <Em Adj. R-Square>
0.9409

>  <A>
-0.0717

>  <B>
-2.1843

>  <E/C>
0.8662

$$$$

  Mrv2104 11282213542D          

 45 51  0  0  0  0            999 V2000
    4.7881   -1.7932    0.0000 C   0  0  0  0  0  0  0  0  0  0  0  0
    4.5331   -1.0086    0.0000 C   0  0  0  0  0  0  0  0  0  0  0  0
    5.0181   -0.3412    0.0000 C   0  0  0  0  0  0  0  0  0  0  0  0
    5.8385   -0.2549    0.0000 C   0  0  0  0  0  0  0  0  0  0  0  0
    6.1741    0.4987    0.0000 C   0  0  0  0  0  0  0  0  0  0  0  0
    5.6892    1.1662    0.0000 C   0  0  0  0  0  0  0  0  0  0  0  0
    4.8687    1.0799    0.0000 C   0  0  0  0  0  0  0  0  0  0  0  0
    4.5331    0.3263    0.0000 C   0  0  0  0  0  0  0  0  0  0  0  0
    3.7485    0.0713    0.0000 C   0  0  0  0  0  0  0  0  0  0  0  0
    3.7485   -0.7537    0.0000 N   0  0  0  0  0  0  0  0  0  0  0  0
    3.0340   -1.1662    0.0000 B   0  5  0  0  0  0  0  0  0  0  0  0
    3.5643   -1.7982    0.0000 F   0  0  0  0  0  0  0  0  0  0  0  0
    2.5037   -1.7982    0.0000 F   0  0  0  0  0  0  0  0  0  0  0  0
    2.3196   -0.7537    0.0000 N   0  3  0  0  0  0  0  0  0  0  0  0
    1.5350   -1.0086    0.0000 C   0  0  0  0  0  0  0  0  0  0  0  0
    1.2800   -1.7932    0.0000 C   0  0  0  0  0  0  0  0  0  0  0  0
    1.0500   -0.3412    0.0000 C   0  0  0  0  0  0  0  0  0  0  0  0
    0.2295   -0.2549    0.0000 C   0  0  0  0  0  0  0  0  0  0  0  0
   -0.1060    0.4987    0.0000 C   0  0  0  0  0  0  0  0  0  0  0  0
    0.3789    1.1662    0.0000 C   0  0  0  0  0  0  0  0  0  0  0  0
    1.1994    1.0799    0.0000 C   0  0  0  0  0  0  0  0  0  0  0  0
    1.5350    0.3263    0.0000 C   0  0  0  0  0  0  0  0  0  0  0  0
    2.3196    0.0713    0.0000 C   0  0  0  0  0  0  0  0  0  0  0  0
    3.0340    0.4838    0.0000 C   0  0  0  0  0  0  0  0  0  0  0  0
    3.0340    1.3088    0.0000 C   0  0  0  0  0  0  0  0  0  0  0  0
    2.3196    1.7213    0.0000 C   0  0  0  0  0  0  0  0  0  0  0  0
    2.3196    2.5463    0.0000 C   0  0  0  0  0  0  0  0  0  0  0  0
    3.0340    2.9588    0.0000 C   0  0  0  0  0  0  0  0  0  0  0  0
    3.7485    2.5463    0.0000 C   0  0  0  0  0  0  0  0  0  0  0  0
    3.7485    1.7213    0.0000 C   0  0  0  0  0  0  0  0  0  0  0  0
    3.0340    3.7838    0.0000 N   0  0  0  0  0  0  0  0  0  0  0  0
    3.7877    3.4483    0.0000 C   0  0  0  0  0  0  0  0  0  0  0  0
    4.4552    3.9332    0.0000 C   0  0  0  0  0  0  0  0  0  0  0  0
    4.3689    4.7537    0.0000 O   0  0  0  0  0  0  0  0  0  0  0  0
    4.9210    5.3668    0.0000 C   0  0  0  0  0  0  0  0  0  0  0  0
    4.6660    6.1514    0.0000 C   0  0  0  0  0  0  0  0  0  0  0  0
    3.8590    6.3229    0.0000 O   0  0  0  0  0  0  0  0  0  0  0  0
    3.4465    7.0374    0.0000 C   0  0  0  0  0  0  0  0  0  0  0  0
    2.6215    7.0374    0.0000 C   0  0  0  0  0  0  0  0  0  0  0  0
    2.2090    6.3229    0.0000 O   0  0  0  0  0  0  0  0  0  0  0  0
    1.4021    6.1514    0.0000 C   0  0  0  0  0  0  0  0  0  0  0  0
    1.1471    5.3668    0.0000 C   0  0  0  0  0  0  0  0  0  0  0  0
    1.6992    4.7537    0.0000 O   0  0  0  0  0  0  0  0  0  0  0  0
    1.6129    3.9332    0.0000 C   0  0  0  0  0  0  0  0  0  0  0  0
    2.2804    3.4483    0.0000 C   0  0  0  0  0  0  0  0  0  0  0  0
  1  2  1  0  0  0  0
  2  3  2  0  0  0  0
  3  4  1  0  0  0  0
  4  5  2  0  0  0  0
  5  6  1  0  0  0  0
  6  7  2  0  0  0  0
  7  8  1  0  0  0  0
  3  8  1  0  0  0  0
  8  9  2  0  0  0  0
  9 10  1  0  0  0  0
  2 10  1  0  0  0  0
 10 11  1  0  0  0  0
 11 12  1  0  0  0  0
 11 13  1  0  0  0  0
 11 14  1  0  0  0  0
 14 15  2  0  0  0  0
 15 16  1  0  0  0  0
 15 17  1  0  0  0  0
 17 18  2  0  0  0  0
 18 19  1  0  0  0  0
 19 20  2  0  0  0  0
 20 21  1  0  0  0  0
 21 22  2  0  0  0  0
 17 22  1  0  0  0  0
 22 23  1  0  0  0  0
 14 23  1  0  0  0  0
 23 24  2  0  0  0  0
  9 24  1  0  0  0  0
 24 25  1  0  0  0  0
 25 26  2  0  0  0  0
 26 27  1  0  0  0  0
 27 28  2  0  0  0  0
 28 29  1  0  0  0  0
 29 30  2  0  0  0  0
 25 30  1  0  0  0  0
 28 31  1  0  0  0  0
 31 32  1  0  0  0  0
 32 33  1  0  0  0  0
 33 34  1  0  0  0  0
 34 35  1  0  0  0  0
 35 36  1  0  0  0  0
 36 37  1  0  0  0  0
 37 38  1  0  0  0  0
 38 39  1  0  0  0  0
 39 40  1  0  0  0  0
 40 41  1  0  0  0  0
 41 42  1  0  0  0  0
 42 43  1  0  0  0  0
 43 44  1  0  0  0  0
 44 45  1  0  0  0  0
 31 45  1  0  0  0  0
M  CHG  2  11  -1  14   1
M  END
>  <Author+ID>
2004 Shen-4c

>  <DOI>
10.1002/chem.200400173

>  <BODIPY SMILES>
CC1=C2C=CC=CC2=C2N1[B-](F)(F)[N+]1=C(C)C3=CC=CC=C3C1=C2C1=CC=C(C=C1)N1CCOCCOCCOCCOCC1

>  <Solvent SMILES>
CCCCOCCCC

>  <Solvent, IUPAC name>
1-butoxybutane

>  <Absorption maxima, nm>
601

>  <Emission maxima, nm>
607

>  <Stokes shift, nm>
6

>  <Quantum Yield>
0.84

>  <-(Abssprption maxima+Emission maxima), 1000/cm>
-33.1134

>  <Absorption maxima, 1000/cm>
16.6389

>  <Emission maxima, 1000/cm>
16.4745

>  <Stokes shift, 1000/cm>
0.1645

>  <C>
-0.5359

>  <C standard error>
0.0386

>  <D>
-1.0922

>  <D standard error>
1.2817

>  <Abs Adj. R-Square>
0.9551

>  <E>
-0.4641

>  <E standard error>
0.0386

>  <F>
1.0922

>  <F standard error>
1.2817

>  <Em Adj. R-Square>
0.9409

>  <A>
-0.0717

>  <B>
-2.1843

>  <E/C>
0.8662

$$$$

  Mrv2104 11282213542D          

 45 51  0  0  0  0            999 V2000
    4.7881   -1.7932    0.0000 C   0  0  0  0  0  0  0  0  0  0  0  0
    4.5331   -1.0086    0.0000 C   0  0  0  0  0  0  0  0  0  0  0  0
    5.0181   -0.3412    0.0000 C   0  0  0  0  0  0  0  0  0  0  0  0
    5.8385   -0.2549    0.0000 C   0  0  0  0  0  0  0  0  0  0  0  0
    6.1741    0.4987    0.0000 C   0  0  0  0  0  0  0  0  0  0  0  0
    5.6892    1.1662    0.0000 C   0  0  0  0  0  0  0  0  0  0  0  0
    4.8687    1.0799    0.0000 C   0  0  0  0  0  0  0  0  0  0  0  0
    4.5331    0.3263    0.0000 C   0  0  0  0  0  0  0  0  0  0  0  0
    3.7485    0.0713    0.0000 C   0  0  0  0  0  0  0  0  0  0  0  0
    3.7485   -0.7537    0.0000 N   0  0  0  0  0  0  0  0  0  0  0  0
    3.0340   -1.1662    0.0000 B   0  5  0  0  0  0  0  0  0  0  0  0
    3.5643   -1.7982    0.0000 F   0  0  0  0  0  0  0  0  0  0  0  0
    2.5037   -1.7982    0.0000 F   0  0  0  0  0  0  0  0  0  0  0  0
    2.3196   -0.7537    0.0000 N   0  3  0  0  0  0  0  0  0  0  0  0
    1.5350   -1.0086    0.0000 C   0  0  0  0  0  0  0  0  0  0  0  0
    1.2800   -1.7932    0.0000 C   0  0  0  0  0  0  0  0  0  0  0  0
    1.0500   -0.3412    0.0000 C   0  0  0  0  0  0  0  0  0  0  0  0
    0.2295   -0.2549    0.0000 C   0  0  0  0  0  0  0  0  0  0  0  0
   -0.1060    0.4987    0.0000 C   0  0  0  0  0  0  0  0  0  0  0  0
    0.3789    1.1662    0.0000 C   0  0  0  0  0  0  0  0  0  0  0  0
    1.1994    1.0799    0.0000 C   0  0  0  0  0  0  0  0  0  0  0  0
    1.5350    0.3263    0.0000 C   0  0  0  0  0  0  0  0  0  0  0  0
    2.3196    0.0713    0.0000 C   0  0  0  0  0  0  0  0  0  0  0  0
    3.0340    0.4838    0.0000 C   0  0  0  0  0  0  0  0  0  0  0  0
    3.0340    1.3088    0.0000 C   0  0  0  0  0  0  0  0  0  0  0  0
    2.3196    1.7213    0.0000 C   0  0  0  0  0  0  0  0  0  0  0  0
    2.3196    2.5463    0.0000 C   0  0  0  0  0  0  0  0  0  0  0  0
    3.0340    2.9588    0.0000 C   0  0  0  0  0  0  0  0  0  0  0  0
    3.7485    2.5463    0.0000 C   0  0  0  0  0  0  0  0  0  0  0  0
    3.7485    1.7213    0.0000 C   0  0  0  0  0  0  0  0  0  0  0  0
    3.0340    3.7838    0.0000 N   0  0  0  0  0  0  0  0  0  0  0  0
    3.7877    3.4483    0.0000 C   0  0  0  0  0  0  0  0  0  0  0  0
    4.4552    3.9332    0.0000 C   0  0  0  0  0  0  0  0  0  0  0  0
    4.3689    4.7537    0.0000 O   0  0  0  0  0  0  0  0  0  0  0  0
    4.9210    5.3668    0.0000 C   0  0  0  0  0  0  0  0  0  0  0  0
    4.6660    6.1514    0.0000 C   0  0  0  0  0  0  0  0  0  0  0  0
    3.8590    6.3229    0.0000 O   0  0  0  0  0  0  0  0  0  0  0  0
    3.4465    7.0374    0.0000 C   0  0  0  0  0  0  0  0  0  0  0  0
    2.6215    7.0374    0.0000 C   0  0  0  0  0  0  0  0  0  0  0  0
    2.2090    6.3229    0.0000 O   0  0  0  0  0  0  0  0  0  0  0  0
    1.4021    6.1514    0.0000 C   0  0  0  0  0  0  0  0  0  0  0  0
    1.1471    5.3668    0.0000 C   0  0  0  0  0  0  0  0  0  0  0  0
    1.6992    4.7537    0.0000 O   0  0  0  0  0  0  0  0  0  0  0  0
    1.6129    3.9332    0.0000 C   0  0  0  0  0  0  0  0  0  0  0  0
    2.2804    3.4483    0.0000 C   0  0  0  0  0  0  0  0  0  0  0  0
  1  2  1  0  0  0  0
  2  3  2  0  0  0  0
  3  4  1  0  0  0  0
  4  5  2  0  0  0  0
  5  6  1  0  0  0  0
  6  7  2  0  0  0  0
  7  8  1  0  0  0  0
  3  8  1  0  0  0  0
  8  9  2  0  0  0  0
  9 10  1  0  0  0  0
  2 10  1  0  0  0  0
 10 11  1  0  0  0  0
 11 12  1  0  0  0  0
 11 13  1  0  0  0  0
 11 14  1  0  0  0  0
 14 15  2  0  0  0  0
 15 16  1  0  0  0  0
 15 17  1  0  0  0  0
 17 18  2  0  0  0  0
 18 19  1  0  0  0  0
 19 20  2  0  0  0  0
 20 21  1  0  0  0  0
 21 22  2  0  0  0  0
 17 22  1  0  0  0  0
 22 23  1  0  0  0  0
 14 23  1  0  0  0  0
 23 24  2  0  0  0  0
  9 24  1  0  0  0  0
 24 25  1  0  0  0  0
 25 26  2  0  0  0  0
 26 27  1  0  0  0  0
 27 28  2  0  0  0  0
 28 29  1  0  0  0  0
 29 30  2  0  0  0  0
 25 30  1  0  0  0  0
 28 31  1  0  0  0  0
 31 32  1  0  0  0  0
 32 33  1  0  0  0  0
 33 34  1  0  0  0  0
 34 35  1  0  0  0  0
 35 36  1  0  0  0  0
 36 37  1  0  0  0  0
 37 38  1  0  0  0  0
 38 39  1  0  0  0  0
 39 40  1  0  0  0  0
 40 41  1  0  0  0  0
 41 42  1  0  0  0  0
 42 43  1  0  0  0  0
 43 44  1  0  0  0  0
 44 45  1  0  0  0  0
 31 45  1  0  0  0  0
M  CHG  2  11  -1  14   1
M  END
>  <Author+ID>
2004 Shen-4c

>  <DOI>
10.1002/chem.200400173

>  <BODIPY SMILES>
CC1=C2C=CC=CC2=C2N1[B-](F)(F)[N+]1=C(C)C3=CC=CC=C3C1=C2C1=CC=C(C=C1)N1CCOCCOCCOCCOCC1

>  <Solvent SMILES>
CCOCC

>  <Solvent, IUPAC name>
ethoxyethane

>  <Absorption maxima, nm>
598

>  <Emission maxima, nm>
605

>  <Stokes shift, nm>
7

>  <Quantum Yield>
0.92

>  <-(Abssprption maxima+Emission maxima), 1000/cm>
-33.2513

>  <Absorption maxima, 1000/cm>
16.7224

>  <Emission maxima, 1000/cm>
16.5289

>  <Stokes shift, 1000/cm>
0.1935

>  <C>
-0.5359

>  <C standard error>
0.0386

>  <D>
-1.0922

>  <D standard error>
1.2817

>  <Abs Adj. R-Square>
0.9551

>  <E>
-0.4641

>  <E standard error>
0.0386

>  <F>
1.0922

>  <F standard error>
1.2817

>  <Em Adj. R-Square>
0.9409

>  <A>
-0.0717

>  <B>
-2.1843

>  <E/C>
0.8662

$$$$

  Mrv2104 11282213542D          

 45 51  0  0  0  0            999 V2000
    4.7881   -1.7932    0.0000 C   0  0  0  0  0  0  0  0  0  0  0  0
    4.5331   -1.0086    0.0000 C   0  0  0  0  0  0  0  0  0  0  0  0
    5.0181   -0.3412    0.0000 C   0  0  0  0  0  0  0  0  0  0  0  0
    5.8385   -0.2549    0.0000 C   0  0  0  0  0  0  0  0  0  0  0  0
    6.1741    0.4987    0.0000 C   0  0  0  0  0  0  0  0  0  0  0  0
    5.6892    1.1662    0.0000 C   0  0  0  0  0  0  0  0  0  0  0  0
    4.8687    1.0799    0.0000 C   0  0  0  0  0  0  0  0  0  0  0  0
    4.5331    0.3263    0.0000 C   0  0  0  0  0  0  0  0  0  0  0  0
    3.7485    0.0713    0.0000 C   0  0  0  0  0  0  0  0  0  0  0  0
    3.7485   -0.7537    0.0000 N   0  0  0  0  0  0  0  0  0  0  0  0
    3.0340   -1.1662    0.0000 B   0  5  0  0  0  0  0  0  0  0  0  0
    3.5643   -1.7982    0.0000 F   0  0  0  0  0  0  0  0  0  0  0  0
    2.5037   -1.7982    0.0000 F   0  0  0  0  0  0  0  0  0  0  0  0
    2.3196   -0.7537    0.0000 N   0  3  0  0  0  0  0  0  0  0  0  0
    1.5350   -1.0086    0.0000 C   0  0  0  0  0  0  0  0  0  0  0  0
    1.2800   -1.7932    0.0000 C   0  0  0  0  0  0  0  0  0  0  0  0
    1.0500   -0.3412    0.0000 C   0  0  0  0  0  0  0  0  0  0  0  0
    0.2295   -0.2549    0.0000 C   0  0  0  0  0  0  0  0  0  0  0  0
   -0.1060    0.4987    0.0000 C   0  0  0  0  0  0  0  0  0  0  0  0
    0.3789    1.1662    0.0000 C   0  0  0  0  0  0  0  0  0  0  0  0
    1.1994    1.0799    0.0000 C   0  0  0  0  0  0  0  0  0  0  0  0
    1.5350    0.3263    0.0000 C   0  0  0  0  0  0  0  0  0  0  0  0
    2.3196    0.0713    0.0000 C   0  0  0  0  0  0  0  0  0  0  0  0
    3.0340    0.4838    0.0000 C   0  0  0  0  0  0  0  0  0  0  0  0
    3.0340    1.3088    0.0000 C   0  0  0  0  0  0  0  0  0  0  0  0
    2.3196    1.7213    0.0000 C   0  0  0  0  0  0  0  0  0  0  0  0
    2.3196    2.5463    0.0000 C   0  0  0  0  0  0  0  0  0  0  0  0
    3.0340    2.9588    0.0000 C   0  0  0  0  0  0  0  0  0  0  0  0
    3.7485    2.5463    0.0000 C   0  0  0  0  0  0  0  0  0  0  0  0
    3.7485    1.7213    0.0000 C   0  0  0  0  0  0  0  0  0  0  0  0
    3.0340    3.7838    0.0000 N   0  0  0  0  0  0  0  0  0  0  0  0
    3.7877    3.4483    0.0000 C   0  0  0  0  0  0  0  0  0  0  0  0
    4.4552    3.9332    0.0000 C   0  0  0  0  0  0  0  0  0  0  0  0
    4.3689    4.7537    0.0000 O   0  0  0  0  0  0  0  0  0  0  0  0
    4.9210    5.3668    0.0000 C   0  0  0  0  0  0  0  0  0  0  0  0
    4.6660    6.1514    0.0000 C   0  0  0  0  0  0  0  0  0  0  0  0
    3.8590    6.3229    0.0000 O   0  0  0  0  0  0  0  0  0  0  0  0
    3.4465    7.0374    0.0000 C   0  0  0  0  0  0  0  0  0  0  0  0
    2.6215    7.0374    0.0000 C   0  0  0  0  0  0  0  0  0  0  0  0
    2.2090    6.3229    0.0000 O   0  0  0  0  0  0  0  0  0  0  0  0
    1.4021    6.1514    0.0000 C   0  0  0  0  0  0  0  0  0  0  0  0
    1.1471    5.3668    0.0000 C   0  0  0  0  0  0  0  0  0  0  0  0
    1.6992    4.7537    0.0000 O   0  0  0  0  0  0  0  0  0  0  0  0
    1.6129    3.9332    0.0000 C   0  0  0  0  0  0  0  0  0  0  0  0
    2.2804    3.4483    0.0000 C   0  0  0  0  0  0  0  0  0  0  0  0
  1  2  1  0  0  0  0
  2  3  2  0  0  0  0
  3  4  1  0  0  0  0
  4  5  2  0  0  0  0
  5  6  1  0  0  0  0
  6  7  2  0  0  0  0
  7  8  1  0  0  0  0
  3  8  1  0  0  0  0
  8  9  2  0  0  0  0
  9 10  1  0  0  0  0
  2 10  1  0  0  0  0
 10 11  1  0  0  0  0
 11 12  1  0  0  0  0
 11 13  1  0  0  0  0
 11 14  1  0  0  0  0
 14 15  2  0  0  0  0
 15 16  1  0  0  0  0
 15 17  1  0  0  0  0
 17 18  2  0  0  0  0
 18 19  1  0  0  0  0
 19 20  2  0  0  0  0
 20 21  1  0  0  0  0
 21 22  2  0  0  0  0
 17 22  1  0  0  0  0
 22 23  1  0  0  0  0
 14 23  1  0  0  0  0
 23 24  2  0  0  0  0
  9 24  1  0  0  0  0
 24 25  1  0  0  0  0
 25 26  2  0  0  0  0
 26 27  1  0  0  0  0
 27 28  2  0  0  0  0
 28 29  1  0  0  0  0
 29 30  2  0  0  0  0
 25 30  1  0  0  0  0
 28 31  1  0  0  0  0
 31 32  1  0  0  0  0
 32 33  1  0  0  0  0
 33 34  1  0  0  0  0
 34 35  1  0  0  0  0
 35 36  1  0  0  0  0
 36 37  1  0  0  0  0
 37 38  1  0  0  0  0
 38 39  1  0  0  0  0
 39 40  1  0  0  0  0
 40 41  1  0  0  0  0
 41 42  1  0  0  0  0
 42 43  1  0  0  0  0
 43 44  1  0  0  0  0
 44 45  1  0  0  0  0
 31 45  1  0  0  0  0
M  CHG  2  11  -1  14   1
M  END
>  <Author+ID>
2004 Shen-4c

>  <DOI>
10.1002/chem.200400173

>  <BODIPY SMILES>
CC1=C2C=CC=CC2=C2N1[B-](F)(F)[N+]1=C(C)C3=CC=CC=C3C1=C2C1=CC=C(C=C1)N1CCOCCOCCOCCOCC1

>  <Solvent SMILES>
CCOC(C)=O

>  <Solvent, IUPAC name>
ethyl acetate

>  <Absorption maxima, nm>
598

>  <Emission maxima, nm>
606

>  <Stokes shift, nm>
8

>  <Quantum Yield>
0.92

>  <-(Abssprption maxima+Emission maxima), 1000/cm>
-33.2241

>  <Absorption maxima, 1000/cm>
16.7224

>  <Emission maxima, 1000/cm>
16.5017

>  <Stokes shift, 1000/cm>
0.2208

>  <C>
-0.5359

>  <C standard error>
0.0386

>  <D>
-1.0922

>  <D standard error>
1.2817

>  <Abs Adj. R-Square>
0.9551

>  <E>
-0.4641

>  <E standard error>
0.0386

>  <F>
1.0922

>  <F standard error>
1.2817

>  <Em Adj. R-Square>
0.9409

>  <A>
-0.0717

>  <B>
-2.1843

>  <E/C>
0.8662

$$$$

  Mrv2104 11282213542D          

 45 51  0  0  0  0            999 V2000
    4.7881   -1.7932    0.0000 C   0  0  0  0  0  0  0  0  0  0  0  0
    4.5331   -1.0086    0.0000 C   0  0  0  0  0  0  0  0  0  0  0  0
    5.0181   -0.3412    0.0000 C   0  0  0  0  0  0  0  0  0  0  0  0
    5.8385   -0.2549    0.0000 C   0  0  0  0  0  0  0  0  0  0  0  0
    6.1741    0.4987    0.0000 C   0  0  0  0  0  0  0  0  0  0  0  0
    5.6892    1.1662    0.0000 C   0  0  0  0  0  0  0  0  0  0  0  0
    4.8687    1.0799    0.0000 C   0  0  0  0  0  0  0  0  0  0  0  0
    4.5331    0.3263    0.0000 C   0  0  0  0  0  0  0  0  0  0  0  0
    3.7485    0.0713    0.0000 C   0  0  0  0  0  0  0  0  0  0  0  0
    3.7485   -0.7537    0.0000 N   0  0  0  0  0  0  0  0  0  0  0  0
    3.0340   -1.1662    0.0000 B   0  5  0  0  0  0  0  0  0  0  0  0
    3.5643   -1.7982    0.0000 F   0  0  0  0  0  0  0  0  0  0  0  0
    2.5037   -1.7982    0.0000 F   0  0  0  0  0  0  0  0  0  0  0  0
    2.3196   -0.7537    0.0000 N   0  3  0  0  0  0  0  0  0  0  0  0
    1.5350   -1.0086    0.0000 C   0  0  0  0  0  0  0  0  0  0  0  0
    1.2800   -1.7932    0.0000 C   0  0  0  0  0  0  0  0  0  0  0  0
    1.0500   -0.3412    0.0000 C   0  0  0  0  0  0  0  0  0  0  0  0
    0.2295   -0.2549    0.0000 C   0  0  0  0  0  0  0  0  0  0  0  0
   -0.1060    0.4987    0.0000 C   0  0  0  0  0  0  0  0  0  0  0  0
    0.3789    1.1662    0.0000 C   0  0  0  0  0  0  0  0  0  0  0  0
    1.1994    1.0799    0.0000 C   0  0  0  0  0  0  0  0  0  0  0  0
    1.5350    0.3263    0.0000 C   0  0  0  0  0  0  0  0  0  0  0  0
    2.3196    0.0713    0.0000 C   0  0  0  0  0  0  0  0  0  0  0  0
    3.0340    0.4838    0.0000 C   0  0  0  0  0  0  0  0  0  0  0  0
    3.0340    1.3088    0.0000 C   0  0  0  0  0  0  0  0  0  0  0  0
    2.3196    1.7213    0.0000 C   0  0  0  0  0  0  0  0  0  0  0  0
    2.3196    2.5463    0.0000 C   0  0  0  0  0  0  0  0  0  0  0  0
    3.0340    2.9588    0.0000 C   0  0  0  0  0  0  0  0  0  0  0  0
    3.7485    2.5463    0.0000 C   0  0  0  0  0  0  0  0  0  0  0  0
    3.7485    1.7213    0.0000 C   0  0  0  0  0  0  0  0  0  0  0  0
    3.0340    3.7838    0.0000 N   0  0  0  0  0  0  0  0  0  0  0  0
    3.7877    3.4483    0.0000 C   0  0  0  0  0  0  0  0  0  0  0  0
    4.4552    3.9332    0.0000 C   0  0  0  0  0  0  0  0  0  0  0  0
    4.3689    4.7537    0.0000 O   0  0  0  0  0  0  0  0  0  0  0  0
    4.9210    5.3668    0.0000 C   0  0  0  0  0  0  0  0  0  0  0  0
    4.6660    6.1514    0.0000 C   0  0  0  0  0  0  0  0  0  0  0  0
    3.8590    6.3229    0.0000 O   0  0  0  0  0  0  0  0  0  0  0  0
    3.4465    7.0374    0.0000 C   0  0  0  0  0  0  0  0  0  0  0  0
    2.6215    7.0374    0.0000 C   0  0  0  0  0  0  0  0  0  0  0  0
    2.2090    6.3229    0.0000 O   0  0  0  0  0  0  0  0  0  0  0  0
    1.4021    6.1514    0.0000 C   0  0  0  0  0  0  0  0  0  0  0  0
    1.1471    5.3668    0.0000 C   0  0  0  0  0  0  0  0  0  0  0  0
    1.6992    4.7537    0.0000 O   0  0  0  0  0  0  0  0  0  0  0  0
    1.6129    3.9332    0.0000 C   0  0  0  0  0  0  0  0  0  0  0  0
    2.2804    3.4483    0.0000 C   0  0  0  0  0  0  0  0  0  0  0  0
  1  2  1  0  0  0  0
  2  3  2  0  0  0  0
  3  4  1  0  0  0  0
  4  5  2  0  0  0  0
  5  6  1  0  0  0  0
  6  7  2  0  0  0  0
  7  8  1  0  0  0  0
  3  8  1  0  0  0  0
  8  9  2  0  0  0  0
  9 10  1  0  0  0  0
  2 10  1  0  0  0  0
 10 11  1  0  0  0  0
 11 12  1  0  0  0  0
 11 13  1  0  0  0  0
 11 14  1  0  0  0  0
 14 15  2  0  0  0  0
 15 16  1  0  0  0  0
 15 17  1  0  0  0  0
 17 18  2  0  0  0  0
 18 19  1  0  0  0  0
 19 20  2  0  0  0  0
 20 21  1  0  0  0  0
 21 22  2  0  0  0  0
 17 22  1  0  0  0  0
 22 23  1  0  0  0  0
 14 23  1  0  0  0  0
 23 24  2  0  0  0  0
  9 24  1  0  0  0  0
 24 25  1  0  0  0  0
 25 26  2  0  0  0  0
 26 27  1  0  0  0  0
 27 28  2  0  0  0  0
 28 29  1  0  0  0  0
 29 30  2  0  0  0  0
 25 30  1  0  0  0  0
 28 31  1  0  0  0  0
 31 32  1  0  0  0  0
 32 33  1  0  0  0  0
 33 34  1  0  0  0  0
 34 35  1  0  0  0  0
 35 36  1  0  0  0  0
 36 37  1  0  0  0  0
 37 38  1  0  0  0  0
 38 39  1  0  0  0  0
 39 40  1  0  0  0  0
 40 41  1  0  0  0  0
 41 42  1  0  0  0  0
 42 43  1  0  0  0  0
 43 44  1  0  0  0  0
 44 45  1  0  0  0  0
 31 45  1  0  0  0  0
M  CHG  2  11  -1  14   1
M  END
>  <Author+ID>
2004 Shen-4c

>  <DOI>
10.1002/chem.200400173

>  <BODIPY SMILES>
CC1=C2C=CC=CC2=C2N1[B-](F)(F)[N+]1=C(C)C3=CC=CC=C3C1=C2C1=CC=C(C=C1)N1CCOCCOCCOCCOCC1

>  <Solvent SMILES>
C1CCOC1

>  <Solvent, IUPAC name>
oxolane

>  <Absorption maxima, nm>
601

>  <Emission maxima, nm>
608

>  <Stokes shift, nm>
7

>  <Quantum Yield>
0.95

>  <-(Abssprption maxima+Emission maxima), 1000/cm>
-33.0863

>  <Absorption maxima, 1000/cm>
16.6389

>  <Emission maxima, 1000/cm>
16.4474

>  <Stokes shift, 1000/cm>
0.1916

>  <C>
-0.5359

>  <C standard error>
0.0386

>  <D>
-1.0922

>  <D standard error>
1.2817

>  <Abs Adj. R-Square>
0.9551

>  <E>
-0.4641

>  <E standard error>
0.0386

>  <F>
1.0922

>  <F standard error>
1.2817

>  <Em Adj. R-Square>
0.9409

>  <A>
-0.0717

>  <B>
-2.1843

>  <E/C>
0.8662

$$$$

  Mrv2104 11282213542D          

 45 51  0  0  0  0            999 V2000
    4.7881   -1.7932    0.0000 C   0  0  0  0  0  0  0  0  0  0  0  0
    4.5331   -1.0086    0.0000 C   0  0  0  0  0  0  0  0  0  0  0  0
    5.0181   -0.3412    0.0000 C   0  0  0  0  0  0  0  0  0  0  0  0
    5.8385   -0.2549    0.0000 C   0  0  0  0  0  0  0  0  0  0  0  0
    6.1741    0.4987    0.0000 C   0  0  0  0  0  0  0  0  0  0  0  0
    5.6892    1.1662    0.0000 C   0  0  0  0  0  0  0  0  0  0  0  0
    4.8687    1.0799    0.0000 C   0  0  0  0  0  0  0  0  0  0  0  0
    4.5331    0.3263    0.0000 C   0  0  0  0  0  0  0  0  0  0  0  0
    3.7485    0.0713    0.0000 C   0  0  0  0  0  0  0  0  0  0  0  0
    3.7485   -0.7537    0.0000 N   0  0  0  0  0  0  0  0  0  0  0  0
    3.0340   -1.1662    0.0000 B   0  5  0  0  0  0  0  0  0  0  0  0
    3.5643   -1.7982    0.0000 F   0  0  0  0  0  0  0  0  0  0  0  0
    2.5037   -1.7982    0.0000 F   0  0  0  0  0  0  0  0  0  0  0  0
    2.3196   -0.7537    0.0000 N   0  3  0  0  0  0  0  0  0  0  0  0
    1.5350   -1.0086    0.0000 C   0  0  0  0  0  0  0  0  0  0  0  0
    1.2800   -1.7932    0.0000 C   0  0  0  0  0  0  0  0  0  0  0  0
    1.0500   -0.3412    0.0000 C   0  0  0  0  0  0  0  0  0  0  0  0
    0.2295   -0.2549    0.0000 C   0  0  0  0  0  0  0  0  0  0  0  0
   -0.1060    0.4987    0.0000 C   0  0  0  0  0  0  0  0  0  0  0  0
    0.3789    1.1662    0.0000 C   0  0  0  0  0  0  0  0  0  0  0  0
    1.1994    1.0799    0.0000 C   0  0  0  0  0  0  0  0  0  0  0  0
    1.5350    0.3263    0.0000 C   0  0  0  0  0  0  0  0  0  0  0  0
    2.3196    0.0713    0.0000 C   0  0  0  0  0  0  0  0  0  0  0  0
    3.0340    0.4838    0.0000 C   0  0  0  0  0  0  0  0  0  0  0  0
    3.0340    1.3088    0.0000 C   0  0  0  0  0  0  0  0  0  0  0  0
    2.3196    1.7213    0.0000 C   0  0  0  0  0  0  0  0  0  0  0  0
    2.3196    2.5463    0.0000 C   0  0  0  0  0  0  0  0  0  0  0  0
    3.0340    2.9588    0.0000 C   0  0  0  0  0  0  0  0  0  0  0  0
    3.7485    2.5463    0.0000 C   0  0  0  0  0  0  0  0  0  0  0  0
    3.7485    1.7213    0.0000 C   0  0  0  0  0  0  0  0  0  0  0  0
    3.0340    3.7838    0.0000 N   0  0  0  0  0  0  0  0  0  0  0  0
    3.7877    3.4483    0.0000 C   0  0  0  0  0  0  0  0  0  0  0  0
    4.4552    3.9332    0.0000 C   0  0  0  0  0  0  0  0  0  0  0  0
    4.3689    4.7537    0.0000 O   0  0  0  0  0  0  0  0  0  0  0  0
    4.9210    5.3668    0.0000 C   0  0  0  0  0  0  0  0  0  0  0  0
    4.6660    6.1514    0.0000 C   0  0  0  0  0  0  0  0  0  0  0  0
    3.8590    6.3229    0.0000 O   0  0  0  0  0  0  0  0  0  0  0  0
    3.4465    7.0374    0.0000 C   0  0  0  0  0  0  0  0  0  0  0  0
    2.6215    7.0374    0.0000 C   0  0  0  0  0  0  0  0  0  0  0  0
    2.2090    6.3229    0.0000 O   0  0  0  0  0  0  0  0  0  0  0  0
    1.4021    6.1514    0.0000 C   0  0  0  0  0  0  0  0  0  0  0  0
    1.1471    5.3668    0.0000 C   0  0  0  0  0  0  0  0  0  0  0  0
    1.6992    4.7537    0.0000 O   0  0  0  0  0  0  0  0  0  0  0  0
    1.6129    3.9332    0.0000 C   0  0  0  0  0  0  0  0  0  0  0  0
    2.2804    3.4483    0.0000 C   0  0  0  0  0  0  0  0  0  0  0  0
  1  2  1  0  0  0  0
  2  3  2  0  0  0  0
  3  4  1  0  0  0  0
  4  5  2  0  0  0  0
  5  6  1  0  0  0  0
  6  7  2  0  0  0  0
  7  8  1  0  0  0  0
  3  8  1  0  0  0  0
  8  9  2  0  0  0  0
  9 10  1  0  0  0  0
  2 10  1  0  0  0  0
 10 11  1  0  0  0  0
 11 12  1  0  0  0  0
 11 13  1  0  0  0  0
 11 14  1  0  0  0  0
 14 15  2  0  0  0  0
 15 16  1  0  0  0  0
 15 17  1  0  0  0  0
 17 18  2  0  0  0  0
 18 19  1  0  0  0  0
 19 20  2  0  0  0  0
 20 21  1  0  0  0  0
 21 22  2  0  0  0  0
 17 22  1  0  0  0  0
 22 23  1  0  0  0  0
 14 23  1  0  0  0  0
 23 24  2  0  0  0  0
  9 24  1  0  0  0  0
 24 25  1  0  0  0  0
 25 26  2  0  0  0  0
 26 27  1  0  0  0  0
 27 28  2  0  0  0  0
 28 29  1  0  0  0  0
 29 30  2  0  0  0  0
 25 30  1  0  0  0  0
 28 31  1  0  0  0  0
 31 32  1  0  0  0  0
 32 33  1  0  0  0  0
 33 34  1  0  0  0  0
 34 35  1  0  0  0  0
 35 36  1  0  0  0  0
 36 37  1  0  0  0  0
 37 38  1  0  0  0  0
 38 39  1  0  0  0  0
 39 40  1  0  0  0  0
 40 41  1  0  0  0  0
 41 42  1  0  0  0  0
 42 43  1  0  0  0  0
 43 44  1  0  0  0  0
 44 45  1  0  0  0  0
 31 45  1  0  0  0  0
M  CHG  2  11  -1  14   1
M  END
>  <Author+ID>
2004 Shen-4c

>  <DOI>
10.1002/chem.200400173

>  <BODIPY SMILES>
CC1=C2C=CC=CC2=C2N1[B-](F)(F)[N+]1=C(C)C3=CC=CC=C3C1=C2C1=CC=C(C=C1)N1CCOCCOCCOCCOCC1

>  <Solvent SMILES>
O=C1CCCCC1

>  <Solvent, IUPAC name>
cyclohexanone

>  <Absorption maxima, nm>
603

>  <Emission maxima, nm>
610

>  <Stokes shift, nm>
7

>  <Quantum Yield>
0.74

>  <-(Abssprption maxima+Emission maxima), 1000/cm>
-32.9772

>  <Absorption maxima, 1000/cm>
16.5837

>  <Emission maxima, 1000/cm>
16.3934

>  <Stokes shift, 1000/cm>
0.1903

>  <C>
-0.5359

>  <C standard error>
0.0386

>  <D>
-1.0922

>  <D standard error>
1.2817

>  <Abs Adj. R-Square>
0.9551

>  <E>
-0.4641

>  <E standard error>
0.0386

>  <F>
1.0922

>  <F standard error>
1.2817

>  <Em Adj. R-Square>
0.9409

>  <A>
-0.0717

>  <B>
-2.1843

>  <E/C>
0.8662

$$$$

  Mrv2104 11282213542D          

 45 51  0  0  0  0            999 V2000
    4.7881   -1.7932    0.0000 C   0  0  0  0  0  0  0  0  0  0  0  0
    4.5331   -1.0086    0.0000 C   0  0  0  0  0  0  0  0  0  0  0  0
    5.0181   -0.3412    0.0000 C   0  0  0  0  0  0  0  0  0  0  0  0
    5.8385   -0.2549    0.0000 C   0  0  0  0  0  0  0  0  0  0  0  0
    6.1741    0.4987    0.0000 C   0  0  0  0  0  0  0  0  0  0  0  0
    5.6892    1.1662    0.0000 C   0  0  0  0  0  0  0  0  0  0  0  0
    4.8687    1.0799    0.0000 C   0  0  0  0  0  0  0  0  0  0  0  0
    4.5331    0.3263    0.0000 C   0  0  0  0  0  0  0  0  0  0  0  0
    3.7485    0.0713    0.0000 C   0  0  0  0  0  0  0  0  0  0  0  0
    3.7485   -0.7537    0.0000 N   0  0  0  0  0  0  0  0  0  0  0  0
    3.0340   -1.1662    0.0000 B   0  5  0  0  0  0  0  0  0  0  0  0
    3.5643   -1.7982    0.0000 F   0  0  0  0  0  0  0  0  0  0  0  0
    2.5037   -1.7982    0.0000 F   0  0  0  0  0  0  0  0  0  0  0  0
    2.3196   -0.7537    0.0000 N   0  3  0  0  0  0  0  0  0  0  0  0
    1.5350   -1.0086    0.0000 C   0  0  0  0  0  0  0  0  0  0  0  0
    1.2800   -1.7932    0.0000 C   0  0  0  0  0  0  0  0  0  0  0  0
    1.0500   -0.3412    0.0000 C   0  0  0  0  0  0  0  0  0  0  0  0
    0.2295   -0.2549    0.0000 C   0  0  0  0  0  0  0  0  0  0  0  0
   -0.1060    0.4987    0.0000 C   0  0  0  0  0  0  0  0  0  0  0  0
    0.3789    1.1662    0.0000 C   0  0  0  0  0  0  0  0  0  0  0  0
    1.1994    1.0799    0.0000 C   0  0  0  0  0  0  0  0  0  0  0  0
    1.5350    0.3263    0.0000 C   0  0  0  0  0  0  0  0  0  0  0  0
    2.3196    0.0713    0.0000 C   0  0  0  0  0  0  0  0  0  0  0  0
    3.0340    0.4838    0.0000 C   0  0  0  0  0  0  0  0  0  0  0  0
    3.0340    1.3088    0.0000 C   0  0  0  0  0  0  0  0  0  0  0  0
    2.3196    1.7213    0.0000 C   0  0  0  0  0  0  0  0  0  0  0  0
    2.3196    2.5463    0.0000 C   0  0  0  0  0  0  0  0  0  0  0  0
    3.0340    2.9588    0.0000 C   0  0  0  0  0  0  0  0  0  0  0  0
    3.7485    2.5463    0.0000 C   0  0  0  0  0  0  0  0  0  0  0  0
    3.7485    1.7213    0.0000 C   0  0  0  0  0  0  0  0  0  0  0  0
    3.0340    3.7838    0.0000 N   0  0  0  0  0  0  0  0  0  0  0  0
    3.7877    3.4483    0.0000 C   0  0  0  0  0  0  0  0  0  0  0  0
    4.4552    3.9332    0.0000 C   0  0  0  0  0  0  0  0  0  0  0  0
    4.3689    4.7537    0.0000 O   0  0  0  0  0  0  0  0  0  0  0  0
    4.9210    5.3668    0.0000 C   0  0  0  0  0  0  0  0  0  0  0  0
    4.6660    6.1514    0.0000 C   0  0  0  0  0  0  0  0  0  0  0  0
    3.8590    6.3229    0.0000 O   0  0  0  0  0  0  0  0  0  0  0  0
    3.4465    7.0374    0.0000 C   0  0  0  0  0  0  0  0  0  0  0  0
    2.6215    7.0374    0.0000 C   0  0  0  0  0  0  0  0  0  0  0  0
    2.2090    6.3229    0.0000 O   0  0  0  0  0  0  0  0  0  0  0  0
    1.4021    6.1514    0.0000 C   0  0  0  0  0  0  0  0  0  0  0  0
    1.1471    5.3668    0.0000 C   0  0  0  0  0  0  0  0  0  0  0  0
    1.6992    4.7537    0.0000 O   0  0  0  0  0  0  0  0  0  0  0  0
    1.6129    3.9332    0.0000 C   0  0  0  0  0  0  0  0  0  0  0  0
    2.2804    3.4483    0.0000 C   0  0  0  0  0  0  0  0  0  0  0  0
  1  2  1  0  0  0  0
  2  3  2  0  0  0  0
  3  4  1  0  0  0  0
  4  5  2  0  0  0  0
  5  6  1  0  0  0  0
  6  7  2  0  0  0  0
  7  8  1  0  0  0  0
  3  8  1  0  0  0  0
  8  9  2  0  0  0  0
  9 10  1  0  0  0  0
  2 10  1  0  0  0  0
 10 11  1  0  0  0  0
 11 12  1  0  0  0  0
 11 13  1  0  0  0  0
 11 14  1  0  0  0  0
 14 15  2  0  0  0  0
 15 16  1  0  0  0  0
 15 17  1  0  0  0  0
 17 18  2  0  0  0  0
 18 19  1  0  0  0  0
 19 20  2  0  0  0  0
 20 21  1  0  0  0  0
 21 22  2  0  0  0  0
 17 22  1  0  0  0  0
 22 23  1  0  0  0  0
 14 23  1  0  0  0  0
 23 24  2  0  0  0  0
  9 24  1  0  0  0  0
 24 25  1  0  0  0  0
 25 26  2  0  0  0  0
 26 27  1  0  0  0  0
 27 28  2  0  0  0  0
 28 29  1  0  0  0  0
 29 30  2  0  0  0  0
 25 30  1  0  0  0  0
 28 31  1  0  0  0  0
 31 32  1  0  0  0  0
 32 33  1  0  0  0  0
 33 34  1  0  0  0  0
 34 35  1  0  0  0  0
 35 36  1  0  0  0  0
 36 37  1  0  0  0  0
 37 38  1  0  0  0  0
 38 39  1  0  0  0  0
 39 40  1  0  0  0  0
 40 41  1  0  0  0  0
 41 42  1  0  0  0  0
 42 43  1  0  0  0  0
 43 44  1  0  0  0  0
 44 45  1  0  0  0  0
 31 45  1  0  0  0  0
M  CHG  2  11  -1  14   1
M  END
>  <Author+ID>
2004 Shen-4c

>  <DOI>
10.1002/chem.200400173

>  <BODIPY SMILES>
CC1=C2C=CC=CC2=C2N1[B-](F)(F)[N+]1=C(C)C3=CC=CC=C3C1=C2C1=CC=C(C=C1)N1CCOCCOCCOCCOCC1

>  <Solvent SMILES>
CC(C)=O

>  <Solvent, IUPAC name>
propan-2-one

>  <Absorption maxima, nm>
598

>  <Emission maxima, nm>
606

>  <Stokes shift, nm>
8

>  <Quantum Yield>
0.44

>  <-(Abssprption maxima+Emission maxima), 1000/cm>
-33.2241

>  <Absorption maxima, 1000/cm>
16.7224

>  <Emission maxima, 1000/cm>
16.5017

>  <Stokes shift, 1000/cm>
0.2208

>  <C>
-0.5359

>  <C standard error>
0.0386

>  <D>
-1.0922

>  <D standard error>
1.2817

>  <Abs Adj. R-Square>
0.9551

>  <E>
-0.4641

>  <E standard error>
0.0386

>  <F>
1.0922

>  <F standard error>
1.2817

>  <Em Adj. R-Square>
0.9409

>  <A>
-0.0717

>  <B>
-2.1843

>  <E/C>
0.8662

$$$$

  Mrv2104 11282213542D          

 45 51  0  0  0  0            999 V2000
    4.7881   -1.7932    0.0000 C   0  0  0  0  0  0  0  0  0  0  0  0
    4.5331   -1.0086    0.0000 C   0  0  0  0  0  0  0  0  0  0  0  0
    5.0181   -0.3412    0.0000 C   0  0  0  0  0  0  0  0  0  0  0  0
    5.8385   -0.2549    0.0000 C   0  0  0  0  0  0  0  0  0  0  0  0
    6.1741    0.4987    0.0000 C   0  0  0  0  0  0  0  0  0  0  0  0
    5.6892    1.1662    0.0000 C   0  0  0  0  0  0  0  0  0  0  0  0
    4.8687    1.0799    0.0000 C   0  0  0  0  0  0  0  0  0  0  0  0
    4.5331    0.3263    0.0000 C   0  0  0  0  0  0  0  0  0  0  0  0
    3.7485    0.0713    0.0000 C   0  0  0  0  0  0  0  0  0  0  0  0
    3.7485   -0.7537    0.0000 N   0  0  0  0  0  0  0  0  0  0  0  0
    3.0340   -1.1662    0.0000 B   0  5  0  0  0  0  0  0  0  0  0  0
    3.5643   -1.7982    0.0000 F   0  0  0  0  0  0  0  0  0  0  0  0
    2.5037   -1.7982    0.0000 F   0  0  0  0  0  0  0  0  0  0  0  0
    2.3196   -0.7537    0.0000 N   0  3  0  0  0  0  0  0  0  0  0  0
    1.5350   -1.0086    0.0000 C   0  0  0  0  0  0  0  0  0  0  0  0
    1.2800   -1.7932    0.0000 C   0  0  0  0  0  0  0  0  0  0  0  0
    1.0500   -0.3412    0.0000 C   0  0  0  0  0  0  0  0  0  0  0  0
    0.2295   -0.2549    0.0000 C   0  0  0  0  0  0  0  0  0  0  0  0
   -0.1060    0.4987    0.0000 C   0  0  0  0  0  0  0  0  0  0  0  0
    0.3789    1.1662    0.0000 C   0  0  0  0  0  0  0  0  0  0  0  0
    1.1994    1.0799    0.0000 C   0  0  0  0  0  0  0  0  0  0  0  0
    1.5350    0.3263    0.0000 C   0  0  0  0  0  0  0  0  0  0  0  0
    2.3196    0.0713    0.0000 C   0  0  0  0  0  0  0  0  0  0  0  0
    3.0340    0.4838    0.0000 C   0  0  0  0  0  0  0  0  0  0  0  0
    3.0340    1.3088    0.0000 C   0  0  0  0  0  0  0  0  0  0  0  0
    2.3196    1.7213    0.0000 C   0  0  0  0  0  0  0  0  0  0  0  0
    2.3196    2.5463    0.0000 C   0  0  0  0  0  0  0  0  0  0  0  0
    3.0340    2.9588    0.0000 C   0  0  0  0  0  0  0  0  0  0  0  0
    3.7485    2.5463    0.0000 C   0  0  0  0  0  0  0  0  0  0  0  0
    3.7485    1.7213    0.0000 C   0  0  0  0  0  0  0  0  0  0  0  0
    3.0340    3.7838    0.0000 N   0  0  0  0  0  0  0  0  0  0  0  0
    3.7877    3.4483    0.0000 C   0  0  0  0  0  0  0  0  0  0  0  0
    4.4552    3.9332    0.0000 C   0  0  0  0  0  0  0  0  0  0  0  0
    4.3689    4.7537    0.0000 O   0  0  0  0  0  0  0  0  0  0  0  0
    4.9210    5.3668    0.0000 C   0  0  0  0  0  0  0  0  0  0  0  0
    4.6660    6.1514    0.0000 C   0  0  0  0  0  0  0  0  0  0  0  0
    3.8590    6.3229    0.0000 O   0  0  0  0  0  0  0  0  0  0  0  0
    3.4465    7.0374    0.0000 C   0  0  0  0  0  0  0  0  0  0  0  0
    2.6215    7.0374    0.0000 C   0  0  0  0  0  0  0  0  0  0  0  0
    2.2090    6.3229    0.0000 O   0  0  0  0  0  0  0  0  0  0  0  0
    1.4021    6.1514    0.0000 C   0  0  0  0  0  0  0  0  0  0  0  0
    1.1471    5.3668    0.0000 C   0  0  0  0  0  0  0  0  0  0  0  0
    1.6992    4.7537    0.0000 O   0  0  0  0  0  0  0  0  0  0  0  0
    1.6129    3.9332    0.0000 C   0  0  0  0  0  0  0  0  0  0  0  0
    2.2804    3.4483    0.0000 C   0  0  0  0  0  0  0  0  0  0  0  0
  1  2  1  0  0  0  0
  2  3  2  0  0  0  0
  3  4  1  0  0  0  0
  4  5  2  0  0  0  0
  5  6  1  0  0  0  0
  6  7  2  0  0  0  0
  7  8  1  0  0  0  0
  3  8  1  0  0  0  0
  8  9  2  0  0  0  0
  9 10  1  0  0  0  0
  2 10  1  0  0  0  0
 10 11  1  0  0  0  0
 11 12  1  0  0  0  0
 11 13  1  0  0  0  0
 11 14  1  0  0  0  0
 14 15  2  0  0  0  0
 15 16  1  0  0  0  0
 15 17  1  0  0  0  0
 17 18  2  0  0  0  0
 18 19  1  0  0  0  0
 19 20  2  0  0  0  0
 20 21  1  0  0  0  0
 21 22  2  0  0  0  0
 17 22  1  0  0  0  0
 22 23  1  0  0  0  0
 14 23  1  0  0  0  0
 23 24  2  0  0  0  0
  9 24  1  0  0  0  0
 24 25  1  0  0  0  0
 25 26  2  0  0  0  0
 26 27  1  0  0  0  0
 27 28  2  0  0  0  0
 28 29  1  0  0  0  0
 29 30  2  0  0  0  0
 25 30  1  0  0  0  0
 28 31  1  0  0  0  0
 31 32  1  0  0  0  0
 32 33  1  0  0  0  0
 33 34  1  0  0  0  0
 34 35  1  0  0  0  0
 35 36  1  0  0  0  0
 36 37  1  0  0  0  0
 37 38  1  0  0  0  0
 38 39  1  0  0  0  0
 39 40  1  0  0  0  0
 40 41  1  0  0  0  0
 41 42  1  0  0  0  0
 42 43  1  0  0  0  0
 43 44  1  0  0  0  0
 44 45  1  0  0  0  0
 31 45  1  0  0  0  0
M  CHG  2  11  -1  14   1
M  END
>  <Author+ID>
2004 Shen-4c

>  <DOI>
10.1002/chem.200400173

>  <BODIPY SMILES>
CC1=C2C=CC=CC2=C2N1[B-](F)(F)[N+]1=C(C)C3=CC=CC=C3C1=C2C1=CC=C(C=C1)N1CCOCCOCCOCCOCC1

>  <Solvent SMILES>
CCC#N

>  <Solvent, IUPAC name>
propanenitrile

>  <Absorption maxima, nm>
599

>  <Emission maxima, nm>
606

>  <Stokes shift, nm>
7

>  <Quantum Yield>
0.26

>  <-(Abssprption maxima+Emission maxima), 1000/cm>
-33.1961

>  <Absorption maxima, 1000/cm>
16.6945

>  <Emission maxima, 1000/cm>
16.5017

>  <Stokes shift, 1000/cm>
0.1928

>  <C>
-0.5359

>  <C standard error>
0.0386

>  <D>
-1.0922

>  <D standard error>
1.2817

>  <Abs Adj. R-Square>
0.9551

>  <E>
-0.4641

>  <E standard error>
0.0386

>  <F>
1.0922

>  <F standard error>
1.2817

>  <Em Adj. R-Square>
0.9409

>  <A>
-0.0717

>  <B>
-2.1843

>  <E/C>
0.8662

$$$$

  Mrv2104 11282213542D          

 45 51  0  0  0  0            999 V2000
    4.7881   -1.7932    0.0000 C   0  0  0  0  0  0  0  0  0  0  0  0
    4.5331   -1.0086    0.0000 C   0  0  0  0  0  0  0  0  0  0  0  0
    5.0181   -0.3412    0.0000 C   0  0  0  0  0  0  0  0  0  0  0  0
    5.8385   -0.2549    0.0000 C   0  0  0  0  0  0  0  0  0  0  0  0
    6.1741    0.4987    0.0000 C   0  0  0  0  0  0  0  0  0  0  0  0
    5.6892    1.1662    0.0000 C   0  0  0  0  0  0  0  0  0  0  0  0
    4.8687    1.0799    0.0000 C   0  0  0  0  0  0  0  0  0  0  0  0
    4.5331    0.3263    0.0000 C   0  0  0  0  0  0  0  0  0  0  0  0
    3.7485    0.0713    0.0000 C   0  0  0  0  0  0  0  0  0  0  0  0
    3.7485   -0.7537    0.0000 N   0  0  0  0  0  0  0  0  0  0  0  0
    3.0340   -1.1662    0.0000 B   0  5  0  0  0  0  0  0  0  0  0  0
    3.5643   -1.7982    0.0000 F   0  0  0  0  0  0  0  0  0  0  0  0
    2.5037   -1.7982    0.0000 F   0  0  0  0  0  0  0  0  0  0  0  0
    2.3196   -0.7537    0.0000 N   0  3  0  0  0  0  0  0  0  0  0  0
    1.5350   -1.0086    0.0000 C   0  0  0  0  0  0  0  0  0  0  0  0
    1.2800   -1.7932    0.0000 C   0  0  0  0  0  0  0  0  0  0  0  0
    1.0500   -0.3412    0.0000 C   0  0  0  0  0  0  0  0  0  0  0  0
    0.2295   -0.2549    0.0000 C   0  0  0  0  0  0  0  0  0  0  0  0
   -0.1060    0.4987    0.0000 C   0  0  0  0  0  0  0  0  0  0  0  0
    0.3789    1.1662    0.0000 C   0  0  0  0  0  0  0  0  0  0  0  0
    1.1994    1.0799    0.0000 C   0  0  0  0  0  0  0  0  0  0  0  0
    1.5350    0.3263    0.0000 C   0  0  0  0  0  0  0  0  0  0  0  0
    2.3196    0.0713    0.0000 C   0  0  0  0  0  0  0  0  0  0  0  0
    3.0340    0.4838    0.0000 C   0  0  0  0  0  0  0  0  0  0  0  0
    3.0340    1.3088    0.0000 C   0  0  0  0  0  0  0  0  0  0  0  0
    2.3196    1.7213    0.0000 C   0  0  0  0  0  0  0  0  0  0  0  0
    2.3196    2.5463    0.0000 C   0  0  0  0  0  0  0  0  0  0  0  0
    3.0340    2.9588    0.0000 C   0  0  0  0  0  0  0  0  0  0  0  0
    3.7485    2.5463    0.0000 C   0  0  0  0  0  0  0  0  0  0  0  0
    3.7485    1.7213    0.0000 C   0  0  0  0  0  0  0  0  0  0  0  0
    3.0340    3.7838    0.0000 N   0  0  0  0  0  0  0  0  0  0  0  0
    3.7877    3.4483    0.0000 C   0  0  0  0  0  0  0  0  0  0  0  0
    4.4552    3.9332    0.0000 C   0  0  0  0  0  0  0  0  0  0  0  0
    4.3689    4.7537    0.0000 O   0  0  0  0  0  0  0  0  0  0  0  0
    4.9210    5.3668    0.0000 C   0  0  0  0  0  0  0  0  0  0  0  0
    4.6660    6.1514    0.0000 C   0  0  0  0  0  0  0  0  0  0  0  0
    3.8590    6.3229    0.0000 O   0  0  0  0  0  0  0  0  0  0  0  0
    3.4465    7.0374    0.0000 C   0  0  0  0  0  0  0  0  0  0  0  0
    2.6215    7.0374    0.0000 C   0  0  0  0  0  0  0  0  0  0  0  0
    2.2090    6.3229    0.0000 O   0  0  0  0  0  0  0  0  0  0  0  0
    1.4021    6.1514    0.0000 C   0  0  0  0  0  0  0  0  0  0  0  0
    1.1471    5.3668    0.0000 C   0  0  0  0  0  0  0  0  0  0  0  0
    1.6992    4.7537    0.0000 O   0  0  0  0  0  0  0  0  0  0  0  0
    1.6129    3.9332    0.0000 C   0  0  0  0  0  0  0  0  0  0  0  0
    2.2804    3.4483    0.0000 C   0  0  0  0  0  0  0  0  0  0  0  0
  1  2  1  0  0  0  0
  2  3  2  0  0  0  0
  3  4  1  0  0  0  0
  4  5  2  0  0  0  0
  5  6  1  0  0  0  0
  6  7  2  0  0  0  0
  7  8  1  0  0  0  0
  3  8  1  0  0  0  0
  8  9  2  0  0  0  0
  9 10  1  0  0  0  0
  2 10  1  0  0  0  0
 10 11  1  0  0  0  0
 11 12  1  0  0  0  0
 11 13  1  0  0  0  0
 11 14  1  0  0  0  0
 14 15  2  0  0  0  0
 15 16  1  0  0  0  0
 15 17  1  0  0  0  0
 17 18  2  0  0  0  0
 18 19  1  0  0  0  0
 19 20  2  0  0  0  0
 20 21  1  0  0  0  0
 21 22  2  0  0  0  0
 17 22  1  0  0  0  0
 22 23  1  0  0  0  0
 14 23  1  0  0  0  0
 23 24  2  0  0  0  0
  9 24  1  0  0  0  0
 24 25  1  0  0  0  0
 25 26  2  0  0  0  0
 26 27  1  0  0  0  0
 27 28  2  0  0  0  0
 28 29  1  0  0  0  0
 29 30  2  0  0  0  0
 25 30  1  0  0  0  0
 28 31  1  0  0  0  0
 31 32  1  0  0  0  0
 32 33  1  0  0  0  0
 33 34  1  0  0  0  0
 34 35  1  0  0  0  0
 35 36  1  0  0  0  0
 36 37  1  0  0  0  0
 37 38  1  0  0  0  0
 38 39  1  0  0  0  0
 39 40  1  0  0  0  0
 40 41  1  0  0  0  0
 41 42  1  0  0  0  0
 42 43  1  0  0  0  0
 43 44  1  0  0  0  0
 44 45  1  0  0  0  0
 31 45  1  0  0  0  0
M  CHG  2  11  -1  14   1
M  END
>  <Author+ID>
2004 Shen-4c

>  <DOI>
10.1002/chem.200400173

>  <BODIPY SMILES>
CC1=C2C=CC=CC2=C2N1[B-](F)(F)[N+]1=C(C)C3=CC=CC=C3C1=C2C1=CC=C(C=C1)N1CCOCCOCCOCCOCC1

>  <Solvent SMILES>
CC#N

>  <Solvent, IUPAC name>
acetonitrile

>  <Absorption maxima, nm>
598

>  <Emission maxima, nm>
606

>  <Stokes shift, nm>
8

>  <Quantum Yield>
0.093

>  <-(Abssprption maxima+Emission maxima), 1000/cm>
-33.2241

>  <Absorption maxima, 1000/cm>
16.7224

>  <Emission maxima, 1000/cm>
16.5017

>  <Stokes shift, 1000/cm>
0.2208

>  <C>
-0.5359

>  <C standard error>
0.0386

>  <D>
-1.0922

>  <D standard error>
1.2817

>  <Abs Adj. R-Square>
0.9551

>  <E>
-0.4641

>  <E standard error>
0.0386

>  <F>
1.0922

>  <F standard error>
1.2817

>  <Em Adj. R-Square>
0.9409

>  <A>
-0.0717

>  <B>
-2.1843

>  <E/C>
0.8662

$$$$

  Mrv2104 11282213542D          

 45 51  0  0  0  0            999 V2000
    4.7881   -1.7932    0.0000 C   0  0  0  0  0  0  0  0  0  0  0  0
    4.5331   -1.0086    0.0000 C   0  0  0  0  0  0  0  0  0  0  0  0
    5.0181   -0.3412    0.0000 C   0  0  0  0  0  0  0  0  0  0  0  0
    5.8385   -0.2549    0.0000 C   0  0  0  0  0  0  0  0  0  0  0  0
    6.1741    0.4987    0.0000 C   0  0  0  0  0  0  0  0  0  0  0  0
    5.6892    1.1662    0.0000 C   0  0  0  0  0  0  0  0  0  0  0  0
    4.8687    1.0799    0.0000 C   0  0  0  0  0  0  0  0  0  0  0  0
    4.5331    0.3263    0.0000 C   0  0  0  0  0  0  0  0  0  0  0  0
    3.7485    0.0713    0.0000 C   0  0  0  0  0  0  0  0  0  0  0  0
    3.7485   -0.7537    0.0000 N   0  0  0  0  0  0  0  0  0  0  0  0
    3.0340   -1.1662    0.0000 B   0  5  0  0  0  0  0  0  0  0  0  0
    3.5643   -1.7982    0.0000 F   0  0  0  0  0  0  0  0  0  0  0  0
    2.5037   -1.7982    0.0000 F   0  0  0  0  0  0  0  0  0  0  0  0
    2.3196   -0.7537    0.0000 N   0  3  0  0  0  0  0  0  0  0  0  0
    1.5350   -1.0086    0.0000 C   0  0  0  0  0  0  0  0  0  0  0  0
    1.2800   -1.7932    0.0000 C   0  0  0  0  0  0  0  0  0  0  0  0
    1.0500   -0.3412    0.0000 C   0  0  0  0  0  0  0  0  0  0  0  0
    0.2295   -0.2549    0.0000 C   0  0  0  0  0  0  0  0  0  0  0  0
   -0.1060    0.4987    0.0000 C   0  0  0  0  0  0  0  0  0  0  0  0
    0.3789    1.1662    0.0000 C   0  0  0  0  0  0  0  0  0  0  0  0
    1.1994    1.0799    0.0000 C   0  0  0  0  0  0  0  0  0  0  0  0
    1.5350    0.3263    0.0000 C   0  0  0  0  0  0  0  0  0  0  0  0
    2.3196    0.0713    0.0000 C   0  0  0  0  0  0  0  0  0  0  0  0
    3.0340    0.4838    0.0000 C   0  0  0  0  0  0  0  0  0  0  0  0
    3.0340    1.3088    0.0000 C   0  0  0  0  0  0  0  0  0  0  0  0
    2.3196    1.7213    0.0000 C   0  0  0  0  0  0  0  0  0  0  0  0
    2.3196    2.5463    0.0000 C   0  0  0  0  0  0  0  0  0  0  0  0
    3.0340    2.9588    0.0000 C   0  0  0  0  0  0  0  0  0  0  0  0
    3.7485    2.5463    0.0000 C   0  0  0  0  0  0  0  0  0  0  0  0
    3.7485    1.7213    0.0000 C   0  0  0  0  0  0  0  0  0  0  0  0
    3.0340    3.7838    0.0000 N   0  0  0  0  0  0  0  0  0  0  0  0
    3.7877    3.4483    0.0000 C   0  0  0  0  0  0  0  0  0  0  0  0
    4.4552    3.9332    0.0000 C   0  0  0  0  0  0  0  0  0  0  0  0
    4.3689    4.7537    0.0000 O   0  0  0  0  0  0  0  0  0  0  0  0
    4.9210    5.3668    0.0000 C   0  0  0  0  0  0  0  0  0  0  0  0
    4.6660    6.1514    0.0000 C   0  0  0  0  0  0  0  0  0  0  0  0
    3.8590    6.3229    0.0000 O   0  0  0  0  0  0  0  0  0  0  0  0
    3.4465    7.0374    0.0000 C   0  0  0  0  0  0  0  0  0  0  0  0
    2.6215    7.0374    0.0000 C   0  0  0  0  0  0  0  0  0  0  0  0
    2.2090    6.3229    0.0000 O   0  0  0  0  0  0  0  0  0  0  0  0
    1.4021    6.1514    0.0000 C   0  0  0  0  0  0  0  0  0  0  0  0
    1.1471    5.3668    0.0000 C   0  0  0  0  0  0  0  0  0  0  0  0
    1.6992    4.7537    0.0000 O   0  0  0  0  0  0  0  0  0  0  0  0
    1.6129    3.9332    0.0000 C   0  0  0  0  0  0  0  0  0  0  0  0
    2.2804    3.4483    0.0000 C   0  0  0  0  0  0  0  0  0  0  0  0
  1  2  1  0  0  0  0
  2  3  2  0  0  0  0
  3  4  1  0  0  0  0
  4  5  2  0  0  0  0
  5  6  1  0  0  0  0
  6  7  2  0  0  0  0
  7  8  1  0  0  0  0
  3  8  1  0  0  0  0
  8  9  2  0  0  0  0
  9 10  1  0  0  0  0
  2 10  1  0  0  0  0
 10 11  1  0  0  0  0
 11 12  1  0  0  0  0
 11 13  1  0  0  0  0
 11 14  1  0  0  0  0
 14 15  2  0  0  0  0
 15 16  1  0  0  0  0
 15 17  1  0  0  0  0
 17 18  2  0  0  0  0
 18 19  1  0  0  0  0
 19 20  2  0  0  0  0
 20 21  1  0  0  0  0
 21 22  2  0  0  0  0
 17 22  1  0  0  0  0
 22 23  1  0  0  0  0
 14 23  1  0  0  0  0
 23 24  2  0  0  0  0
  9 24  1  0  0  0  0
 24 25  1  0  0  0  0
 25 26  2  0  0  0  0
 26 27  1  0  0  0  0
 27 28  2  0  0  0  0
 28 29  1  0  0  0  0
 29 30  2  0  0  0  0
 25 30  1  0  0  0  0
 28 31  1  0  0  0  0
 31 32  1  0  0  0  0
 32 33  1  0  0  0  0
 33 34  1  0  0  0  0
 34 35  1  0  0  0  0
 35 36  1  0  0  0  0
 36 37  1  0  0  0  0
 37 38  1  0  0  0  0
 38 39  1  0  0  0  0
 39 40  1  0  0  0  0
 40 41  1  0  0  0  0
 41 42  1  0  0  0  0
 42 43  1  0  0  0  0
 43 44  1  0  0  0  0
 44 45  1  0  0  0  0
 31 45  1  0  0  0  0
M  CHG  2  11  -1  14   1
M  END
>  <Author+ID>
2004 Shen-4c

>  <DOI>
10.1002/chem.200400173

>  <BODIPY SMILES>
CC1=C2C=CC=CC2=C2N1[B-](F)(F)[N+]1=C(C)C3=CC=CC=C3C1=C2C1=CC=C(C=C1)N1CCOCCOCCOCCOCC1

>  <Solvent SMILES>
CO

>  <Solvent, IUPAC name>
methanol

>  <Absorption maxima, nm>
598

>  <Emission maxima, nm>
605

>  <Stokes shift, nm>
7

>  <Quantum Yield>
0.48

>  <-(Abssprption maxima+Emission maxima), 1000/cm>
-33.2513

>  <Absorption maxima, 1000/cm>
16.7224

>  <Emission maxima, 1000/cm>
16.5289

>  <Stokes shift, 1000/cm>
0.1935

>  <C>
-0.5359

>  <C standard error>
0.0386

>  <D>
-1.0922

>  <D standard error>
1.2817

>  <Abs Adj. R-Square>
0.9551

>  <E>
-0.4641

>  <E standard error>
0.0386

>  <F>
1.0922

>  <F standard error>
1.2817

>  <Em Adj. R-Square>
0.9409

>  <A>
-0.0717

>  <B>
-2.1843

>  <E/C>
0.8662

$$$$

  Mrv2104 11282213542D          

 51 57  0  0  0  0            999 V2000
    2.7110    5.9743    0.0000 F   0  0  0  0  0  0  0  0  0  0  0  0
    3.2413    5.3423    0.0000 B   0  5  0  0  0  0  0  0  0  0  0  0
    3.7716    5.9743    0.0000 F   0  0  0  0  0  0  0  0  0  0  0  0
    2.5269    4.9298    0.0000 N   0  0  0  0  0  0  0  0  0  0  0  0
    1.7423    5.1848    0.0000 C   0  0  0  0  0  0  0  0  0  0  0  0
    1.2573    4.5173    0.0000 C   0  0  0  0  0  0  0  0  0  0  0  0
    1.7423    3.8499    0.0000 C   0  0  0  0  0  0  0  0  0  0  0  0
    2.5269    4.1048    0.0000 C   0  0  0  0  0  0  0  0  0  0  0  0
    3.2413    3.6923    0.0000 C   0  0  0  0  0  0  0  0  0  0  0  0
    3.9558    4.1048    0.0000 C   0  0  0  0  0  0  0  0  0  0  0  0
    4.7404    3.8499    0.0000 C   0  0  0  0  0  0  0  0  0  0  0  0
    5.2254    4.5173    0.0000 C   0  0  0  0  0  0  0  0  0  0  0  0
    4.7404    5.1848    0.0000 C   0  0  0  0  0  0  0  0  0  0  0  0
    3.9558    4.9298    0.0000 N   0  3  0  0  0  0  0  0  0  0  0  0
    1.4873    5.9694    0.0000 C   0  0  0  0  0  0  0  0  0  0  0  0
    4.9954    5.9694    0.0000 C   0  0  0  0  0  0  0  0  0  0  0  0
    0.4368    4.4311    0.0000 C   0  0  0  0  0  0  0  0  0  0  0  0
    0.1013    3.6774    0.0000 C   0  0  0  0  0  0  0  0  0  0  0  0
    0.5862    3.0100    0.0000 C   0  0  0  0  0  0  0  0  0  0  0  0
    1.4067    3.0962    0.0000 C   0  0  0  0  0  0  0  0  0  0  0  0
    5.0760    3.0962    0.0000 C   0  0  0  0  0  0  0  0  0  0  0  0
    5.8965    3.0099    0.0000 C   0  0  0  0  0  0  0  0  0  0  0  0
    6.3814    3.6774    0.0000 C   0  0  0  0  0  0  0  0  0  0  0  0
    6.0458    4.4311    0.0000 C   0  0  0  0  0  0  0  0  0  0  0  0
    3.2413    2.8673    0.0000 C   0  0  0  0  0  0  0  0  0  0  0  0
    3.9558    2.4548    0.0000 C   0  0  0  0  0  0  0  0  0  0  0  0
    3.9558    1.6298    0.0000 C   0  0  0  0  0  0  0  0  0  0  0  0
    3.2413    1.2173    0.0000 C   0  0  0  0  0  0  0  0  0  0  0  0
    2.5269    1.6298    0.0000 C   0  0  0  0  0  0  0  0  0  0  0  0
    2.5269    2.4548    0.0000 C   0  0  0  0  0  0  0  0  0  0  0  0
    3.2413    0.3923    0.0000 O   0  0  0  0  0  0  0  0  0  0  0  0
    4.6703    1.2173    0.0000 O   0  0  0  0  0  0  0  0  0  0  0  0
    2.6282   -0.1597    0.0000 C   0  0  0  0  0  0  0  0  0  0  0  0
    2.7998   -0.9667    0.0000 C   0  0  0  0  0  0  0  0  0  0  0  0
    3.5844   -1.2216    0.0000 O   0  0  0  0  0  0  0  0  0  0  0  0
    3.9200   -1.9753    0.0000 C   0  0  0  0  0  0  0  0  0  0  0  0
    4.7404   -2.0615    0.0000 C   0  0  0  0  0  0  0  0  0  0  0  0
    5.2254   -1.3941    0.0000 O   0  0  0  0  0  0  0  0  0  0  0  0
    6.0458   -1.3079    0.0000 C   0  0  0  0  0  0  0  0  0  0  0  0
    6.3814   -0.5542    0.0000 C   0  0  0  0  0  0  0  0  0  0  0  0
    5.8965    0.1132    0.0000 O   0  0  0  0  0  0  0  0  0  0  0  0
    6.0680    0.9202    0.0000 C   0  0  0  0  0  0  0  0  0  0  0  0
    5.4549    1.4723    0.0000 C   0  0  0  0  0  0  0  0  0  0  0  0
    0.1283    5.5278    0.0000 C   0  0  0  0  0  0  0  0  0  0  0  0
    0.6803    6.1409    0.0000 O   0  0  0  0  0  0  0  0  0  0  0  0
   -0.6787    5.6993    0.0000 C   0  0  0  0  0  0  0  0  0  0  0  0
    2.0393    6.5825    0.0000 O   0  0  0  0  0  0  0  0  0  0  0  0
    3.6364    6.4109    0.0000 C   0  0  0  0  0  0  0  0  0  0  0  0
    4.4433    6.5825    0.0000 O   0  0  0  0  0  0  0  0  0  0  0  0
    3.0843    7.0240    0.0000 C   0  0  0  0  0  0  0  0  0  0  0  0
    5.8023    6.1409    0.0000 O   0  0  0  0  0  0  0  0  0  0  0  0
  1  2  1  0  0  0  0
  2  3  1  0  0  0  0
  2  4  1  0  0  0  0
  4  5  1  0  0  0  0
  7  8  2  0  0  0  0
  4  8  1  0  0  0  0
  8  9  1  0  0  0  0
  9 10  2  0  0  0  0
 10 11  1  0  0  0  0
 12 13  1  0  0  0  0
 13 14  2  0  0  0  0
  2 14  1  0  0  0  0
 10 14  1  0  0  0  0
  5  6  2  0  0  0  0
  5 15  1  0  0  0  0
 13 16  1  0  0  0  0
 17 18  2  0  0  0  0
 18 19  1  0  0  0  0
 19 20  2  0  0  0  0
  6 17  1  0  0  0  0
  7 20  1  0  0  0  0
  7  6  1  0  0  0  0
 21 22  1  0  0  0  0
 22 23  2  0  0  0  0
 23 24  1  0  0  0  0
 11 21  2  0  0  0  0
 12 24  2  0  0  0  0
 12 11  1  0  0  0  0
 26 27  1  0  0  0  0
 27 28  2  0  0  0  0
 28 29  1  0  0  0  0
 29 30  2  0  0  0  0
 25 26  2  0  0  0  0
 25 30  1  0  0  0  0
 28 31  1  0  0  0  0
 27 32  1  0  0  0  0
 31 33  1  0  0  0  0
 33 34  1  0  0  0  0
 34 35  1  0  0  0  0
 35 36  1  0  0  0  0
 36 37  1  0  0  0  0
 37 38  1  0  0  0  0
 38 39  1  0  0  0  0
 39 40  1  0  0  0  0
 40 41  1  0  0  0  0
 41 42  1  0  0  0  0
 42 43  1  0  0  0  0
 43 32  1  0  0  0  0
  9 25  1  0  0  0  0
 46 44  1  0  0  0  0
 44 45  1  0  0  0  0
 45 15  1  0  0  0  0
 15 47  2  0  0  0  0
 50 48  1  0  0  0  0
 48 49  1  0  0  0  0
 49 16  1  0  0  0  0
 16 51  2  0  0  0  0
M  CHG  2   2  -1  14   1
M  STY  2   1 SUP   2 SUP
M  SAL   1  5  15  44  45  46  47
M  SBL   1  1  15
M  SMT   1 COOEt
M  SAP   1  1  15   5  1
M  SAL   2  5  16  48  49  50  51
M  SBL   2  1  16
M  SMT   2 COOEt
M  SAP   2  1  16  13  1
M  END
>  <Author+ID>
2004 Shen-4e

>  <DOI>
10.1002/chem.200400173

>  <BODIPY SMILES>
CCOC(=O)C1=C2C=CC=CC2=C2N1[B-](F)(F)[N+]1=C(C(=O)OCC)C3=CC=CC=C3C1=C2C1=CC2=C(OCCOCCOCCOCCO2)C=C1

>  <Solvent SMILES>
CCCCCC

>  <Solvent, IUPAC name>
hexane

>  <Absorption maxima, nm>
638

>  <Emission maxima, nm>
655

>  <Stokes shift, nm>
17

>  <Quantum Yield>
0.35

>  <-(Abssprption maxima+Emission maxima), 1000/cm>
-30.9412

>  <Absorption maxima, 1000/cm>
15.6740

>  <Emission maxima, 1000/cm>
15.2672

>  <Stokes shift, 1000/cm>
0.4068

>  <C>
-0.3178

>  <C standard error>
0.2563

>  <D>
5.9305

>  <D standard error>
7.9225

>  <Abs Adj. R-Square>
0.0564

>  <E>
-0.6822

>  <E standard error>
0.2563

>  <F>
-5.9305

>  <F standard error>
7.9225

>  <Em Adj. R-Square>
0.4035

>  <A>
0.3644

>  <B>
11.8609

>  <E/C>
2.1466

$$$$

  Mrv2104 11282213542D          

 51 57  0  0  0  0            999 V2000
    2.7110    5.9743    0.0000 F   0  0  0  0  0  0  0  0  0  0  0  0
    3.2413    5.3423    0.0000 B   0  5  0  0  0  0  0  0  0  0  0  0
    3.7716    5.9743    0.0000 F   0  0  0  0  0  0  0  0  0  0  0  0
    2.5269    4.9298    0.0000 N   0  0  0  0  0  0  0  0  0  0  0  0
    1.7423    5.1848    0.0000 C   0  0  0  0  0  0  0  0  0  0  0  0
    1.2573    4.5173    0.0000 C   0  0  0  0  0  0  0  0  0  0  0  0
    1.7423    3.8499    0.0000 C   0  0  0  0  0  0  0  0  0  0  0  0
    2.5269    4.1048    0.0000 C   0  0  0  0  0  0  0  0  0  0  0  0
    3.2413    3.6923    0.0000 C   0  0  0  0  0  0  0  0  0  0  0  0
    3.9558    4.1048    0.0000 C   0  0  0  0  0  0  0  0  0  0  0  0
    4.7404    3.8499    0.0000 C   0  0  0  0  0  0  0  0  0  0  0  0
    5.2254    4.5173    0.0000 C   0  0  0  0  0  0  0  0  0  0  0  0
    4.7404    5.1848    0.0000 C   0  0  0  0  0  0  0  0  0  0  0  0
    3.9558    4.9298    0.0000 N   0  3  0  0  0  0  0  0  0  0  0  0
    1.4873    5.9694    0.0000 C   0  0  0  0  0  0  0  0  0  0  0  0
    4.9954    5.9694    0.0000 C   0  0  0  0  0  0  0  0  0  0  0  0
    0.4368    4.4311    0.0000 C   0  0  0  0  0  0  0  0  0  0  0  0
    0.1013    3.6774    0.0000 C   0  0  0  0  0  0  0  0  0  0  0  0
    0.5862    3.0100    0.0000 C   0  0  0  0  0  0  0  0  0  0  0  0
    1.4067    3.0962    0.0000 C   0  0  0  0  0  0  0  0  0  0  0  0
    5.0760    3.0962    0.0000 C   0  0  0  0  0  0  0  0  0  0  0  0
    5.8965    3.0099    0.0000 C   0  0  0  0  0  0  0  0  0  0  0  0
    6.3814    3.6774    0.0000 C   0  0  0  0  0  0  0  0  0  0  0  0
    6.0458    4.4311    0.0000 C   0  0  0  0  0  0  0  0  0  0  0  0
    3.2413    2.8673    0.0000 C   0  0  0  0  0  0  0  0  0  0  0  0
    3.9558    2.4548    0.0000 C   0  0  0  0  0  0  0  0  0  0  0  0
    3.9558    1.6298    0.0000 C   0  0  0  0  0  0  0  0  0  0  0  0
    3.2413    1.2173    0.0000 C   0  0  0  0  0  0  0  0  0  0  0  0
    2.5269    1.6298    0.0000 C   0  0  0  0  0  0  0  0  0  0  0  0
    2.5269    2.4548    0.0000 C   0  0  0  0  0  0  0  0  0  0  0  0
    3.2413    0.3923    0.0000 O   0  0  0  0  0  0  0  0  0  0  0  0
    4.6703    1.2173    0.0000 O   0  0  0  0  0  0  0  0  0  0  0  0
    2.6282   -0.1597    0.0000 C   0  0  0  0  0  0  0  0  0  0  0  0
    2.7998   -0.9667    0.0000 C   0  0  0  0  0  0  0  0  0  0  0  0
    3.5844   -1.2216    0.0000 O   0  0  0  0  0  0  0  0  0  0  0  0
    3.9200   -1.9753    0.0000 C   0  0  0  0  0  0  0  0  0  0  0  0
    4.7404   -2.0615    0.0000 C   0  0  0  0  0  0  0  0  0  0  0  0
    5.2254   -1.3941    0.0000 O   0  0  0  0  0  0  0  0  0  0  0  0
    6.0458   -1.3079    0.0000 C   0  0  0  0  0  0  0  0  0  0  0  0
    6.3814   -0.5542    0.0000 C   0  0  0  0  0  0  0  0  0  0  0  0
    5.8965    0.1132    0.0000 O   0  0  0  0  0  0  0  0  0  0  0  0
    6.0680    0.9202    0.0000 C   0  0  0  0  0  0  0  0  0  0  0  0
    5.4549    1.4723    0.0000 C   0  0  0  0  0  0  0  0  0  0  0  0
    0.1283    5.5278    0.0000 C   0  0  0  0  0  0  0  0  0  0  0  0
    0.6803    6.1409    0.0000 O   0  0  0  0  0  0  0  0  0  0  0  0
   -0.6787    5.6993    0.0000 C   0  0  0  0  0  0  0  0  0  0  0  0
    2.0393    6.5825    0.0000 O   0  0  0  0  0  0  0  0  0  0  0  0
    3.6364    6.4109    0.0000 C   0  0  0  0  0  0  0  0  0  0  0  0
    4.4433    6.5825    0.0000 O   0  0  0  0  0  0  0  0  0  0  0  0
    3.0843    7.0240    0.0000 C   0  0  0  0  0  0  0  0  0  0  0  0
    5.8023    6.1409    0.0000 O   0  0  0  0  0  0  0  0  0  0  0  0
  1  2  1  0  0  0  0
  2  3  1  0  0  0  0
  2  4  1  0  0  0  0
  4  5  1  0  0  0  0
  7  8  2  0  0  0  0
  4  8  1  0  0  0  0
  8  9  1  0  0  0  0
  9 10  2  0  0  0  0
 10 11  1  0  0  0  0
 12 13  1  0  0  0  0
 13 14  2  0  0  0  0
  2 14  1  0  0  0  0
 10 14  1  0  0  0  0
  5  6  2  0  0  0  0
  5 15  1  0  0  0  0
 13 16  1  0  0  0  0
 17 18  2  0  0  0  0
 18 19  1  0  0  0  0
 19 20  2  0  0  0  0
  6 17  1  0  0  0  0
  7 20  1  0  0  0  0
  7  6  1  0  0  0  0
 21 22  1  0  0  0  0
 22 23  2  0  0  0  0
 23 24  1  0  0  0  0
 11 21  2  0  0  0  0
 12 24  2  0  0  0  0
 12 11  1  0  0  0  0
 26 27  1  0  0  0  0
 27 28  2  0  0  0  0
 28 29  1  0  0  0  0
 29 30  2  0  0  0  0
 25 26  2  0  0  0  0
 25 30  1  0  0  0  0
 28 31  1  0  0  0  0
 27 32  1  0  0  0  0
 31 33  1  0  0  0  0
 33 34  1  0  0  0  0
 34 35  1  0  0  0  0
 35 36  1  0  0  0  0
 36 37  1  0  0  0  0
 37 38  1  0  0  0  0
 38 39  1  0  0  0  0
 39 40  1  0  0  0  0
 40 41  1  0  0  0  0
 41 42  1  0  0  0  0
 42 43  1  0  0  0  0
 43 32  1  0  0  0  0
  9 25  1  0  0  0  0
 46 44  1  0  0  0  0
 44 45  1  0  0  0  0
 45 15  1  0  0  0  0
 15 47  2  0  0  0  0
 50 48  1  0  0  0  0
 48 49  1  0  0  0  0
 49 16  1  0  0  0  0
 16 51  2  0  0  0  0
M  CHG  2   2  -1  14   1
M  STY  2   1 SUP   2 SUP
M  SAL   1  5  15  44  45  46  47
M  SBL   1  1  15
M  SMT   1 COOEt
M  SAP   1  1  15   5  1
M  SAL   2  5  16  48  49  50  51
M  SBL   2  1  16
M  SMT   2 COOEt
M  SAP   2  1  16  13  1
M  END
>  <Author+ID>
2004 Shen-4e

>  <DOI>
10.1002/chem.200400173

>  <BODIPY SMILES>
CCOC(=O)C1=C2C=CC=CC2=C2N1[B-](F)(F)[N+]1=C(C(=O)OCC)C3=CC=CC=C3C1=C2C1=CC2=C(OCCOCCOCCOCCO2)C=C1

>  <Solvent SMILES>
CCCCOCCCC

>  <Solvent, IUPAC name>
1-butoxybutane

>  <Absorption maxima, nm>
637

>  <Emission maxima, nm>
658

>  <Stokes shift, nm>
21

>  <Quantum Yield>
0.4

>  <-(Abssprption maxima+Emission maxima), 1000/cm>
-30.8962

>  <Absorption maxima, 1000/cm>
15.6986

>  <Emission maxima, 1000/cm>
15.1976

>  <Stokes shift, 1000/cm>
0.5010

>  <C>
-0.3178

>  <C standard error>
0.2563

>  <D>
5.9305

>  <D standard error>
7.9225

>  <Abs Adj. R-Square>
0.0564

>  <E>
-0.6822

>  <E standard error>
0.2563

>  <F>
-5.9305

>  <F standard error>
7.9225

>  <Em Adj. R-Square>
0.4035

>  <A>
0.3644

>  <B>
11.8609

>  <E/C>
2.1466

$$$$

  Mrv2104 11282213542D          

 51 57  0  0  0  0            999 V2000
    2.7110    5.9743    0.0000 F   0  0  0  0  0  0  0  0  0  0  0  0
    3.2413    5.3423    0.0000 B   0  5  0  0  0  0  0  0  0  0  0  0
    3.7716    5.9743    0.0000 F   0  0  0  0  0  0  0  0  0  0  0  0
    2.5269    4.9298    0.0000 N   0  0  0  0  0  0  0  0  0  0  0  0
    1.7423    5.1848    0.0000 C   0  0  0  0  0  0  0  0  0  0  0  0
    1.2573    4.5173    0.0000 C   0  0  0  0  0  0  0  0  0  0  0  0
    1.7423    3.8499    0.0000 C   0  0  0  0  0  0  0  0  0  0  0  0
    2.5269    4.1048    0.0000 C   0  0  0  0  0  0  0  0  0  0  0  0
    3.2413    3.6923    0.0000 C   0  0  0  0  0  0  0  0  0  0  0  0
    3.9558    4.1048    0.0000 C   0  0  0  0  0  0  0  0  0  0  0  0
    4.7404    3.8499    0.0000 C   0  0  0  0  0  0  0  0  0  0  0  0
    5.2254    4.5173    0.0000 C   0  0  0  0  0  0  0  0  0  0  0  0
    4.7404    5.1848    0.0000 C   0  0  0  0  0  0  0  0  0  0  0  0
    3.9558    4.9298    0.0000 N   0  3  0  0  0  0  0  0  0  0  0  0
    1.4873    5.9694    0.0000 C   0  0  0  0  0  0  0  0  0  0  0  0
    4.9954    5.9694    0.0000 C   0  0  0  0  0  0  0  0  0  0  0  0
    0.4368    4.4311    0.0000 C   0  0  0  0  0  0  0  0  0  0  0  0
    0.1013    3.6774    0.0000 C   0  0  0  0  0  0  0  0  0  0  0  0
    0.5862    3.0100    0.0000 C   0  0  0  0  0  0  0  0  0  0  0  0
    1.4067    3.0962    0.0000 C   0  0  0  0  0  0  0  0  0  0  0  0
    5.0760    3.0962    0.0000 C   0  0  0  0  0  0  0  0  0  0  0  0
    5.8965    3.0099    0.0000 C   0  0  0  0  0  0  0  0  0  0  0  0
    6.3814    3.6774    0.0000 C   0  0  0  0  0  0  0  0  0  0  0  0
    6.0458    4.4311    0.0000 C   0  0  0  0  0  0  0  0  0  0  0  0
    3.2413    2.8673    0.0000 C   0  0  0  0  0  0  0  0  0  0  0  0
    3.9558    2.4548    0.0000 C   0  0  0  0  0  0  0  0  0  0  0  0
    3.9558    1.6298    0.0000 C   0  0  0  0  0  0  0  0  0  0  0  0
    3.2413    1.2173    0.0000 C   0  0  0  0  0  0  0  0  0  0  0  0
    2.5269    1.6298    0.0000 C   0  0  0  0  0  0  0  0  0  0  0  0
    2.5269    2.4548    0.0000 C   0  0  0  0  0  0  0  0  0  0  0  0
    3.2413    0.3923    0.0000 O   0  0  0  0  0  0  0  0  0  0  0  0
    4.6703    1.2173    0.0000 O   0  0  0  0  0  0  0  0  0  0  0  0
    2.6282   -0.1597    0.0000 C   0  0  0  0  0  0  0  0  0  0  0  0
    2.7998   -0.9667    0.0000 C   0  0  0  0  0  0  0  0  0  0  0  0
    3.5844   -1.2216    0.0000 O   0  0  0  0  0  0  0  0  0  0  0  0
    3.9200   -1.9753    0.0000 C   0  0  0  0  0  0  0  0  0  0  0  0
    4.7404   -2.0615    0.0000 C   0  0  0  0  0  0  0  0  0  0  0  0
    5.2254   -1.3941    0.0000 O   0  0  0  0  0  0  0  0  0  0  0  0
    6.0458   -1.3079    0.0000 C   0  0  0  0  0  0  0  0  0  0  0  0
    6.3814   -0.5542    0.0000 C   0  0  0  0  0  0  0  0  0  0  0  0
    5.8965    0.1132    0.0000 O   0  0  0  0  0  0  0  0  0  0  0  0
    6.0680    0.9202    0.0000 C   0  0  0  0  0  0  0  0  0  0  0  0
    5.4549    1.4723    0.0000 C   0  0  0  0  0  0  0  0  0  0  0  0
    0.1283    5.5278    0.0000 C   0  0  0  0  0  0  0  0  0  0  0  0
    0.6803    6.1409    0.0000 O   0  0  0  0  0  0  0  0  0  0  0  0
   -0.6787    5.6993    0.0000 C   0  0  0  0  0  0  0  0  0  0  0  0
    2.0393    6.5825    0.0000 O   0  0  0  0  0  0  0  0  0  0  0  0
    3.6364    6.4109    0.0000 C   0  0  0  0  0  0  0  0  0  0  0  0
    4.4433    6.5825    0.0000 O   0  0  0  0  0  0  0  0  0  0  0  0
    3.0843    7.0240    0.0000 C   0  0  0  0  0  0  0  0  0  0  0  0
    5.8023    6.1409    0.0000 O   0  0  0  0  0  0  0  0  0  0  0  0
  1  2  1  0  0  0  0
  2  3  1  0  0  0  0
  2  4  1  0  0  0  0
  4  5  1  0  0  0  0
  7  8  2  0  0  0  0
  4  8  1  0  0  0  0
  8  9  1  0  0  0  0
  9 10  2  0  0  0  0
 10 11  1  0  0  0  0
 12 13  1  0  0  0  0
 13 14  2  0  0  0  0
  2 14  1  0  0  0  0
 10 14  1  0  0  0  0
  5  6  2  0  0  0  0
  5 15  1  0  0  0  0
 13 16  1  0  0  0  0
 17 18  2  0  0  0  0
 18 19  1  0  0  0  0
 19 20  2  0  0  0  0
  6 17  1  0  0  0  0
  7 20  1  0  0  0  0
  7  6  1  0  0  0  0
 21 22  1  0  0  0  0
 22 23  2  0  0  0  0
 23 24  1  0  0  0  0
 11 21  2  0  0  0  0
 12 24  2  0  0  0  0
 12 11  1  0  0  0  0
 26 27  1  0  0  0  0
 27 28  2  0  0  0  0
 28 29  1  0  0  0  0
 29 30  2  0  0  0  0
 25 26  2  0  0  0  0
 25 30  1  0  0  0  0
 28 31  1  0  0  0  0
 27 32  1  0  0  0  0
 31 33  1  0  0  0  0
 33 34  1  0  0  0  0
 34 35  1  0  0  0  0
 35 36  1  0  0  0  0
 36 37  1  0  0  0  0
 37 38  1  0  0  0  0
 38 39  1  0  0  0  0
 39 40  1  0  0  0  0
 40 41  1  0  0  0  0
 41 42  1  0  0  0  0
 42 43  1  0  0  0  0
 43 32  1  0  0  0  0
  9 25  1  0  0  0  0
 46 44  1  0  0  0  0
 44 45  1  0  0  0  0
 45 15  1  0  0  0  0
 15 47  2  0  0  0  0
 50 48  1  0  0  0  0
 48 49  1  0  0  0  0
 49 16  1  0  0  0  0
 16 51  2  0  0  0  0
M  CHG  2   2  -1  14   1
M  STY  2   1 SUP   2 SUP
M  SAL   1  5  15  44  45  46  47
M  SBL   1  1  15
M  SMT   1 COOEt
M  SAP   1  1  15   5  1
M  SAL   2  5  16  48  49  50  51
M  SBL   2  1  16
M  SMT   2 COOEt
M  SAP   2  1  16  13  1
M  END
>  <Author+ID>
2004 Shen-4e

>  <DOI>
10.1002/chem.200400173

>  <BODIPY SMILES>
CCOC(=O)C1=C2C=CC=CC2=C2N1[B-](F)(F)[N+]1=C(C(=O)OCC)C3=CC=CC=C3C1=C2C1=CC2=C(OCCOCCOCCOCCO2)C=C1

>  <Solvent SMILES>
CCOCC

>  <Solvent, IUPAC name>
ethoxyethane

>  <Absorption maxima, nm>
634

>  <Emission maxima, nm>
656

>  <Stokes shift, nm>
22

>  <Quantum Yield>
0.45

>  <-(Abssprption maxima+Emission maxima), 1000/cm>
-31.0168

>  <Absorption maxima, 1000/cm>
15.7729

>  <Emission maxima, 1000/cm>
15.2439

>  <Stokes shift, 1000/cm>
0.5290

>  <C>
-0.3178

>  <C standard error>
0.2563

>  <D>
5.9305

>  <D standard error>
7.9225

>  <Abs Adj. R-Square>
0.0564

>  <E>
-0.6822

>  <E standard error>
0.2563

>  <F>
-5.9305

>  <F standard error>
7.9225

>  <Em Adj. R-Square>
0.4035

>  <A>
0.3644

>  <B>
11.8609

>  <E/C>
2.1466

$$$$

  Mrv2104 11282213542D          

 51 57  0  0  0  0            999 V2000
    2.7110    5.9743    0.0000 F   0  0  0  0  0  0  0  0  0  0  0  0
    3.2413    5.3423    0.0000 B   0  5  0  0  0  0  0  0  0  0  0  0
    3.7716    5.9743    0.0000 F   0  0  0  0  0  0  0  0  0  0  0  0
    2.5269    4.9298    0.0000 N   0  0  0  0  0  0  0  0  0  0  0  0
    1.7423    5.1848    0.0000 C   0  0  0  0  0  0  0  0  0  0  0  0
    1.2573    4.5173    0.0000 C   0  0  0  0  0  0  0  0  0  0  0  0
    1.7423    3.8499    0.0000 C   0  0  0  0  0  0  0  0  0  0  0  0
    2.5269    4.1048    0.0000 C   0  0  0  0  0  0  0  0  0  0  0  0
    3.2413    3.6923    0.0000 C   0  0  0  0  0  0  0  0  0  0  0  0
    3.9558    4.1048    0.0000 C   0  0  0  0  0  0  0  0  0  0  0  0
    4.7404    3.8499    0.0000 C   0  0  0  0  0  0  0  0  0  0  0  0
    5.2254    4.5173    0.0000 C   0  0  0  0  0  0  0  0  0  0  0  0
    4.7404    5.1848    0.0000 C   0  0  0  0  0  0  0  0  0  0  0  0
    3.9558    4.9298    0.0000 N   0  3  0  0  0  0  0  0  0  0  0  0
    1.4873    5.9694    0.0000 C   0  0  0  0  0  0  0  0  0  0  0  0
    4.9954    5.9694    0.0000 C   0  0  0  0  0  0  0  0  0  0  0  0
    0.4368    4.4311    0.0000 C   0  0  0  0  0  0  0  0  0  0  0  0
    0.1013    3.6774    0.0000 C   0  0  0  0  0  0  0  0  0  0  0  0
    0.5862    3.0100    0.0000 C   0  0  0  0  0  0  0  0  0  0  0  0
    1.4067    3.0962    0.0000 C   0  0  0  0  0  0  0  0  0  0  0  0
    5.0760    3.0962    0.0000 C   0  0  0  0  0  0  0  0  0  0  0  0
    5.8965    3.0099    0.0000 C   0  0  0  0  0  0  0  0  0  0  0  0
    6.3814    3.6774    0.0000 C   0  0  0  0  0  0  0  0  0  0  0  0
    6.0458    4.4311    0.0000 C   0  0  0  0  0  0  0  0  0  0  0  0
    3.2413    2.8673    0.0000 C   0  0  0  0  0  0  0  0  0  0  0  0
    3.9558    2.4548    0.0000 C   0  0  0  0  0  0  0  0  0  0  0  0
    3.9558    1.6298    0.0000 C   0  0  0  0  0  0  0  0  0  0  0  0
    3.2413    1.2173    0.0000 C   0  0  0  0  0  0  0  0  0  0  0  0
    2.5269    1.6298    0.0000 C   0  0  0  0  0  0  0  0  0  0  0  0
    2.5269    2.4548    0.0000 C   0  0  0  0  0  0  0  0  0  0  0  0
    3.2413    0.3923    0.0000 O   0  0  0  0  0  0  0  0  0  0  0  0
    4.6703    1.2173    0.0000 O   0  0  0  0  0  0  0  0  0  0  0  0
    2.6282   -0.1597    0.0000 C   0  0  0  0  0  0  0  0  0  0  0  0
    2.7998   -0.9667    0.0000 C   0  0  0  0  0  0  0  0  0  0  0  0
    3.5844   -1.2216    0.0000 O   0  0  0  0  0  0  0  0  0  0  0  0
    3.9200   -1.9753    0.0000 C   0  0  0  0  0  0  0  0  0  0  0  0
    4.7404   -2.0615    0.0000 C   0  0  0  0  0  0  0  0  0  0  0  0
    5.2254   -1.3941    0.0000 O   0  0  0  0  0  0  0  0  0  0  0  0
    6.0458   -1.3079    0.0000 C   0  0  0  0  0  0  0  0  0  0  0  0
    6.3814   -0.5542    0.0000 C   0  0  0  0  0  0  0  0  0  0  0  0
    5.8965    0.1132    0.0000 O   0  0  0  0  0  0  0  0  0  0  0  0
    6.0680    0.9202    0.0000 C   0  0  0  0  0  0  0  0  0  0  0  0
    5.4549    1.4723    0.0000 C   0  0  0  0  0  0  0  0  0  0  0  0
    0.1283    5.5278    0.0000 C   0  0  0  0  0  0  0  0  0  0  0  0
    0.6803    6.1409    0.0000 O   0  0  0  0  0  0  0  0  0  0  0  0
   -0.6787    5.6993    0.0000 C   0  0  0  0  0  0  0  0  0  0  0  0
    2.0393    6.5825    0.0000 O   0  0  0  0  0  0  0  0  0  0  0  0
    3.6364    6.4109    0.0000 C   0  0  0  0  0  0  0  0  0  0  0  0
    4.4433    6.5825    0.0000 O   0  0  0  0  0  0  0  0  0  0  0  0
    3.0843    7.0240    0.0000 C   0  0  0  0  0  0  0  0  0  0  0  0
    5.8023    6.1409    0.0000 O   0  0  0  0  0  0  0  0  0  0  0  0
  1  2  1  0  0  0  0
  2  3  1  0  0  0  0
  2  4  1  0  0  0  0
  4  5  1  0  0  0  0
  7  8  2  0  0  0  0
  4  8  1  0  0  0  0
  8  9  1  0  0  0  0
  9 10  2  0  0  0  0
 10 11  1  0  0  0  0
 12 13  1  0  0  0  0
 13 14  2  0  0  0  0
  2 14  1  0  0  0  0
 10 14  1  0  0  0  0
  5  6  2  0  0  0  0
  5 15  1  0  0  0  0
 13 16  1  0  0  0  0
 17 18  2  0  0  0  0
 18 19  1  0  0  0  0
 19 20  2  0  0  0  0
  6 17  1  0  0  0  0
  7 20  1  0  0  0  0
  7  6  1  0  0  0  0
 21 22  1  0  0  0  0
 22 23  2  0  0  0  0
 23 24  1  0  0  0  0
 11 21  2  0  0  0  0
 12 24  2  0  0  0  0
 12 11  1  0  0  0  0
 26 27  1  0  0  0  0
 27 28  2  0  0  0  0
 28 29  1  0  0  0  0
 29 30  2  0  0  0  0
 25 26  2  0  0  0  0
 25 30  1  0  0  0  0
 28 31  1  0  0  0  0
 27 32  1  0  0  0  0
 31 33  1  0  0  0  0
 33 34  1  0  0  0  0
 34 35  1  0  0  0  0
 35 36  1  0  0  0  0
 36 37  1  0  0  0  0
 37 38  1  0  0  0  0
 38 39  1  0  0  0  0
 39 40  1  0  0  0  0
 40 41  1  0  0  0  0
 41 42  1  0  0  0  0
 42 43  1  0  0  0  0
 43 32  1  0  0  0  0
  9 25  1  0  0  0  0
 46 44  1  0  0  0  0
 44 45  1  0  0  0  0
 45 15  1  0  0  0  0
 15 47  2  0  0  0  0
 50 48  1  0  0  0  0
 48 49  1  0  0  0  0
 49 16  1  0  0  0  0
 16 51  2  0  0  0  0
M  CHG  2   2  -1  14   1
M  STY  2   1 SUP   2 SUP
M  SAL   1  5  15  44  45  46  47
M  SBL   1  1  15
M  SMT   1 COOEt
M  SAP   1  1  15   5  1
M  SAL   2  5  16  48  49  50  51
M  SBL   2  1  16
M  SMT   2 COOEt
M  SAP   2  1  16  13  1
M  END
>  <Author+ID>
2004 Shen-4e

>  <DOI>
10.1002/chem.200400173

>  <BODIPY SMILES>
CCOC(=O)C1=C2C=CC=CC2=C2N1[B-](F)(F)[N+]1=C(C(=O)OCC)C3=CC=CC=C3C1=C2C1=CC2=C(OCCOCCOCCOCCO2)C=C1

>  <Solvent SMILES>
CCOC(C)=O

>  <Solvent, IUPAC name>
ethyl acetate

>  <Absorption maxima, nm>
634

>  <Emission maxima, nm>
658

>  <Stokes shift, nm>
24

>  <Quantum Yield>
0.37

>  <-(Abssprption maxima+Emission maxima), 1000/cm>
-30.9704

>  <Absorption maxima, 1000/cm>
15.7729

>  <Emission maxima, 1000/cm>
15.1976

>  <Stokes shift, 1000/cm>
0.5753

>  <C>
-0.3178

>  <C standard error>
0.2563

>  <D>
5.9305

>  <D standard error>
7.9225

>  <Abs Adj. R-Square>
0.0564

>  <E>
-0.6822

>  <E standard error>
0.2563

>  <F>
-5.9305

>  <F standard error>
7.9225

>  <Em Adj. R-Square>
0.4035

>  <A>
0.3644

>  <B>
11.8609

>  <E/C>
2.1466

$$$$

  Mrv2104 11282213542D          

 51 57  0  0  0  0            999 V2000
    2.7110    5.9743    0.0000 F   0  0  0  0  0  0  0  0  0  0  0  0
    3.2413    5.3423    0.0000 B   0  5  0  0  0  0  0  0  0  0  0  0
    3.7716    5.9743    0.0000 F   0  0  0  0  0  0  0  0  0  0  0  0
    2.5269    4.9298    0.0000 N   0  0  0  0  0  0  0  0  0  0  0  0
    1.7423    5.1848    0.0000 C   0  0  0  0  0  0  0  0  0  0  0  0
    1.2573    4.5173    0.0000 C   0  0  0  0  0  0  0  0  0  0  0  0
    1.7423    3.8499    0.0000 C   0  0  0  0  0  0  0  0  0  0  0  0
    2.5269    4.1048    0.0000 C   0  0  0  0  0  0  0  0  0  0  0  0
    3.2413    3.6923    0.0000 C   0  0  0  0  0  0  0  0  0  0  0  0
    3.9558    4.1048    0.0000 C   0  0  0  0  0  0  0  0  0  0  0  0
    4.7404    3.8499    0.0000 C   0  0  0  0  0  0  0  0  0  0  0  0
    5.2254    4.5173    0.0000 C   0  0  0  0  0  0  0  0  0  0  0  0
    4.7404    5.1848    0.0000 C   0  0  0  0  0  0  0  0  0  0  0  0
    3.9558    4.9298    0.0000 N   0  3  0  0  0  0  0  0  0  0  0  0
    1.4873    5.9694    0.0000 C   0  0  0  0  0  0  0  0  0  0  0  0
    4.9954    5.9694    0.0000 C   0  0  0  0  0  0  0  0  0  0  0  0
    0.4368    4.4311    0.0000 C   0  0  0  0  0  0  0  0  0  0  0  0
    0.1013    3.6774    0.0000 C   0  0  0  0  0  0  0  0  0  0  0  0
    0.5862    3.0100    0.0000 C   0  0  0  0  0  0  0  0  0  0  0  0
    1.4067    3.0962    0.0000 C   0  0  0  0  0  0  0  0  0  0  0  0
    5.0760    3.0962    0.0000 C   0  0  0  0  0  0  0  0  0  0  0  0
    5.8965    3.0099    0.0000 C   0  0  0  0  0  0  0  0  0  0  0  0
    6.3814    3.6774    0.0000 C   0  0  0  0  0  0  0  0  0  0  0  0
    6.0458    4.4311    0.0000 C   0  0  0  0  0  0  0  0  0  0  0  0
    3.2413    2.8673    0.0000 C   0  0  0  0  0  0  0  0  0  0  0  0
    3.9558    2.4548    0.0000 C   0  0  0  0  0  0  0  0  0  0  0  0
    3.9558    1.6298    0.0000 C   0  0  0  0  0  0  0  0  0  0  0  0
    3.2413    1.2173    0.0000 C   0  0  0  0  0  0  0  0  0  0  0  0
    2.5269    1.6298    0.0000 C   0  0  0  0  0  0  0  0  0  0  0  0
    2.5269    2.4548    0.0000 C   0  0  0  0  0  0  0  0  0  0  0  0
    3.2413    0.3923    0.0000 O   0  0  0  0  0  0  0  0  0  0  0  0
    4.6703    1.2173    0.0000 O   0  0  0  0  0  0  0  0  0  0  0  0
    2.6282   -0.1597    0.0000 C   0  0  0  0  0  0  0  0  0  0  0  0
    2.7998   -0.9667    0.0000 C   0  0  0  0  0  0  0  0  0  0  0  0
    3.5844   -1.2216    0.0000 O   0  0  0  0  0  0  0  0  0  0  0  0
    3.9200   -1.9753    0.0000 C   0  0  0  0  0  0  0  0  0  0  0  0
    4.7404   -2.0615    0.0000 C   0  0  0  0  0  0  0  0  0  0  0  0
    5.2254   -1.3941    0.0000 O   0  0  0  0  0  0  0  0  0  0  0  0
    6.0458   -1.3079    0.0000 C   0  0  0  0  0  0  0  0  0  0  0  0
    6.3814   -0.5542    0.0000 C   0  0  0  0  0  0  0  0  0  0  0  0
    5.8965    0.1132    0.0000 O   0  0  0  0  0  0  0  0  0  0  0  0
    6.0680    0.9202    0.0000 C   0  0  0  0  0  0  0  0  0  0  0  0
    5.4549    1.4723    0.0000 C   0  0  0  0  0  0  0  0  0  0  0  0
    0.1283    5.5278    0.0000 C   0  0  0  0  0  0  0  0  0  0  0  0
    0.6803    6.1409    0.0000 O   0  0  0  0  0  0  0  0  0  0  0  0
   -0.6787    5.6993    0.0000 C   0  0  0  0  0  0  0  0  0  0  0  0
    2.0393    6.5825    0.0000 O   0  0  0  0  0  0  0  0  0  0  0  0
    3.6364    6.4109    0.0000 C   0  0  0  0  0  0  0  0  0  0  0  0
    4.4433    6.5825    0.0000 O   0  0  0  0  0  0  0  0  0  0  0  0
    3.0843    7.0240    0.0000 C   0  0  0  0  0  0  0  0  0  0  0  0
    5.8023    6.1409    0.0000 O   0  0  0  0  0  0  0  0  0  0  0  0
  1  2  1  0  0  0  0
  2  3  1  0  0  0  0
  2  4  1  0  0  0  0
  4  5  1  0  0  0  0
  7  8  2  0  0  0  0
  4  8  1  0  0  0  0
  8  9  1  0  0  0  0
  9 10  2  0  0  0  0
 10 11  1  0  0  0  0
 12 13  1  0  0  0  0
 13 14  2  0  0  0  0
  2 14  1  0  0  0  0
 10 14  1  0  0  0  0
  5  6  2  0  0  0  0
  5 15  1  0  0  0  0
 13 16  1  0  0  0  0
 17 18  2  0  0  0  0
 18 19  1  0  0  0  0
 19 20  2  0  0  0  0
  6 17  1  0  0  0  0
  7 20  1  0  0  0  0
  7  6  1  0  0  0  0
 21 22  1  0  0  0  0
 22 23  2  0  0  0  0
 23 24  1  0  0  0  0
 11 21  2  0  0  0  0
 12 24  2  0  0  0  0
 12 11  1  0  0  0  0
 26 27  1  0  0  0  0
 27 28  2  0  0  0  0
 28 29  1  0  0  0  0
 29 30  2  0  0  0  0
 25 26  2  0  0  0  0
 25 30  1  0  0  0  0
 28 31  1  0  0  0  0
 27 32  1  0  0  0  0
 31 33  1  0  0  0  0
 33 34  1  0  0  0  0
 34 35  1  0  0  0  0
 35 36  1  0  0  0  0
 36 37  1  0  0  0  0
 37 38  1  0  0  0  0
 38 39  1  0  0  0  0
 39 40  1  0  0  0  0
 40 41  1  0  0  0  0
 41 42  1  0  0  0  0
 42 43  1  0  0  0  0
 43 32  1  0  0  0  0
  9 25  1  0  0  0  0
 46 44  1  0  0  0  0
 44 45  1  0  0  0  0
 45 15  1  0  0  0  0
 15 47  2  0  0  0  0
 50 48  1  0  0  0  0
 48 49  1  0  0  0  0
 49 16  1  0  0  0  0
 16 51  2  0  0  0  0
M  CHG  2   2  -1  14   1
M  STY  2   1 SUP   2 SUP
M  SAL   1  5  15  44  45  46  47
M  SBL   1  1  15
M  SMT   1 COOEt
M  SAP   1  1  15   5  1
M  SAL   2  5  16  48  49  50  51
M  SBL   2  1  16
M  SMT   2 COOEt
M  SAP   2  1  16  13  1
M  END
>  <Author+ID>
2004 Shen-4e

>  <DOI>
10.1002/chem.200400173

>  <BODIPY SMILES>
CCOC(=O)C1=C2C=CC=CC2=C2N1[B-](F)(F)[N+]1=C(C(=O)OCC)C3=CC=CC=C3C1=C2C1=CC2=C(OCCOCCOCCOCCO2)C=C1

>  <Solvent SMILES>
C1CCOC1

>  <Solvent, IUPAC name>
oxolane

>  <Absorption maxima, nm>
635

>  <Emission maxima, nm>
661

>  <Stokes shift, nm>
26

>  <Quantum Yield>
0.41

>  <-(Abssprption maxima+Emission maxima), 1000/cm>
-30.8766

>  <Absorption maxima, 1000/cm>
15.7480

>  <Emission maxima, 1000/cm>
15.1286

>  <Stokes shift, 1000/cm>
0.6194

>  <C>
-0.3178

>  <C standard error>
0.2563

>  <D>
5.9305

>  <D standard error>
7.9225

>  <Abs Adj. R-Square>
0.0564

>  <E>
-0.6822

>  <E standard error>
0.2563

>  <F>
-5.9305

>  <F standard error>
7.9225

>  <Em Adj. R-Square>
0.4035

>  <A>
0.3644

>  <B>
11.8609

>  <E/C>
2.1466

$$$$

  Mrv2104 11282213542D          

 51 57  0  0  0  0            999 V2000
    2.7110    5.9743    0.0000 F   0  0  0  0  0  0  0  0  0  0  0  0
    3.2413    5.3423    0.0000 B   0  5  0  0  0  0  0  0  0  0  0  0
    3.7716    5.9743    0.0000 F   0  0  0  0  0  0  0  0  0  0  0  0
    2.5269    4.9298    0.0000 N   0  0  0  0  0  0  0  0  0  0  0  0
    1.7423    5.1848    0.0000 C   0  0  0  0  0  0  0  0  0  0  0  0
    1.2573    4.5173    0.0000 C   0  0  0  0  0  0  0  0  0  0  0  0
    1.7423    3.8499    0.0000 C   0  0  0  0  0  0  0  0  0  0  0  0
    2.5269    4.1048    0.0000 C   0  0  0  0  0  0  0  0  0  0  0  0
    3.2413    3.6923    0.0000 C   0  0  0  0  0  0  0  0  0  0  0  0
    3.9558    4.1048    0.0000 C   0  0  0  0  0  0  0  0  0  0  0  0
    4.7404    3.8499    0.0000 C   0  0  0  0  0  0  0  0  0  0  0  0
    5.2254    4.5173    0.0000 C   0  0  0  0  0  0  0  0  0  0  0  0
    4.7404    5.1848    0.0000 C   0  0  0  0  0  0  0  0  0  0  0  0
    3.9558    4.9298    0.0000 N   0  3  0  0  0  0  0  0  0  0  0  0
    1.4873    5.9694    0.0000 C   0  0  0  0  0  0  0  0  0  0  0  0
    4.9954    5.9694    0.0000 C   0  0  0  0  0  0  0  0  0  0  0  0
    0.4368    4.4311    0.0000 C   0  0  0  0  0  0  0  0  0  0  0  0
    0.1013    3.6774    0.0000 C   0  0  0  0  0  0  0  0  0  0  0  0
    0.5862    3.0100    0.0000 C   0  0  0  0  0  0  0  0  0  0  0  0
    1.4067    3.0962    0.0000 C   0  0  0  0  0  0  0  0  0  0  0  0
    5.0760    3.0962    0.0000 C   0  0  0  0  0  0  0  0  0  0  0  0
    5.8965    3.0099    0.0000 C   0  0  0  0  0  0  0  0  0  0  0  0
    6.3814    3.6774    0.0000 C   0  0  0  0  0  0  0  0  0  0  0  0
    6.0458    4.4311    0.0000 C   0  0  0  0  0  0  0  0  0  0  0  0
    3.2413    2.8673    0.0000 C   0  0  0  0  0  0  0  0  0  0  0  0
    3.9558    2.4548    0.0000 C   0  0  0  0  0  0  0  0  0  0  0  0
    3.9558    1.6298    0.0000 C   0  0  0  0  0  0  0  0  0  0  0  0
    3.2413    1.2173    0.0000 C   0  0  0  0  0  0  0  0  0  0  0  0
    2.5269    1.6298    0.0000 C   0  0  0  0  0  0  0  0  0  0  0  0
    2.5269    2.4548    0.0000 C   0  0  0  0  0  0  0  0  0  0  0  0
    3.2413    0.3923    0.0000 O   0  0  0  0  0  0  0  0  0  0  0  0
    4.6703    1.2173    0.0000 O   0  0  0  0  0  0  0  0  0  0  0  0
    2.6282   -0.1597    0.0000 C   0  0  0  0  0  0  0  0  0  0  0  0
    2.7998   -0.9667    0.0000 C   0  0  0  0  0  0  0  0  0  0  0  0
    3.5844   -1.2216    0.0000 O   0  0  0  0  0  0  0  0  0  0  0  0
    3.9200   -1.9753    0.0000 C   0  0  0  0  0  0  0  0  0  0  0  0
    4.7404   -2.0615    0.0000 C   0  0  0  0  0  0  0  0  0  0  0  0
    5.2254   -1.3941    0.0000 O   0  0  0  0  0  0  0  0  0  0  0  0
    6.0458   -1.3079    0.0000 C   0  0  0  0  0  0  0  0  0  0  0  0
    6.3814   -0.5542    0.0000 C   0  0  0  0  0  0  0  0  0  0  0  0
    5.8965    0.1132    0.0000 O   0  0  0  0  0  0  0  0  0  0  0  0
    6.0680    0.9202    0.0000 C   0  0  0  0  0  0  0  0  0  0  0  0
    5.4549    1.4723    0.0000 C   0  0  0  0  0  0  0  0  0  0  0  0
    0.1283    5.5278    0.0000 C   0  0  0  0  0  0  0  0  0  0  0  0
    0.6803    6.1409    0.0000 O   0  0  0  0  0  0  0  0  0  0  0  0
   -0.6787    5.6993    0.0000 C   0  0  0  0  0  0  0  0  0  0  0  0
    2.0393    6.5825    0.0000 O   0  0  0  0  0  0  0  0  0  0  0  0
    3.6364    6.4109    0.0000 C   0  0  0  0  0  0  0  0  0  0  0  0
    4.4433    6.5825    0.0000 O   0  0  0  0  0  0  0  0  0  0  0  0
    3.0843    7.0240    0.0000 C   0  0  0  0  0  0  0  0  0  0  0  0
    5.8023    6.1409    0.0000 O   0  0  0  0  0  0  0  0  0  0  0  0
  1  2  1  0  0  0  0
  2  3  1  0  0  0  0
  2  4  1  0  0  0  0
  4  5  1  0  0  0  0
  7  8  2  0  0  0  0
  4  8  1  0  0  0  0
  8  9  1  0  0  0  0
  9 10  2  0  0  0  0
 10 11  1  0  0  0  0
 12 13  1  0  0  0  0
 13 14  2  0  0  0  0
  2 14  1  0  0  0  0
 10 14  1  0  0  0  0
  5  6  2  0  0  0  0
  5 15  1  0  0  0  0
 13 16  1  0  0  0  0
 17 18  2  0  0  0  0
 18 19  1  0  0  0  0
 19 20  2  0  0  0  0
  6 17  1  0  0  0  0
  7 20  1  0  0  0  0
  7  6  1  0  0  0  0
 21 22  1  0  0  0  0
 22 23  2  0  0  0  0
 23 24  1  0  0  0  0
 11 21  2  0  0  0  0
 12 24  2  0  0  0  0
 12 11  1  0  0  0  0
 26 27  1  0  0  0  0
 27 28  2  0  0  0  0
 28 29  1  0  0  0  0
 29 30  2  0  0  0  0
 25 26  2  0  0  0  0
 25 30  1  0  0  0  0
 28 31  1  0  0  0  0
 27 32  1  0  0  0  0
 31 33  1  0  0  0  0
 33 34  1  0  0  0  0
 34 35  1  0  0  0  0
 35 36  1  0  0  0  0
 36 37  1  0  0  0  0
 37 38  1  0  0  0  0
 38 39  1  0  0  0  0
 39 40  1  0  0  0  0
 40 41  1  0  0  0  0
 41 42  1  0  0  0  0
 42 43  1  0  0  0  0
 43 32  1  0  0  0  0
  9 25  1  0  0  0  0
 46 44  1  0  0  0  0
 44 45  1  0  0  0  0
 45 15  1  0  0  0  0
 15 47  2  0  0  0  0
 50 48  1  0  0  0  0
 48 49  1  0  0  0  0
 49 16  1  0  0  0  0
 16 51  2  0  0  0  0
M  CHG  2   2  -1  14   1
M  STY  2   1 SUP   2 SUP
M  SAL   1  5  15  44  45  46  47
M  SBL   1  1  15
M  SMT   1 COOEt
M  SAP   1  1  15   5  1
M  SAL   2  5  16  48  49  50  51
M  SBL   2  1  16
M  SMT   2 COOEt
M  SAP   2  1  16  13  1
M  END
>  <Author+ID>
2004 Shen-4e

>  <DOI>
10.1002/chem.200400173

>  <BODIPY SMILES>
CCOC(=O)C1=C2C=CC=CC2=C2N1[B-](F)(F)[N+]1=C(C(=O)OCC)C3=CC=CC=C3C1=C2C1=CC2=C(OCCOCCOCCOCCO2)C=C1

>  <Solvent SMILES>
O=C1CCCCC1

>  <Solvent, IUPAC name>
cyclohexanone

>  <Absorption maxima, nm>
635

>  <Emission maxima, nm>
663

>  <Stokes shift, nm>
28

>  <Quantum Yield>
0.13

>  <-(Abssprption maxima+Emission maxima), 1000/cm>
-30.8310

>  <Absorption maxima, 1000/cm>
15.7480

>  <Emission maxima, 1000/cm>
15.0830

>  <Stokes shift, 1000/cm>
0.6651

>  <C>
-0.3178

>  <C standard error>
0.2563

>  <D>
5.9305

>  <D standard error>
7.9225

>  <Abs Adj. R-Square>
0.0564

>  <E>
-0.6822

>  <E standard error>
0.2563

>  <F>
-5.9305

>  <F standard error>
7.9225

>  <Em Adj. R-Square>
0.4035

>  <A>
0.3644

>  <B>
11.8609

>  <E/C>
2.1466

$$$$

  Mrv2104 11282213542D          

 51 57  0  0  0  0            999 V2000
    2.7110    5.9743    0.0000 F   0  0  0  0  0  0  0  0  0  0  0  0
    3.2413    5.3423    0.0000 B   0  5  0  0  0  0  0  0  0  0  0  0
    3.7716    5.9743    0.0000 F   0  0  0  0  0  0  0  0  0  0  0  0
    2.5269    4.9298    0.0000 N   0  0  0  0  0  0  0  0  0  0  0  0
    1.7423    5.1848    0.0000 C   0  0  0  0  0  0  0  0  0  0  0  0
    1.2573    4.5173    0.0000 C   0  0  0  0  0  0  0  0  0  0  0  0
    1.7423    3.8499    0.0000 C   0  0  0  0  0  0  0  0  0  0  0  0
    2.5269    4.1048    0.0000 C   0  0  0  0  0  0  0  0  0  0  0  0
    3.2413    3.6923    0.0000 C   0  0  0  0  0  0  0  0  0  0  0  0
    3.9558    4.1048    0.0000 C   0  0  0  0  0  0  0  0  0  0  0  0
    4.7404    3.8499    0.0000 C   0  0  0  0  0  0  0  0  0  0  0  0
    5.2254    4.5173    0.0000 C   0  0  0  0  0  0  0  0  0  0  0  0
    4.7404    5.1848    0.0000 C   0  0  0  0  0  0  0  0  0  0  0  0
    3.9558    4.9298    0.0000 N   0  3  0  0  0  0  0  0  0  0  0  0
    1.4873    5.9694    0.0000 C   0  0  0  0  0  0  0  0  0  0  0  0
    4.9954    5.9694    0.0000 C   0  0  0  0  0  0  0  0  0  0  0  0
    0.4368    4.4311    0.0000 C   0  0  0  0  0  0  0  0  0  0  0  0
    0.1013    3.6774    0.0000 C   0  0  0  0  0  0  0  0  0  0  0  0
    0.5862    3.0100    0.0000 C   0  0  0  0  0  0  0  0  0  0  0  0
    1.4067    3.0962    0.0000 C   0  0  0  0  0  0  0  0  0  0  0  0
    5.0760    3.0962    0.0000 C   0  0  0  0  0  0  0  0  0  0  0  0
    5.8965    3.0099    0.0000 C   0  0  0  0  0  0  0  0  0  0  0  0
    6.3814    3.6774    0.0000 C   0  0  0  0  0  0  0  0  0  0  0  0
    6.0458    4.4311    0.0000 C   0  0  0  0  0  0  0  0  0  0  0  0
    3.2413    2.8673    0.0000 C   0  0  0  0  0  0  0  0  0  0  0  0
    3.9558    2.4548    0.0000 C   0  0  0  0  0  0  0  0  0  0  0  0
    3.9558    1.6298    0.0000 C   0  0  0  0  0  0  0  0  0  0  0  0
    3.2413    1.2173    0.0000 C   0  0  0  0  0  0  0  0  0  0  0  0
    2.5269    1.6298    0.0000 C   0  0  0  0  0  0  0  0  0  0  0  0
    2.5269    2.4548    0.0000 C   0  0  0  0  0  0  0  0  0  0  0  0
    3.2413    0.3923    0.0000 O   0  0  0  0  0  0  0  0  0  0  0  0
    4.6703    1.2173    0.0000 O   0  0  0  0  0  0  0  0  0  0  0  0
    2.6282   -0.1597    0.0000 C   0  0  0  0  0  0  0  0  0  0  0  0
    2.7998   -0.9667    0.0000 C   0  0  0  0  0  0  0  0  0  0  0  0
    3.5844   -1.2216    0.0000 O   0  0  0  0  0  0  0  0  0  0  0  0
    3.9200   -1.9753    0.0000 C   0  0  0  0  0  0  0  0  0  0  0  0
    4.7404   -2.0615    0.0000 C   0  0  0  0  0  0  0  0  0  0  0  0
    5.2254   -1.3941    0.0000 O   0  0  0  0  0  0  0  0  0  0  0  0
    6.0458   -1.3079    0.0000 C   0  0  0  0  0  0  0  0  0  0  0  0
    6.3814   -0.5542    0.0000 C   0  0  0  0  0  0  0  0  0  0  0  0
    5.8965    0.1132    0.0000 O   0  0  0  0  0  0  0  0  0  0  0  0
    6.0680    0.9202    0.0000 C   0  0  0  0  0  0  0  0  0  0  0  0
    5.4549    1.4723    0.0000 C   0  0  0  0  0  0  0  0  0  0  0  0
    0.1283    5.5278    0.0000 C   0  0  0  0  0  0  0  0  0  0  0  0
    0.6803    6.1409    0.0000 O   0  0  0  0  0  0  0  0  0  0  0  0
   -0.6787    5.6993    0.0000 C   0  0  0  0  0  0  0  0  0  0  0  0
    2.0393    6.5825    0.0000 O   0  0  0  0  0  0  0  0  0  0  0  0
    3.6364    6.4109    0.0000 C   0  0  0  0  0  0  0  0  0  0  0  0
    4.4433    6.5825    0.0000 O   0  0  0  0  0  0  0  0  0  0  0  0
    3.0843    7.0240    0.0000 C   0  0  0  0  0  0  0  0  0  0  0  0
    5.8023    6.1409    0.0000 O   0  0  0  0  0  0  0  0  0  0  0  0
  1  2  1  0  0  0  0
  2  3  1  0  0  0  0
  2  4  1  0  0  0  0
  4  5  1  0  0  0  0
  7  8  2  0  0  0  0
  4  8  1  0  0  0  0
  8  9  1  0  0  0  0
  9 10  2  0  0  0  0
 10 11  1  0  0  0  0
 12 13  1  0  0  0  0
 13 14  2  0  0  0  0
  2 14  1  0  0  0  0
 10 14  1  0  0  0  0
  5  6  2  0  0  0  0
  5 15  1  0  0  0  0
 13 16  1  0  0  0  0
 17 18  2  0  0  0  0
 18 19  1  0  0  0  0
 19 20  2  0  0  0  0
  6 17  1  0  0  0  0
  7 20  1  0  0  0  0
  7  6  1  0  0  0  0
 21 22  1  0  0  0  0
 22 23  2  0  0  0  0
 23 24  1  0  0  0  0
 11 21  2  0  0  0  0
 12 24  2  0  0  0  0
 12 11  1  0  0  0  0
 26 27  1  0  0  0  0
 27 28  2  0  0  0  0
 28 29  1  0  0  0  0
 29 30  2  0  0  0  0
 25 26  2  0  0  0  0
 25 30  1  0  0  0  0
 28 31  1  0  0  0  0
 27 32  1  0  0  0  0
 31 33  1  0  0  0  0
 33 34  1  0  0  0  0
 34 35  1  0  0  0  0
 35 36  1  0  0  0  0
 36 37  1  0  0  0  0
 37 38  1  0  0  0  0
 38 39  1  0  0  0  0
 39 40  1  0  0  0  0
 40 41  1  0  0  0  0
 41 42  1  0  0  0  0
 42 43  1  0  0  0  0
 43 32  1  0  0  0  0
  9 25  1  0  0  0  0
 46 44  1  0  0  0  0
 44 45  1  0  0  0  0
 45 15  1  0  0  0  0
 15 47  2  0  0  0  0
 50 48  1  0  0  0  0
 48 49  1  0  0  0  0
 49 16  1  0  0  0  0
 16 51  2  0  0  0  0
M  CHG  2   2  -1  14   1
M  STY  2   1 SUP   2 SUP
M  SAL   1  5  15  44  45  46  47
M  SBL   1  1  15
M  SMT   1 COOEt
M  SAP   1  1  15   5  1
M  SAL   2  5  16  48  49  50  51
M  SBL   2  1  16
M  SMT   2 COOEt
M  SAP   2  1  16  13  1
M  END
>  <Author+ID>
2004 Shen-4e

>  <DOI>
10.1002/chem.200400173

>  <BODIPY SMILES>
CCOC(=O)C1=C2C=CC=CC2=C2N1[B-](F)(F)[N+]1=C(C(=O)OCC)C3=CC=CC=C3C1=C2C1=CC2=C(OCCOCCOCCOCCO2)C=C1

>  <Solvent SMILES>
CC(C)=O

>  <Solvent, IUPAC name>
propan-2-one

>  <Absorption maxima, nm>
631

>  <Emission maxima, nm>
660

>  <Stokes shift, nm>
29

>  <Quantum Yield>
0.039

>  <-(Abssprption maxima+Emission maxima), 1000/cm>
-30.9994

>  <Absorption maxima, 1000/cm>
15.8479

>  <Emission maxima, 1000/cm>
15.1515

>  <Stokes shift, 1000/cm>
0.6963

>  <C>
-0.3178

>  <C standard error>
0.2563

>  <D>
5.9305

>  <D standard error>
7.9225

>  <Abs Adj. R-Square>
0.0564

>  <E>
-0.6822

>  <E standard error>
0.2563

>  <F>
-5.9305

>  <F standard error>
7.9225

>  <Em Adj. R-Square>
0.4035

>  <A>
0.3644

>  <B>
11.8609

>  <E/C>
2.1466

$$$$

  Mrv2104 11282213542D          

 51 57  0  0  0  0            999 V2000
    2.7110    5.9743    0.0000 F   0  0  0  0  0  0  0  0  0  0  0  0
    3.2413    5.3423    0.0000 B   0  5  0  0  0  0  0  0  0  0  0  0
    3.7716    5.9743    0.0000 F   0  0  0  0  0  0  0  0  0  0  0  0
    2.5269    4.9298    0.0000 N   0  0  0  0  0  0  0  0  0  0  0  0
    1.7423    5.1848    0.0000 C   0  0  0  0  0  0  0  0  0  0  0  0
    1.2573    4.5173    0.0000 C   0  0  0  0  0  0  0  0  0  0  0  0
    1.7423    3.8499    0.0000 C   0  0  0  0  0  0  0  0  0  0  0  0
    2.5269    4.1048    0.0000 C   0  0  0  0  0  0  0  0  0  0  0  0
    3.2413    3.6923    0.0000 C   0  0  0  0  0  0  0  0  0  0  0  0
    3.9558    4.1048    0.0000 C   0  0  0  0  0  0  0  0  0  0  0  0
    4.7404    3.8499    0.0000 C   0  0  0  0  0  0  0  0  0  0  0  0
    5.2254    4.5173    0.0000 C   0  0  0  0  0  0  0  0  0  0  0  0
    4.7404    5.1848    0.0000 C   0  0  0  0  0  0  0  0  0  0  0  0
    3.9558    4.9298    0.0000 N   0  3  0  0  0  0  0  0  0  0  0  0
    1.4873    5.9694    0.0000 C   0  0  0  0  0  0  0  0  0  0  0  0
    4.9954    5.9694    0.0000 C   0  0  0  0  0  0  0  0  0  0  0  0
    0.4368    4.4311    0.0000 C   0  0  0  0  0  0  0  0  0  0  0  0
    0.1013    3.6774    0.0000 C   0  0  0  0  0  0  0  0  0  0  0  0
    0.5862    3.0100    0.0000 C   0  0  0  0  0  0  0  0  0  0  0  0
    1.4067    3.0962    0.0000 C   0  0  0  0  0  0  0  0  0  0  0  0
    5.0760    3.0962    0.0000 C   0  0  0  0  0  0  0  0  0  0  0  0
    5.8965    3.0099    0.0000 C   0  0  0  0  0  0  0  0  0  0  0  0
    6.3814    3.6774    0.0000 C   0  0  0  0  0  0  0  0  0  0  0  0
    6.0458    4.4311    0.0000 C   0  0  0  0  0  0  0  0  0  0  0  0
    3.2413    2.8673    0.0000 C   0  0  0  0  0  0  0  0  0  0  0  0
    3.9558    2.4548    0.0000 C   0  0  0  0  0  0  0  0  0  0  0  0
    3.9558    1.6298    0.0000 C   0  0  0  0  0  0  0  0  0  0  0  0
    3.2413    1.2173    0.0000 C   0  0  0  0  0  0  0  0  0  0  0  0
    2.5269    1.6298    0.0000 C   0  0  0  0  0  0  0  0  0  0  0  0
    2.5269    2.4548    0.0000 C   0  0  0  0  0  0  0  0  0  0  0  0
    3.2413    0.3923    0.0000 O   0  0  0  0  0  0  0  0  0  0  0  0
    4.6703    1.2173    0.0000 O   0  0  0  0  0  0  0  0  0  0  0  0
    2.6282   -0.1597    0.0000 C   0  0  0  0  0  0  0  0  0  0  0  0
    2.7998   -0.9667    0.0000 C   0  0  0  0  0  0  0  0  0  0  0  0
    3.5844   -1.2216    0.0000 O   0  0  0  0  0  0  0  0  0  0  0  0
    3.9200   -1.9753    0.0000 C   0  0  0  0  0  0  0  0  0  0  0  0
    4.7404   -2.0615    0.0000 C   0  0  0  0  0  0  0  0  0  0  0  0
    5.2254   -1.3941    0.0000 O   0  0  0  0  0  0  0  0  0  0  0  0
    6.0458   -1.3079    0.0000 C   0  0  0  0  0  0  0  0  0  0  0  0
    6.3814   -0.5542    0.0000 C   0  0  0  0  0  0  0  0  0  0  0  0
    5.8965    0.1132    0.0000 O   0  0  0  0  0  0  0  0  0  0  0  0
    6.0680    0.9202    0.0000 C   0  0  0  0  0  0  0  0  0  0  0  0
    5.4549    1.4723    0.0000 C   0  0  0  0  0  0  0  0  0  0  0  0
    0.1283    5.5278    0.0000 C   0  0  0  0  0  0  0  0  0  0  0  0
    0.6803    6.1409    0.0000 O   0  0  0  0  0  0  0  0  0  0  0  0
   -0.6787    5.6993    0.0000 C   0  0  0  0  0  0  0  0  0  0  0  0
    2.0393    6.5825    0.0000 O   0  0  0  0  0  0  0  0  0  0  0  0
    3.6364    6.4109    0.0000 C   0  0  0  0  0  0  0  0  0  0  0  0
    4.4433    6.5825    0.0000 O   0  0  0  0  0  0  0  0  0  0  0  0
    3.0843    7.0240    0.0000 C   0  0  0  0  0  0  0  0  0  0  0  0
    5.8023    6.1409    0.0000 O   0  0  0  0  0  0  0  0  0  0  0  0
  1  2  1  0  0  0  0
  2  3  1  0  0  0  0
  2  4  1  0  0  0  0
  4  5  1  0  0  0  0
  7  8  2  0  0  0  0
  4  8  1  0  0  0  0
  8  9  1  0  0  0  0
  9 10  2  0  0  0  0
 10 11  1  0  0  0  0
 12 13  1  0  0  0  0
 13 14  2  0  0  0  0
  2 14  1  0  0  0  0
 10 14  1  0  0  0  0
  5  6  2  0  0  0  0
  5 15  1  0  0  0  0
 13 16  1  0  0  0  0
 17 18  2  0  0  0  0
 18 19  1  0  0  0  0
 19 20  2  0  0  0  0
  6 17  1  0  0  0  0
  7 20  1  0  0  0  0
  7  6  1  0  0  0  0
 21 22  1  0  0  0  0
 22 23  2  0  0  0  0
 23 24  1  0  0  0  0
 11 21  2  0  0  0  0
 12 24  2  0  0  0  0
 12 11  1  0  0  0  0
 26 27  1  0  0  0  0
 27 28  2  0  0  0  0
 28 29  1  0  0  0  0
 29 30  2  0  0  0  0
 25 26  2  0  0  0  0
 25 30  1  0  0  0  0
 28 31  1  0  0  0  0
 27 32  1  0  0  0  0
 31 33  1  0  0  0  0
 33 34  1  0  0  0  0
 34 35  1  0  0  0  0
 35 36  1  0  0  0  0
 36 37  1  0  0  0  0
 37 38  1  0  0  0  0
 38 39  1  0  0  0  0
 39 40  1  0  0  0  0
 40 41  1  0  0  0  0
 41 42  1  0  0  0  0
 42 43  1  0  0  0  0
 43 32  1  0  0  0  0
  9 25  1  0  0  0  0
 46 44  1  0  0  0  0
 44 45  1  0  0  0  0
 45 15  1  0  0  0  0
 15 47  2  0  0  0  0
 50 48  1  0  0  0  0
 48 49  1  0  0  0  0
 49 16  1  0  0  0  0
 16 51  2  0  0  0  0
M  CHG  2   2  -1  14   1
M  STY  2   1 SUP   2 SUP
M  SAL   1  5  15  44  45  46  47
M  SBL   1  1  15
M  SMT   1 COOEt
M  SAP   1  1  15   5  1
M  SAL   2  5  16  48  49  50  51
M  SBL   2  1  16
M  SMT   2 COOEt
M  SAP   2  1  16  13  1
M  END
>  <Author+ID>
2004 Shen-4e

>  <DOI>
10.1002/chem.200400173

>  <BODIPY SMILES>
CCOC(=O)C1=C2C=CC=CC2=C2N1[B-](F)(F)[N+]1=C(C(=O)OCC)C3=CC=CC=C3C1=C2C1=CC2=C(OCCOCCOCCOCCO2)C=C1

>  <Solvent SMILES>
CCC#N

>  <Solvent, IUPAC name>
propanenitrile

>  <Absorption maxima, nm>
633

>  <Emission maxima, nm>
662

>  <Stokes shift, nm>
29

>  <Quantum Yield>
0.016

>  <-(Abssprption maxima+Emission maxima), 1000/cm>
-30.9035

>  <Absorption maxima, 1000/cm>
15.7978

>  <Emission maxima, 1000/cm>
15.1057

>  <Stokes shift, 1000/cm>
0.6920

>  <C>
-0.3178

>  <C standard error>
0.2563

>  <D>
5.9305

>  <D standard error>
7.9225

>  <Abs Adj. R-Square>
0.0564

>  <E>
-0.6822

>  <E standard error>
0.2563

>  <F>
-5.9305

>  <F standard error>
7.9225

>  <Em Adj. R-Square>
0.4035

>  <A>
0.3644

>  <B>
11.8609

>  <E/C>
2.1466

$$$$

  Mrv2104 11282213542D          

 51 57  0  0  0  0            999 V2000
    2.7110    5.9743    0.0000 F   0  0  0  0  0  0  0  0  0  0  0  0
    3.2413    5.3423    0.0000 B   0  5  0  0  0  0  0  0  0  0  0  0
    3.7716    5.9743    0.0000 F   0  0  0  0  0  0  0  0  0  0  0  0
    2.5269    4.9298    0.0000 N   0  0  0  0  0  0  0  0  0  0  0  0
    1.7423    5.1848    0.0000 C   0  0  0  0  0  0  0  0  0  0  0  0
    1.2573    4.5173    0.0000 C   0  0  0  0  0  0  0  0  0  0  0  0
    1.7423    3.8499    0.0000 C   0  0  0  0  0  0  0  0  0  0  0  0
    2.5269    4.1048    0.0000 C   0  0  0  0  0  0  0  0  0  0  0  0
    3.2413    3.6923    0.0000 C   0  0  0  0  0  0  0  0  0  0  0  0
    3.9558    4.1048    0.0000 C   0  0  0  0  0  0  0  0  0  0  0  0
    4.7404    3.8499    0.0000 C   0  0  0  0  0  0  0  0  0  0  0  0
    5.2254    4.5173    0.0000 C   0  0  0  0  0  0  0  0  0  0  0  0
    4.7404    5.1848    0.0000 C   0  0  0  0  0  0  0  0  0  0  0  0
    3.9558    4.9298    0.0000 N   0  3  0  0  0  0  0  0  0  0  0  0
    1.4873    5.9694    0.0000 C   0  0  0  0  0  0  0  0  0  0  0  0
    4.9954    5.9694    0.0000 C   0  0  0  0  0  0  0  0  0  0  0  0
    0.4368    4.4311    0.0000 C   0  0  0  0  0  0  0  0  0  0  0  0
    0.1013    3.6774    0.0000 C   0  0  0  0  0  0  0  0  0  0  0  0
    0.5862    3.0100    0.0000 C   0  0  0  0  0  0  0  0  0  0  0  0
    1.4067    3.0962    0.0000 C   0  0  0  0  0  0  0  0  0  0  0  0
    5.0760    3.0962    0.0000 C   0  0  0  0  0  0  0  0  0  0  0  0
    5.8965    3.0099    0.0000 C   0  0  0  0  0  0  0  0  0  0  0  0
    6.3814    3.6774    0.0000 C   0  0  0  0  0  0  0  0  0  0  0  0
    6.0458    4.4311    0.0000 C   0  0  0  0  0  0  0  0  0  0  0  0
    3.2413    2.8673    0.0000 C   0  0  0  0  0  0  0  0  0  0  0  0
    3.9558    2.4548    0.0000 C   0  0  0  0  0  0  0  0  0  0  0  0
    3.9558    1.6298    0.0000 C   0  0  0  0  0  0  0  0  0  0  0  0
    3.2413    1.2173    0.0000 C   0  0  0  0  0  0  0  0  0  0  0  0
    2.5269    1.6298    0.0000 C   0  0  0  0  0  0  0  0  0  0  0  0
    2.5269    2.4548    0.0000 C   0  0  0  0  0  0  0  0  0  0  0  0
    3.2413    0.3923    0.0000 O   0  0  0  0  0  0  0  0  0  0  0  0
    4.6703    1.2173    0.0000 O   0  0  0  0  0  0  0  0  0  0  0  0
    2.6282   -0.1597    0.0000 C   0  0  0  0  0  0  0  0  0  0  0  0
    2.7998   -0.9667    0.0000 C   0  0  0  0  0  0  0  0  0  0  0  0
    3.5844   -1.2216    0.0000 O   0  0  0  0  0  0  0  0  0  0  0  0
    3.9200   -1.9753    0.0000 C   0  0  0  0  0  0  0  0  0  0  0  0
    4.7404   -2.0615    0.0000 C   0  0  0  0  0  0  0  0  0  0  0  0
    5.2254   -1.3941    0.0000 O   0  0  0  0  0  0  0  0  0  0  0  0
    6.0458   -1.3079    0.0000 C   0  0  0  0  0  0  0  0  0  0  0  0
    6.3814   -0.5542    0.0000 C   0  0  0  0  0  0  0  0  0  0  0  0
    5.8965    0.1132    0.0000 O   0  0  0  0  0  0  0  0  0  0  0  0
    6.0680    0.9202    0.0000 C   0  0  0  0  0  0  0  0  0  0  0  0
    5.4549    1.4723    0.0000 C   0  0  0  0  0  0  0  0  0  0  0  0
    0.1283    5.5278    0.0000 C   0  0  0  0  0  0  0  0  0  0  0  0
    0.6803    6.1409    0.0000 O   0  0  0  0  0  0  0  0  0  0  0  0
   -0.6787    5.6993    0.0000 C   0  0  0  0  0  0  0  0  0  0  0  0
    2.0393    6.5825    0.0000 O   0  0  0  0  0  0  0  0  0  0  0  0
    3.6364    6.4109    0.0000 C   0  0  0  0  0  0  0  0  0  0  0  0
    4.4433    6.5825    0.0000 O   0  0  0  0  0  0  0  0  0  0  0  0
    3.0843    7.0240    0.0000 C   0  0  0  0  0  0  0  0  0  0  0  0
    5.8023    6.1409    0.0000 O   0  0  0  0  0  0  0  0  0  0  0  0
  1  2  1  0  0  0  0
  2  3  1  0  0  0  0
  2  4  1  0  0  0  0
  4  5  1  0  0  0  0
  7  8  2  0  0  0  0
  4  8  1  0  0  0  0
  8  9  1  0  0  0  0
  9 10  2  0  0  0  0
 10 11  1  0  0  0  0
 12 13  1  0  0  0  0
 13 14  2  0  0  0  0
  2 14  1  0  0  0  0
 10 14  1  0  0  0  0
  5  6  2  0  0  0  0
  5 15  1  0  0  0  0
 13 16  1  0  0  0  0
 17 18  2  0  0  0  0
 18 19  1  0  0  0  0
 19 20  2  0  0  0  0
  6 17  1  0  0  0  0
  7 20  1  0  0  0  0
  7  6  1  0  0  0  0
 21 22  1  0  0  0  0
 22 23  2  0  0  0  0
 23 24  1  0  0  0  0
 11 21  2  0  0  0  0
 12 24  2  0  0  0  0
 12 11  1  0  0  0  0
 26 27  1  0  0  0  0
 27 28  2  0  0  0  0
 28 29  1  0  0  0  0
 29 30  2  0  0  0  0
 25 26  2  0  0  0  0
 25 30  1  0  0  0  0
 28 31  1  0  0  0  0
 27 32  1  0  0  0  0
 31 33  1  0  0  0  0
 33 34  1  0  0  0  0
 34 35  1  0  0  0  0
 35 36  1  0  0  0  0
 36 37  1  0  0  0  0
 37 38  1  0  0  0  0
 38 39  1  0  0  0  0
 39 40  1  0  0  0  0
 40 41  1  0  0  0  0
 41 42  1  0  0  0  0
 42 43  1  0  0  0  0
 43 32  1  0  0  0  0
  9 25  1  0  0  0  0
 46 44  1  0  0  0  0
 44 45  1  0  0  0  0
 45 15  1  0  0  0  0
 15 47  2  0  0  0  0
 50 48  1  0  0  0  0
 48 49  1  0  0  0  0
 49 16  1  0  0  0  0
 16 51  2  0  0  0  0
M  CHG  2   2  -1  14   1
M  STY  2   1 SUP   2 SUP
M  SAL   1  5  15  44  45  46  47
M  SBL   1  1  15
M  SMT   1 COOEt
M  SAP   1  1  15   5  1
M  SAL   2  5  16  48  49  50  51
M  SBL   2  1  16
M  SMT   2 COOEt
M  SAP   2  1  16  13  1
M  END
>  <Author+ID>
2004 Shen-4e

>  <DOI>
10.1002/chem.200400173

>  <BODIPY SMILES>
CCOC(=O)C1=C2C=CC=CC2=C2N1[B-](F)(F)[N+]1=C(C(=O)OCC)C3=CC=CC=C3C1=C2C1=CC2=C(OCCOCCOCCOCCO2)C=C1

>  <Solvent SMILES>
CC#N

>  <Solvent, IUPAC name>
acetonitrile

>  <Absorption maxima, nm>
634

>  <Emission maxima, nm>
662

>  <Stokes shift, nm>
28

>  <Quantum Yield>
0.018

>  <-(Abssprption maxima+Emission maxima), 1000/cm>
-30.8786

>  <Absorption maxima, 1000/cm>
15.7729

>  <Emission maxima, 1000/cm>
15.1057

>  <Stokes shift, 1000/cm>
0.6671

>  <C>
-0.3178

>  <C standard error>
0.2563

>  <D>
5.9305

>  <D standard error>
7.9225

>  <Abs Adj. R-Square>
0.0564

>  <E>
-0.6822

>  <E standard error>
0.2563

>  <F>
-5.9305

>  <F standard error>
7.9225

>  <Em Adj. R-Square>
0.4035

>  <A>
0.3644

>  <B>
11.8609

>  <E/C>
2.1466

$$$$

  Mrv2104 11282213542D          

 51 57  0  0  0  0            999 V2000
    2.7110    5.9743    0.0000 F   0  0  0  0  0  0  0  0  0  0  0  0
    3.2413    5.3423    0.0000 B   0  5  0  0  0  0  0  0  0  0  0  0
    3.7716    5.9743    0.0000 F   0  0  0  0  0  0  0  0  0  0  0  0
    2.5269    4.9298    0.0000 N   0  0  0  0  0  0  0  0  0  0  0  0
    1.7423    5.1848    0.0000 C   0  0  0  0  0  0  0  0  0  0  0  0
    1.2573    4.5173    0.0000 C   0  0  0  0  0  0  0  0  0  0  0  0
    1.7423    3.8499    0.0000 C   0  0  0  0  0  0  0  0  0  0  0  0
    2.5269    4.1048    0.0000 C   0  0  0  0  0  0  0  0  0  0  0  0
    3.2413    3.6923    0.0000 C   0  0  0  0  0  0  0  0  0  0  0  0
    3.9558    4.1048    0.0000 C   0  0  0  0  0  0  0  0  0  0  0  0
    4.7404    3.8499    0.0000 C   0  0  0  0  0  0  0  0  0  0  0  0
    5.2254    4.5173    0.0000 C   0  0  0  0  0  0  0  0  0  0  0  0
    4.7404    5.1848    0.0000 C   0  0  0  0  0  0  0  0  0  0  0  0
    3.9558    4.9298    0.0000 N   0  3  0  0  0  0  0  0  0  0  0  0
    1.4873    5.9694    0.0000 C   0  0  0  0  0  0  0  0  0  0  0  0
    4.9954    5.9694    0.0000 C   0  0  0  0  0  0  0  0  0  0  0  0
    0.4368    4.4311    0.0000 C   0  0  0  0  0  0  0  0  0  0  0  0
    0.1013    3.6774    0.0000 C   0  0  0  0  0  0  0  0  0  0  0  0
    0.5862    3.0100    0.0000 C   0  0  0  0  0  0  0  0  0  0  0  0
    1.4067    3.0962    0.0000 C   0  0  0  0  0  0  0  0  0  0  0  0
    5.0760    3.0962    0.0000 C   0  0  0  0  0  0  0  0  0  0  0  0
    5.8965    3.0099    0.0000 C   0  0  0  0  0  0  0  0  0  0  0  0
    6.3814    3.6774    0.0000 C   0  0  0  0  0  0  0  0  0  0  0  0
    6.0458    4.4311    0.0000 C   0  0  0  0  0  0  0  0  0  0  0  0
    3.2413    2.8673    0.0000 C   0  0  0  0  0  0  0  0  0  0  0  0
    3.9558    2.4548    0.0000 C   0  0  0  0  0  0  0  0  0  0  0  0
    3.9558    1.6298    0.0000 C   0  0  0  0  0  0  0  0  0  0  0  0
    3.2413    1.2173    0.0000 C   0  0  0  0  0  0  0  0  0  0  0  0
    2.5269    1.6298    0.0000 C   0  0  0  0  0  0  0  0  0  0  0  0
    2.5269    2.4548    0.0000 C   0  0  0  0  0  0  0  0  0  0  0  0
    3.2413    0.3923    0.0000 O   0  0  0  0  0  0  0  0  0  0  0  0
    4.6703    1.2173    0.0000 O   0  0  0  0  0  0  0  0  0  0  0  0
    2.6282   -0.1597    0.0000 C   0  0  0  0  0  0  0  0  0  0  0  0
    2.7998   -0.9667    0.0000 C   0  0  0  0  0  0  0  0  0  0  0  0
    3.5844   -1.2216    0.0000 O   0  0  0  0  0  0  0  0  0  0  0  0
    3.9200   -1.9753    0.0000 C   0  0  0  0  0  0  0  0  0  0  0  0
    4.7404   -2.0615    0.0000 C   0  0  0  0  0  0  0  0  0  0  0  0
    5.2254   -1.3941    0.0000 O   0  0  0  0  0  0  0  0  0  0  0  0
    6.0458   -1.3079    0.0000 C   0  0  0  0  0  0  0  0  0  0  0  0
    6.3814   -0.5542    0.0000 C   0  0  0  0  0  0  0  0  0  0  0  0
    5.8965    0.1132    0.0000 O   0  0  0  0  0  0  0  0  0  0  0  0
    6.0680    0.9202    0.0000 C   0  0  0  0  0  0  0  0  0  0  0  0
    5.4549    1.4723    0.0000 C   0  0  0  0  0  0  0  0  0  0  0  0
    0.1283    5.5278    0.0000 C   0  0  0  0  0  0  0  0  0  0  0  0
    0.6803    6.1409    0.0000 O   0  0  0  0  0  0  0  0  0  0  0  0
   -0.6787    5.6993    0.0000 C   0  0  0  0  0  0  0  0  0  0  0  0
    2.0393    6.5825    0.0000 O   0  0  0  0  0  0  0  0  0  0  0  0
    3.6364    6.4109    0.0000 C   0  0  0  0  0  0  0  0  0  0  0  0
    4.4433    6.5825    0.0000 O   0  0  0  0  0  0  0  0  0  0  0  0
    3.0843    7.0240    0.0000 C   0  0  0  0  0  0  0  0  0  0  0  0
    5.8023    6.1409    0.0000 O   0  0  0  0  0  0  0  0  0  0  0  0
  1  2  1  0  0  0  0
  2  3  1  0  0  0  0
  2  4  1  0  0  0  0
  4  5  1  0  0  0  0
  7  8  2  0  0  0  0
  4  8  1  0  0  0  0
  8  9  1  0  0  0  0
  9 10  2  0  0  0  0
 10 11  1  0  0  0  0
 12 13  1  0  0  0  0
 13 14  2  0  0  0  0
  2 14  1  0  0  0  0
 10 14  1  0  0  0  0
  5  6  2  0  0  0  0
  5 15  1  0  0  0  0
 13 16  1  0  0  0  0
 17 18  2  0  0  0  0
 18 19  1  0  0  0  0
 19 20  2  0  0  0  0
  6 17  1  0  0  0  0
  7 20  1  0  0  0  0
  7  6  1  0  0  0  0
 21 22  1  0  0  0  0
 22 23  2  0  0  0  0
 23 24  1  0  0  0  0
 11 21  2  0  0  0  0
 12 24  2  0  0  0  0
 12 11  1  0  0  0  0
 26 27  1  0  0  0  0
 27 28  2  0  0  0  0
 28 29  1  0  0  0  0
 29 30  2  0  0  0  0
 25 26  2  0  0  0  0
 25 30  1  0  0  0  0
 28 31  1  0  0  0  0
 27 32  1  0  0  0  0
 31 33  1  0  0  0  0
 33 34  1  0  0  0  0
 34 35  1  0  0  0  0
 35 36  1  0  0  0  0
 36 37  1  0  0  0  0
 37 38  1  0  0  0  0
 38 39  1  0  0  0  0
 39 40  1  0  0  0  0
 40 41  1  0  0  0  0
 41 42  1  0  0  0  0
 42 43  1  0  0  0  0
 43 32  1  0  0  0  0
  9 25  1  0  0  0  0
 46 44  1  0  0  0  0
 44 45  1  0  0  0  0
 45 15  1  0  0  0  0
 15 47  2  0  0  0  0
 50 48  1  0  0  0  0
 48 49  1  0  0  0  0
 49 16  1  0  0  0  0
 16 51  2  0  0  0  0
M  CHG  2   2  -1  14   1
M  STY  2   1 SUP   2 SUP
M  SAL   1  5  15  44  45  46  47
M  SBL   1  1  15
M  SMT   1 COOEt
M  SAP   1  1  15   5  1
M  SAL   2  5  16  48  49  50  51
M  SBL   2  1  16
M  SMT   2 COOEt
M  SAP   2  1  16  13  1
M  END
>  <Author+ID>
2004 Shen-4e

>  <DOI>
10.1002/chem.200400173

>  <BODIPY SMILES>
CCOC(=O)C1=C2C=CC=CC2=C2N1[B-](F)(F)[N+]1=C(C(=O)OCC)C3=CC=CC=C3C1=C2C1=CC2=C(OCCOCCOCCOCCO2)C=C1

>  <Solvent SMILES>
CO

>  <Solvent, IUPAC name>
methanol

>  <Absorption maxima, nm>
636

>  <Emission maxima, nm>
661

>  <Stokes shift, nm>
25

>  <Quantum Yield>
0.046

>  <-(Abssprption maxima+Emission maxima), 1000/cm>
-30.8519

>  <Absorption maxima, 1000/cm>
15.7233

>  <Emission maxima, 1000/cm>
15.1286

>  <Stokes shift, 1000/cm>
0.5947

>  <C>
-0.3178

>  <C standard error>
0.2563

>  <D>
5.9305

>  <D standard error>
7.9225

>  <Abs Adj. R-Square>
0.0564

>  <E>
-0.6822

>  <E standard error>
0.2563

>  <F>
-5.9305

>  <F standard error>
7.9225

>  <Em Adj. R-Square>
0.4035

>  <A>
0.3644

>  <B>
11.8609

>  <E/C>
2.1466

$$$$

  Mrv2104 11282213542D          

 38 43  0  0  0  0            999 V2000
    6.6570   -2.9209    0.0000 C   0  0  0  0  0  0  0  0  0  0  0  0
    5.8500   -2.7494    0.0000 C   0  0  0  0  0  0  0  0  0  0  0  0
    5.5950   -1.9648    0.0000 O   0  0  0  0  0  0  0  0  0  0  0  0
    4.7881   -1.7932    0.0000 C   0  0  0  0  0  0  0  0  0  0  0  0
    4.2360   -2.4063    0.0000 O   0  0  0  0  0  0  0  0  0  0  0  0
    4.5331   -1.0086    0.0000 C   0  0  0  0  0  0  0  0  0  0  0  0
    5.0181   -0.3412    0.0000 C   0  0  0  0  0  0  0  0  0  0  0  0
    5.8385   -0.2549    0.0000 C   0  0  0  0  0  0  0  0  0  0  0  0
    6.1741    0.4987    0.0000 C   0  0  0  0  0  0  0  0  0  0  0  0
    5.6892    1.1662    0.0000 C   0  0  0  0  0  0  0  0  0  0  0  0
    4.8687    1.0799    0.0000 C   0  0  0  0  0  0  0  0  0  0  0  0
    4.5331    0.3263    0.0000 C   0  0  0  0  0  0  0  0  0  0  0  0
    3.7485    0.0713    0.0000 C   0  0  0  0  0  0  0  0  0  0  0  0
    3.7485   -0.7537    0.0000 N   0  0  0  0  0  0  0  0  0  0  0  0
    3.0340   -1.1662    0.0000 B   0  5  0  0  0  0  0  0  0  0  0  0
    3.5643   -1.7982    0.0000 F   0  0  0  0  0  0  0  0  0  0  0  0
    2.5037   -1.7982    0.0000 F   0  0  0  0  0  0  0  0  0  0  0  0
    2.3196   -0.7537    0.0000 N   0  3  0  0  0  0  0  0  0  0  0  0
    1.5350   -1.0086    0.0000 C   0  0  0  0  0  0  0  0  0  0  0  0
    1.2800   -1.7932    0.0000 C   0  0  0  0  0  0  0  0  0  0  0  0
    0.4730   -1.9648    0.0000 O   0  0  0  0  0  0  0  0  0  0  0  0
    1.8320   -2.4063    0.0000 O   0  0  0  0  0  0  0  0  0  0  0  0
    1.5771   -3.1910    0.0000 C   0  0  0  0  0  0  0  0  0  0  0  0
    0.7701   -3.3625    0.0000 C   0  0  0  0  0  0  0  0  0  0  0  0
    1.0500   -0.3412    0.0000 C   0  0  0  0  0  0  0  0  0  0  0  0
    0.2295   -0.2549    0.0000 C   0  0  0  0  0  0  0  0  0  0  0  0
   -0.1060    0.4987    0.0000 C   0  0  0  0  0  0  0  0  0  0  0  0
    0.3789    1.1662    0.0000 C   0  0  0  0  0  0  0  0  0  0  0  0
    1.1994    1.0799    0.0000 C   0  0  0  0  0  0  0  0  0  0  0  0
    1.5350    0.3263    0.0000 C   0  0  0  0  0  0  0  0  0  0  0  0
    2.3196    0.0713    0.0000 C   0  0  0  0  0  0  0  0  0  0  0  0
    3.0340    0.4838    0.0000 C   0  0  0  0  0  0  0  0  0  0  0  0
    3.0340    1.3088    0.0000 C   0  0  0  0  0  0  0  0  0  0  0  0
    2.3196    1.7213    0.0000 C   0  0  0  0  0  0  0  0  0  0  0  0
    2.3196    2.5463    0.0000 C   0  0  0  0  0  0  0  0  0  0  0  0
    3.0340    2.9588    0.0000 C   0  0  0  0  0  0  0  0  0  0  0  0
    3.7485    2.5463    0.0000 C   0  0  0  0  0  0  0  0  0  0  0  0
    3.7485    1.7213    0.0000 C   0  0  0  0  0  0  0  0  0  0  0  0
  1  2  1  0  0  0  0
  2  3  1  0  0  0  0
  3  4  1  0  0  0  0
  4  5  2  0  0  0  0
  4  6  1  0  0  0  0
  6  7  2  0  0  0  0
  7  8  1  0  0  0  0
  8  9  2  0  0  0  0
  9 10  1  0  0  0  0
 10 11  2  0  0  0  0
 11 12  1  0  0  0  0
  7 12  1  0  0  0  0
 12 13  2  0  0  0  0
 13 14  1  0  0  0  0
  6 14  1  0  0  0  0
 14 15  1  0  0  0  0
 15 16  1  0  0  0  0
 15 17  1  0  0  0  0
 15 18  1  0  0  0  0
 18 19  2  0  0  0  0
 19 20  1  0  0  0  0
 20 21  2  0  0  0  0
 20 22  1  0  0  0  0
 22 23  1  0  0  0  0
 23 24  1  0  0  0  0
 19 25  1  0  0  0  0
 25 26  2  0  0  0  0
 26 27  1  0  0  0  0
 27 28  2  0  0  0  0
 28 29  1  0  0  0  0
 29 30  2  0  0  0  0
 25 30  1  0  0  0  0
 30 31  1  0  0  0  0
 18 31  1  0  0  0  0
 31 32  2  0  0  0  0
 13 32  1  0  0  0  0
 32 33  1  0  0  0  0
 33 34  2  0  0  0  0
 34 35  1  0  0  0  0
 35 36  2  0  0  0  0
 36 37  1  0  0  0  0
 37 38  2  0  0  0  0
 33 38  1  0  0  0  0
M  CHG  2  15  -1  18   1
M  END
>  <Author+ID>
2004 Shen-4f

>  <DOI>
10.1002/chem.200400173

>  <BODIPY SMILES>
CCOC(=O)C1=C2C=CC=CC2=C2N1[B-](F)(F)[N+]1=C(C(=O)OCC)C3=CC=CC=C3C1=C2C1=CC=CC=C1

>  <Solvent SMILES>
CCCCCC

>  <Solvent, IUPAC name>
hexane

>  <Absorption maxima, nm>
637

>  <Emission maxima, nm>
654

>  <Stokes shift, nm>
17

>  <Quantum Yield>
0.44

>  <-(Abssprption maxima+Emission maxima), 1000/cm>
-30.9891

>  <Absorption maxima, 1000/cm>
15.6986

>  <Emission maxima, 1000/cm>
15.2905

>  <Stokes shift, 1000/cm>
0.4081

>  <C>
-0.2377

>  <C standard error>
0.1938

>  <D>
8.4193

>  <D standard error>
5.9982

>  <Abs Adj. R-Square>
0.0529

>  <E>
-0.7624

>  <E standard error>
0.1938

>  <F>
-8.4193

>  <F standard error>
5.9982

>  <Em Adj. R-Square>
0.6165

>  <A>
0.5247

>  <B>
16.8386

>  <E/C>
3.2079

$$$$

  Mrv2104 11282213542D          

 38 43  0  0  0  0            999 V2000
    6.6570   -2.9209    0.0000 C   0  0  0  0  0  0  0  0  0  0  0  0
    5.8500   -2.7494    0.0000 C   0  0  0  0  0  0  0  0  0  0  0  0
    5.5950   -1.9648    0.0000 O   0  0  0  0  0  0  0  0  0  0  0  0
    4.7881   -1.7932    0.0000 C   0  0  0  0  0  0  0  0  0  0  0  0
    4.2360   -2.4063    0.0000 O   0  0  0  0  0  0  0  0  0  0  0  0
    4.5331   -1.0086    0.0000 C   0  0  0  0  0  0  0  0  0  0  0  0
    5.0181   -0.3412    0.0000 C   0  0  0  0  0  0  0  0  0  0  0  0
    5.8385   -0.2549    0.0000 C   0  0  0  0  0  0  0  0  0  0  0  0
    6.1741    0.4987    0.0000 C   0  0  0  0  0  0  0  0  0  0  0  0
    5.6892    1.1662    0.0000 C   0  0  0  0  0  0  0  0  0  0  0  0
    4.8687    1.0799    0.0000 C   0  0  0  0  0  0  0  0  0  0  0  0
    4.5331    0.3263    0.0000 C   0  0  0  0  0  0  0  0  0  0  0  0
    3.7485    0.0713    0.0000 C   0  0  0  0  0  0  0  0  0  0  0  0
    3.7485   -0.7537    0.0000 N   0  0  0  0  0  0  0  0  0  0  0  0
    3.0340   -1.1662    0.0000 B   0  5  0  0  0  0  0  0  0  0  0  0
    3.5643   -1.7982    0.0000 F   0  0  0  0  0  0  0  0  0  0  0  0
    2.5037   -1.7982    0.0000 F   0  0  0  0  0  0  0  0  0  0  0  0
    2.3196   -0.7537    0.0000 N   0  3  0  0  0  0  0  0  0  0  0  0
    1.5350   -1.0086    0.0000 C   0  0  0  0  0  0  0  0  0  0  0  0
    1.2800   -1.7932    0.0000 C   0  0  0  0  0  0  0  0  0  0  0  0
    0.4730   -1.9648    0.0000 O   0  0  0  0  0  0  0  0  0  0  0  0
    1.8320   -2.4063    0.0000 O   0  0  0  0  0  0  0  0  0  0  0  0
    1.5771   -3.1910    0.0000 C   0  0  0  0  0  0  0  0  0  0  0  0
    0.7701   -3.3625    0.0000 C   0  0  0  0  0  0  0  0  0  0  0  0
    1.0500   -0.3412    0.0000 C   0  0  0  0  0  0  0  0  0  0  0  0
    0.2295   -0.2549    0.0000 C   0  0  0  0  0  0  0  0  0  0  0  0
   -0.1060    0.4987    0.0000 C   0  0  0  0  0  0  0  0  0  0  0  0
    0.3789    1.1662    0.0000 C   0  0  0  0  0  0  0  0  0  0  0  0
    1.1994    1.0799    0.0000 C   0  0  0  0  0  0  0  0  0  0  0  0
    1.5350    0.3263    0.0000 C   0  0  0  0  0  0  0  0  0  0  0  0
    2.3196    0.0713    0.0000 C   0  0  0  0  0  0  0  0  0  0  0  0
    3.0340    0.4838    0.0000 C   0  0  0  0  0  0  0  0  0  0  0  0
    3.0340    1.3088    0.0000 C   0  0  0  0  0  0  0  0  0  0  0  0
    2.3196    1.7213    0.0000 C   0  0  0  0  0  0  0  0  0  0  0  0
    2.3196    2.5463    0.0000 C   0  0  0  0  0  0  0  0  0  0  0  0
    3.0340    2.9588    0.0000 C   0  0  0  0  0  0  0  0  0  0  0  0
    3.7485    2.5463    0.0000 C   0  0  0  0  0  0  0  0  0  0  0  0
    3.7485    1.7213    0.0000 C   0  0  0  0  0  0  0  0  0  0  0  0
  1  2  1  0  0  0  0
  2  3  1  0  0  0  0
  3  4  1  0  0  0  0
  4  5  2  0  0  0  0
  4  6  1  0  0  0  0
  6  7  2  0  0  0  0
  7  8  1  0  0  0  0
  8  9  2  0  0  0  0
  9 10  1  0  0  0  0
 10 11  2  0  0  0  0
 11 12  1  0  0  0  0
  7 12  1  0  0  0  0
 12 13  2  0  0  0  0
 13 14  1  0  0  0  0
  6 14  1  0  0  0  0
 14 15  1  0  0  0  0
 15 16  1  0  0  0  0
 15 17  1  0  0  0  0
 15 18  1  0  0  0  0
 18 19  2  0  0  0  0
 19 20  1  0  0  0  0
 20 21  2  0  0  0  0
 20 22  1  0  0  0  0
 22 23  1  0  0  0  0
 23 24  1  0  0  0  0
 19 25  1  0  0  0  0
 25 26  2  0  0  0  0
 26 27  1  0  0  0  0
 27 28  2  0  0  0  0
 28 29  1  0  0  0  0
 29 30  2  0  0  0  0
 25 30  1  0  0  0  0
 30 31  1  0  0  0  0
 18 31  1  0  0  0  0
 31 32  2  0  0  0  0
 13 32  1  0  0  0  0
 32 33  1  0  0  0  0
 33 34  2  0  0  0  0
 34 35  1  0  0  0  0
 35 36  2  0  0  0  0
 36 37  1  0  0  0  0
 37 38  2  0  0  0  0
 33 38  1  0  0  0  0
M  CHG  2  15  -1  18   1
M  END
>  <Author+ID>
2004 Shen-4f

>  <DOI>
10.1002/chem.200400173

>  <BODIPY SMILES>
CCOC(=O)C1=C2C=CC=CC2=C2N1[B-](F)(F)[N+]1=C(C(=O)OCC)C3=CC=CC=C3C1=C2C1=CC=CC=C1

>  <Solvent SMILES>
CCCCOCCCC

>  <Solvent, IUPAC name>
1-butoxybutane

>  <Absorption maxima, nm>
637

>  <Emission maxima, nm>
657

>  <Stokes shift, nm>
20

>  <Quantum Yield>
0.45

>  <-(Abssprption maxima+Emission maxima), 1000/cm>
-30.9193

>  <Absorption maxima, 1000/cm>
15.6986

>  <Emission maxima, 1000/cm>
15.2207

>  <Stokes shift, 1000/cm>
0.4779

>  <C>
-0.2377

>  <C standard error>
0.1938

>  <D>
8.4193

>  <D standard error>
5.9982

>  <Abs Adj. R-Square>
0.0529

>  <E>
-0.7624

>  <E standard error>
0.1938

>  <F>
-8.4193

>  <F standard error>
5.9982

>  <Em Adj. R-Square>
0.6165

>  <A>
0.5247

>  <B>
16.8386

>  <E/C>
3.2079

$$$$

  Mrv2104 11282213542D          

 38 43  0  0  0  0            999 V2000
    6.6570   -2.9209    0.0000 C   0  0  0  0  0  0  0  0  0  0  0  0
    5.8500   -2.7494    0.0000 C   0  0  0  0  0  0  0  0  0  0  0  0
    5.5950   -1.9648    0.0000 O   0  0  0  0  0  0  0  0  0  0  0  0
    4.7881   -1.7932    0.0000 C   0  0  0  0  0  0  0  0  0  0  0  0
    4.2360   -2.4063    0.0000 O   0  0  0  0  0  0  0  0  0  0  0  0
    4.5331   -1.0086    0.0000 C   0  0  0  0  0  0  0  0  0  0  0  0
    5.0181   -0.3412    0.0000 C   0  0  0  0  0  0  0  0  0  0  0  0
    5.8385   -0.2549    0.0000 C   0  0  0  0  0  0  0  0  0  0  0  0
    6.1741    0.4987    0.0000 C   0  0  0  0  0  0  0  0  0  0  0  0
    5.6892    1.1662    0.0000 C   0  0  0  0  0  0  0  0  0  0  0  0
    4.8687    1.0799    0.0000 C   0  0  0  0  0  0  0  0  0  0  0  0
    4.5331    0.3263    0.0000 C   0  0  0  0  0  0  0  0  0  0  0  0
    3.7485    0.0713    0.0000 C   0  0  0  0  0  0  0  0  0  0  0  0
    3.7485   -0.7537    0.0000 N   0  0  0  0  0  0  0  0  0  0  0  0
    3.0340   -1.1662    0.0000 B   0  5  0  0  0  0  0  0  0  0  0  0
    3.5643   -1.7982    0.0000 F   0  0  0  0  0  0  0  0  0  0  0  0
    2.5037   -1.7982    0.0000 F   0  0  0  0  0  0  0  0  0  0  0  0
    2.3196   -0.7537    0.0000 N   0  3  0  0  0  0  0  0  0  0  0  0
    1.5350   -1.0086    0.0000 C   0  0  0  0  0  0  0  0  0  0  0  0
    1.2800   -1.7932    0.0000 C   0  0  0  0  0  0  0  0  0  0  0  0
    0.4730   -1.9648    0.0000 O   0  0  0  0  0  0  0  0  0  0  0  0
    1.8320   -2.4063    0.0000 O   0  0  0  0  0  0  0  0  0  0  0  0
    1.5771   -3.1910    0.0000 C   0  0  0  0  0  0  0  0  0  0  0  0
    0.7701   -3.3625    0.0000 C   0  0  0  0  0  0  0  0  0  0  0  0
    1.0500   -0.3412    0.0000 C   0  0  0  0  0  0  0  0  0  0  0  0
    0.2295   -0.2549    0.0000 C   0  0  0  0  0  0  0  0  0  0  0  0
   -0.1060    0.4987    0.0000 C   0  0  0  0  0  0  0  0  0  0  0  0
    0.3789    1.1662    0.0000 C   0  0  0  0  0  0  0  0  0  0  0  0
    1.1994    1.0799    0.0000 C   0  0  0  0  0  0  0  0  0  0  0  0
    1.5350    0.3263    0.0000 C   0  0  0  0  0  0  0  0  0  0  0  0
    2.3196    0.0713    0.0000 C   0  0  0  0  0  0  0  0  0  0  0  0
    3.0340    0.4838    0.0000 C   0  0  0  0  0  0  0  0  0  0  0  0
    3.0340    1.3088    0.0000 C   0  0  0  0  0  0  0  0  0  0  0  0
    2.3196    1.7213    0.0000 C   0  0  0  0  0  0  0  0  0  0  0  0
    2.3196    2.5463    0.0000 C   0  0  0  0  0  0  0  0  0  0  0  0
    3.0340    2.9588    0.0000 C   0  0  0  0  0  0  0  0  0  0  0  0
    3.7485    2.5463    0.0000 C   0  0  0  0  0  0  0  0  0  0  0  0
    3.7485    1.7213    0.0000 C   0  0  0  0  0  0  0  0  0  0  0  0
  1  2  1  0  0  0  0
  2  3  1  0  0  0  0
  3  4  1  0  0  0  0
  4  5  2  0  0  0  0
  4  6  1  0  0  0  0
  6  7  2  0  0  0  0
  7  8  1  0  0  0  0
  8  9  2  0  0  0  0
  9 10  1  0  0  0  0
 10 11  2  0  0  0  0
 11 12  1  0  0  0  0
  7 12  1  0  0  0  0
 12 13  2  0  0  0  0
 13 14  1  0  0  0  0
  6 14  1  0  0  0  0
 14 15  1  0  0  0  0
 15 16  1  0  0  0  0
 15 17  1  0  0  0  0
 15 18  1  0  0  0  0
 18 19  2  0  0  0  0
 19 20  1  0  0  0  0
 20 21  2  0  0  0  0
 20 22  1  0  0  0  0
 22 23  1  0  0  0  0
 23 24  1  0  0  0  0
 19 25  1  0  0  0  0
 25 26  2  0  0  0  0
 26 27  1  0  0  0  0
 27 28  2  0  0  0  0
 28 29  1  0  0  0  0
 29 30  2  0  0  0  0
 25 30  1  0  0  0  0
 30 31  1  0  0  0  0
 18 31  1  0  0  0  0
 31 32  2  0  0  0  0
 13 32  1  0  0  0  0
 32 33  1  0  0  0  0
 33 34  2  0  0  0  0
 34 35  1  0  0  0  0
 35 36  2  0  0  0  0
 36 37  1  0  0  0  0
 37 38  2  0  0  0  0
 33 38  1  0  0  0  0
M  CHG  2  15  -1  18   1
M  END
>  <Author+ID>
2004 Shen-4f

>  <DOI>
10.1002/chem.200400173

>  <BODIPY SMILES>
CCOC(=O)C1=C2C=CC=CC2=C2N1[B-](F)(F)[N+]1=C(C(=O)OCC)C3=CC=CC=C3C1=C2C1=CC=CC=C1

>  <Solvent SMILES>
CCOCC

>  <Solvent, IUPAC name>
ethoxyethane

>  <Absorption maxima, nm>
633

>  <Emission maxima, nm>
655

>  <Stokes shift, nm>
22

>  <Quantum Yield>
0.43

>  <-(Abssprption maxima+Emission maxima), 1000/cm>
-31.0650

>  <Absorption maxima, 1000/cm>
15.7978

>  <Emission maxima, 1000/cm>
15.2672

>  <Stokes shift, 1000/cm>
0.5306

>  <C>
-0.2377

>  <C standard error>
0.1938

>  <D>
8.4193

>  <D standard error>
5.9982

>  <Abs Adj. R-Square>
0.0529

>  <E>
-0.7624

>  <E standard error>
0.1938

>  <F>
-8.4193

>  <F standard error>
5.9982

>  <Em Adj. R-Square>
0.6165

>  <A>
0.5247

>  <B>
16.8386

>  <E/C>
3.2079

$$$$

  Mrv2104 11282213542D          

 38 43  0  0  0  0            999 V2000
    6.6570   -2.9209    0.0000 C   0  0  0  0  0  0  0  0  0  0  0  0
    5.8500   -2.7494    0.0000 C   0  0  0  0  0  0  0  0  0  0  0  0
    5.5950   -1.9648    0.0000 O   0  0  0  0  0  0  0  0  0  0  0  0
    4.7881   -1.7932    0.0000 C   0  0  0  0  0  0  0  0  0  0  0  0
    4.2360   -2.4063    0.0000 O   0  0  0  0  0  0  0  0  0  0  0  0
    4.5331   -1.0086    0.0000 C   0  0  0  0  0  0  0  0  0  0  0  0
    5.0181   -0.3412    0.0000 C   0  0  0  0  0  0  0  0  0  0  0  0
    5.8385   -0.2549    0.0000 C   0  0  0  0  0  0  0  0  0  0  0  0
    6.1741    0.4987    0.0000 C   0  0  0  0  0  0  0  0  0  0  0  0
    5.6892    1.1662    0.0000 C   0  0  0  0  0  0  0  0  0  0  0  0
    4.8687    1.0799    0.0000 C   0  0  0  0  0  0  0  0  0  0  0  0
    4.5331    0.3263    0.0000 C   0  0  0  0  0  0  0  0  0  0  0  0
    3.7485    0.0713    0.0000 C   0  0  0  0  0  0  0  0  0  0  0  0
    3.7485   -0.7537    0.0000 N   0  0  0  0  0  0  0  0  0  0  0  0
    3.0340   -1.1662    0.0000 B   0  5  0  0  0  0  0  0  0  0  0  0
    3.5643   -1.7982    0.0000 F   0  0  0  0  0  0  0  0  0  0  0  0
    2.5037   -1.7982    0.0000 F   0  0  0  0  0  0  0  0  0  0  0  0
    2.3196   -0.7537    0.0000 N   0  3  0  0  0  0  0  0  0  0  0  0
    1.5350   -1.0086    0.0000 C   0  0  0  0  0  0  0  0  0  0  0  0
    1.2800   -1.7932    0.0000 C   0  0  0  0  0  0  0  0  0  0  0  0
    0.4730   -1.9648    0.0000 O   0  0  0  0  0  0  0  0  0  0  0  0
    1.8320   -2.4063    0.0000 O   0  0  0  0  0  0  0  0  0  0  0  0
    1.5771   -3.1910    0.0000 C   0  0  0  0  0  0  0  0  0  0  0  0
    0.7701   -3.3625    0.0000 C   0  0  0  0  0  0  0  0  0  0  0  0
    1.0500   -0.3412    0.0000 C   0  0  0  0  0  0  0  0  0  0  0  0
    0.2295   -0.2549    0.0000 C   0  0  0  0  0  0  0  0  0  0  0  0
   -0.1060    0.4987    0.0000 C   0  0  0  0  0  0  0  0  0  0  0  0
    0.3789    1.1662    0.0000 C   0  0  0  0  0  0  0  0  0  0  0  0
    1.1994    1.0799    0.0000 C   0  0  0  0  0  0  0  0  0  0  0  0
    1.5350    0.3263    0.0000 C   0  0  0  0  0  0  0  0  0  0  0  0
    2.3196    0.0713    0.0000 C   0  0  0  0  0  0  0  0  0  0  0  0
    3.0340    0.4838    0.0000 C   0  0  0  0  0  0  0  0  0  0  0  0
    3.0340    1.3088    0.0000 C   0  0  0  0  0  0  0  0  0  0  0  0
    2.3196    1.7213    0.0000 C   0  0  0  0  0  0  0  0  0  0  0  0
    2.3196    2.5463    0.0000 C   0  0  0  0  0  0  0  0  0  0  0  0
    3.0340    2.9588    0.0000 C   0  0  0  0  0  0  0  0  0  0  0  0
    3.7485    2.5463    0.0000 C   0  0  0  0  0  0  0  0  0  0  0  0
    3.7485    1.7213    0.0000 C   0  0  0  0  0  0  0  0  0  0  0  0
  1  2  1  0  0  0  0
  2  3  1  0  0  0  0
  3  4  1  0  0  0  0
  4  5  2  0  0  0  0
  4  6  1  0  0  0  0
  6  7  2  0  0  0  0
  7  8  1  0  0  0  0
  8  9  2  0  0  0  0
  9 10  1  0  0  0  0
 10 11  2  0  0  0  0
 11 12  1  0  0  0  0
  7 12  1  0  0  0  0
 12 13  2  0  0  0  0
 13 14  1  0  0  0  0
  6 14  1  0  0  0  0
 14 15  1  0  0  0  0
 15 16  1  0  0  0  0
 15 17  1  0  0  0  0
 15 18  1  0  0  0  0
 18 19  2  0  0  0  0
 19 20  1  0  0  0  0
 20 21  2  0  0  0  0
 20 22  1  0  0  0  0
 22 23  1  0  0  0  0
 23 24  1  0  0  0  0
 19 25  1  0  0  0  0
 25 26  2  0  0  0  0
 26 27  1  0  0  0  0
 27 28  2  0  0  0  0
 28 29  1  0  0  0  0
 29 30  2  0  0  0  0
 25 30  1  0  0  0  0
 30 31  1  0  0  0  0
 18 31  1  0  0  0  0
 31 32  2  0  0  0  0
 13 32  1  0  0  0  0
 32 33  1  0  0  0  0
 33 34  2  0  0  0  0
 34 35  1  0  0  0  0
 35 36  2  0  0  0  0
 36 37  1  0  0  0  0
 37 38  2  0  0  0  0
 33 38  1  0  0  0  0
M  CHG  2  15  -1  18   1
M  END
>  <Author+ID>
2004 Shen-4f

>  <DOI>
10.1002/chem.200400173

>  <BODIPY SMILES>
CCOC(=O)C1=C2C=CC=CC2=C2N1[B-](F)(F)[N+]1=C(C(=O)OCC)C3=CC=CC=C3C1=C2C1=CC=CC=C1

>  <Solvent SMILES>
CCOC(C)=O

>  <Solvent, IUPAC name>
ethyl acetate

>  <Absorption maxima, nm>
632

>  <Emission maxima, nm>
657

>  <Stokes shift, nm>
25

>  <Quantum Yield>
0.39

>  <-(Abssprption maxima+Emission maxima), 1000/cm>
-31.0435

>  <Absorption maxima, 1000/cm>
15.8228

>  <Emission maxima, 1000/cm>
15.2207

>  <Stokes shift, 1000/cm>
0.6021

>  <C>
-0.2377

>  <C standard error>
0.1938

>  <D>
8.4193

>  <D standard error>
5.9982

>  <Abs Adj. R-Square>
0.0529

>  <E>
-0.7624

>  <E standard error>
0.1938

>  <F>
-8.4193

>  <F standard error>
5.9982

>  <Em Adj. R-Square>
0.6165

>  <A>
0.5247

>  <B>
16.8386

>  <E/C>
3.2079

$$$$

  Mrv2104 11282213542D          

 38 43  0  0  0  0            999 V2000
    6.6570   -2.9209    0.0000 C   0  0  0  0  0  0  0  0  0  0  0  0
    5.8500   -2.7494    0.0000 C   0  0  0  0  0  0  0  0  0  0  0  0
    5.5950   -1.9648    0.0000 O   0  0  0  0  0  0  0  0  0  0  0  0
    4.7881   -1.7932    0.0000 C   0  0  0  0  0  0  0  0  0  0  0  0
    4.2360   -2.4063    0.0000 O   0  0  0  0  0  0  0  0  0  0  0  0
    4.5331   -1.0086    0.0000 C   0  0  0  0  0  0  0  0  0  0  0  0
    5.0181   -0.3412    0.0000 C   0  0  0  0  0  0  0  0  0  0  0  0
    5.8385   -0.2549    0.0000 C   0  0  0  0  0  0  0  0  0  0  0  0
    6.1741    0.4987    0.0000 C   0  0  0  0  0  0  0  0  0  0  0  0
    5.6892    1.1662    0.0000 C   0  0  0  0  0  0  0  0  0  0  0  0
    4.8687    1.0799    0.0000 C   0  0  0  0  0  0  0  0  0  0  0  0
    4.5331    0.3263    0.0000 C   0  0  0  0  0  0  0  0  0  0  0  0
    3.7485    0.0713    0.0000 C   0  0  0  0  0  0  0  0  0  0  0  0
    3.7485   -0.7537    0.0000 N   0  0  0  0  0  0  0  0  0  0  0  0
    3.0340   -1.1662    0.0000 B   0  5  0  0  0  0  0  0  0  0  0  0
    3.5643   -1.7982    0.0000 F   0  0  0  0  0  0  0  0  0  0  0  0
    2.5037   -1.7982    0.0000 F   0  0  0  0  0  0  0  0  0  0  0  0
    2.3196   -0.7537    0.0000 N   0  3  0  0  0  0  0  0  0  0  0  0
    1.5350   -1.0086    0.0000 C   0  0  0  0  0  0  0  0  0  0  0  0
    1.2800   -1.7932    0.0000 C   0  0  0  0  0  0  0  0  0  0  0  0
    0.4730   -1.9648    0.0000 O   0  0  0  0  0  0  0  0  0  0  0  0
    1.8320   -2.4063    0.0000 O   0  0  0  0  0  0  0  0  0  0  0  0
    1.5771   -3.1910    0.0000 C   0  0  0  0  0  0  0  0  0  0  0  0
    0.7701   -3.3625    0.0000 C   0  0  0  0  0  0  0  0  0  0  0  0
    1.0500   -0.3412    0.0000 C   0  0  0  0  0  0  0  0  0  0  0  0
    0.2295   -0.2549    0.0000 C   0  0  0  0  0  0  0  0  0  0  0  0
   -0.1060    0.4987    0.0000 C   0  0  0  0  0  0  0  0  0  0  0  0
    0.3789    1.1662    0.0000 C   0  0  0  0  0  0  0  0  0  0  0  0
    1.1994    1.0799    0.0000 C   0  0  0  0  0  0  0  0  0  0  0  0
    1.5350    0.3263    0.0000 C   0  0  0  0  0  0  0  0  0  0  0  0
    2.3196    0.0713    0.0000 C   0  0  0  0  0  0  0  0  0  0  0  0
    3.0340    0.4838    0.0000 C   0  0  0  0  0  0  0  0  0  0  0  0
    3.0340    1.3088    0.0000 C   0  0  0  0  0  0  0  0  0  0  0  0
    2.3196    1.7213    0.0000 C   0  0  0  0  0  0  0  0  0  0  0  0
    2.3196    2.5463    0.0000 C   0  0  0  0  0  0  0  0  0  0  0  0
    3.0340    2.9588    0.0000 C   0  0  0  0  0  0  0  0  0  0  0  0
    3.7485    2.5463    0.0000 C   0  0  0  0  0  0  0  0  0  0  0  0
    3.7485    1.7213    0.0000 C   0  0  0  0  0  0  0  0  0  0  0  0
  1  2  1  0  0  0  0
  2  3  1  0  0  0  0
  3  4  1  0  0  0  0
  4  5  2  0  0  0  0
  4  6  1  0  0  0  0
  6  7  2  0  0  0  0
  7  8  1  0  0  0  0
  8  9  2  0  0  0  0
  9 10  1  0  0  0  0
 10 11  2  0  0  0  0
 11 12  1  0  0  0  0
  7 12  1  0  0  0  0
 12 13  2  0  0  0  0
 13 14  1  0  0  0  0
  6 14  1  0  0  0  0
 14 15  1  0  0  0  0
 15 16  1  0  0  0  0
 15 17  1  0  0  0  0
 15 18  1  0  0  0  0
 18 19  2  0  0  0  0
 19 20  1  0  0  0  0
 20 21  2  0  0  0  0
 20 22  1  0  0  0  0
 22 23  1  0  0  0  0
 23 24  1  0  0  0  0
 19 25  1  0  0  0  0
 25 26  2  0  0  0  0
 26 27  1  0  0  0  0
 27 28  2  0  0  0  0
 28 29  1  0  0  0  0
 29 30  2  0  0  0  0
 25 30  1  0  0  0  0
 30 31  1  0  0  0  0
 18 31  1  0  0  0  0
 31 32  2  0  0  0  0
 13 32  1  0  0  0  0
 32 33  1  0  0  0  0
 33 34  2  0  0  0  0
 34 35  1  0  0  0  0
 35 36  2  0  0  0  0
 36 37  1  0  0  0  0
 37 38  2  0  0  0  0
 33 38  1  0  0  0  0
M  CHG  2  15  -1  18   1
M  END
>  <Author+ID>
2004 Shen-4f

>  <DOI>
10.1002/chem.200400173

>  <BODIPY SMILES>
CCOC(=O)C1=C2C=CC=CC2=C2N1[B-](F)(F)[N+]1=C(C(=O)OCC)C3=CC=CC=C3C1=C2C1=CC=CC=C1

>  <Solvent SMILES>
C1CCOC1

>  <Solvent, IUPAC name>
oxolane

>  <Absorption maxima, nm>
635

>  <Emission maxima, nm>
660

>  <Stokes shift, nm>
25

>  <Quantum Yield>
0.42

>  <-(Abssprption maxima+Emission maxima), 1000/cm>
-30.8995

>  <Absorption maxima, 1000/cm>
15.7480

>  <Emission maxima, 1000/cm>
15.1515

>  <Stokes shift, 1000/cm>
0.5965

>  <C>
-0.2377

>  <C standard error>
0.1938

>  <D>
8.4193

>  <D standard error>
5.9982

>  <Abs Adj. R-Square>
0.0529

>  <E>
-0.7624

>  <E standard error>
0.1938

>  <F>
-8.4193

>  <F standard error>
5.9982

>  <Em Adj. R-Square>
0.6165

>  <A>
0.5247

>  <B>
16.8386

>  <E/C>
3.2079

$$$$

  Mrv2104 11282213542D          

 38 43  0  0  0  0            999 V2000
    6.6570   -2.9209    0.0000 C   0  0  0  0  0  0  0  0  0  0  0  0
    5.8500   -2.7494    0.0000 C   0  0  0  0  0  0  0  0  0  0  0  0
    5.5950   -1.9648    0.0000 O   0  0  0  0  0  0  0  0  0  0  0  0
    4.7881   -1.7932    0.0000 C   0  0  0  0  0  0  0  0  0  0  0  0
    4.2360   -2.4063    0.0000 O   0  0  0  0  0  0  0  0  0  0  0  0
    4.5331   -1.0086    0.0000 C   0  0  0  0  0  0  0  0  0  0  0  0
    5.0181   -0.3412    0.0000 C   0  0  0  0  0  0  0  0  0  0  0  0
    5.8385   -0.2549    0.0000 C   0  0  0  0  0  0  0  0  0  0  0  0
    6.1741    0.4987    0.0000 C   0  0  0  0  0  0  0  0  0  0  0  0
    5.6892    1.1662    0.0000 C   0  0  0  0  0  0  0  0  0  0  0  0
    4.8687    1.0799    0.0000 C   0  0  0  0  0  0  0  0  0  0  0  0
    4.5331    0.3263    0.0000 C   0  0  0  0  0  0  0  0  0  0  0  0
    3.7485    0.0713    0.0000 C   0  0  0  0  0  0  0  0  0  0  0  0
    3.7485   -0.7537    0.0000 N   0  0  0  0  0  0  0  0  0  0  0  0
    3.0340   -1.1662    0.0000 B   0  5  0  0  0  0  0  0  0  0  0  0
    3.5643   -1.7982    0.0000 F   0  0  0  0  0  0  0  0  0  0  0  0
    2.5037   -1.7982    0.0000 F   0  0  0  0  0  0  0  0  0  0  0  0
    2.3196   -0.7537    0.0000 N   0  3  0  0  0  0  0  0  0  0  0  0
    1.5350   -1.0086    0.0000 C   0  0  0  0  0  0  0  0  0  0  0  0
    1.2800   -1.7932    0.0000 C   0  0  0  0  0  0  0  0  0  0  0  0
    0.4730   -1.9648    0.0000 O   0  0  0  0  0  0  0  0  0  0  0  0
    1.8320   -2.4063    0.0000 O   0  0  0  0  0  0  0  0  0  0  0  0
    1.5771   -3.1910    0.0000 C   0  0  0  0  0  0  0  0  0  0  0  0
    0.7701   -3.3625    0.0000 C   0  0  0  0  0  0  0  0  0  0  0  0
    1.0500   -0.3412    0.0000 C   0  0  0  0  0  0  0  0  0  0  0  0
    0.2295   -0.2549    0.0000 C   0  0  0  0  0  0  0  0  0  0  0  0
   -0.1060    0.4987    0.0000 C   0  0  0  0  0  0  0  0  0  0  0  0
    0.3789    1.1662    0.0000 C   0  0  0  0  0  0  0  0  0  0  0  0
    1.1994    1.0799    0.0000 C   0  0  0  0  0  0  0  0  0  0  0  0
    1.5350    0.3263    0.0000 C   0  0  0  0  0  0  0  0  0  0  0  0
    2.3196    0.0713    0.0000 C   0  0  0  0  0  0  0  0  0  0  0  0
    3.0340    0.4838    0.0000 C   0  0  0  0  0  0  0  0  0  0  0  0
    3.0340    1.3088    0.0000 C   0  0  0  0  0  0  0  0  0  0  0  0
    2.3196    1.7213    0.0000 C   0  0  0  0  0  0  0  0  0  0  0  0
    2.3196    2.5463    0.0000 C   0  0  0  0  0  0  0  0  0  0  0  0
    3.0340    2.9588    0.0000 C   0  0  0  0  0  0  0  0  0  0  0  0
    3.7485    2.5463    0.0000 C   0  0  0  0  0  0  0  0  0  0  0  0
    3.7485    1.7213    0.0000 C   0  0  0  0  0  0  0  0  0  0  0  0
  1  2  1  0  0  0  0
  2  3  1  0  0  0  0
  3  4  1  0  0  0  0
  4  5  2  0  0  0  0
  4  6  1  0  0  0  0
  6  7  2  0  0  0  0
  7  8  1  0  0  0  0
  8  9  2  0  0  0  0
  9 10  1  0  0  0  0
 10 11  2  0  0  0  0
 11 12  1  0  0  0  0
  7 12  1  0  0  0  0
 12 13  2  0  0  0  0
 13 14  1  0  0  0  0
  6 14  1  0  0  0  0
 14 15  1  0  0  0  0
 15 16  1  0  0  0  0
 15 17  1  0  0  0  0
 15 18  1  0  0  0  0
 18 19  2  0  0  0  0
 19 20  1  0  0  0  0
 20 21  2  0  0  0  0
 20 22  1  0  0  0  0
 22 23  1  0  0  0  0
 23 24  1  0  0  0  0
 19 25  1  0  0  0  0
 25 26  2  0  0  0  0
 26 27  1  0  0  0  0
 27 28  2  0  0  0  0
 28 29  1  0  0  0  0
 29 30  2  0  0  0  0
 25 30  1  0  0  0  0
 30 31  1  0  0  0  0
 18 31  1  0  0  0  0
 31 32  2  0  0  0  0
 13 32  1  0  0  0  0
 32 33  1  0  0  0  0
 33 34  2  0  0  0  0
 34 35  1  0  0  0  0
 35 36  2  0  0  0  0
 36 37  1  0  0  0  0
 37 38  2  0  0  0  0
 33 38  1  0  0  0  0
M  CHG  2  15  -1  18   1
M  END
>  <Author+ID>
2004 Shen-4f

>  <DOI>
10.1002/chem.200400173

>  <BODIPY SMILES>
CCOC(=O)C1=C2C=CC=CC2=C2N1[B-](F)(F)[N+]1=C(C(=O)OCC)C3=CC=CC=C3C1=C2C1=CC=CC=C1

>  <Solvent SMILES>
O=C1CCCCC1

>  <Solvent, IUPAC name>
cyclohexanone

>  <Absorption maxima, nm>
635

>  <Emission maxima, nm>
663

>  <Stokes shift, nm>
28

>  <Quantum Yield>
0.42

>  <-(Abssprption maxima+Emission maxima), 1000/cm>
-30.8310

>  <Absorption maxima, 1000/cm>
15.7480

>  <Emission maxima, 1000/cm>
15.0830

>  <Stokes shift, 1000/cm>
0.6651

>  <C>
-0.2377

>  <C standard error>
0.1938

>  <D>
8.4193

>  <D standard error>
5.9982

>  <Abs Adj. R-Square>
0.0529

>  <E>
-0.7624

>  <E standard error>
0.1938

>  <F>
-8.4193

>  <F standard error>
5.9982

>  <Em Adj. R-Square>
0.6165

>  <A>
0.5247

>  <B>
16.8386

>  <E/C>
3.2079

$$$$

  Mrv2104 11282213542D          

 38 43  0  0  0  0            999 V2000
    6.6570   -2.9209    0.0000 C   0  0  0  0  0  0  0  0  0  0  0  0
    5.8500   -2.7494    0.0000 C   0  0  0  0  0  0  0  0  0  0  0  0
    5.5950   -1.9648    0.0000 O   0  0  0  0  0  0  0  0  0  0  0  0
    4.7881   -1.7932    0.0000 C   0  0  0  0  0  0  0  0  0  0  0  0
    4.2360   -2.4063    0.0000 O   0  0  0  0  0  0  0  0  0  0  0  0
    4.5331   -1.0086    0.0000 C   0  0  0  0  0  0  0  0  0  0  0  0
    5.0181   -0.3412    0.0000 C   0  0  0  0  0  0  0  0  0  0  0  0
    5.8385   -0.2549    0.0000 C   0  0  0  0  0  0  0  0  0  0  0  0
    6.1741    0.4987    0.0000 C   0  0  0  0  0  0  0  0  0  0  0  0
    5.6892    1.1662    0.0000 C   0  0  0  0  0  0  0  0  0  0  0  0
    4.8687    1.0799    0.0000 C   0  0  0  0  0  0  0  0  0  0  0  0
    4.5331    0.3263    0.0000 C   0  0  0  0  0  0  0  0  0  0  0  0
    3.7485    0.0713    0.0000 C   0  0  0  0  0  0  0  0  0  0  0  0
    3.7485   -0.7537    0.0000 N   0  0  0  0  0  0  0  0  0  0  0  0
    3.0340   -1.1662    0.0000 B   0  5  0  0  0  0  0  0  0  0  0  0
    3.5643   -1.7982    0.0000 F   0  0  0  0  0  0  0  0  0  0  0  0
    2.5037   -1.7982    0.0000 F   0  0  0  0  0  0  0  0  0  0  0  0
    2.3196   -0.7537    0.0000 N   0  3  0  0  0  0  0  0  0  0  0  0
    1.5350   -1.0086    0.0000 C   0  0  0  0  0  0  0  0  0  0  0  0
    1.2800   -1.7932    0.0000 C   0  0  0  0  0  0  0  0  0  0  0  0
    0.4730   -1.9648    0.0000 O   0  0  0  0  0  0  0  0  0  0  0  0
    1.8320   -2.4063    0.0000 O   0  0  0  0  0  0  0  0  0  0  0  0
    1.5771   -3.1910    0.0000 C   0  0  0  0  0  0  0  0  0  0  0  0
    0.7701   -3.3625    0.0000 C   0  0  0  0  0  0  0  0  0  0  0  0
    1.0500   -0.3412    0.0000 C   0  0  0  0  0  0  0  0  0  0  0  0
    0.2295   -0.2549    0.0000 C   0  0  0  0  0  0  0  0  0  0  0  0
   -0.1060    0.4987    0.0000 C   0  0  0  0  0  0  0  0  0  0  0  0
    0.3789    1.1662    0.0000 C   0  0  0  0  0  0  0  0  0  0  0  0
    1.1994    1.0799    0.0000 C   0  0  0  0  0  0  0  0  0  0  0  0
    1.5350    0.3263    0.0000 C   0  0  0  0  0  0  0  0  0  0  0  0
    2.3196    0.0713    0.0000 C   0  0  0  0  0  0  0  0  0  0  0  0
    3.0340    0.4838    0.0000 C   0  0  0  0  0  0  0  0  0  0  0  0
    3.0340    1.3088    0.0000 C   0  0  0  0  0  0  0  0  0  0  0  0
    2.3196    1.7213    0.0000 C   0  0  0  0  0  0  0  0  0  0  0  0
    2.3196    2.5463    0.0000 C   0  0  0  0  0  0  0  0  0  0  0  0
    3.0340    2.9588    0.0000 C   0  0  0  0  0  0  0  0  0  0  0  0
    3.7485    2.5463    0.0000 C   0  0  0  0  0  0  0  0  0  0  0  0
    3.7485    1.7213    0.0000 C   0  0  0  0  0  0  0  0  0  0  0  0
  1  2  1  0  0  0  0
  2  3  1  0  0  0  0
  3  4  1  0  0  0  0
  4  5  2  0  0  0  0
  4  6  1  0  0  0  0
  6  7  2  0  0  0  0
  7  8  1  0  0  0  0
  8  9  2  0  0  0  0
  9 10  1  0  0  0  0
 10 11  2  0  0  0  0
 11 12  1  0  0  0  0
  7 12  1  0  0  0  0
 12 13  2  0  0  0  0
 13 14  1  0  0  0  0
  6 14  1  0  0  0  0
 14 15  1  0  0  0  0
 15 16  1  0  0  0  0
 15 17  1  0  0  0  0
 15 18  1  0  0  0  0
 18 19  2  0  0  0  0
 19 20  1  0  0  0  0
 20 21  2  0  0  0  0
 20 22  1  0  0  0  0
 22 23  1  0  0  0  0
 23 24  1  0  0  0  0
 19 25  1  0  0  0  0
 25 26  2  0  0  0  0
 26 27  1  0  0  0  0
 27 28  2  0  0  0  0
 28 29  1  0  0  0  0
 29 30  2  0  0  0  0
 25 30  1  0  0  0  0
 30 31  1  0  0  0  0
 18 31  1  0  0  0  0
 31 32  2  0  0  0  0
 13 32  1  0  0  0  0
 32 33  1  0  0  0  0
 33 34  2  0  0  0  0
 34 35  1  0  0  0  0
 35 36  2  0  0  0  0
 36 37  1  0  0  0  0
 37 38  2  0  0  0  0
 33 38  1  0  0  0  0
M  CHG  2  15  -1  18   1
M  END
>  <Author+ID>
2004 Shen-4f

>  <DOI>
10.1002/chem.200400173

>  <BODIPY SMILES>
CCOC(=O)C1=C2C=CC=CC2=C2N1[B-](F)(F)[N+]1=C(C(=O)OCC)C3=CC=CC=C3C1=C2C1=CC=CC=C1

>  <Solvent SMILES>
CC(C)=O

>  <Solvent, IUPAC name>
propan-2-one

>  <Absorption maxima, nm>
631

>  <Emission maxima, nm>
659

>  <Stokes shift, nm>
28

>  <Quantum Yield>
0.43

>  <-(Abssprption maxima+Emission maxima), 1000/cm>
-31.0224

>  <Absorption maxima, 1000/cm>
15.8479

>  <Emission maxima, 1000/cm>
15.1745

>  <Stokes shift, 1000/cm>
0.6734

>  <C>
-0.2377

>  <C standard error>
0.1938

>  <D>
8.4193

>  <D standard error>
5.9982

>  <Abs Adj. R-Square>
0.0529

>  <E>
-0.7624

>  <E standard error>
0.1938

>  <F>
-8.4193

>  <F standard error>
5.9982

>  <Em Adj. R-Square>
0.6165

>  <A>
0.5247

>  <B>
16.8386

>  <E/C>
3.2079

$$$$

  Mrv2104 11282213542D          

 38 43  0  0  0  0            999 V2000
    6.6570   -2.9209    0.0000 C   0  0  0  0  0  0  0  0  0  0  0  0
    5.8500   -2.7494    0.0000 C   0  0  0  0  0  0  0  0  0  0  0  0
    5.5950   -1.9648    0.0000 O   0  0  0  0  0  0  0  0  0  0  0  0
    4.7881   -1.7932    0.0000 C   0  0  0  0  0  0  0  0  0  0  0  0
    4.2360   -2.4063    0.0000 O   0  0  0  0  0  0  0  0  0  0  0  0
    4.5331   -1.0086    0.0000 C   0  0  0  0  0  0  0  0  0  0  0  0
    5.0181   -0.3412    0.0000 C   0  0  0  0  0  0  0  0  0  0  0  0
    5.8385   -0.2549    0.0000 C   0  0  0  0  0  0  0  0  0  0  0  0
    6.1741    0.4987    0.0000 C   0  0  0  0  0  0  0  0  0  0  0  0
    5.6892    1.1662    0.0000 C   0  0  0  0  0  0  0  0  0  0  0  0
    4.8687    1.0799    0.0000 C   0  0  0  0  0  0  0  0  0  0  0  0
    4.5331    0.3263    0.0000 C   0  0  0  0  0  0  0  0  0  0  0  0
    3.7485    0.0713    0.0000 C   0  0  0  0  0  0  0  0  0  0  0  0
    3.7485   -0.7537    0.0000 N   0  0  0  0  0  0  0  0  0  0  0  0
    3.0340   -1.1662    0.0000 B   0  5  0  0  0  0  0  0  0  0  0  0
    3.5643   -1.7982    0.0000 F   0  0  0  0  0  0  0  0  0  0  0  0
    2.5037   -1.7982    0.0000 F   0  0  0  0  0  0  0  0  0  0  0  0
    2.3196   -0.7537    0.0000 N   0  3  0  0  0  0  0  0  0  0  0  0
    1.5350   -1.0086    0.0000 C   0  0  0  0  0  0  0  0  0  0  0  0
    1.2800   -1.7932    0.0000 C   0  0  0  0  0  0  0  0  0  0  0  0
    0.4730   -1.9648    0.0000 O   0  0  0  0  0  0  0  0  0  0  0  0
    1.8320   -2.4063    0.0000 O   0  0  0  0  0  0  0  0  0  0  0  0
    1.5771   -3.1910    0.0000 C   0  0  0  0  0  0  0  0  0  0  0  0
    0.7701   -3.3625    0.0000 C   0  0  0  0  0  0  0  0  0  0  0  0
    1.0500   -0.3412    0.0000 C   0  0  0  0  0  0  0  0  0  0  0  0
    0.2295   -0.2549    0.0000 C   0  0  0  0  0  0  0  0  0  0  0  0
   -0.1060    0.4987    0.0000 C   0  0  0  0  0  0  0  0  0  0  0  0
    0.3789    1.1662    0.0000 C   0  0  0  0  0  0  0  0  0  0  0  0
    1.1994    1.0799    0.0000 C   0  0  0  0  0  0  0  0  0  0  0  0
    1.5350    0.3263    0.0000 C   0  0  0  0  0  0  0  0  0  0  0  0
    2.3196    0.0713    0.0000 C   0  0  0  0  0  0  0  0  0  0  0  0
    3.0340    0.4838    0.0000 C   0  0  0  0  0  0  0  0  0  0  0  0
    3.0340    1.3088    0.0000 C   0  0  0  0  0  0  0  0  0  0  0  0
    2.3196    1.7213    0.0000 C   0  0  0  0  0  0  0  0  0  0  0  0
    2.3196    2.5463    0.0000 C   0  0  0  0  0  0  0  0  0  0  0  0
    3.0340    2.9588    0.0000 C   0  0  0  0  0  0  0  0  0  0  0  0
    3.7485    2.5463    0.0000 C   0  0  0  0  0  0  0  0  0  0  0  0
    3.7485    1.7213    0.0000 C   0  0  0  0  0  0  0  0  0  0  0  0
  1  2  1  0  0  0  0
  2  3  1  0  0  0  0
  3  4  1  0  0  0  0
  4  5  2  0  0  0  0
  4  6  1  0  0  0  0
  6  7  2  0  0  0  0
  7  8  1  0  0  0  0
  8  9  2  0  0  0  0
  9 10  1  0  0  0  0
 10 11  2  0  0  0  0
 11 12  1  0  0  0  0
  7 12  1  0  0  0  0
 12 13  2  0  0  0  0
 13 14  1  0  0  0  0
  6 14  1  0  0  0  0
 14 15  1  0  0  0  0
 15 16  1  0  0  0  0
 15 17  1  0  0  0  0
 15 18  1  0  0  0  0
 18 19  2  0  0  0  0
 19 20  1  0  0  0  0
 20 21  2  0  0  0  0
 20 22  1  0  0  0  0
 22 23  1  0  0  0  0
 23 24  1  0  0  0  0
 19 25  1  0  0  0  0
 25 26  2  0  0  0  0
 26 27  1  0  0  0  0
 27 28  2  0  0  0  0
 28 29  1  0  0  0  0
 29 30  2  0  0  0  0
 25 30  1  0  0  0  0
 30 31  1  0  0  0  0
 18 31  1  0  0  0  0
 31 32  2  0  0  0  0
 13 32  1  0  0  0  0
 32 33  1  0  0  0  0
 33 34  2  0  0  0  0
 34 35  1  0  0  0  0
 35 36  2  0  0  0  0
 36 37  1  0  0  0  0
 37 38  2  0  0  0  0
 33 38  1  0  0  0  0
M  CHG  2  15  -1  18   1
M  END
>  <Author+ID>
2004 Shen-4f

>  <DOI>
10.1002/chem.200400173

>  <BODIPY SMILES>
CCOC(=O)C1=C2C=CC=CC2=C2N1[B-](F)(F)[N+]1=C(C(=O)OCC)C3=CC=CC=C3C1=C2C1=CC=CC=C1

>  <Solvent SMILES>
CCC#N

>  <Solvent, IUPAC name>
propanenitrile

>  <Absorption maxima, nm>
633

>  <Emission maxima, nm>
661

>  <Stokes shift, nm>
28

>  <Quantum Yield>
0.36

>  <-(Abssprption maxima+Emission maxima), 1000/cm>
-30.9264

>  <Absorption maxima, 1000/cm>
15.7978

>  <Emission maxima, 1000/cm>
15.1286

>  <Stokes shift, 1000/cm>
0.6692

>  <C>
-0.2377

>  <C standard error>
0.1938

>  <D>
8.4193

>  <D standard error>
5.9982

>  <Abs Adj. R-Square>
0.0529

>  <E>
-0.7624

>  <E standard error>
0.1938

>  <F>
-8.4193

>  <F standard error>
5.9982

>  <Em Adj. R-Square>
0.6165

>  <A>
0.5247

>  <B>
16.8386

>  <E/C>
3.2079

$$$$

  Mrv2104 11282213542D          

 38 43  0  0  0  0            999 V2000
    6.6570   -2.9209    0.0000 C   0  0  0  0  0  0  0  0  0  0  0  0
    5.8500   -2.7494    0.0000 C   0  0  0  0  0  0  0  0  0  0  0  0
    5.5950   -1.9648    0.0000 O   0  0  0  0  0  0  0  0  0  0  0  0
    4.7881   -1.7932    0.0000 C   0  0  0  0  0  0  0  0  0  0  0  0
    4.2360   -2.4063    0.0000 O   0  0  0  0  0  0  0  0  0  0  0  0
    4.5331   -1.0086    0.0000 C   0  0  0  0  0  0  0  0  0  0  0  0
    5.0181   -0.3412    0.0000 C   0  0  0  0  0  0  0  0  0  0  0  0
    5.8385   -0.2549    0.0000 C   0  0  0  0  0  0  0  0  0  0  0  0
    6.1741    0.4987    0.0000 C   0  0  0  0  0  0  0  0  0  0  0  0
    5.6892    1.1662    0.0000 C   0  0  0  0  0  0  0  0  0  0  0  0
    4.8687    1.0799    0.0000 C   0  0  0  0  0  0  0  0  0  0  0  0
    4.5331    0.3263    0.0000 C   0  0  0  0  0  0  0  0  0  0  0  0
    3.7485    0.0713    0.0000 C   0  0  0  0  0  0  0  0  0  0  0  0
    3.7485   -0.7537    0.0000 N   0  0  0  0  0  0  0  0  0  0  0  0
    3.0340   -1.1662    0.0000 B   0  5  0  0  0  0  0  0  0  0  0  0
    3.5643   -1.7982    0.0000 F   0  0  0  0  0  0  0  0  0  0  0  0
    2.5037   -1.7982    0.0000 F   0  0  0  0  0  0  0  0  0  0  0  0
    2.3196   -0.7537    0.0000 N   0  3  0  0  0  0  0  0  0  0  0  0
    1.5350   -1.0086    0.0000 C   0  0  0  0  0  0  0  0  0  0  0  0
    1.2800   -1.7932    0.0000 C   0  0  0  0  0  0  0  0  0  0  0  0
    0.4730   -1.9648    0.0000 O   0  0  0  0  0  0  0  0  0  0  0  0
    1.8320   -2.4063    0.0000 O   0  0  0  0  0  0  0  0  0  0  0  0
    1.5771   -3.1910    0.0000 C   0  0  0  0  0  0  0  0  0  0  0  0
    0.7701   -3.3625    0.0000 C   0  0  0  0  0  0  0  0  0  0  0  0
    1.0500   -0.3412    0.0000 C   0  0  0  0  0  0  0  0  0  0  0  0
    0.2295   -0.2549    0.0000 C   0  0  0  0  0  0  0  0  0  0  0  0
   -0.1060    0.4987    0.0000 C   0  0  0  0  0  0  0  0  0  0  0  0
    0.3789    1.1662    0.0000 C   0  0  0  0  0  0  0  0  0  0  0  0
    1.1994    1.0799    0.0000 C   0  0  0  0  0  0  0  0  0  0  0  0
    1.5350    0.3263    0.0000 C   0  0  0  0  0  0  0  0  0  0  0  0
    2.3196    0.0713    0.0000 C   0  0  0  0  0  0  0  0  0  0  0  0
    3.0340    0.4838    0.0000 C   0  0  0  0  0  0  0  0  0  0  0  0
    3.0340    1.3088    0.0000 C   0  0  0  0  0  0  0  0  0  0  0  0
    2.3196    1.7213    0.0000 C   0  0  0  0  0  0  0  0  0  0  0  0
    2.3196    2.5463    0.0000 C   0  0  0  0  0  0  0  0  0  0  0  0
    3.0340    2.9588    0.0000 C   0  0  0  0  0  0  0  0  0  0  0  0
    3.7485    2.5463    0.0000 C   0  0  0  0  0  0  0  0  0  0  0  0
    3.7485    1.7213    0.0000 C   0  0  0  0  0  0  0  0  0  0  0  0
  1  2  1  0  0  0  0
  2  3  1  0  0  0  0
  3  4  1  0  0  0  0
  4  5  2  0  0  0  0
  4  6  1  0  0  0  0
  6  7  2  0  0  0  0
  7  8  1  0  0  0  0
  8  9  2  0  0  0  0
  9 10  1  0  0  0  0
 10 11  2  0  0  0  0
 11 12  1  0  0  0  0
  7 12  1  0  0  0  0
 12 13  2  0  0  0  0
 13 14  1  0  0  0  0
  6 14  1  0  0  0  0
 14 15  1  0  0  0  0
 15 16  1  0  0  0  0
 15 17  1  0  0  0  0
 15 18  1  0  0  0  0
 18 19  2  0  0  0  0
 19 20  1  0  0  0  0
 20 21  2  0  0  0  0
 20 22  1  0  0  0  0
 22 23  1  0  0  0  0
 23 24  1  0  0  0  0
 19 25  1  0  0  0  0
 25 26  2  0  0  0  0
 26 27  1  0  0  0  0
 27 28  2  0  0  0  0
 28 29  1  0  0  0  0
 29 30  2  0  0  0  0
 25 30  1  0  0  0  0
 30 31  1  0  0  0  0
 18 31  1  0  0  0  0
 31 32  2  0  0  0  0
 13 32  1  0  0  0  0
 32 33  1  0  0  0  0
 33 34  2  0  0  0  0
 34 35  1  0  0  0  0
 35 36  2  0  0  0  0
 36 37  1  0  0  0  0
 37 38  2  0  0  0  0
 33 38  1  0  0  0  0
M  CHG  2  15  -1  18   1
M  END
>  <Author+ID>
2004 Shen-4f

>  <DOI>
10.1002/chem.200400173

>  <BODIPY SMILES>
CCOC(=O)C1=C2C=CC=CC2=C2N1[B-](F)(F)[N+]1=C(C(=O)OCC)C3=CC=CC=C3C1=C2C1=CC=CC=C1

>  <Solvent SMILES>
CC#N

>  <Solvent, IUPAC name>
acetonitrile

>  <Absorption maxima, nm>
633

>  <Emission maxima, nm>
662

>  <Stokes shift, nm>
29

>  <Quantum Yield>
0.43

>  <-(Abssprption maxima+Emission maxima), 1000/cm>
-30.9035

>  <Absorption maxima, 1000/cm>
15.7978

>  <Emission maxima, 1000/cm>
15.1057

>  <Stokes shift, 1000/cm>
0.6920

>  <C>
-0.2377

>  <C standard error>
0.1938

>  <D>
8.4193

>  <D standard error>
5.9982

>  <Abs Adj. R-Square>
0.0529

>  <E>
-0.7624

>  <E standard error>
0.1938

>  <F>
-8.4193

>  <F standard error>
5.9982

>  <Em Adj. R-Square>
0.6165

>  <A>
0.5247

>  <B>
16.8386

>  <E/C>
3.2079

$$$$

  Mrv2104 11282213542D          

 38 43  0  0  0  0            999 V2000
    6.6570   -2.9209    0.0000 C   0  0  0  0  0  0  0  0  0  0  0  0
    5.8500   -2.7494    0.0000 C   0  0  0  0  0  0  0  0  0  0  0  0
    5.5950   -1.9648    0.0000 O   0  0  0  0  0  0  0  0  0  0  0  0
    4.7881   -1.7932    0.0000 C   0  0  0  0  0  0  0  0  0  0  0  0
    4.2360   -2.4063    0.0000 O   0  0  0  0  0  0  0  0  0  0  0  0
    4.5331   -1.0086    0.0000 C   0  0  0  0  0  0  0  0  0  0  0  0
    5.0181   -0.3412    0.0000 C   0  0  0  0  0  0  0  0  0  0  0  0
    5.8385   -0.2549    0.0000 C   0  0  0  0  0  0  0  0  0  0  0  0
    6.1741    0.4987    0.0000 C   0  0  0  0  0  0  0  0  0  0  0  0
    5.6892    1.1662    0.0000 C   0  0  0  0  0  0  0  0  0  0  0  0
    4.8687    1.0799    0.0000 C   0  0  0  0  0  0  0  0  0  0  0  0
    4.5331    0.3263    0.0000 C   0  0  0  0  0  0  0  0  0  0  0  0
    3.7485    0.0713    0.0000 C   0  0  0  0  0  0  0  0  0  0  0  0
    3.7485   -0.7537    0.0000 N   0  0  0  0  0  0  0  0  0  0  0  0
    3.0340   -1.1662    0.0000 B   0  5  0  0  0  0  0  0  0  0  0  0
    3.5643   -1.7982    0.0000 F   0  0  0  0  0  0  0  0  0  0  0  0
    2.5037   -1.7982    0.0000 F   0  0  0  0  0  0  0  0  0  0  0  0
    2.3196   -0.7537    0.0000 N   0  3  0  0  0  0  0  0  0  0  0  0
    1.5350   -1.0086    0.0000 C   0  0  0  0  0  0  0  0  0  0  0  0
    1.2800   -1.7932    0.0000 C   0  0  0  0  0  0  0  0  0  0  0  0
    0.4730   -1.9648    0.0000 O   0  0  0  0  0  0  0  0  0  0  0  0
    1.8320   -2.4063    0.0000 O   0  0  0  0  0  0  0  0  0  0  0  0
    1.5771   -3.1910    0.0000 C   0  0  0  0  0  0  0  0  0  0  0  0
    0.7701   -3.3625    0.0000 C   0  0  0  0  0  0  0  0  0  0  0  0
    1.0500   -0.3412    0.0000 C   0  0  0  0  0  0  0  0  0  0  0  0
    0.2295   -0.2549    0.0000 C   0  0  0  0  0  0  0  0  0  0  0  0
   -0.1060    0.4987    0.0000 C   0  0  0  0  0  0  0  0  0  0  0  0
    0.3789    1.1662    0.0000 C   0  0  0  0  0  0  0  0  0  0  0  0
    1.1994    1.0799    0.0000 C   0  0  0  0  0  0  0  0  0  0  0  0
    1.5350    0.3263    0.0000 C   0  0  0  0  0  0  0  0  0  0  0  0
    2.3196    0.0713    0.0000 C   0  0  0  0  0  0  0  0  0  0  0  0
    3.0340    0.4838    0.0000 C   0  0  0  0  0  0  0  0  0  0  0  0
    3.0340    1.3088    0.0000 C   0  0  0  0  0  0  0  0  0  0  0  0
    2.3196    1.7213    0.0000 C   0  0  0  0  0  0  0  0  0  0  0  0
    2.3196    2.5463    0.0000 C   0  0  0  0  0  0  0  0  0  0  0  0
    3.0340    2.9588    0.0000 C   0  0  0  0  0  0  0  0  0  0  0  0
    3.7485    2.5463    0.0000 C   0  0  0  0  0  0  0  0  0  0  0  0
    3.7485    1.7213    0.0000 C   0  0  0  0  0  0  0  0  0  0  0  0
  1  2  1  0  0  0  0
  2  3  1  0  0  0  0
  3  4  1  0  0  0  0
  4  5  2  0  0  0  0
  4  6  1  0  0  0  0
  6  7  2  0  0  0  0
  7  8  1  0  0  0  0
  8  9  2  0  0  0  0
  9 10  1  0  0  0  0
 10 11  2  0  0  0  0
 11 12  1  0  0  0  0
  7 12  1  0  0  0  0
 12 13  2  0  0  0  0
 13 14  1  0  0  0  0
  6 14  1  0  0  0  0
 14 15  1  0  0  0  0
 15 16  1  0  0  0  0
 15 17  1  0  0  0  0
 15 18  1  0  0  0  0
 18 19  2  0  0  0  0
 19 20  1  0  0  0  0
 20 21  2  0  0  0  0
 20 22  1  0  0  0  0
 22 23  1  0  0  0  0
 23 24  1  0  0  0  0
 19 25  1  0  0  0  0
 25 26  2  0  0  0  0
 26 27  1  0  0  0  0
 27 28  2  0  0  0  0
 28 29  1  0  0  0  0
 29 30  2  0  0  0  0
 25 30  1  0  0  0  0
 30 31  1  0  0  0  0
 18 31  1  0  0  0  0
 31 32  2  0  0  0  0
 13 32  1  0  0  0  0
 32 33  1  0  0  0  0
 33 34  2  0  0  0  0
 34 35  1  0  0  0  0
 35 36  2  0  0  0  0
 36 37  1  0  0  0  0
 37 38  2  0  0  0  0
 33 38  1  0  0  0  0
M  CHG  2  15  -1  18   1
M  END
>  <Author+ID>
2004 Shen-4f

>  <DOI>
10.1002/chem.200400173

>  <BODIPY SMILES>
CCOC(=O)C1=C2C=CC=CC2=C2N1[B-](F)(F)[N+]1=C(C(=O)OCC)C3=CC=CC=C3C1=C2C1=CC=CC=C1

>  <Solvent SMILES>
CO

>  <Solvent, IUPAC name>
methanol

>  <Absorption maxima, nm>
634

>  <Emission maxima, nm>
664

>  <Stokes shift, nm>
30

>  <Quantum Yield>
0.34

>  <-(Abssprption maxima+Emission maxima), 1000/cm>
-30.8331

>  <Absorption maxima, 1000/cm>
15.7729

>  <Emission maxima, 1000/cm>
15.0602

>  <Stokes shift, 1000/cm>
0.7126

>  <C>
-0.2377

>  <C standard error>
0.1938

>  <D>
8.4193

>  <D standard error>
5.9982

>  <Abs Adj. R-Square>
0.0529

>  <E>
-0.7624

>  <E standard error>
0.1938

>  <F>
-8.4193

>  <F standard error>
5.9982

>  <Em Adj. R-Square>
0.6165

>  <A>
0.5247

>  <B>
16.8386

>  <E/C>
3.2079

$$$$

  Mrv2104 11282213542D          

 28 31  0  0  0  0            999 V2000
    5.8593    0.8085    0.0000 C   0  0  0  0  0  0  0  0  0  0  0  0
    5.4468    1.5229    0.0000 C   0  0  0  0  0  0  0  0  0  0  0  0
    4.6218    1.5229    0.0000 C   0  0  0  0  0  0  0  0  0  0  0  0
    4.1369    2.1904    0.0000 C   0  0  0  0  0  0  0  0  0  0  0  0
    4.3918    2.9750    0.0000 C   0  0  0  0  0  0  0  0  0  0  0  0
    3.3523    1.9354    0.0000 N   0  0  0  0  0  0  0  0  0  0  0  0
    3.3523    1.1104    0.0000 C   0  0  0  0  0  0  0  0  0  0  0  0
    4.1369    0.8555    0.0000 C   0  0  0  0  0  0  0  0  0  0  0  0
    4.3918    0.0709    0.0000 C   0  0  0  0  0  0  0  0  0  0  0  0
    2.6378    0.6979    0.0000 C   0  0  0  0  0  0  0  0  0  0  0  0
    1.9233    1.1104    0.0000 C   0  0  0  0  0  0  0  0  0  0  0  0
    1.1387    0.8555    0.0000 C   0  0  0  0  0  0  0  0  0  0  0  0
    0.8838    0.0709    0.0000 C   0  0  0  0  0  0  0  0  0  0  0  0
    0.6538    1.5229    0.0000 C   0  0  0  0  0  0  0  0  0  0  0  0
   -0.1712    1.5229    0.0000 C   0  0  0  0  0  0  0  0  0  0  0  0
   -0.5837    0.8085    0.0000 C   0  0  0  0  0  0  0  0  0  0  0  0
    1.1387    2.1904    0.0000 C   0  0  0  0  0  0  0  0  0  0  0  0
    0.8838    2.9750    0.0000 C   0  0  0  0  0  0  0  0  0  0  0  0
    1.9233    1.9354    0.0000 N   0  3  0  0  0  0  0  0  0  0  0  0
    2.6378    2.3479    0.0000 B   0  5  0  0  0  0  0  0  0  0  0  0
    2.2505    3.0764    0.0000 F   0  0  0  0  0  0  0  0  0  0  0  0
    3.0251    3.0764    0.0000 F   0  0  0  0  0  0  0  0  0  0  0  0
    2.6378   -0.1271    0.0000 C   0  0  0  0  0  0  0  0  0  0  0  0
    3.3523   -0.5396    0.0000 C   0  0  0  0  0  0  0  0  0  0  0  0
    3.3523   -1.3646    0.0000 C   0  0  0  0  0  0  0  0  0  0  0  0
    2.6378   -1.7771    0.0000 C   0  0  0  0  0  0  0  0  0  0  0  0
    1.9233   -1.3646    0.0000 C   0  0  0  0  0  0  0  0  0  0  0  0
    1.9233   -0.5396    0.0000 C   0  0  0  0  0  0  0  0  0  0  0  0
  1  2  1  0  0  0  0
  2  3  1  0  0  0  0
  3  4  2  0  0  0  0
  4  5  1  0  0  0  0
  4  6  1  0  0  0  0
  6  7  1  0  0  0  0
  7  8  2  0  0  0  0
  3  8  1  0  0  0  0
  8  9  1  0  0  0  0
  7 10  1  0  0  0  0
 10 11  2  0  0  0  0
 11 12  1  0  0  0  0
 12 13  1  0  0  0  0
 12 14  2  0  0  0  0
 14 15  1  0  0  0  0
 15 16  1  0  0  0  0
 14 17  1  0  0  0  0
 17 18  1  0  0  0  0
 17 19  2  0  0  0  0
 11 19  1  0  0  0  0
 19 20  1  0  0  0  0
  6 20  1  0  0  0  0
 20 21  1  0  0  0  0
 20 22  1  0  0  0  0
 10 23  1  0  0  0  0
 23 24  2  0  0  0  0
 24 25  1  0  0  0  0
 25 26  2  0  0  0  0
 26 27  1  0  0  0  0
 27 28  2  0  0  0  0
 23 28  1  0  0  0  0
M  CHG  2  19   1  20  -1
M  END
>  <Author+ID>
2010 Chaudhuri-1b

>  <DOI>
10.1016/j.saa.2009.11.048

>  <BODIPY SMILES>
CCC1=C(C)N2C(=C1C)C(=C1C(C)=C(CC)C(C)=[N+]1[B-]2(F)F)C1=CC=CC=C1

>  <Solvent SMILES>
CO

>  <Solvent, IUPAC name>
methanol

>  <Absorption maxima, nm>
521.5

>  <Emission maxima, nm>
536.6

>  <Stokes shift, nm>
15.1

>  <Quantum Yield>
0.89

>  <-(Abssprption maxima+Emission maxima), 1000/cm>
-37.8113

>  <Absorption maxima, 1000/cm>
19.1755

>  <Emission maxima, 1000/cm>
18.6359

>  <Stokes shift, 1000/cm>
0.5396

>  <C>
-0.3570

>  <C standard error>
0.0376

>  <D>
5.6529

>  <D standard error>
1.4150

>  <Abs Adj. R-Square>
0.8643

>  <E>
-0.6430

>  <E standard error>
0.0376

>  <F>
-5.6529

>  <F standard error>
1.4150

>  <Em Adj. R-Square>
0.9542

>  <A>
0.2860

>  <B>
11.3057

>  <E/C>
1.8010

$$$$

  Mrv2104 11282213542D          

 28 31  0  0  0  0            999 V2000
    5.8593    0.8085    0.0000 C   0  0  0  0  0  0  0  0  0  0  0  0
    5.4468    1.5229    0.0000 C   0  0  0  0  0  0  0  0  0  0  0  0
    4.6218    1.5229    0.0000 C   0  0  0  0  0  0  0  0  0  0  0  0
    4.1369    2.1904    0.0000 C   0  0  0  0  0  0  0  0  0  0  0  0
    4.3918    2.9750    0.0000 C   0  0  0  0  0  0  0  0  0  0  0  0
    3.3523    1.9354    0.0000 N   0  0  0  0  0  0  0  0  0  0  0  0
    3.3523    1.1104    0.0000 C   0  0  0  0  0  0  0  0  0  0  0  0
    4.1369    0.8555    0.0000 C   0  0  0  0  0  0  0  0  0  0  0  0
    4.3918    0.0709    0.0000 C   0  0  0  0  0  0  0  0  0  0  0  0
    2.6378    0.6979    0.0000 C   0  0  0  0  0  0  0  0  0  0  0  0
    1.9233    1.1104    0.0000 C   0  0  0  0  0  0  0  0  0  0  0  0
    1.1387    0.8555    0.0000 C   0  0  0  0  0  0  0  0  0  0  0  0
    0.8838    0.0709    0.0000 C   0  0  0  0  0  0  0  0  0  0  0  0
    0.6538    1.5229    0.0000 C   0  0  0  0  0  0  0  0  0  0  0  0
   -0.1712    1.5229    0.0000 C   0  0  0  0  0  0  0  0  0  0  0  0
   -0.5837    0.8085    0.0000 C   0  0  0  0  0  0  0  0  0  0  0  0
    1.1387    2.1904    0.0000 C   0  0  0  0  0  0  0  0  0  0  0  0
    0.8838    2.9750    0.0000 C   0  0  0  0  0  0  0  0  0  0  0  0
    1.9233    1.9354    0.0000 N   0  3  0  0  0  0  0  0  0  0  0  0
    2.6378    2.3479    0.0000 B   0  5  0  0  0  0  0  0  0  0  0  0
    2.2505    3.0764    0.0000 F   0  0  0  0  0  0  0  0  0  0  0  0
    3.0251    3.0764    0.0000 F   0  0  0  0  0  0  0  0  0  0  0  0
    2.6378   -0.1271    0.0000 C   0  0  0  0  0  0  0  0  0  0  0  0
    3.3523   -0.5396    0.0000 C   0  0  0  0  0  0  0  0  0  0  0  0
    3.3523   -1.3646    0.0000 C   0  0  0  0  0  0  0  0  0  0  0  0
    2.6378   -1.7771    0.0000 C   0  0  0  0  0  0  0  0  0  0  0  0
    1.9233   -1.3646    0.0000 C   0  0  0  0  0  0  0  0  0  0  0  0
    1.9233   -0.5396    0.0000 C   0  0  0  0  0  0  0  0  0  0  0  0
  1  2  1  0  0  0  0
  2  3  1  0  0  0  0
  3  4  2  0  0  0  0
  4  5  1  0  0  0  0
  4  6  1  0  0  0  0
  6  7  1  0  0  0  0
  7  8  2  0  0  0  0
  3  8  1  0  0  0  0
  8  9  1  0  0  0  0
  7 10  1  0  0  0  0
 10 11  2  0  0  0  0
 11 12  1  0  0  0  0
 12 13  1  0  0  0  0
 12 14  2  0  0  0  0
 14 15  1  0  0  0  0
 15 16  1  0  0  0  0
 14 17  1  0  0  0  0
 17 18  1  0  0  0  0
 17 19  2  0  0  0  0
 11 19  1  0  0  0  0
 19 20  1  0  0  0  0
  6 20  1  0  0  0  0
 20 21  1  0  0  0  0
 20 22  1  0  0  0  0
 10 23  1  0  0  0  0
 23 24  2  0  0  0  0
 24 25  1  0  0  0  0
 25 26  2  0  0  0  0
 26 27  1  0  0  0  0
 27 28  2  0  0  0  0
 23 28  1  0  0  0  0
M  CHG  2  19   1  20  -1
M  END
>  <Author+ID>
2010 Chaudhuri-1b

>  <DOI>
10.1016/j.saa.2009.11.048

>  <BODIPY SMILES>
CCC1=C(C)N2C(=C1C)C(=C1C(C)=C(CC)C(C)=[N+]1[B-]2(F)F)C1=CC=CC=C1

>  <Solvent SMILES>
CC#N

>  <Solvent, IUPAC name>
acetonitrile

>  <Absorption maxima, nm>
520.5

>  <Emission maxima, nm>
535

>  <Stokes shift, nm>
14.5

>  <Quantum Yield>
0.81

>  <-(Abssprption maxima+Emission maxima), 1000/cm>
-37.9039

>  <Absorption maxima, 1000/cm>
19.2123

>  <Emission maxima, 1000/cm>
18.6916

>  <Stokes shift, 1000/cm>
0.5207

>  <C>
-0.3570

>  <C standard error>
0.0376

>  <D>
5.6529

>  <D standard error>
1.4150

>  <Abs Adj. R-Square>
0.8643

>  <E>
-0.6430

>  <E standard error>
0.0376

>  <F>
-5.6529

>  <F standard error>
1.4150

>  <Em Adj. R-Square>
0.9542

>  <A>
0.2860

>  <B>
11.3057

>  <E/C>
1.8010

$$$$

  Mrv2104 11282213542D          

 28 31  0  0  0  0            999 V2000
    5.8593    0.8085    0.0000 C   0  0  0  0  0  0  0  0  0  0  0  0
    5.4468    1.5229    0.0000 C   0  0  0  0  0  0  0  0  0  0  0  0
    4.6218    1.5229    0.0000 C   0  0  0  0  0  0  0  0  0  0  0  0
    4.1369    2.1904    0.0000 C   0  0  0  0  0  0  0  0  0  0  0  0
    4.3918    2.9750    0.0000 C   0  0  0  0  0  0  0  0  0  0  0  0
    3.3523    1.9354    0.0000 N   0  0  0  0  0  0  0  0  0  0  0  0
    3.3523    1.1104    0.0000 C   0  0  0  0  0  0  0  0  0  0  0  0
    4.1369    0.8555    0.0000 C   0  0  0  0  0  0  0  0  0  0  0  0
    4.3918    0.0709    0.0000 C   0  0  0  0  0  0  0  0  0  0  0  0
    2.6378    0.6979    0.0000 C   0  0  0  0  0  0  0  0  0  0  0  0
    1.9233    1.1104    0.0000 C   0  0  0  0  0  0  0  0  0  0  0  0
    1.1387    0.8555    0.0000 C   0  0  0  0  0  0  0  0  0  0  0  0
    0.8838    0.0709    0.0000 C   0  0  0  0  0  0  0  0  0  0  0  0
    0.6538    1.5229    0.0000 C   0  0  0  0  0  0  0  0  0  0  0  0
   -0.1712    1.5229    0.0000 C   0  0  0  0  0  0  0  0  0  0  0  0
   -0.5837    0.8085    0.0000 C   0  0  0  0  0  0  0  0  0  0  0  0
    1.1387    2.1904    0.0000 C   0  0  0  0  0  0  0  0  0  0  0  0
    0.8838    2.9750    0.0000 C   0  0  0  0  0  0  0  0  0  0  0  0
    1.9233    1.9354    0.0000 N   0  3  0  0  0  0  0  0  0  0  0  0
    2.6378    2.3479    0.0000 B   0  5  0  0  0  0  0  0  0  0  0  0
    2.2505    3.0764    0.0000 F   0  0  0  0  0  0  0  0  0  0  0  0
    3.0251    3.0764    0.0000 F   0  0  0  0  0  0  0  0  0  0  0  0
    2.6378   -0.1271    0.0000 C   0  0  0  0  0  0  0  0  0  0  0  0
    3.3523   -0.5396    0.0000 C   0  0  0  0  0  0  0  0  0  0  0  0
    3.3523   -1.3646    0.0000 C   0  0  0  0  0  0  0  0  0  0  0  0
    2.6378   -1.7771    0.0000 C   0  0  0  0  0  0  0  0  0  0  0  0
    1.9233   -1.3646    0.0000 C   0  0  0  0  0  0  0  0  0  0  0  0
    1.9233   -0.5396    0.0000 C   0  0  0  0  0  0  0  0  0  0  0  0
  1  2  1  0  0  0  0
  2  3  1  0  0  0  0
  3  4  2  0  0  0  0
  4  5  1  0  0  0  0
  4  6  1  0  0  0  0
  6  7  1  0  0  0  0
  7  8  2  0  0  0  0
  3  8  1  0  0  0  0
  8  9  1  0  0  0  0
  7 10  1  0  0  0  0
 10 11  2  0  0  0  0
 11 12  1  0  0  0  0
 12 13  1  0  0  0  0
 12 14  2  0  0  0  0
 14 15  1  0  0  0  0
 15 16  1  0  0  0  0
 14 17  1  0  0  0  0
 17 18  1  0  0  0  0
 17 19  2  0  0  0  0
 11 19  1  0  0  0  0
 19 20  1  0  0  0  0
  6 20  1  0  0  0  0
 20 21  1  0  0  0  0
 20 22  1  0  0  0  0
 10 23  1  0  0  0  0
 23 24  2  0  0  0  0
 24 25  1  0  0  0  0
 25 26  2  0  0  0  0
 26 27  1  0  0  0  0
 27 28  2  0  0  0  0
 23 28  1  0  0  0  0
M  CHG  2  19   1  20  -1
M  END
>  <Author+ID>
2010 Chaudhuri-1b

>  <DOI>
10.1016/j.saa.2009.11.048

>  <BODIPY SMILES>
CCC1=C(C)N2C(=C1C)C(=C1C(C)=C(CC)C(C)=[N+]1[B-]2(F)F)C1=CC=CC=C1

>  <Solvent SMILES>
CCO

>  <Solvent, IUPAC name>
ethanol

>  <Absorption maxima, nm>
522

>  <Emission maxima, nm>
537.2

>  <Stokes shift, nm>
15.2

>  <Quantum Yield>
0.78

>  <-(Abssprption maxima+Emission maxima), 1000/cm>
-37.7721

>  <Absorption maxima, 1000/cm>
19.1571

>  <Emission maxima, 1000/cm>
18.6150

>  <Stokes shift, 1000/cm>
0.5420

>  <C>
-0.3570

>  <C standard error>
0.0376

>  <D>
5.6529

>  <D standard error>
1.4150

>  <Abs Adj. R-Square>
0.8643

>  <E>
-0.6430

>  <E standard error>
0.0376

>  <F>
-5.6529

>  <F standard error>
1.4150

>  <Em Adj. R-Square>
0.9542

>  <A>
0.2860

>  <B>
11.3057

>  <E/C>
1.8010

$$$$

  Mrv2104 11282213542D          

 28 31  0  0  0  0            999 V2000
    5.8593    0.8085    0.0000 C   0  0  0  0  0  0  0  0  0  0  0  0
    5.4468    1.5229    0.0000 C   0  0  0  0  0  0  0  0  0  0  0  0
    4.6218    1.5229    0.0000 C   0  0  0  0  0  0  0  0  0  0  0  0
    4.1369    2.1904    0.0000 C   0  0  0  0  0  0  0  0  0  0  0  0
    4.3918    2.9750    0.0000 C   0  0  0  0  0  0  0  0  0  0  0  0
    3.3523    1.9354    0.0000 N   0  0  0  0  0  0  0  0  0  0  0  0
    3.3523    1.1104    0.0000 C   0  0  0  0  0  0  0  0  0  0  0  0
    4.1369    0.8555    0.0000 C   0  0  0  0  0  0  0  0  0  0  0  0
    4.3918    0.0709    0.0000 C   0  0  0  0  0  0  0  0  0  0  0  0
    2.6378    0.6979    0.0000 C   0  0  0  0  0  0  0  0  0  0  0  0
    1.9233    1.1104    0.0000 C   0  0  0  0  0  0  0  0  0  0  0  0
    1.1387    0.8555    0.0000 C   0  0  0  0  0  0  0  0  0  0  0  0
    0.8838    0.0709    0.0000 C   0  0  0  0  0  0  0  0  0  0  0  0
    0.6538    1.5229    0.0000 C   0  0  0  0  0  0  0  0  0  0  0  0
   -0.1712    1.5229    0.0000 C   0  0  0  0  0  0  0  0  0  0  0  0
   -0.5837    0.8085    0.0000 C   0  0  0  0  0  0  0  0  0  0  0  0
    1.1387    2.1904    0.0000 C   0  0  0  0  0  0  0  0  0  0  0  0
    0.8838    2.9750    0.0000 C   0  0  0  0  0  0  0  0  0  0  0  0
    1.9233    1.9354    0.0000 N   0  3  0  0  0  0  0  0  0  0  0  0
    2.6378    2.3479    0.0000 B   0  5  0  0  0  0  0  0  0  0  0  0
    2.2505    3.0764    0.0000 F   0  0  0  0  0  0  0  0  0  0  0  0
    3.0251    3.0764    0.0000 F   0  0  0  0  0  0  0  0  0  0  0  0
    2.6378   -0.1271    0.0000 C   0  0  0  0  0  0  0  0  0  0  0  0
    3.3523   -0.5396    0.0000 C   0  0  0  0  0  0  0  0  0  0  0  0
    3.3523   -1.3646    0.0000 C   0  0  0  0  0  0  0  0  0  0  0  0
    2.6378   -1.7771    0.0000 C   0  0  0  0  0  0  0  0  0  0  0  0
    1.9233   -1.3646    0.0000 C   0  0  0  0  0  0  0  0  0  0  0  0
    1.9233   -0.5396    0.0000 C   0  0  0  0  0  0  0  0  0  0  0  0
  1  2  1  0  0  0  0
  2  3  1  0  0  0  0
  3  4  2  0  0  0  0
  4  5  1  0  0  0  0
  4  6  1  0  0  0  0
  6  7  1  0  0  0  0
  7  8  2  0  0  0  0
  3  8  1  0  0  0  0
  8  9  1  0  0  0  0
  7 10  1  0  0  0  0
 10 11  2  0  0  0  0
 11 12  1  0  0  0  0
 12 13  1  0  0  0  0
 12 14  2  0  0  0  0
 14 15  1  0  0  0  0
 15 16  1  0  0  0  0
 14 17  1  0  0  0  0
 17 18  1  0  0  0  0
 17 19  2  0  0  0  0
 11 19  1  0  0  0  0
 19 20  1  0  0  0  0
  6 20  1  0  0  0  0
 20 21  1  0  0  0  0
 20 22  1  0  0  0  0
 10 23  1  0  0  0  0
 23 24  2  0  0  0  0
 24 25  1  0  0  0  0
 25 26  2  0  0  0  0
 26 27  1  0  0  0  0
 27 28  2  0  0  0  0
 23 28  1  0  0  0  0
M  CHG  2  19   1  20  -1
M  END
>  <Author+ID>
2010 Chaudhuri-1b

>  <DOI>
10.1016/j.saa.2009.11.048

>  <BODIPY SMILES>
CCC1=C(C)N2C(=C1C)C(=C1C(C)=C(CC)C(C)=[N+]1[B-]2(F)F)C1=CC=CC=C1

>  <Solvent SMILES>
N#CC1=CC=CC=C1

>  <Solvent, IUPAC name>
benzonitrile

>  <Absorption maxima, nm>
526.5

>  <Emission maxima, nm>
544.5

>  <Stokes shift, nm>
18

>  <Quantum Yield>
0.78

>  <-(Abssprption maxima+Emission maxima), 1000/cm>
-37.3588

>  <Absorption maxima, 1000/cm>
18.9934

>  <Emission maxima, 1000/cm>
18.3655

>  <Stokes shift, 1000/cm>
0.6279

>  <C>
-0.3570

>  <C standard error>
0.0376

>  <D>
5.6529

>  <D standard error>
1.4150

>  <Abs Adj. R-Square>
0.8643

>  <E>
-0.6430

>  <E standard error>
0.0376

>  <F>
-5.6529

>  <F standard error>
1.4150

>  <Em Adj. R-Square>
0.9542

>  <A>
0.2860

>  <B>
11.3057

>  <E/C>
1.8010

$$$$

  Mrv2104 11282213542D          

 28 31  0  0  0  0            999 V2000
    5.8593    0.8085    0.0000 C   0  0  0  0  0  0  0  0  0  0  0  0
    5.4468    1.5229    0.0000 C   0  0  0  0  0  0  0  0  0  0  0  0
    4.6218    1.5229    0.0000 C   0  0  0  0  0  0  0  0  0  0  0  0
    4.1369    2.1904    0.0000 C   0  0  0  0  0  0  0  0  0  0  0  0
    4.3918    2.9750    0.0000 C   0  0  0  0  0  0  0  0  0  0  0  0
    3.3523    1.9354    0.0000 N   0  0  0  0  0  0  0  0  0  0  0  0
    3.3523    1.1104    0.0000 C   0  0  0  0  0  0  0  0  0  0  0  0
    4.1369    0.8555    0.0000 C   0  0  0  0  0  0  0  0  0  0  0  0
    4.3918    0.0709    0.0000 C   0  0  0  0  0  0  0  0  0  0  0  0
    2.6378    0.6979    0.0000 C   0  0  0  0  0  0  0  0  0  0  0  0
    1.9233    1.1104    0.0000 C   0  0  0  0  0  0  0  0  0  0  0  0
    1.1387    0.8555    0.0000 C   0  0  0  0  0  0  0  0  0  0  0  0
    0.8838    0.0709    0.0000 C   0  0  0  0  0  0  0  0  0  0  0  0
    0.6538    1.5229    0.0000 C   0  0  0  0  0  0  0  0  0  0  0  0
   -0.1712    1.5229    0.0000 C   0  0  0  0  0  0  0  0  0  0  0  0
   -0.5837    0.8085    0.0000 C   0  0  0  0  0  0  0  0  0  0  0  0
    1.1387    2.1904    0.0000 C   0  0  0  0  0  0  0  0  0  0  0  0
    0.8838    2.9750    0.0000 C   0  0  0  0  0  0  0  0  0  0  0  0
    1.9233    1.9354    0.0000 N   0  3  0  0  0  0  0  0  0  0  0  0
    2.6378    2.3479    0.0000 B   0  5  0  0  0  0  0  0  0  0  0  0
    2.2505    3.0764    0.0000 F   0  0  0  0  0  0  0  0  0  0  0  0
    3.0251    3.0764    0.0000 F   0  0  0  0  0  0  0  0  0  0  0  0
    2.6378   -0.1271    0.0000 C   0  0  0  0  0  0  0  0  0  0  0  0
    3.3523   -0.5396    0.0000 C   0  0  0  0  0  0  0  0  0  0  0  0
    3.3523   -1.3646    0.0000 C   0  0  0  0  0  0  0  0  0  0  0  0
    2.6378   -1.7771    0.0000 C   0  0  0  0  0  0  0  0  0  0  0  0
    1.9233   -1.3646    0.0000 C   0  0  0  0  0  0  0  0  0  0  0  0
    1.9233   -0.5396    0.0000 C   0  0  0  0  0  0  0  0  0  0  0  0
  1  2  1  0  0  0  0
  2  3  1  0  0  0  0
  3  4  2  0  0  0  0
  4  5  1  0  0  0  0
  4  6  1  0  0  0  0
  6  7  1  0  0  0  0
  7  8  2  0  0  0  0
  3  8  1  0  0  0  0
  8  9  1  0  0  0  0
  7 10  1  0  0  0  0
 10 11  2  0  0  0  0
 11 12  1  0  0  0  0
 12 13  1  0  0  0  0
 12 14  2  0  0  0  0
 14 15  1  0  0  0  0
 15 16  1  0  0  0  0
 14 17  1  0  0  0  0
 17 18  1  0  0  0  0
 17 19  2  0  0  0  0
 11 19  1  0  0  0  0
 19 20  1  0  0  0  0
  6 20  1  0  0  0  0
 20 21  1  0  0  0  0
 20 22  1  0  0  0  0
 10 23  1  0  0  0  0
 23 24  2  0  0  0  0
 24 25  1  0  0  0  0
 25 26  2  0  0  0  0
 26 27  1  0  0  0  0
 27 28  2  0  0  0  0
 23 28  1  0  0  0  0
M  CHG  2  19   1  20  -1
M  END
>  <Author+ID>
2010 Chaudhuri-1b

>  <DOI>
10.1016/j.saa.2009.11.048

>  <BODIPY SMILES>
CCC1=C(C)N2C(=C1C)C(=C1C(C)=C(CC)C(C)=[N+]1[B-]2(F)F)C1=CC=CC=C1

>  <Solvent SMILES>
CC(C)O

>  <Solvent, IUPAC name>
propan-2-ol

>  <Absorption maxima, nm>
524

>  <Emission maxima, nm>
539.6

>  <Stokes shift, nm>
15.6

>  <Quantum Yield>
0.75

>  <-(Abssprption maxima+Emission maxima), 1000/cm>
-37.6162

>  <Absorption maxima, 1000/cm>
19.0840

>  <Emission maxima, 1000/cm>
18.5322

>  <Stokes shift, 1000/cm>
0.5517

>  <C>
-0.3570

>  <C standard error>
0.0376

>  <D>
5.6529

>  <D standard error>
1.4150

>  <Abs Adj. R-Square>
0.8643

>  <E>
-0.6430

>  <E standard error>
0.0376

>  <F>
-5.6529

>  <F standard error>
1.4150

>  <Em Adj. R-Square>
0.9542

>  <A>
0.2860

>  <B>
11.3057

>  <E/C>
1.8010

$$$$

  Mrv2104 11282213542D          

 28 31  0  0  0  0            999 V2000
    5.8593    0.8085    0.0000 C   0  0  0  0  0  0  0  0  0  0  0  0
    5.4468    1.5229    0.0000 C   0  0  0  0  0  0  0  0  0  0  0  0
    4.6218    1.5229    0.0000 C   0  0  0  0  0  0  0  0  0  0  0  0
    4.1369    2.1904    0.0000 C   0  0  0  0  0  0  0  0  0  0  0  0
    4.3918    2.9750    0.0000 C   0  0  0  0  0  0  0  0  0  0  0  0
    3.3523    1.9354    0.0000 N   0  0  0  0  0  0  0  0  0  0  0  0
    3.3523    1.1104    0.0000 C   0  0  0  0  0  0  0  0  0  0  0  0
    4.1369    0.8555    0.0000 C   0  0  0  0  0  0  0  0  0  0  0  0
    4.3918    0.0709    0.0000 C   0  0  0  0  0  0  0  0  0  0  0  0
    2.6378    0.6979    0.0000 C   0  0  0  0  0  0  0  0  0  0  0  0
    1.9233    1.1104    0.0000 C   0  0  0  0  0  0  0  0  0  0  0  0
    1.1387    0.8555    0.0000 C   0  0  0  0  0  0  0  0  0  0  0  0
    0.8838    0.0709    0.0000 C   0  0  0  0  0  0  0  0  0  0  0  0
    0.6538    1.5229    0.0000 C   0  0  0  0  0  0  0  0  0  0  0  0
   -0.1712    1.5229    0.0000 C   0  0  0  0  0  0  0  0  0  0  0  0
   -0.5837    0.8085    0.0000 C   0  0  0  0  0  0  0  0  0  0  0  0
    1.1387    2.1904    0.0000 C   0  0  0  0  0  0  0  0  0  0  0  0
    0.8838    2.9750    0.0000 C   0  0  0  0  0  0  0  0  0  0  0  0
    1.9233    1.9354    0.0000 N   0  3  0  0  0  0  0  0  0  0  0  0
    2.6378    2.3479    0.0000 B   0  5  0  0  0  0  0  0  0  0  0  0
    2.2505    3.0764    0.0000 F   0  0  0  0  0  0  0  0  0  0  0  0
    3.0251    3.0764    0.0000 F   0  0  0  0  0  0  0  0  0  0  0  0
    2.6378   -0.1271    0.0000 C   0  0  0  0  0  0  0  0  0  0  0  0
    3.3523   -0.5396    0.0000 C   0  0  0  0  0  0  0  0  0  0  0  0
    3.3523   -1.3646    0.0000 C   0  0  0  0  0  0  0  0  0  0  0  0
    2.6378   -1.7771    0.0000 C   0  0  0  0  0  0  0  0  0  0  0  0
    1.9233   -1.3646    0.0000 C   0  0  0  0  0  0  0  0  0  0  0  0
    1.9233   -0.5396    0.0000 C   0  0  0  0  0  0  0  0  0  0  0  0
  1  2  1  0  0  0  0
  2  3  1  0  0  0  0
  3  4  2  0  0  0  0
  4  5  1  0  0  0  0
  4  6  1  0  0  0  0
  6  7  1  0  0  0  0
  7  8  2  0  0  0  0
  3  8  1  0  0  0  0
  8  9  1  0  0  0  0
  7 10  1  0  0  0  0
 10 11  2  0  0  0  0
 11 12  1  0  0  0  0
 12 13  1  0  0  0  0
 12 14  2  0  0  0  0
 14 15  1  0  0  0  0
 15 16  1  0  0  0  0
 14 17  1  0  0  0  0
 17 18  1  0  0  0  0
 17 19  2  0  0  0  0
 11 19  1  0  0  0  0
 19 20  1  0  0  0  0
  6 20  1  0  0  0  0
 20 21  1  0  0  0  0
 20 22  1  0  0  0  0
 10 23  1  0  0  0  0
 23 24  2  0  0  0  0
 24 25  1  0  0  0  0
 25 26  2  0  0  0  0
 26 27  1  0  0  0  0
 27 28  2  0  0  0  0
 23 28  1  0  0  0  0
M  CHG  2  19   1  20  -1
M  END
>  <Author+ID>
2010 Chaudhuri-1b

>  <DOI>
10.1016/j.saa.2009.11.048

>  <BODIPY SMILES>
CCC1=C(C)N2C(=C1C)C(=C1C(C)=C(CC)C(C)=[N+]1[B-]2(F)F)C1=CC=CC=C1

>  <Solvent SMILES>
CCCCO

>  <Solvent, IUPAC name>
butan-1-ol

>  <Absorption maxima, nm>
524.5

>  <Emission maxima, nm>
540

>  <Stokes shift, nm>
15.5

>  <Quantum Yield>
0.73

>  <-(Abssprption maxima+Emission maxima), 1000/cm>
-37.5843

>  <Absorption maxima, 1000/cm>
19.0658

>  <Emission maxima, 1000/cm>
18.5185

>  <Stokes shift, 1000/cm>
0.5473

>  <C>
-0.3570

>  <C standard error>
0.0376

>  <D>
5.6529

>  <D standard error>
1.4150

>  <Abs Adj. R-Square>
0.8643

>  <E>
-0.6430

>  <E standard error>
0.0376

>  <F>
-5.6529

>  <F standard error>
1.4150

>  <Em Adj. R-Square>
0.9542

>  <A>
0.2860

>  <B>
11.3057

>  <E/C>
1.8010

$$$$

  Mrv2104 11282213542D          

 28 31  0  0  0  0            999 V2000
    5.8593    0.8085    0.0000 C   0  0  0  0  0  0  0  0  0  0  0  0
    5.4468    1.5229    0.0000 C   0  0  0  0  0  0  0  0  0  0  0  0
    4.6218    1.5229    0.0000 C   0  0  0  0  0  0  0  0  0  0  0  0
    4.1369    2.1904    0.0000 C   0  0  0  0  0  0  0  0  0  0  0  0
    4.3918    2.9750    0.0000 C   0  0  0  0  0  0  0  0  0  0  0  0
    3.3523    1.9354    0.0000 N   0  0  0  0  0  0  0  0  0  0  0  0
    3.3523    1.1104    0.0000 C   0  0  0  0  0  0  0  0  0  0  0  0
    4.1369    0.8555    0.0000 C   0  0  0  0  0  0  0  0  0  0  0  0
    4.3918    0.0709    0.0000 C   0  0  0  0  0  0  0  0  0  0  0  0
    2.6378    0.6979    0.0000 C   0  0  0  0  0  0  0  0  0  0  0  0
    1.9233    1.1104    0.0000 C   0  0  0  0  0  0  0  0  0  0  0  0
    1.1387    0.8555    0.0000 C   0  0  0  0  0  0  0  0  0  0  0  0
    0.8838    0.0709    0.0000 C   0  0  0  0  0  0  0  0  0  0  0  0
    0.6538    1.5229    0.0000 C   0  0  0  0  0  0  0  0  0  0  0  0
   -0.1712    1.5229    0.0000 C   0  0  0  0  0  0  0  0  0  0  0  0
   -0.5837    0.8085    0.0000 C   0  0  0  0  0  0  0  0  0  0  0  0
    1.1387    2.1904    0.0000 C   0  0  0  0  0  0  0  0  0  0  0  0
    0.8838    2.9750    0.0000 C   0  0  0  0  0  0  0  0  0  0  0  0
    1.9233    1.9354    0.0000 N   0  3  0  0  0  0  0  0  0  0  0  0
    2.6378    2.3479    0.0000 B   0  5  0  0  0  0  0  0  0  0  0  0
    2.2505    3.0764    0.0000 F   0  0  0  0  0  0  0  0  0  0  0  0
    3.0251    3.0764    0.0000 F   0  0  0  0  0  0  0  0  0  0  0  0
    2.6378   -0.1271    0.0000 C   0  0  0  0  0  0  0  0  0  0  0  0
    3.3523   -0.5396    0.0000 C   0  0  0  0  0  0  0  0  0  0  0  0
    3.3523   -1.3646    0.0000 C   0  0  0  0  0  0  0  0  0  0  0  0
    2.6378   -1.7771    0.0000 C   0  0  0  0  0  0  0  0  0  0  0  0
    1.9233   -1.3646    0.0000 C   0  0  0  0  0  0  0  0  0  0  0  0
    1.9233   -0.5396    0.0000 C   0  0  0  0  0  0  0  0  0  0  0  0
  1  2  1  0  0  0  0
  2  3  1  0  0  0  0
  3  4  2  0  0  0  0
  4  5  1  0  0  0  0
  4  6  1  0  0  0  0
  6  7  1  0  0  0  0
  7  8  2  0  0  0  0
  3  8  1  0  0  0  0
  8  9  1  0  0  0  0
  7 10  1  0  0  0  0
 10 11  2  0  0  0  0
 11 12  1  0  0  0  0
 12 13  1  0  0  0  0
 12 14  2  0  0  0  0
 14 15  1  0  0  0  0
 15 16  1  0  0  0  0
 14 17  1  0  0  0  0
 17 18  1  0  0  0  0
 17 19  2  0  0  0  0
 11 19  1  0  0  0  0
 19 20  1  0  0  0  0
  6 20  1  0  0  0  0
 20 21  1  0  0  0  0
 20 22  1  0  0  0  0
 10 23  1  0  0  0  0
 23 24  2  0  0  0  0
 24 25  1  0  0  0  0
 25 26  2  0  0  0  0
 26 27  1  0  0  0  0
 27 28  2  0  0  0  0
 23 28  1  0  0  0  0
M  CHG  2  19   1  20  -1
M  END
>  <Author+ID>
2010 Chaudhuri-1b

>  <DOI>
10.1016/j.saa.2009.11.048

>  <BODIPY SMILES>
CCC1=C(C)N2C(=C1C)C(=C1C(C)=C(CC)C(C)=[N+]1[B-]2(F)F)C1=CC=CC=C1

>  <Solvent SMILES>
CC(C)=O

>  <Solvent, IUPAC name>
propan-2-one

>  <Absorption maxima, nm>
522

>  <Emission maxima, nm>
534.2

>  <Stokes shift, nm>
12.2

>  <Quantum Yield>
0.75

>  <-(Abssprption maxima+Emission maxima), 1000/cm>
-37.8767

>  <Absorption maxima, 1000/cm>
19.1571

>  <Emission maxima, 1000/cm>
18.7196

>  <Stokes shift, 1000/cm>
0.4375

>  <C>
-0.3570

>  <C standard error>
0.0376

>  <D>
5.6529

>  <D standard error>
1.4150

>  <Abs Adj. R-Square>
0.8643

>  <E>
-0.6430

>  <E standard error>
0.0376

>  <F>
-5.6529

>  <F standard error>
1.4150

>  <Em Adj. R-Square>
0.9542

>  <A>
0.2860

>  <B>
11.3057

>  <E/C>
1.8010

$$$$

  Mrv2104 11282213542D          

 28 31  0  0  0  0            999 V2000
    5.8593    0.8085    0.0000 C   0  0  0  0  0  0  0  0  0  0  0  0
    5.4468    1.5229    0.0000 C   0  0  0  0  0  0  0  0  0  0  0  0
    4.6218    1.5229    0.0000 C   0  0  0  0  0  0  0  0  0  0  0  0
    4.1369    2.1904    0.0000 C   0  0  0  0  0  0  0  0  0  0  0  0
    4.3918    2.9750    0.0000 C   0  0  0  0  0  0  0  0  0  0  0  0
    3.3523    1.9354    0.0000 N   0  0  0  0  0  0  0  0  0  0  0  0
    3.3523    1.1104    0.0000 C   0  0  0  0  0  0  0  0  0  0  0  0
    4.1369    0.8555    0.0000 C   0  0  0  0  0  0  0  0  0  0  0  0
    4.3918    0.0709    0.0000 C   0  0  0  0  0  0  0  0  0  0  0  0
    2.6378    0.6979    0.0000 C   0  0  0  0  0  0  0  0  0  0  0  0
    1.9233    1.1104    0.0000 C   0  0  0  0  0  0  0  0  0  0  0  0
    1.1387    0.8555    0.0000 C   0  0  0  0  0  0  0  0  0  0  0  0
    0.8838    0.0709    0.0000 C   0  0  0  0  0  0  0  0  0  0  0  0
    0.6538    1.5229    0.0000 C   0  0  0  0  0  0  0  0  0  0  0  0
   -0.1712    1.5229    0.0000 C   0  0  0  0  0  0  0  0  0  0  0  0
   -0.5837    0.8085    0.0000 C   0  0  0  0  0  0  0  0  0  0  0  0
    1.1387    2.1904    0.0000 C   0  0  0  0  0  0  0  0  0  0  0  0
    0.8838    2.9750    0.0000 C   0  0  0  0  0  0  0  0  0  0  0  0
    1.9233    1.9354    0.0000 N   0  3  0  0  0  0  0  0  0  0  0  0
    2.6378    2.3479    0.0000 B   0  5  0  0  0  0  0  0  0  0  0  0
    2.2505    3.0764    0.0000 F   0  0  0  0  0  0  0  0  0  0  0  0
    3.0251    3.0764    0.0000 F   0  0  0  0  0  0  0  0  0  0  0  0
    2.6378   -0.1271    0.0000 C   0  0  0  0  0  0  0  0  0  0  0  0
    3.3523   -0.5396    0.0000 C   0  0  0  0  0  0  0  0  0  0  0  0
    3.3523   -1.3646    0.0000 C   0  0  0  0  0  0  0  0  0  0  0  0
    2.6378   -1.7771    0.0000 C   0  0  0  0  0  0  0  0  0  0  0  0
    1.9233   -1.3646    0.0000 C   0  0  0  0  0  0  0  0  0  0  0  0
    1.9233   -0.5396    0.0000 C   0  0  0  0  0  0  0  0  0  0  0  0
  1  2  1  0  0  0  0
  2  3  1  0  0  0  0
  3  4  2  0  0  0  0
  4  5  1  0  0  0  0
  4  6  1  0  0  0  0
  6  7  1  0  0  0  0
  7  8  2  0  0  0  0
  3  8  1  0  0  0  0
  8  9  1  0  0  0  0
  7 10  1  0  0  0  0
 10 11  2  0  0  0  0
 11 12  1  0  0  0  0
 12 13  1  0  0  0  0
 12 14  2  0  0  0  0
 14 15  1  0  0  0  0
 15 16  1  0  0  0  0
 14 17  1  0  0  0  0
 17 18  1  0  0  0  0
 17 19  2  0  0  0  0
 11 19  1  0  0  0  0
 19 20  1  0  0  0  0
  6 20  1  0  0  0  0
 20 21  1  0  0  0  0
 20 22  1  0  0  0  0
 10 23  1  0  0  0  0
 23 24  2  0  0  0  0
 24 25  1  0  0  0  0
 25 26  2  0  0  0  0
 26 27  1  0  0  0  0
 27 28  2  0  0  0  0
 23 28  1  0  0  0  0
M  CHG  2  19   1  20  -1
M  END
>  <Author+ID>
2010 Chaudhuri-1b

>  <DOI>
10.1016/j.saa.2009.11.048

>  <BODIPY SMILES>
CCC1=C(C)N2C(=C1C)C(=C1C(C)=C(CC)C(C)=[N+]1[B-]2(F)F)C1=CC=CC=C1

>  <Solvent SMILES>
ClCCl

>  <Solvent, IUPAC name>
dichloromethane

>  <Absorption maxima, nm>
524

>  <Emission maxima, nm>
544.2

>  <Stokes shift, nm>
20.2

>  <Quantum Yield>
0.85

>  <-(Abssprption maxima+Emission maxima), 1000/cm>
-37.4596

>  <Absorption maxima, 1000/cm>
19.0840

>  <Emission maxima, 1000/cm>
18.3756

>  <Stokes shift, 1000/cm>
0.7084

>  <C>
-0.3570

>  <C standard error>
0.0376

>  <D>
5.6529

>  <D standard error>
1.4150

>  <Abs Adj. R-Square>
0.8643

>  <E>
-0.6430

>  <E standard error>
0.0376

>  <F>
-5.6529

>  <F standard error>
1.4150

>  <Em Adj. R-Square>
0.9542

>  <A>
0.2860

>  <B>
11.3057

>  <E/C>
1.8010

$$$$

  Mrv2104 11282213542D          

 28 31  0  0  0  0            999 V2000
    5.8593    0.8085    0.0000 C   0  0  0  0  0  0  0  0  0  0  0  0
    5.4468    1.5229    0.0000 C   0  0  0  0  0  0  0  0  0  0  0  0
    4.6218    1.5229    0.0000 C   0  0  0  0  0  0  0  0  0  0  0  0
    4.1369    2.1904    0.0000 C   0  0  0  0  0  0  0  0  0  0  0  0
    4.3918    2.9750    0.0000 C   0  0  0  0  0  0  0  0  0  0  0  0
    3.3523    1.9354    0.0000 N   0  0  0  0  0  0  0  0  0  0  0  0
    3.3523    1.1104    0.0000 C   0  0  0  0  0  0  0  0  0  0  0  0
    4.1369    0.8555    0.0000 C   0  0  0  0  0  0  0  0  0  0  0  0
    4.3918    0.0709    0.0000 C   0  0  0  0  0  0  0  0  0  0  0  0
    2.6378    0.6979    0.0000 C   0  0  0  0  0  0  0  0  0  0  0  0
    1.9233    1.1104    0.0000 C   0  0  0  0  0  0  0  0  0  0  0  0
    1.1387    0.8555    0.0000 C   0  0  0  0  0  0  0  0  0  0  0  0
    0.8838    0.0709    0.0000 C   0  0  0  0  0  0  0  0  0  0  0  0
    0.6538    1.5229    0.0000 C   0  0  0  0  0  0  0  0  0  0  0  0
   -0.1712    1.5229    0.0000 C   0  0  0  0  0  0  0  0  0  0  0  0
   -0.5837    0.8085    0.0000 C   0  0  0  0  0  0  0  0  0  0  0  0
    1.1387    2.1904    0.0000 C   0  0  0  0  0  0  0  0  0  0  0  0
    0.8838    2.9750    0.0000 C   0  0  0  0  0  0  0  0  0  0  0  0
    1.9233    1.9354    0.0000 N   0  3  0  0  0  0  0  0  0  0  0  0
    2.6378    2.3479    0.0000 B   0  5  0  0  0  0  0  0  0  0  0  0
    2.2505    3.0764    0.0000 F   0  0  0  0  0  0  0  0  0  0  0  0
    3.0251    3.0764    0.0000 F   0  0  0  0  0  0  0  0  0  0  0  0
    2.6378   -0.1271    0.0000 C   0  0  0  0  0  0  0  0  0  0  0  0
    3.3523   -0.5396    0.0000 C   0  0  0  0  0  0  0  0  0  0  0  0
    3.3523   -1.3646    0.0000 C   0  0  0  0  0  0  0  0  0  0  0  0
    2.6378   -1.7771    0.0000 C   0  0  0  0  0  0  0  0  0  0  0  0
    1.9233   -1.3646    0.0000 C   0  0  0  0  0  0  0  0  0  0  0  0
    1.9233   -0.5396    0.0000 C   0  0  0  0  0  0  0  0  0  0  0  0
  1  2  1  0  0  0  0
  2  3  1  0  0  0  0
  3  4  2  0  0  0  0
  4  5  1  0  0  0  0
  4  6  1  0  0  0  0
  6  7  1  0  0  0  0
  7  8  2  0  0  0  0
  3  8  1  0  0  0  0
  8  9  1  0  0  0  0
  7 10  1  0  0  0  0
 10 11  2  0  0  0  0
 11 12  1  0  0  0  0
 12 13  1  0  0  0  0
 12 14  2  0  0  0  0
 14 15  1  0  0  0  0
 15 16  1  0  0  0  0
 14 17  1  0  0  0  0
 17 18  1  0  0  0  0
 17 19  2  0  0  0  0
 11 19  1  0  0  0  0
 19 20  1  0  0  0  0
  6 20  1  0  0  0  0
 20 21  1  0  0  0  0
 20 22  1  0  0  0  0
 10 23  1  0  0  0  0
 23 24  2  0  0  0  0
 24 25  1  0  0  0  0
 25 26  2  0  0  0  0
 26 27  1  0  0  0  0
 27 28  2  0  0  0  0
 23 28  1  0  0  0  0
M  CHG  2  19   1  20  -1
M  END
>  <Author+ID>
2010 Chaudhuri-1b

>  <DOI>
10.1016/j.saa.2009.11.048

>  <BODIPY SMILES>
CCC1=C(C)N2C(=C1C)C(=C1C(C)=C(CC)C(C)=[N+]1[B-]2(F)F)C1=CC=CC=C1

>  <Solvent SMILES>
CCOC(C)=O

>  <Solvent, IUPAC name>
ethyl acetate

>  <Absorption maxima, nm>
521.5

>  <Emission maxima, nm>
535.2

>  <Stokes shift, nm>
13.7

>  <Quantum Yield>
0.79

>  <-(Abssprption maxima+Emission maxima), 1000/cm>
-37.8601

>  <Absorption maxima, 1000/cm>
19.1755

>  <Emission maxima, 1000/cm>
18.6846

>  <Stokes shift, 1000/cm>
0.4909

>  <C>
-0.3570

>  <C standard error>
0.0376

>  <D>
5.6529

>  <D standard error>
1.4150

>  <Abs Adj. R-Square>
0.8643

>  <E>
-0.6430

>  <E standard error>
0.0376

>  <F>
-5.6529

>  <F standard error>
1.4150

>  <Em Adj. R-Square>
0.9542

>  <A>
0.2860

>  <B>
11.3057

>  <E/C>
1.8010

$$$$

  Mrv2104 11282213542D          

 28 31  0  0  0  0            999 V2000
    5.8593    0.8085    0.0000 C   0  0  0  0  0  0  0  0  0  0  0  0
    5.4468    1.5229    0.0000 C   0  0  0  0  0  0  0  0  0  0  0  0
    4.6218    1.5229    0.0000 C   0  0  0  0  0  0  0  0  0  0  0  0
    4.1369    2.1904    0.0000 C   0  0  0  0  0  0  0  0  0  0  0  0
    4.3918    2.9750    0.0000 C   0  0  0  0  0  0  0  0  0  0  0  0
    3.3523    1.9354    0.0000 N   0  0  0  0  0  0  0  0  0  0  0  0
    3.3523    1.1104    0.0000 C   0  0  0  0  0  0  0  0  0  0  0  0
    4.1369    0.8555    0.0000 C   0  0  0  0  0  0  0  0  0  0  0  0
    4.3918    0.0709    0.0000 C   0  0  0  0  0  0  0  0  0  0  0  0
    2.6378    0.6979    0.0000 C   0  0  0  0  0  0  0  0  0  0  0  0
    1.9233    1.1104    0.0000 C   0  0  0  0  0  0  0  0  0  0  0  0
    1.1387    0.8555    0.0000 C   0  0  0  0  0  0  0  0  0  0  0  0
    0.8838    0.0709    0.0000 C   0  0  0  0  0  0  0  0  0  0  0  0
    0.6538    1.5229    0.0000 C   0  0  0  0  0  0  0  0  0  0  0  0
   -0.1712    1.5229    0.0000 C   0  0  0  0  0  0  0  0  0  0  0  0
   -0.5837    0.8085    0.0000 C   0  0  0  0  0  0  0  0  0  0  0  0
    1.1387    2.1904    0.0000 C   0  0  0  0  0  0  0  0  0  0  0  0
    0.8838    2.9750    0.0000 C   0  0  0  0  0  0  0  0  0  0  0  0
    1.9233    1.9354    0.0000 N   0  3  0  0  0  0  0  0  0  0  0  0
    2.6378    2.3479    0.0000 B   0  5  0  0  0  0  0  0  0  0  0  0
    2.2505    3.0764    0.0000 F   0  0  0  0  0  0  0  0  0  0  0  0
    3.0251    3.0764    0.0000 F   0  0  0  0  0  0  0  0  0  0  0  0
    2.6378   -0.1271    0.0000 C   0  0  0  0  0  0  0  0  0  0  0  0
    3.3523   -0.5396    0.0000 C   0  0  0  0  0  0  0  0  0  0  0  0
    3.3523   -1.3646    0.0000 C   0  0  0  0  0  0  0  0  0  0  0  0
    2.6378   -1.7771    0.0000 C   0  0  0  0  0  0  0  0  0  0  0  0
    1.9233   -1.3646    0.0000 C   0  0  0  0  0  0  0  0  0  0  0  0
    1.9233   -0.5396    0.0000 C   0  0  0  0  0  0  0  0  0  0  0  0
  1  2  1  0  0  0  0
  2  3  1  0  0  0  0
  3  4  2  0  0  0  0
  4  5  1  0  0  0  0
  4  6  1  0  0  0  0
  6  7  1  0  0  0  0
  7  8  2  0  0  0  0
  3  8  1  0  0  0  0
  8  9  1  0  0  0  0
  7 10  1  0  0  0  0
 10 11  2  0  0  0  0
 11 12  1  0  0  0  0
 12 13  1  0  0  0  0
 12 14  2  0  0  0  0
 14 15  1  0  0  0  0
 15 16  1  0  0  0  0
 14 17  1  0  0  0  0
 17 18  1  0  0  0  0
 17 19  2  0  0  0  0
 11 19  1  0  0  0  0
 19 20  1  0  0  0  0
  6 20  1  0  0  0  0
 20 21  1  0  0  0  0
 20 22  1  0  0  0  0
 10 23  1  0  0  0  0
 23 24  2  0  0  0  0
 24 25  1  0  0  0  0
 25 26  2  0  0  0  0
 26 27  1  0  0  0  0
 27 28  2  0  0  0  0
 23 28  1  0  0  0  0
M  CHG  2  19   1  20  -1
M  END
>  <Author+ID>
2010 Chaudhuri-1b

>  <DOI>
10.1016/j.saa.2009.11.048

>  <BODIPY SMILES>
CCC1=C(C)N2C(=C1C)C(=C1C(C)=C(CC)C(C)=[N+]1[B-]2(F)F)C1=CC=CC=C1

>  <Solvent SMILES>
ClC(Cl)Cl

>  <Solvent, IUPAC name>
trichloromethane

>  <Absorption maxima, nm>
526

>  <Emission maxima, nm>
544

>  <Stokes shift, nm>
18

>  <Quantum Yield>
0.8

>  <-(Abssprption maxima+Emission maxima), 1000/cm>
-37.3938

>  <Absorption maxima, 1000/cm>
19.0114

>  <Emission maxima, 1000/cm>
18.3824

>  <Stokes shift, 1000/cm>
0.6291

>  <C>
-0.3570

>  <C standard error>
0.0376

>  <D>
5.6529

>  <D standard error>
1.4150

>  <Abs Adj. R-Square>
0.8643

>  <E>
-0.6430

>  <E standard error>
0.0376

>  <F>
-5.6529

>  <F standard error>
1.4150

>  <Em Adj. R-Square>
0.9542

>  <A>
0.2860

>  <B>
11.3057

>  <E/C>
1.8010

$$$$

  Mrv2104 11282213542D          

 28 31  0  0  0  0            999 V2000
    5.8593    0.8085    0.0000 C   0  0  0  0  0  0  0  0  0  0  0  0
    5.4468    1.5229    0.0000 C   0  0  0  0  0  0  0  0  0  0  0  0
    4.6218    1.5229    0.0000 C   0  0  0  0  0  0  0  0  0  0  0  0
    4.1369    2.1904    0.0000 C   0  0  0  0  0  0  0  0  0  0  0  0
    4.3918    2.9750    0.0000 C   0  0  0  0  0  0  0  0  0  0  0  0
    3.3523    1.9354    0.0000 N   0  0  0  0  0  0  0  0  0  0  0  0
    3.3523    1.1104    0.0000 C   0  0  0  0  0  0  0  0  0  0  0  0
    4.1369    0.8555    0.0000 C   0  0  0  0  0  0  0  0  0  0  0  0
    4.3918    0.0709    0.0000 C   0  0  0  0  0  0  0  0  0  0  0  0
    2.6378    0.6979    0.0000 C   0  0  0  0  0  0  0  0  0  0  0  0
    1.9233    1.1104    0.0000 C   0  0  0  0  0  0  0  0  0  0  0  0
    1.1387    0.8555    0.0000 C   0  0  0  0  0  0  0  0  0  0  0  0
    0.8838    0.0709    0.0000 C   0  0  0  0  0  0  0  0  0  0  0  0
    0.6538    1.5229    0.0000 C   0  0  0  0  0  0  0  0  0  0  0  0
   -0.1712    1.5229    0.0000 C   0  0  0  0  0  0  0  0  0  0  0  0
   -0.5837    0.8085    0.0000 C   0  0  0  0  0  0  0  0  0  0  0  0
    1.1387    2.1904    0.0000 C   0  0  0  0  0  0  0  0  0  0  0  0
    0.8838    2.9750    0.0000 C   0  0  0  0  0  0  0  0  0  0  0  0
    1.9233    1.9354    0.0000 N   0  3  0  0  0  0  0  0  0  0  0  0
    2.6378    2.3479    0.0000 B   0  5  0  0  0  0  0  0  0  0  0  0
    2.2505    3.0764    0.0000 F   0  0  0  0  0  0  0  0  0  0  0  0
    3.0251    3.0764    0.0000 F   0  0  0  0  0  0  0  0  0  0  0  0
    2.6378   -0.1271    0.0000 C   0  0  0  0  0  0  0  0  0  0  0  0
    3.3523   -0.5396    0.0000 C   0  0  0  0  0  0  0  0  0  0  0  0
    3.3523   -1.3646    0.0000 C   0  0  0  0  0  0  0  0  0  0  0  0
    2.6378   -1.7771    0.0000 C   0  0  0  0  0  0  0  0  0  0  0  0
    1.9233   -1.3646    0.0000 C   0  0  0  0  0  0  0  0  0  0  0  0
    1.9233   -0.5396    0.0000 C   0  0  0  0  0  0  0  0  0  0  0  0
  1  2  1  0  0  0  0
  2  3  1  0  0  0  0
  3  4  2  0  0  0  0
  4  5  1  0  0  0  0
  4  6  1  0  0  0  0
  6  7  1  0  0  0  0
  7  8  2  0  0  0  0
  3  8  1  0  0  0  0
  8  9  1  0  0  0  0
  7 10  1  0  0  0  0
 10 11  2  0  0  0  0
 11 12  1  0  0  0  0
 12 13  1  0  0  0  0
 12 14  2  0  0  0  0
 14 15  1  0  0  0  0
 15 16  1  0  0  0  0
 14 17  1  0  0  0  0
 17 18  1  0  0  0  0
 17 19  2  0  0  0  0
 11 19  1  0  0  0  0
 19 20  1  0  0  0  0
  6 20  1  0  0  0  0
 20 21  1  0  0  0  0
 20 22  1  0  0  0  0
 10 23  1  0  0  0  0
 23 24  2  0  0  0  0
 24 25  1  0  0  0  0
 25 26  2  0  0  0  0
 26 27  1  0  0  0  0
 27 28  2  0  0  0  0
 23 28  1  0  0  0  0
M  CHG  2  19   1  20  -1
M  END
>  <Author+ID>
2010 Chaudhuri-1b

>  <DOI>
10.1016/j.saa.2009.11.048

>  <BODIPY SMILES>
CCC1=C(C)N2C(=C1C)C(=C1C(C)=C(CC)C(C)=[N+]1[B-]2(F)F)C1=CC=CC=C1

>  <Solvent SMILES>
CC1=CC=CC=C1

>  <Solvent, IUPAC name>
toluene

>  <Absorption maxima, nm>
526

>  <Emission maxima, nm>
540

>  <Stokes shift, nm>
14

>  <Quantum Yield>
0.79

>  <-(Abssprption maxima+Emission maxima), 1000/cm>
-37.5299

>  <Absorption maxima, 1000/cm>
19.0114

>  <Emission maxima, 1000/cm>
18.5185

>  <Stokes shift, 1000/cm>
0.4929

>  <C>
-0.3570

>  <C standard error>
0.0376

>  <D>
5.6529

>  <D standard error>
1.4150

>  <Abs Adj. R-Square>
0.8643

>  <E>
-0.6430

>  <E standard error>
0.0376

>  <F>
-5.6529

>  <F standard error>
1.4150

>  <Em Adj. R-Square>
0.9542

>  <A>
0.2860

>  <B>
11.3057

>  <E/C>
1.8010

$$$$

  Mrv2104 11282213542D          

 28 31  0  0  0  0            999 V2000
    5.8593    0.8085    0.0000 C   0  0  0  0  0  0  0  0  0  0  0  0
    5.4468    1.5229    0.0000 C   0  0  0  0  0  0  0  0  0  0  0  0
    4.6218    1.5229    0.0000 C   0  0  0  0  0  0  0  0  0  0  0  0
    4.1369    2.1904    0.0000 C   0  0  0  0  0  0  0  0  0  0  0  0
    4.3918    2.9750    0.0000 C   0  0  0  0  0  0  0  0  0  0  0  0
    3.3523    1.9354    0.0000 N   0  0  0  0  0  0  0  0  0  0  0  0
    3.3523    1.1104    0.0000 C   0  0  0  0  0  0  0  0  0  0  0  0
    4.1369    0.8555    0.0000 C   0  0  0  0  0  0  0  0  0  0  0  0
    4.3918    0.0709    0.0000 C   0  0  0  0  0  0  0  0  0  0  0  0
    2.6378    0.6979    0.0000 C   0  0  0  0  0  0  0  0  0  0  0  0
    1.9233    1.1104    0.0000 C   0  0  0  0  0  0  0  0  0  0  0  0
    1.1387    0.8555    0.0000 C   0  0  0  0  0  0  0  0  0  0  0  0
    0.8838    0.0709    0.0000 C   0  0  0  0  0  0  0  0  0  0  0  0
    0.6538    1.5229    0.0000 C   0  0  0  0  0  0  0  0  0  0  0  0
   -0.1712    1.5229    0.0000 C   0  0  0  0  0  0  0  0  0  0  0  0
   -0.5837    0.8085    0.0000 C   0  0  0  0  0  0  0  0  0  0  0  0
    1.1387    2.1904    0.0000 C   0  0  0  0  0  0  0  0  0  0  0  0
    0.8838    2.9750    0.0000 C   0  0  0  0  0  0  0  0  0  0  0  0
    1.9233    1.9354    0.0000 N   0  3  0  0  0  0  0  0  0  0  0  0
    2.6378    2.3479    0.0000 B   0  5  0  0  0  0  0  0  0  0  0  0
    2.2505    3.0764    0.0000 F   0  0  0  0  0  0  0  0  0  0  0  0
    3.0251    3.0764    0.0000 F   0  0  0  0  0  0  0  0  0  0  0  0
    2.6378   -0.1271    0.0000 C   0  0  0  0  0  0  0  0  0  0  0  0
    3.3523   -0.5396    0.0000 C   0  0  0  0  0  0  0  0  0  0  0  0
    3.3523   -1.3646    0.0000 C   0  0  0  0  0  0  0  0  0  0  0  0
    2.6378   -1.7771    0.0000 C   0  0  0  0  0  0  0  0  0  0  0  0
    1.9233   -1.3646    0.0000 C   0  0  0  0  0  0  0  0  0  0  0  0
    1.9233   -0.5396    0.0000 C   0  0  0  0  0  0  0  0  0  0  0  0
  1  2  1  0  0  0  0
  2  3  1  0  0  0  0
  3  4  2  0  0  0  0
  4  5  1  0  0  0  0
  4  6  1  0  0  0  0
  6  7  1  0  0  0  0
  7  8  2  0  0  0  0
  3  8  1  0  0  0  0
  8  9  1  0  0  0  0
  7 10  1  0  0  0  0
 10 11  2  0  0  0  0
 11 12  1  0  0  0  0
 12 13  1  0  0  0  0
 12 14  2  0  0  0  0
 14 15  1  0  0  0  0
 15 16  1  0  0  0  0
 14 17  1  0  0  0  0
 17 18  1  0  0  0  0
 17 19  2  0  0  0  0
 11 19  1  0  0  0  0
 19 20  1  0  0  0  0
  6 20  1  0  0  0  0
 20 21  1  0  0  0  0
 20 22  1  0  0  0  0
 10 23  1  0  0  0  0
 23 24  2  0  0  0  0
 24 25  1  0  0  0  0
 25 26  2  0  0  0  0
 26 27  1  0  0  0  0
 27 28  2  0  0  0  0
 23 28  1  0  0  0  0
M  CHG  2  19   1  20  -1
M  END
>  <Author+ID>
2010 Chaudhuri-1b

>  <DOI>
10.1016/j.saa.2009.11.048

>  <BODIPY SMILES>
CCC1=C(C)N2C(=C1C)C(=C1C(C)=C(CC)C(C)=[N+]1[B-]2(F)F)C1=CC=CC=C1

>  <Solvent SMILES>
C1=CC=CC=C1

>  <Solvent, IUPAC name>
benzene

>  <Absorption maxima, nm>
526.5

>  <Emission maxima, nm>
541.6

>  <Stokes shift, nm>
15.1

>  <Quantum Yield>
0.81

>  <-(Abssprption maxima+Emission maxima), 1000/cm>
-37.4572

>  <Absorption maxima, 1000/cm>
18.9934

>  <Emission maxima, 1000/cm>
18.4638

>  <Stokes shift, 1000/cm>
0.5295

>  <C>
-0.3570

>  <C standard error>
0.0376

>  <D>
5.6529

>  <D standard error>
1.4150

>  <Abs Adj. R-Square>
0.8643

>  <E>
-0.6430

>  <E standard error>
0.0376

>  <F>
-5.6529

>  <F standard error>
1.4150

>  <Em Adj. R-Square>
0.9542

>  <A>
0.2860

>  <B>
11.3057

>  <E/C>
1.8010

$$$$

  Mrv2104 11282213542D          

 28 31  0  0  0  0            999 V2000
    5.8593    0.8085    0.0000 C   0  0  0  0  0  0  0  0  0  0  0  0
    5.4468    1.5229    0.0000 C   0  0  0  0  0  0  0  0  0  0  0  0
    4.6218    1.5229    0.0000 C   0  0  0  0  0  0  0  0  0  0  0  0
    4.1369    2.1904    0.0000 C   0  0  0  0  0  0  0  0  0  0  0  0
    4.3918    2.9750    0.0000 C   0  0  0  0  0  0  0  0  0  0  0  0
    3.3523    1.9354    0.0000 N   0  0  0  0  0  0  0  0  0  0  0  0
    3.3523    1.1104    0.0000 C   0  0  0  0  0  0  0  0  0  0  0  0
    4.1369    0.8555    0.0000 C   0  0  0  0  0  0  0  0  0  0  0  0
    4.3918    0.0709    0.0000 C   0  0  0  0  0  0  0  0  0  0  0  0
    2.6378    0.6979    0.0000 C   0  0  0  0  0  0  0  0  0  0  0  0
    1.9233    1.1104    0.0000 C   0  0  0  0  0  0  0  0  0  0  0  0
    1.1387    0.8555    0.0000 C   0  0  0  0  0  0  0  0  0  0  0  0
    0.8838    0.0709    0.0000 C   0  0  0  0  0  0  0  0  0  0  0  0
    0.6538    1.5229    0.0000 C   0  0  0  0  0  0  0  0  0  0  0  0
   -0.1712    1.5229    0.0000 C   0  0  0  0  0  0  0  0  0  0  0  0
   -0.5837    0.8085    0.0000 C   0  0  0  0  0  0  0  0  0  0  0  0
    1.1387    2.1904    0.0000 C   0  0  0  0  0  0  0  0  0  0  0  0
    0.8838    2.9750    0.0000 C   0  0  0  0  0  0  0  0  0  0  0  0
    1.9233    1.9354    0.0000 N   0  3  0  0  0  0  0  0  0  0  0  0
    2.6378    2.3479    0.0000 B   0  5  0  0  0  0  0  0  0  0  0  0
    2.2505    3.0764    0.0000 F   0  0  0  0  0  0  0  0  0  0  0  0
    3.0251    3.0764    0.0000 F   0  0  0  0  0  0  0  0  0  0  0  0
    2.6378   -0.1271    0.0000 C   0  0  0  0  0  0  0  0  0  0  0  0
    3.3523   -0.5396    0.0000 C   0  0  0  0  0  0  0  0  0  0  0  0
    3.3523   -1.3646    0.0000 C   0  0  0  0  0  0  0  0  0  0  0  0
    2.6378   -1.7771    0.0000 C   0  0  0  0  0  0  0  0  0  0  0  0
    1.9233   -1.3646    0.0000 C   0  0  0  0  0  0  0  0  0  0  0  0
    1.9233   -0.5396    0.0000 C   0  0  0  0  0  0  0  0  0  0  0  0
  1  2  1  0  0  0  0
  2  3  1  0  0  0  0
  3  4  2  0  0  0  0
  4  5  1  0  0  0  0
  4  6  1  0  0  0  0
  6  7  1  0  0  0  0
  7  8  2  0  0  0  0
  3  8  1  0  0  0  0
  8  9  1  0  0  0  0
  7 10  1  0  0  0  0
 10 11  2  0  0  0  0
 11 12  1  0  0  0  0
 12 13  1  0  0  0  0
 12 14  2  0  0  0  0
 14 15  1  0  0  0  0
 15 16  1  0  0  0  0
 14 17  1  0  0  0  0
 17 18  1  0  0  0  0
 17 19  2  0  0  0  0
 11 19  1  0  0  0  0
 19 20  1  0  0  0  0
  6 20  1  0  0  0  0
 20 21  1  0  0  0  0
 20 22  1  0  0  0  0
 10 23  1  0  0  0  0
 23 24  2  0  0  0  0
 24 25  1  0  0  0  0
 25 26  2  0  0  0  0
 26 27  1  0  0  0  0
 27 28  2  0  0  0  0
 23 28  1  0  0  0  0
M  CHG  2  19   1  20  -1
M  END
>  <Author+ID>
2010 Chaudhuri-1b

>  <DOI>
10.1016/j.saa.2009.11.048

>  <BODIPY SMILES>
CCC1=C(C)N2C(=C1C)C(=C1C(C)=C(CC)C(C)=[N+]1[B-]2(F)F)C1=CC=CC=C1

>  <Solvent SMILES>
ClC(Cl)(Cl)Cl

>  <Solvent, IUPAC name>
tetrachloromethane

>  <Absorption maxima, nm>
526

>  <Emission maxima, nm>
544

>  <Stokes shift, nm>
18

>  <Quantum Yield>
0.77

>  <-(Abssprption maxima+Emission maxima), 1000/cm>
-37.3938

>  <Absorption maxima, 1000/cm>
19.0114

>  <Emission maxima, 1000/cm>
18.3824

>  <Stokes shift, 1000/cm>
0.6291

>  <C>
-0.3570

>  <C standard error>
0.0376

>  <D>
5.6529

>  <D standard error>
1.4150

>  <Abs Adj. R-Square>
0.8643

>  <E>
-0.6430

>  <E standard error>
0.0376

>  <F>
-5.6529

>  <F standard error>
1.4150

>  <Em Adj. R-Square>
0.9542

>  <A>
0.2860

>  <B>
11.3057

>  <E/C>
1.8010

$$$$

  Mrv2104 11282213542D          

 28 31  0  0  0  0            999 V2000
    5.8593    0.8085    0.0000 C   0  0  0  0  0  0  0  0  0  0  0  0
    5.4468    1.5229    0.0000 C   0  0  0  0  0  0  0  0  0  0  0  0
    4.6218    1.5229    0.0000 C   0  0  0  0  0  0  0  0  0  0  0  0
    4.1369    2.1904    0.0000 C   0  0  0  0  0  0  0  0  0  0  0  0
    4.3918    2.9750    0.0000 C   0  0  0  0  0  0  0  0  0  0  0  0
    3.3523    1.9354    0.0000 N   0  0  0  0  0  0  0  0  0  0  0  0
    3.3523    1.1104    0.0000 C   0  0  0  0  0  0  0  0  0  0  0  0
    4.1369    0.8555    0.0000 C   0  0  0  0  0  0  0  0  0  0  0  0
    4.3918    0.0709    0.0000 C   0  0  0  0  0  0  0  0  0  0  0  0
    2.6378    0.6979    0.0000 C   0  0  0  0  0  0  0  0  0  0  0  0
    1.9233    1.1104    0.0000 C   0  0  0  0  0  0  0  0  0  0  0  0
    1.1387    0.8555    0.0000 C   0  0  0  0  0  0  0  0  0  0  0  0
    0.8838    0.0709    0.0000 C   0  0  0  0  0  0  0  0  0  0  0  0
    0.6538    1.5229    0.0000 C   0  0  0  0  0  0  0  0  0  0  0  0
   -0.1712    1.5229    0.0000 C   0  0  0  0  0  0  0  0  0  0  0  0
   -0.5837    0.8085    0.0000 C   0  0  0  0  0  0  0  0  0  0  0  0
    1.1387    2.1904    0.0000 C   0  0  0  0  0  0  0  0  0  0  0  0
    0.8838    2.9750    0.0000 C   0  0  0  0  0  0  0  0  0  0  0  0
    1.9233    1.9354    0.0000 N   0  3  0  0  0  0  0  0  0  0  0  0
    2.6378    2.3479    0.0000 B   0  5  0  0  0  0  0  0  0  0  0  0
    2.2505    3.0764    0.0000 F   0  0  0  0  0  0  0  0  0  0  0  0
    3.0251    3.0764    0.0000 F   0  0  0  0  0  0  0  0  0  0  0  0
    2.6378   -0.1271    0.0000 C   0  0  0  0  0  0  0  0  0  0  0  0
    3.3523   -0.5396    0.0000 C   0  0  0  0  0  0  0  0  0  0  0  0
    3.3523   -1.3646    0.0000 C   0  0  0  0  0  0  0  0  0  0  0  0
    2.6378   -1.7771    0.0000 C   0  0  0  0  0  0  0  0  0  0  0  0
    1.9233   -1.3646    0.0000 C   0  0  0  0  0  0  0  0  0  0  0  0
    1.9233   -0.5396    0.0000 C   0  0  0  0  0  0  0  0  0  0  0  0
  1  2  1  0  0  0  0
  2  3  1  0  0  0  0
  3  4  2  0  0  0  0
  4  5  1  0  0  0  0
  4  6  1  0  0  0  0
  6  7  1  0  0  0  0
  7  8  2  0  0  0  0
  3  8  1  0  0  0  0
  8  9  1  0  0  0  0
  7 10  1  0  0  0  0
 10 11  2  0  0  0  0
 11 12  1  0  0  0  0
 12 13  1  0  0  0  0
 12 14  2  0  0  0  0
 14 15  1  0  0  0  0
 15 16  1  0  0  0  0
 14 17  1  0  0  0  0
 17 18  1  0  0  0  0
 17 19  2  0  0  0  0
 11 19  1  0  0  0  0
 19 20  1  0  0  0  0
  6 20  1  0  0  0  0
 20 21  1  0  0  0  0
 20 22  1  0  0  0  0
 10 23  1  0  0  0  0
 23 24  2  0  0  0  0
 24 25  1  0  0  0  0
 25 26  2  0  0  0  0
 26 27  1  0  0  0  0
 27 28  2  0  0  0  0
 23 28  1  0  0  0  0
M  CHG  2  19   1  20  -1
M  END
>  <Author+ID>
2010 Chaudhuri-1b

>  <DOI>
10.1016/j.saa.2009.11.048

>  <BODIPY SMILES>
CCC1=C(C)N2C(=C1C)C(=C1C(C)=C(CC)C(C)=[N+]1[B-]2(F)F)C1=CC=CC=C1

>  <Solvent SMILES>
C1COCCO1

>  <Solvent, IUPAC name>
1,4-dioxane

>  <Absorption maxima, nm>
523.5

>  <Emission maxima, nm>
536.2

>  <Stokes shift, nm>
12.7

>  <Quantum Yield>
0.72

>  <-(Abssprption maxima+Emission maxima), 1000/cm>
-37.7520

>  <Absorption maxima, 1000/cm>
19.1022

>  <Emission maxima, 1000/cm>
18.6498

>  <Stokes shift, 1000/cm>
0.4524

>  <C>
-0.3570

>  <C standard error>
0.0376

>  <D>
5.6529

>  <D standard error>
1.4150

>  <Abs Adj. R-Square>
0.8643

>  <E>
-0.6430

>  <E standard error>
0.0376

>  <F>
-5.6529

>  <F standard error>
1.4150

>  <Em Adj. R-Square>
0.9542

>  <A>
0.2860

>  <B>
11.3057

>  <E/C>
1.8010

$$$$

  Mrv2104 11282213542D          

 28 31  0  0  0  0            999 V2000
    5.8593    0.8085    0.0000 C   0  0  0  0  0  0  0  0  0  0  0  0
    5.4468    1.5229    0.0000 C   0  0  0  0  0  0  0  0  0  0  0  0
    4.6218    1.5229    0.0000 C   0  0  0  0  0  0  0  0  0  0  0  0
    4.1369    2.1904    0.0000 C   0  0  0  0  0  0  0  0  0  0  0  0
    4.3918    2.9750    0.0000 C   0  0  0  0  0  0  0  0  0  0  0  0
    3.3523    1.9354    0.0000 N   0  0  0  0  0  0  0  0  0  0  0  0
    3.3523    1.1104    0.0000 C   0  0  0  0  0  0  0  0  0  0  0  0
    4.1369    0.8555    0.0000 C   0  0  0  0  0  0  0  0  0  0  0  0
    4.3918    0.0709    0.0000 C   0  0  0  0  0  0  0  0  0  0  0  0
    2.6378    0.6979    0.0000 C   0  0  0  0  0  0  0  0  0  0  0  0
    1.9233    1.1104    0.0000 C   0  0  0  0  0  0  0  0  0  0  0  0
    1.1387    0.8555    0.0000 C   0  0  0  0  0  0  0  0  0  0  0  0
    0.8838    0.0709    0.0000 C   0  0  0  0  0  0  0  0  0  0  0  0
    0.6538    1.5229    0.0000 C   0  0  0  0  0  0  0  0  0  0  0  0
   -0.1712    1.5229    0.0000 C   0  0  0  0  0  0  0  0  0  0  0  0
   -0.5837    0.8085    0.0000 C   0  0  0  0  0  0  0  0  0  0  0  0
    1.1387    2.1904    0.0000 C   0  0  0  0  0  0  0  0  0  0  0  0
    0.8838    2.9750    0.0000 C   0  0  0  0  0  0  0  0  0  0  0  0
    1.9233    1.9354    0.0000 N   0  3  0  0  0  0  0  0  0  0  0  0
    2.6378    2.3479    0.0000 B   0  5  0  0  0  0  0  0  0  0  0  0
    2.2505    3.0764    0.0000 F   0  0  0  0  0  0  0  0  0  0  0  0
    3.0251    3.0764    0.0000 F   0  0  0  0  0  0  0  0  0  0  0  0
    2.6378   -0.1271    0.0000 C   0  0  0  0  0  0  0  0  0  0  0  0
    3.3523   -0.5396    0.0000 C   0  0  0  0  0  0  0  0  0  0  0  0
    3.3523   -1.3646    0.0000 C   0  0  0  0  0  0  0  0  0  0  0  0
    2.6378   -1.7771    0.0000 C   0  0  0  0  0  0  0  0  0  0  0  0
    1.9233   -1.3646    0.0000 C   0  0  0  0  0  0  0  0  0  0  0  0
    1.9233   -0.5396    0.0000 C   0  0  0  0  0  0  0  0  0  0  0  0
  1  2  1  0  0  0  0
  2  3  1  0  0  0  0
  3  4  2  0  0  0  0
  4  5  1  0  0  0  0
  4  6  1  0  0  0  0
  6  7  1  0  0  0  0
  7  8  2  0  0  0  0
  3  8  1  0  0  0  0
  8  9  1  0  0  0  0
  7 10  1  0  0  0  0
 10 11  2  0  0  0  0
 11 12  1  0  0  0  0
 12 13  1  0  0  0  0
 12 14  2  0  0  0  0
 14 15  1  0  0  0  0
 15 16  1  0  0  0  0
 14 17  1  0  0  0  0
 17 18  1  0  0  0  0
 17 19  2  0  0  0  0
 11 19  1  0  0  0  0
 19 20  1  0  0  0  0
  6 20  1  0  0  0  0
 20 21  1  0  0  0  0
 20 22  1  0  0  0  0
 10 23  1  0  0  0  0
 23 24  2  0  0  0  0
 24 25  1  0  0  0  0
 25 26  2  0  0  0  0
 26 27  1  0  0  0  0
 27 28  2  0  0  0  0
 23 28  1  0  0  0  0
M  CHG  2  19   1  20  -1
M  END
>  <Author+ID>
2010 Chaudhuri-1b

>  <DOI>
10.1016/j.saa.2009.11.048

>  <BODIPY SMILES>
CCC1=C(C)N2C(=C1C)C(=C1C(C)=C(CC)C(C)=[N+]1[B-]2(F)F)C1=CC=CC=C1

>  <Solvent SMILES>
CCCCCC

>  <Solvent, IUPAC name>
hexane

>  <Absorption maxima, nm>
523.5

>  <Emission maxima, nm>
536.4

>  <Stokes shift, nm>
12.9

>  <Quantum Yield>
0.77

>  <-(Abssprption maxima+Emission maxima), 1000/cm>
-37.7450

>  <Absorption maxima, 1000/cm>
19.1022

>  <Emission maxima, 1000/cm>
18.6428

>  <Stokes shift, 1000/cm>
0.4594

>  <C>
-0.3570

>  <C standard error>
0.0376

>  <D>
5.6529

>  <D standard error>
1.4150

>  <Abs Adj. R-Square>
0.8643

>  <E>
-0.6430

>  <E standard error>
0.0376

>  <F>
-5.6529

>  <F standard error>
1.4150

>  <Em Adj. R-Square>
0.9542

>  <A>
0.2860

>  <B>
11.3057

>  <E/C>
1.8010

$$$$

  Mrv2104 11282213542D          

 39 43  0  0  0  0            999 V2000
    0.4209   -2.5540    0.0000 C   0  0  0  0  0  0  0  0  0  0  0  0
    0.1660   -1.7694    0.0000 C   0  0  0  0  0  0  0  0  0  0  0  0
    0.6509   -1.1019    0.0000 C   0  0  0  0  0  0  0  0  0  0  0  0
    0.1660   -0.4345    0.0000 C   0  0  0  0  0  0  0  0  0  0  0  0
   -0.6186   -0.6894    0.0000 C   0  0  0  0  0  0  0  0  0  0  0  0
   -0.6186   -1.5144    0.0000 N   0  0  0  0  0  0  0  0  0  0  0  0
   -1.3331   -1.9269    0.0000 B   0  5  0  0  0  0  0  0  0  0  0  0
   -0.8028   -2.5589    0.0000 F   0  0  0  0  0  0  0  0  0  0  0  0
   -1.8634   -2.5589    0.0000 F   0  0  0  0  0  0  0  0  0  0  0  0
   -2.0476   -1.5144    0.0000 N   0  3  0  0  0  0  0  0  0  0  0  0
   -2.8322   -1.7694    0.0000 C   0  0  0  0  0  0  0  0  0  0  0  0
   -3.0871   -2.5540    0.0000 C   0  0  0  0  0  0  0  0  0  0  0  0
   -3.8941   -2.7255    0.0000 C   0  0  0  0  0  0  0  0  0  0  0  0
   -4.1490   -3.5101    0.0000 N   0  0  0  0  0  0  0  0  0  0  0  0
   -4.7621   -2.9581    0.0000 C   0  0  0  0  0  0  0  0  0  0  0  0
   -5.5468   -3.2130    0.0000 C   0  0  0  0  0  0  0  0  0  0  0  0
   -5.7183   -4.0200    0.0000 O   0  0  0  0  0  0  0  0  0  0  0  0
   -6.4328   -4.4325    0.0000 C   0  0  0  0  0  0  0  0  0  0  0  0
   -6.4328   -5.2575    0.0000 C   0  0  0  0  0  0  0  0  0  0  0  0
   -5.7183   -5.6700    0.0000 O   0  0  0  0  0  0  0  0  0  0  0  0
   -5.5468   -6.4770    0.0000 C   0  0  0  0  0  0  0  0  0  0  0  0
   -4.7621   -6.7319    0.0000 C   0  0  0  0  0  0  0  0  0  0  0  0
   -4.1490   -6.1799    0.0000 O   0  0  0  0  0  0  0  0  0  0  0  0
   -3.3286   -6.2661    0.0000 C   0  0  0  0  0  0  0  0  0  0  0  0
   -2.8436   -5.5987    0.0000 C   0  0  0  0  0  0  0  0  0  0  0  0
   -3.1792   -4.8450    0.0000 O   0  0  0  0  0  0  0  0  0  0  0  0
   -2.8436   -4.0913    0.0000 C   0  0  0  0  0  0  0  0  0  0  0  0
   -3.3286   -3.4239    0.0000 C   0  0  0  0  0  0  0  0  0  0  0  0
   -3.3171   -1.1019    0.0000 C   0  0  0  0  0  0  0  0  0  0  0  0
   -2.8322   -0.4345    0.0000 C   0  0  0  0  0  0  0  0  0  0  0  0
   -2.0476   -0.6894    0.0000 C   0  0  0  0  0  0  0  0  0  0  0  0
   -1.3331   -0.2769    0.0000 C   0  0  0  0  0  0  0  0  0  0  0  0
   -1.3331    0.5481    0.0000 C   0  0  0  0  0  0  0  0  0  0  0  0
   -2.0476    0.9606    0.0000 C   0  0  0  0  0  0  0  0  0  0  0  0
   -2.0476    1.7856    0.0000 C   0  0  0  0  0  0  0  0  0  0  0  0
   -1.3331    2.1981    0.0000 C   0  0  0  0  0  0  0  0  0  0  0  0
   -1.3331    3.0231    0.0000 O   0  0  0  0  0  0  0  0  0  0  0  0
   -0.6186    1.7856    0.0000 C   0  0  0  0  0  0  0  0  0  0  0  0
   -0.6186    0.9606    0.0000 C   0  0  0  0  0  0  0  0  0  0  0  0
  1  2  1  0  0  0  0
  2  3  2  0  0  0  0
  3  4  1  0  0  0  0
  4  5  2  0  0  0  0
  5  6  1  0  0  0  0
  2  6  1  0  0  0  0
  6  7  1  0  0  0  0
  7  8  1  0  0  0  0
  7  9  1  0  0  0  0
  7 10  1  0  0  0  0
 10 11  2  0  0  0  0
 11 12  1  0  0  0  0
 12 13  2  0  0  0  0
 13 14  1  0  0  0  0
 14 15  1  0  0  0  0
 15 16  1  0  0  0  0
 16 17  1  0  0  0  0
 17 18  1  0  0  0  0
 18 19  1  0  0  0  0
 19 20  1  0  0  0  0
 20 21  1  0  0  0  0
 21 22  1  0  0  0  0
 22 23  1  0  0  0  0
 23 24  1  0  0  0  0
 24 25  1  0  0  0  0
 25 26  1  0  0  0  0
 26 27  1  0  0  0  0
 27 28  1  0  0  0  0
 14 28  1  0  0  0  0
 11 29  1  0  0  0  0
 29 30  2  0  0  0  0
 30 31  1  0  0  0  0
 10 31  1  0  0  0  0
 31 32  2  0  0  0  0
  5 32  1  0  0  0  0
 32 33  1  0  0  0  0
 33 34  2  0  0  0  0
 34 35  1  0  0  0  0
 35 36  2  0  0  0  0
 36 37  1  0  0  0  0
 36 38  1  0  0  0  0
 38 39  2  0  0  0  0
 33 39  1  0  0  0  0
M  CHG  2   7  -1  10   1
M  END
>  <Author+ID>
2012 Yin-1

>  <DOI>
10.1039/c2dt30446e

>  <BODIPY SMILES>
CC1=CC=C2N1[B-](F)(F)[N+]1=C(\C=C\N3CCOCCOCCOCCOCC3)C=CC1=C2C1=CC=C(O)C=C1

>  <Solvent SMILES>
CCOC(C)=O

>  <Solvent, IUPAC name>
ethyl acetate

>  <Absorption maxima, nm>
619

>  <Emission maxima, nm>
680

>  <Stokes shift, nm>
61

>  <-(Abssprption maxima+Emission maxima), 1000/cm>
-30.8610

>  <Absorption maxima, 1000/cm>
16.1551

>  <Emission maxima, 1000/cm>
14.7059

>  <Stokes shift, 1000/cm>
1.4492

>  <C>
-0.2267

>  <C standard error>
0.0550

>  <D>
9.1807

>  <D standard error>
1.6763

>  <Abs Adj. R-Square>
0.5514

>  <E>
-0.7733

>  <E standard error>
0.0550

>  <F>
-9.1807

>  <F standard error>
1.6763

>  <Em Adj. R-Square>
0.9380

>  <A>
0.5467

>  <B>
18.3615

>  <E/C>
3.4119

$$$$

  Mrv2104 11282213542D          

 39 43  0  0  0  0            999 V2000
    0.4209   -2.5540    0.0000 C   0  0  0  0  0  0  0  0  0  0  0  0
    0.1660   -1.7694    0.0000 C   0  0  0  0  0  0  0  0  0  0  0  0
    0.6509   -1.1019    0.0000 C   0  0  0  0  0  0  0  0  0  0  0  0
    0.1660   -0.4345    0.0000 C   0  0  0  0  0  0  0  0  0  0  0  0
   -0.6186   -0.6894    0.0000 C   0  0  0  0  0  0  0  0  0  0  0  0
   -0.6186   -1.5144    0.0000 N   0  0  0  0  0  0  0  0  0  0  0  0
   -1.3331   -1.9269    0.0000 B   0  5  0  0  0  0  0  0  0  0  0  0
   -0.8028   -2.5589    0.0000 F   0  0  0  0  0  0  0  0  0  0  0  0
   -1.8634   -2.5589    0.0000 F   0  0  0  0  0  0  0  0  0  0  0  0
   -2.0476   -1.5144    0.0000 N   0  3  0  0  0  0  0  0  0  0  0  0
   -2.8322   -1.7694    0.0000 C   0  0  0  0  0  0  0  0  0  0  0  0
   -3.0871   -2.5540    0.0000 C   0  0  0  0  0  0  0  0  0  0  0  0
   -3.8941   -2.7255    0.0000 C   0  0  0  0  0  0  0  0  0  0  0  0
   -4.1490   -3.5101    0.0000 N   0  0  0  0  0  0  0  0  0  0  0  0
   -4.7621   -2.9581    0.0000 C   0  0  0  0  0  0  0  0  0  0  0  0
   -5.5468   -3.2130    0.0000 C   0  0  0  0  0  0  0  0  0  0  0  0
   -5.7183   -4.0200    0.0000 O   0  0  0  0  0  0  0  0  0  0  0  0
   -6.4328   -4.4325    0.0000 C   0  0  0  0  0  0  0  0  0  0  0  0
   -6.4328   -5.2575    0.0000 C   0  0  0  0  0  0  0  0  0  0  0  0
   -5.7183   -5.6700    0.0000 O   0  0  0  0  0  0  0  0  0  0  0  0
   -5.5468   -6.4770    0.0000 C   0  0  0  0  0  0  0  0  0  0  0  0
   -4.7621   -6.7319    0.0000 C   0  0  0  0  0  0  0  0  0  0  0  0
   -4.1490   -6.1799    0.0000 O   0  0  0  0  0  0  0  0  0  0  0  0
   -3.3286   -6.2661    0.0000 C   0  0  0  0  0  0  0  0  0  0  0  0
   -2.8436   -5.5987    0.0000 C   0  0  0  0  0  0  0  0  0  0  0  0
   -3.1792   -4.8450    0.0000 O   0  0  0  0  0  0  0  0  0  0  0  0
   -2.8436   -4.0913    0.0000 C   0  0  0  0  0  0  0  0  0  0  0  0
   -3.3286   -3.4239    0.0000 C   0  0  0  0  0  0  0  0  0  0  0  0
   -3.3171   -1.1019    0.0000 C   0  0  0  0  0  0  0  0  0  0  0  0
   -2.8322   -0.4345    0.0000 C   0  0  0  0  0  0  0  0  0  0  0  0
   -2.0476   -0.6894    0.0000 C   0  0  0  0  0  0  0  0  0  0  0  0
   -1.3331   -0.2769    0.0000 C   0  0  0  0  0  0  0  0  0  0  0  0
   -1.3331    0.5481    0.0000 C   0  0  0  0  0  0  0  0  0  0  0  0
   -2.0476    0.9606    0.0000 C   0  0  0  0  0  0  0  0  0  0  0  0
   -2.0476    1.7856    0.0000 C   0  0  0  0  0  0  0  0  0  0  0  0
   -1.3331    2.1981    0.0000 C   0  0  0  0  0  0  0  0  0  0  0  0
   -1.3331    3.0231    0.0000 O   0  0  0  0  0  0  0  0  0  0  0  0
   -0.6186    1.7856    0.0000 C   0  0  0  0  0  0  0  0  0  0  0  0
   -0.6186    0.9606    0.0000 C   0  0  0  0  0  0  0  0  0  0  0  0
  1  2  1  0  0  0  0
  2  3  2  0  0  0  0
  3  4  1  0  0  0  0
  4  5  2  0  0  0  0
  5  6  1  0  0  0  0
  2  6  1  0  0  0  0
  6  7  1  0  0  0  0
  7  8  1  0  0  0  0
  7  9  1  0  0  0  0
  7 10  1  0  0  0  0
 10 11  2  0  0  0  0
 11 12  1  0  0  0  0
 12 13  2  0  0  0  0
 13 14  1  0  0  0  0
 14 15  1  0  0  0  0
 15 16  1  0  0  0  0
 16 17  1  0  0  0  0
 17 18  1  0  0  0  0
 18 19  1  0  0  0  0
 19 20  1  0  0  0  0
 20 21  1  0  0  0  0
 21 22  1  0  0  0  0
 22 23  1  0  0  0  0
 23 24  1  0  0  0  0
 24 25  1  0  0  0  0
 25 26  1  0  0  0  0
 26 27  1  0  0  0  0
 27 28  1  0  0  0  0
 14 28  1  0  0  0  0
 11 29  1  0  0  0  0
 29 30  2  0  0  0  0
 30 31  1  0  0  0  0
 10 31  1  0  0  0  0
 31 32  2  0  0  0  0
  5 32  1  0  0  0  0
 32 33  1  0  0  0  0
 33 34  2  0  0  0  0
 34 35  1  0  0  0  0
 35 36  2  0  0  0  0
 36 37  1  0  0  0  0
 36 38  1  0  0  0  0
 38 39  2  0  0  0  0
 33 39  1  0  0  0  0
M  CHG  2   7  -1  10   1
M  END
>  <Author+ID>
2012 Yin-1

>  <DOI>
10.1039/c2dt30446e

>  <BODIPY SMILES>
CC1=CC=C2N1[B-](F)(F)[N+]1=C(\C=C\N3CCOCCOCCOCCOCC3)C=CC1=C2C1=CC=C(O)C=C1

>  <Solvent SMILES>
CC(C)=O

>  <Solvent, IUPAC name>
propan-2-one

>  <Absorption maxima, nm>
619

>  <Emission maxima, nm>
707

>  <Stokes shift, nm>
88

>  <-(Abssprption maxima+Emission maxima), 1000/cm>
-30.2994

>  <Absorption maxima, 1000/cm>
16.1551

>  <Emission maxima, 1000/cm>
14.1443

>  <Stokes shift, 1000/cm>
2.0108

>  <C>
-0.2267

>  <C standard error>
0.0550

>  <D>
9.1807

>  <D standard error>
1.6763

>  <Abs Adj. R-Square>
0.5514

>  <E>
-0.7733

>  <E standard error>
0.0550

>  <F>
-9.1807

>  <F standard error>
1.6763

>  <Em Adj. R-Square>
0.9380

>  <A>
0.5467

>  <B>
18.3615

>  <E/C>
3.4119

$$$$

  Mrv2104 11282213542D          

 39 43  0  0  0  0            999 V2000
    0.4209   -2.5540    0.0000 C   0  0  0  0  0  0  0  0  0  0  0  0
    0.1660   -1.7694    0.0000 C   0  0  0  0  0  0  0  0  0  0  0  0
    0.6509   -1.1019    0.0000 C   0  0  0  0  0  0  0  0  0  0  0  0
    0.1660   -0.4345    0.0000 C   0  0  0  0  0  0  0  0  0  0  0  0
   -0.6186   -0.6894    0.0000 C   0  0  0  0  0  0  0  0  0  0  0  0
   -0.6186   -1.5144    0.0000 N   0  0  0  0  0  0  0  0  0  0  0  0
   -1.3331   -1.9269    0.0000 B   0  5  0  0  0  0  0  0  0  0  0  0
   -0.8028   -2.5589    0.0000 F   0  0  0  0  0  0  0  0  0  0  0  0
   -1.8634   -2.5589    0.0000 F   0  0  0  0  0  0  0  0  0  0  0  0
   -2.0476   -1.5144    0.0000 N   0  3  0  0  0  0  0  0  0  0  0  0
   -2.8322   -1.7694    0.0000 C   0  0  0  0  0  0  0  0  0  0  0  0
   -3.0871   -2.5540    0.0000 C   0  0  0  0  0  0  0  0  0  0  0  0
   -3.8941   -2.7255    0.0000 C   0  0  0  0  0  0  0  0  0  0  0  0
   -4.1490   -3.5101    0.0000 N   0  0  0  0  0  0  0  0  0  0  0  0
   -4.7621   -2.9581    0.0000 C   0  0  0  0  0  0  0  0  0  0  0  0
   -5.5468   -3.2130    0.0000 C   0  0  0  0  0  0  0  0  0  0  0  0
   -5.7183   -4.0200    0.0000 O   0  0  0  0  0  0  0  0  0  0  0  0
   -6.4328   -4.4325    0.0000 C   0  0  0  0  0  0  0  0  0  0  0  0
   -6.4328   -5.2575    0.0000 C   0  0  0  0  0  0  0  0  0  0  0  0
   -5.7183   -5.6700    0.0000 O   0  0  0  0  0  0  0  0  0  0  0  0
   -5.5468   -6.4770    0.0000 C   0  0  0  0  0  0  0  0  0  0  0  0
   -4.7621   -6.7319    0.0000 C   0  0  0  0  0  0  0  0  0  0  0  0
   -4.1490   -6.1799    0.0000 O   0  0  0  0  0  0  0  0  0  0  0  0
   -3.3286   -6.2661    0.0000 C   0  0  0  0  0  0  0  0  0  0  0  0
   -2.8436   -5.5987    0.0000 C   0  0  0  0  0  0  0  0  0  0  0  0
   -3.1792   -4.8450    0.0000 O   0  0  0  0  0  0  0  0  0  0  0  0
   -2.8436   -4.0913    0.0000 C   0  0  0  0  0  0  0  0  0  0  0  0
   -3.3286   -3.4239    0.0000 C   0  0  0  0  0  0  0  0  0  0  0  0
   -3.3171   -1.1019    0.0000 C   0  0  0  0  0  0  0  0  0  0  0  0
   -2.8322   -0.4345    0.0000 C   0  0  0  0  0  0  0  0  0  0  0  0
   -2.0476   -0.6894    0.0000 C   0  0  0  0  0  0  0  0  0  0  0  0
   -1.3331   -0.2769    0.0000 C   0  0  0  0  0  0  0  0  0  0  0  0
   -1.3331    0.5481    0.0000 C   0  0  0  0  0  0  0  0  0  0  0  0
   -2.0476    0.9606    0.0000 C   0  0  0  0  0  0  0  0  0  0  0  0
   -2.0476    1.7856    0.0000 C   0  0  0  0  0  0  0  0  0  0  0  0
   -1.3331    2.1981    0.0000 C   0  0  0  0  0  0  0  0  0  0  0  0
   -1.3331    3.0231    0.0000 O   0  0  0  0  0  0  0  0  0  0  0  0
   -0.6186    1.7856    0.0000 C   0  0  0  0  0  0  0  0  0  0  0  0
   -0.6186    0.9606    0.0000 C   0  0  0  0  0  0  0  0  0  0  0  0
  1  2  1  0  0  0  0
  2  3  2  0  0  0  0
  3  4  1  0  0  0  0
  4  5  2  0  0  0  0
  5  6  1  0  0  0  0
  2  6  1  0  0  0  0
  6  7  1  0  0  0  0
  7  8  1  0  0  0  0
  7  9  1  0  0  0  0
  7 10  1  0  0  0  0
 10 11  2  0  0  0  0
 11 12  1  0  0  0  0
 12 13  2  0  0  0  0
 13 14  1  0  0  0  0
 14 15  1  0  0  0  0
 15 16  1  0  0  0  0
 16 17  1  0  0  0  0
 17 18  1  0  0  0  0
 18 19  1  0  0  0  0
 19 20  1  0  0  0  0
 20 21  1  0  0  0  0
 21 22  1  0  0  0  0
 22 23  1  0  0  0  0
 23 24  1  0  0  0  0
 24 25  1  0  0  0  0
 25 26  1  0  0  0  0
 26 27  1  0  0  0  0
 27 28  1  0  0  0  0
 14 28  1  0  0  0  0
 11 29  1  0  0  0  0
 29 30  2  0  0  0  0
 30 31  1  0  0  0  0
 10 31  1  0  0  0  0
 31 32  2  0  0  0  0
  5 32  1  0  0  0  0
 32 33  1  0  0  0  0
 33 34  2  0  0  0  0
 34 35  1  0  0  0  0
 35 36  2  0  0  0  0
 36 37  1  0  0  0  0
 36 38  1  0  0  0  0
 38 39  2  0  0  0  0
 33 39  1  0  0  0  0
M  CHG  2   7  -1  10   1
M  END
>  <Author+ID>
2012 Yin-1

>  <DOI>
10.1039/c2dt30446e

>  <BODIPY SMILES>
CC1=CC=C2N1[B-](F)(F)[N+]1=C(\C=C\N3CCOCCOCCOCCOCC3)C=CC1=C2C1=CC=C(O)C=C1

>  <Solvent SMILES>
CC#N

>  <Solvent, IUPAC name>
acetonitrile

>  <Absorption maxima, nm>
619

>  <Emission maxima, nm>
717

>  <Stokes shift, nm>
98

>  <-(Abssprption maxima+Emission maxima), 1000/cm>
-30.1021

>  <Absorption maxima, 1000/cm>
16.1551

>  <Emission maxima, 1000/cm>
13.9470

>  <Stokes shift, 1000/cm>
2.2081

>  <C>
-0.2267

>  <C standard error>
0.0550

>  <D>
9.1807

>  <D standard error>
1.6763

>  <Abs Adj. R-Square>
0.5514

>  <E>
-0.7733

>  <E standard error>
0.0550

>  <F>
-9.1807

>  <F standard error>
1.6763

>  <Em Adj. R-Square>
0.9380

>  <A>
0.5467

>  <B>
18.3615

>  <E/C>
3.4119

$$$$

  Mrv2104 11282213542D          

 39 43  0  0  0  0            999 V2000
    0.4209   -2.5540    0.0000 C   0  0  0  0  0  0  0  0  0  0  0  0
    0.1660   -1.7694    0.0000 C   0  0  0  0  0  0  0  0  0  0  0  0
    0.6509   -1.1019    0.0000 C   0  0  0  0  0  0  0  0  0  0  0  0
    0.1660   -0.4345    0.0000 C   0  0  0  0  0  0  0  0  0  0  0  0
   -0.6186   -0.6894    0.0000 C   0  0  0  0  0  0  0  0  0  0  0  0
   -0.6186   -1.5144    0.0000 N   0  0  0  0  0  0  0  0  0  0  0  0
   -1.3331   -1.9269    0.0000 B   0  5  0  0  0  0  0  0  0  0  0  0
   -0.8028   -2.5589    0.0000 F   0  0  0  0  0  0  0  0  0  0  0  0
   -1.8634   -2.5589    0.0000 F   0  0  0  0  0  0  0  0  0  0  0  0
   -2.0476   -1.5144    0.0000 N   0  3  0  0  0  0  0  0  0  0  0  0
   -2.8322   -1.7694    0.0000 C   0  0  0  0  0  0  0  0  0  0  0  0
   -3.0871   -2.5540    0.0000 C   0  0  0  0  0  0  0  0  0  0  0  0
   -3.8941   -2.7255    0.0000 C   0  0  0  0  0  0  0  0  0  0  0  0
   -4.1490   -3.5101    0.0000 N   0  0  0  0  0  0  0  0  0  0  0  0
   -4.7621   -2.9581    0.0000 C   0  0  0  0  0  0  0  0  0  0  0  0
   -5.5468   -3.2130    0.0000 C   0  0  0  0  0  0  0  0  0  0  0  0
   -5.7183   -4.0200    0.0000 O   0  0  0  0  0  0  0  0  0  0  0  0
   -6.4328   -4.4325    0.0000 C   0  0  0  0  0  0  0  0  0  0  0  0
   -6.4328   -5.2575    0.0000 C   0  0  0  0  0  0  0  0  0  0  0  0
   -5.7183   -5.6700    0.0000 O   0  0  0  0  0  0  0  0  0  0  0  0
   -5.5468   -6.4770    0.0000 C   0  0  0  0  0  0  0  0  0  0  0  0
   -4.7621   -6.7319    0.0000 C   0  0  0  0  0  0  0  0  0  0  0  0
   -4.1490   -6.1799    0.0000 O   0  0  0  0  0  0  0  0  0  0  0  0
   -3.3286   -6.2661    0.0000 C   0  0  0  0  0  0  0  0  0  0  0  0
   -2.8436   -5.5987    0.0000 C   0  0  0  0  0  0  0  0  0  0  0  0
   -3.1792   -4.8450    0.0000 O   0  0  0  0  0  0  0  0  0  0  0  0
   -2.8436   -4.0913    0.0000 C   0  0  0  0  0  0  0  0  0  0  0  0
   -3.3286   -3.4239    0.0000 C   0  0  0  0  0  0  0  0  0  0  0  0
   -3.3171   -1.1019    0.0000 C   0  0  0  0  0  0  0  0  0  0  0  0
   -2.8322   -0.4345    0.0000 C   0  0  0  0  0  0  0  0  0  0  0  0
   -2.0476   -0.6894    0.0000 C   0  0  0  0  0  0  0  0  0  0  0  0
   -1.3331   -0.2769    0.0000 C   0  0  0  0  0  0  0  0  0  0  0  0
   -1.3331    0.5481    0.0000 C   0  0  0  0  0  0  0  0  0  0  0  0
   -2.0476    0.9606    0.0000 C   0  0  0  0  0  0  0  0  0  0  0  0
   -2.0476    1.7856    0.0000 C   0  0  0  0  0  0  0  0  0  0  0  0
   -1.3331    2.1981    0.0000 C   0  0  0  0  0  0  0  0  0  0  0  0
   -1.3331    3.0231    0.0000 O   0  0  0  0  0  0  0  0  0  0  0  0
   -0.6186    1.7856    0.0000 C   0  0  0  0  0  0  0  0  0  0  0  0
   -0.6186    0.9606    0.0000 C   0  0  0  0  0  0  0  0  0  0  0  0
  1  2  1  0  0  0  0
  2  3  2  0  0  0  0
  3  4  1  0  0  0  0
  4  5  2  0  0  0  0
  5  6  1  0  0  0  0
  2  6  1  0  0  0  0
  6  7  1  0  0  0  0
  7  8  1  0  0  0  0
  7  9  1  0  0  0  0
  7 10  1  0  0  0  0
 10 11  2  0  0  0  0
 11 12  1  0  0  0  0
 12 13  2  0  0  0  0
 13 14  1  0  0  0  0
 14 15  1  0  0  0  0
 15 16  1  0  0  0  0
 16 17  1  0  0  0  0
 17 18  1  0  0  0  0
 18 19  1  0  0  0  0
 19 20  1  0  0  0  0
 20 21  1  0  0  0  0
 21 22  1  0  0  0  0
 22 23  1  0  0  0  0
 23 24  1  0  0  0  0
 24 25  1  0  0  0  0
 25 26  1  0  0  0  0
 26 27  1  0  0  0  0
 27 28  1  0  0  0  0
 14 28  1  0  0  0  0
 11 29  1  0  0  0  0
 29 30  2  0  0  0  0
 30 31  1  0  0  0  0
 10 31  1  0  0  0  0
 31 32  2  0  0  0  0
  5 32  1  0  0  0  0
 32 33  1  0  0  0  0
 33 34  2  0  0  0  0
 34 35  1  0  0  0  0
 35 36  2  0  0  0  0
 36 37  1  0  0  0  0
 36 38  1  0  0  0  0
 38 39  2  0  0  0  0
 33 39  1  0  0  0  0
M  CHG  2   7  -1  10   1
M  END
>  <Author+ID>
2012 Yin-1

>  <DOI>
10.1039/c2dt30446e

>  <BODIPY SMILES>
CC1=CC=C2N1[B-](F)(F)[N+]1=C(\C=C\N3CCOCCOCCOCCOCC3)C=CC1=C2C1=CC=C(O)C=C1

>  <Solvent SMILES>
CCCCO

>  <Solvent, IUPAC name>
butan-1-ol

>  <Absorption maxima, nm>
620

>  <Emission maxima, nm>
686

>  <Stokes shift, nm>
66

>  <-(Abssprption maxima+Emission maxima), 1000/cm>
-30.7063

>  <Absorption maxima, 1000/cm>
16.1290

>  <Emission maxima, 1000/cm>
14.5773

>  <Stokes shift, 1000/cm>
1.5518

>  <C>
-0.2267

>  <C standard error>
0.0550

>  <D>
9.1807

>  <D standard error>
1.6763

>  <Abs Adj. R-Square>
0.5514

>  <E>
-0.7733

>  <E standard error>
0.0550

>  <F>
-9.1807

>  <F standard error>
1.6763

>  <Em Adj. R-Square>
0.9380

>  <A>
0.5467

>  <B>
18.3615

>  <E/C>
3.4119

$$$$

  Mrv2104 11282213542D          

 39 43  0  0  0  0            999 V2000
    0.4209   -2.5540    0.0000 C   0  0  0  0  0  0  0  0  0  0  0  0
    0.1660   -1.7694    0.0000 C   0  0  0  0  0  0  0  0  0  0  0  0
    0.6509   -1.1019    0.0000 C   0  0  0  0  0  0  0  0  0  0  0  0
    0.1660   -0.4345    0.0000 C   0  0  0  0  0  0  0  0  0  0  0  0
   -0.6186   -0.6894    0.0000 C   0  0  0  0  0  0  0  0  0  0  0  0
   -0.6186   -1.5144    0.0000 N   0  0  0  0  0  0  0  0  0  0  0  0
   -1.3331   -1.9269    0.0000 B   0  5  0  0  0  0  0  0  0  0  0  0
   -0.8028   -2.5589    0.0000 F   0  0  0  0  0  0  0  0  0  0  0  0
   -1.8634   -2.5589    0.0000 F   0  0  0  0  0  0  0  0  0  0  0  0
   -2.0476   -1.5144    0.0000 N   0  3  0  0  0  0  0  0  0  0  0  0
   -2.8322   -1.7694    0.0000 C   0  0  0  0  0  0  0  0  0  0  0  0
   -3.0871   -2.5540    0.0000 C   0  0  0  0  0  0  0  0  0  0  0  0
   -3.8941   -2.7255    0.0000 C   0  0  0  0  0  0  0  0  0  0  0  0
   -4.1490   -3.5101    0.0000 N   0  0  0  0  0  0  0  0  0  0  0  0
   -4.7621   -2.9581    0.0000 C   0  0  0  0  0  0  0  0  0  0  0  0
   -5.5468   -3.2130    0.0000 C   0  0  0  0  0  0  0  0  0  0  0  0
   -5.7183   -4.0200    0.0000 O   0  0  0  0  0  0  0  0  0  0  0  0
   -6.4328   -4.4325    0.0000 C   0  0  0  0  0  0  0  0  0  0  0  0
   -6.4328   -5.2575    0.0000 C   0  0  0  0  0  0  0  0  0  0  0  0
   -5.7183   -5.6700    0.0000 O   0  0  0  0  0  0  0  0  0  0  0  0
   -5.5468   -6.4770    0.0000 C   0  0  0  0  0  0  0  0  0  0  0  0
   -4.7621   -6.7319    0.0000 C   0  0  0  0  0  0  0  0  0  0  0  0
   -4.1490   -6.1799    0.0000 O   0  0  0  0  0  0  0  0  0  0  0  0
   -3.3286   -6.2661    0.0000 C   0  0  0  0  0  0  0  0  0  0  0  0
   -2.8436   -5.5987    0.0000 C   0  0  0  0  0  0  0  0  0  0  0  0
   -3.1792   -4.8450    0.0000 O   0  0  0  0  0  0  0  0  0  0  0  0
   -2.8436   -4.0913    0.0000 C   0  0  0  0  0  0  0  0  0  0  0  0
   -3.3286   -3.4239    0.0000 C   0  0  0  0  0  0  0  0  0  0  0  0
   -3.3171   -1.1019    0.0000 C   0  0  0  0  0  0  0  0  0  0  0  0
   -2.8322   -0.4345    0.0000 C   0  0  0  0  0  0  0  0  0  0  0  0
   -2.0476   -0.6894    0.0000 C   0  0  0  0  0  0  0  0  0  0  0  0
   -1.3331   -0.2769    0.0000 C   0  0  0  0  0  0  0  0  0  0  0  0
   -1.3331    0.5481    0.0000 C   0  0  0  0  0  0  0  0  0  0  0  0
   -2.0476    0.9606    0.0000 C   0  0  0  0  0  0  0  0  0  0  0  0
   -2.0476    1.7856    0.0000 C   0  0  0  0  0  0  0  0  0  0  0  0
   -1.3331    2.1981    0.0000 C   0  0  0  0  0  0  0  0  0  0  0  0
   -1.3331    3.0231    0.0000 O   0  0  0  0  0  0  0  0  0  0  0  0
   -0.6186    1.7856    0.0000 C   0  0  0  0  0  0  0  0  0  0  0  0
   -0.6186    0.9606    0.0000 C   0  0  0  0  0  0  0  0  0  0  0  0
  1  2  1  0  0  0  0
  2  3  2  0  0  0  0
  3  4  1  0  0  0  0
  4  5  2  0  0  0  0
  5  6  1  0  0  0  0
  2  6  1  0  0  0  0
  6  7  1  0  0  0  0
  7  8  1  0  0  0  0
  7  9  1  0  0  0  0
  7 10  1  0  0  0  0
 10 11  2  0  0  0  0
 11 12  1  0  0  0  0
 12 13  2  0  0  0  0
 13 14  1  0  0  0  0
 14 15  1  0  0  0  0
 15 16  1  0  0  0  0
 16 17  1  0  0  0  0
 17 18  1  0  0  0  0
 18 19  1  0  0  0  0
 19 20  1  0  0  0  0
 20 21  1  0  0  0  0
 21 22  1  0  0  0  0
 22 23  1  0  0  0  0
 23 24  1  0  0  0  0
 24 25  1  0  0  0  0
 25 26  1  0  0  0  0
 26 27  1  0  0  0  0
 27 28  1  0  0  0  0
 14 28  1  0  0  0  0
 11 29  1  0  0  0  0
 29 30  2  0  0  0  0
 30 31  1  0  0  0  0
 10 31  1  0  0  0  0
 31 32  2  0  0  0  0
  5 32  1  0  0  0  0
 32 33  1  0  0  0  0
 33 34  2  0  0  0  0
 34 35  1  0  0  0  0
 35 36  2  0  0  0  0
 36 37  1  0  0  0  0
 36 38  1  0  0  0  0
 38 39  2  0  0  0  0
 33 39  1  0  0  0  0
M  CHG  2   7  -1  10   1
M  END
>  <Author+ID>
2012 Yin-1

>  <DOI>
10.1039/c2dt30446e

>  <BODIPY SMILES>
CC1=CC=C2N1[B-](F)(F)[N+]1=C(\C=C\N3CCOCCOCCOCCOCC3)C=CC1=C2C1=CC=C(O)C=C1

>  <Solvent SMILES>
ClC(Cl)Cl

>  <Solvent, IUPAC name>
trichloromethane

>  <Absorption maxima, nm>
627

>  <Emission maxima, nm>
681

>  <Stokes shift, nm>
54

>  <-(Abssprption maxima+Emission maxima), 1000/cm>
-30.6333

>  <Absorption maxima, 1000/cm>
15.9490

>  <Emission maxima, 1000/cm>
14.6843

>  <Stokes shift, 1000/cm>
1.2647

>  <C>
-0.2267

>  <C standard error>
0.0550

>  <D>
9.1807

>  <D standard error>
1.6763

>  <Abs Adj. R-Square>
0.5514

>  <E>
-0.7733

>  <E standard error>
0.0550

>  <F>
-9.1807

>  <F standard error>
1.6763

>  <Em Adj. R-Square>
0.9380

>  <A>
0.5467

>  <B>
18.3615

>  <E/C>
3.4119

$$$$

  Mrv2104 11282213542D          

 39 43  0  0  0  0            999 V2000
    0.4209   -2.5540    0.0000 C   0  0  0  0  0  0  0  0  0  0  0  0
    0.1660   -1.7694    0.0000 C   0  0  0  0  0  0  0  0  0  0  0  0
    0.6509   -1.1019    0.0000 C   0  0  0  0  0  0  0  0  0  0  0  0
    0.1660   -0.4345    0.0000 C   0  0  0  0  0  0  0  0  0  0  0  0
   -0.6186   -0.6894    0.0000 C   0  0  0  0  0  0  0  0  0  0  0  0
   -0.6186   -1.5144    0.0000 N   0  0  0  0  0  0  0  0  0  0  0  0
   -1.3331   -1.9269    0.0000 B   0  5  0  0  0  0  0  0  0  0  0  0
   -0.8028   -2.5589    0.0000 F   0  0  0  0  0  0  0  0  0  0  0  0
   -1.8634   -2.5589    0.0000 F   0  0  0  0  0  0  0  0  0  0  0  0
   -2.0476   -1.5144    0.0000 N   0  3  0  0  0  0  0  0  0  0  0  0
   -2.8322   -1.7694    0.0000 C   0  0  0  0  0  0  0  0  0  0  0  0
   -3.0871   -2.5540    0.0000 C   0  0  0  0  0  0  0  0  0  0  0  0
   -3.8941   -2.7255    0.0000 C   0  0  0  0  0  0  0  0  0  0  0  0
   -4.1490   -3.5101    0.0000 N   0  0  0  0  0  0  0  0  0  0  0  0
   -4.7621   -2.9581    0.0000 C   0  0  0  0  0  0  0  0  0  0  0  0
   -5.5468   -3.2130    0.0000 C   0  0  0  0  0  0  0  0  0  0  0  0
   -5.7183   -4.0200    0.0000 O   0  0  0  0  0  0  0  0  0  0  0  0
   -6.4328   -4.4325    0.0000 C   0  0  0  0  0  0  0  0  0  0  0  0
   -6.4328   -5.2575    0.0000 C   0  0  0  0  0  0  0  0  0  0  0  0
   -5.7183   -5.6700    0.0000 O   0  0  0  0  0  0  0  0  0  0  0  0
   -5.5468   -6.4770    0.0000 C   0  0  0  0  0  0  0  0  0  0  0  0
   -4.7621   -6.7319    0.0000 C   0  0  0  0  0  0  0  0  0  0  0  0
   -4.1490   -6.1799    0.0000 O   0  0  0  0  0  0  0  0  0  0  0  0
   -3.3286   -6.2661    0.0000 C   0  0  0  0  0  0  0  0  0  0  0  0
   -2.8436   -5.5987    0.0000 C   0  0  0  0  0  0  0  0  0  0  0  0
   -3.1792   -4.8450    0.0000 O   0  0  0  0  0  0  0  0  0  0  0  0
   -2.8436   -4.0913    0.0000 C   0  0  0  0  0  0  0  0  0  0  0  0
   -3.3286   -3.4239    0.0000 C   0  0  0  0  0  0  0  0  0  0  0  0
   -3.3171   -1.1019    0.0000 C   0  0  0  0  0  0  0  0  0  0  0  0
   -2.8322   -0.4345    0.0000 C   0  0  0  0  0  0  0  0  0  0  0  0
   -2.0476   -0.6894    0.0000 C   0  0  0  0  0  0  0  0  0  0  0  0
   -1.3331   -0.2769    0.0000 C   0  0  0  0  0  0  0  0  0  0  0  0
   -1.3331    0.5481    0.0000 C   0  0  0  0  0  0  0  0  0  0  0  0
   -2.0476    0.9606    0.0000 C   0  0  0  0  0  0  0  0  0  0  0  0
   -2.0476    1.7856    0.0000 C   0  0  0  0  0  0  0  0  0  0  0  0
   -1.3331    2.1981    0.0000 C   0  0  0  0  0  0  0  0  0  0  0  0
   -1.3331    3.0231    0.0000 O   0  0  0  0  0  0  0  0  0  0  0  0
   -0.6186    1.7856    0.0000 C   0  0  0  0  0  0  0  0  0  0  0  0
   -0.6186    0.9606    0.0000 C   0  0  0  0  0  0  0  0  0  0  0  0
  1  2  1  0  0  0  0
  2  3  2  0  0  0  0
  3  4  1  0  0  0  0
  4  5  2  0  0  0  0
  5  6  1  0  0  0  0
  2  6  1  0  0  0  0
  6  7  1  0  0  0  0
  7  8  1  0  0  0  0
  7  9  1  0  0  0  0
  7 10  1  0  0  0  0
 10 11  2  0  0  0  0
 11 12  1  0  0  0  0
 12 13  2  0  0  0  0
 13 14  1  0  0  0  0
 14 15  1  0  0  0  0
 15 16  1  0  0  0  0
 16 17  1  0  0  0  0
 17 18  1  0  0  0  0
 18 19  1  0  0  0  0
 19 20  1  0  0  0  0
 20 21  1  0  0  0  0
 21 22  1  0  0  0  0
 22 23  1  0  0  0  0
 23 24  1  0  0  0  0
 24 25  1  0  0  0  0
 25 26  1  0  0  0  0
 26 27  1  0  0  0  0
 27 28  1  0  0  0  0
 14 28  1  0  0  0  0
 11 29  1  0  0  0  0
 29 30  2  0  0  0  0
 30 31  1  0  0  0  0
 10 31  1  0  0  0  0
 31 32  2  0  0  0  0
  5 32  1  0  0  0  0
 32 33  1  0  0  0  0
 33 34  2  0  0  0  0
 34 35  1  0  0  0  0
 35 36  2  0  0  0  0
 36 37  1  0  0  0  0
 36 38  1  0  0  0  0
 38 39  2  0  0  0  0
 33 39  1  0  0  0  0
M  CHG  2   7  -1  10   1
M  END
>  <Author+ID>
2012 Yin-1

>  <DOI>
10.1039/c2dt30446e

>  <BODIPY SMILES>
CC1=CC=C2N1[B-](F)(F)[N+]1=C(\C=C\N3CCOCCOCCOCCOCC3)C=CC1=C2C1=CC=C(O)C=C1

>  <Solvent SMILES>
ClCCl

>  <Solvent, IUPAC name>
dichloromethane

>  <Absorption maxima, nm>
626

>  <Emission maxima, nm>
700

>  <Stokes shift, nm>
74

>  <-(Abssprption maxima+Emission maxima), 1000/cm>
-30.2602

>  <Absorption maxima, 1000/cm>
15.9744

>  <Emission maxima, 1000/cm>
14.2857

>  <Stokes shift, 1000/cm>
1.6887

>  <C>
-0.2267

>  <C standard error>
0.0550

>  <D>
9.1807

>  <D standard error>
1.6763

>  <Abs Adj. R-Square>
0.5514

>  <E>
-0.7733

>  <E standard error>
0.0550

>  <F>
-9.1807

>  <F standard error>
1.6763

>  <Em Adj. R-Square>
0.9380

>  <A>
0.5467

>  <B>
18.3615

>  <E/C>
3.4119

$$$$

  Mrv2104 11282213542D          

 39 43  0  0  0  0            999 V2000
    0.4209   -2.5540    0.0000 C   0  0  0  0  0  0  0  0  0  0  0  0
    0.1660   -1.7694    0.0000 C   0  0  0  0  0  0  0  0  0  0  0  0
    0.6509   -1.1019    0.0000 C   0  0  0  0  0  0  0  0  0  0  0  0
    0.1660   -0.4345    0.0000 C   0  0  0  0  0  0  0  0  0  0  0  0
   -0.6186   -0.6894    0.0000 C   0  0  0  0  0  0  0  0  0  0  0  0
   -0.6186   -1.5144    0.0000 N   0  0  0  0  0  0  0  0  0  0  0  0
   -1.3331   -1.9269    0.0000 B   0  5  0  0  0  0  0  0  0  0  0  0
   -0.8028   -2.5589    0.0000 F   0  0  0  0  0  0  0  0  0  0  0  0
   -1.8634   -2.5589    0.0000 F   0  0  0  0  0  0  0  0  0  0  0  0
   -2.0476   -1.5144    0.0000 N   0  3  0  0  0  0  0  0  0  0  0  0
   -2.8322   -1.7694    0.0000 C   0  0  0  0  0  0  0  0  0  0  0  0
   -3.0871   -2.5540    0.0000 C   0  0  0  0  0  0  0  0  0  0  0  0
   -3.8941   -2.7255    0.0000 C   0  0  0  0  0  0  0  0  0  0  0  0
   -4.1490   -3.5101    0.0000 N   0  0  0  0  0  0  0  0  0  0  0  0
   -4.7621   -2.9581    0.0000 C   0  0  0  0  0  0  0  0  0  0  0  0
   -5.5468   -3.2130    0.0000 C   0  0  0  0  0  0  0  0  0  0  0  0
   -5.7183   -4.0200    0.0000 O   0  0  0  0  0  0  0  0  0  0  0  0
   -6.4328   -4.4325    0.0000 C   0  0  0  0  0  0  0  0  0  0  0  0
   -6.4328   -5.2575    0.0000 C   0  0  0  0  0  0  0  0  0  0  0  0
   -5.7183   -5.6700    0.0000 O   0  0  0  0  0  0  0  0  0  0  0  0
   -5.5468   -6.4770    0.0000 C   0  0  0  0  0  0  0  0  0  0  0  0
   -4.7621   -6.7319    0.0000 C   0  0  0  0  0  0  0  0  0  0  0  0
   -4.1490   -6.1799    0.0000 O   0  0  0  0  0  0  0  0  0  0  0  0
   -3.3286   -6.2661    0.0000 C   0  0  0  0  0  0  0  0  0  0  0  0
   -2.8436   -5.5987    0.0000 C   0  0  0  0  0  0  0  0  0  0  0  0
   -3.1792   -4.8450    0.0000 O   0  0  0  0  0  0  0  0  0  0  0  0
   -2.8436   -4.0913    0.0000 C   0  0  0  0  0  0  0  0  0  0  0  0
   -3.3286   -3.4239    0.0000 C   0  0  0  0  0  0  0  0  0  0  0  0
   -3.3171   -1.1019    0.0000 C   0  0  0  0  0  0  0  0  0  0  0  0
   -2.8322   -0.4345    0.0000 C   0  0  0  0  0  0  0  0  0  0  0  0
   -2.0476   -0.6894    0.0000 C   0  0  0  0  0  0  0  0  0  0  0  0
   -1.3331   -0.2769    0.0000 C   0  0  0  0  0  0  0  0  0  0  0  0
   -1.3331    0.5481    0.0000 C   0  0  0  0  0  0  0  0  0  0  0  0
   -2.0476    0.9606    0.0000 C   0  0  0  0  0  0  0  0  0  0  0  0
   -2.0476    1.7856    0.0000 C   0  0  0  0  0  0  0  0  0  0  0  0
   -1.3331    2.1981    0.0000 C   0  0  0  0  0  0  0  0  0  0  0  0
   -1.3331    3.0231    0.0000 O   0  0  0  0  0  0  0  0  0  0  0  0
   -0.6186    1.7856    0.0000 C   0  0  0  0  0  0  0  0  0  0  0  0
   -0.6186    0.9606    0.0000 C   0  0  0  0  0  0  0  0  0  0  0  0
  1  2  1  0  0  0  0
  2  3  2  0  0  0  0
  3  4  1  0  0  0  0
  4  5  2  0  0  0  0
  5  6  1  0  0  0  0
  2  6  1  0  0  0  0
  6  7  1  0  0  0  0
  7  8  1  0  0  0  0
  7  9  1  0  0  0  0
  7 10  1  0  0  0  0
 10 11  2  0  0  0  0
 11 12  1  0  0  0  0
 12 13  2  0  0  0  0
 13 14  1  0  0  0  0
 14 15  1  0  0  0  0
 15 16  1  0  0  0  0
 16 17  1  0  0  0  0
 17 18  1  0  0  0  0
 18 19  1  0  0  0  0
 19 20  1  0  0  0  0
 20 21  1  0  0  0  0
 21 22  1  0  0  0  0
 22 23  1  0  0  0  0
 23 24  1  0  0  0  0
 24 25  1  0  0  0  0
 25 26  1  0  0  0  0
 26 27  1  0  0  0  0
 27 28  1  0  0  0  0
 14 28  1  0  0  0  0
 11 29  1  0  0  0  0
 29 30  2  0  0  0  0
 30 31  1  0  0  0  0
 10 31  1  0  0  0  0
 31 32  2  0  0  0  0
  5 32  1  0  0  0  0
 32 33  1  0  0  0  0
 33 34  2  0  0  0  0
 34 35  1  0  0  0  0
 35 36  2  0  0  0  0
 36 37  1  0  0  0  0
 36 38  1  0  0  0  0
 38 39  2  0  0  0  0
 33 39  1  0  0  0  0
M  CHG  2   7  -1  10   1
M  END
>  <Author+ID>
2012 Yin-1

>  <DOI>
10.1039/c2dt30446e

>  <BODIPY SMILES>
CC1=CC=C2N1[B-](F)(F)[N+]1=C(\C=C\N3CCOCCOCCOCCOCC3)C=CC1=C2C1=CC=C(O)C=C1

>  <Solvent SMILES>
CCOCC

>  <Solvent, IUPAC name>
ethoxyethane

>  <Absorption maxima, nm>
616

>  <Emission maxima, nm>
666

>  <Stokes shift, nm>
50

>  <-(Abssprption maxima+Emission maxima), 1000/cm>
-31.2488

>  <Absorption maxima, 1000/cm>
16.2338

>  <Emission maxima, 1000/cm>
15.0150

>  <Stokes shift, 1000/cm>
1.2188

>  <C>
-0.2267

>  <C standard error>
0.0550

>  <D>
9.1807

>  <D standard error>
1.6763

>  <Abs Adj. R-Square>
0.5514

>  <E>
-0.7733

>  <E standard error>
0.0550

>  <F>
-9.1807

>  <F standard error>
1.6763

>  <Em Adj. R-Square>
0.9380

>  <A>
0.5467

>  <B>
18.3615

>  <E/C>
3.4119

$$$$

  Mrv2104 11282213542D          

 39 43  0  0  0  0            999 V2000
    0.4209   -2.5540    0.0000 C   0  0  0  0  0  0  0  0  0  0  0  0
    0.1660   -1.7694    0.0000 C   0  0  0  0  0  0  0  0  0  0  0  0
    0.6509   -1.1019    0.0000 C   0  0  0  0  0  0  0  0  0  0  0  0
    0.1660   -0.4345    0.0000 C   0  0  0  0  0  0  0  0  0  0  0  0
   -0.6186   -0.6894    0.0000 C   0  0  0  0  0  0  0  0  0  0  0  0
   -0.6186   -1.5144    0.0000 N   0  0  0  0  0  0  0  0  0  0  0  0
   -1.3331   -1.9269    0.0000 B   0  5  0  0  0  0  0  0  0  0  0  0
   -0.8028   -2.5589    0.0000 F   0  0  0  0  0  0  0  0  0  0  0  0
   -1.8634   -2.5589    0.0000 F   0  0  0  0  0  0  0  0  0  0  0  0
   -2.0476   -1.5144    0.0000 N   0  3  0  0  0  0  0  0  0  0  0  0
   -2.8322   -1.7694    0.0000 C   0  0  0  0  0  0  0  0  0  0  0  0
   -3.0871   -2.5540    0.0000 C   0  0  0  0  0  0  0  0  0  0  0  0
   -3.8941   -2.7255    0.0000 C   0  0  0  0  0  0  0  0  0  0  0  0
   -4.1490   -3.5101    0.0000 N   0  0  0  0  0  0  0  0  0  0  0  0
   -4.7621   -2.9581    0.0000 C   0  0  0  0  0  0  0  0  0  0  0  0
   -5.5468   -3.2130    0.0000 C   0  0  0  0  0  0  0  0  0  0  0  0
   -5.7183   -4.0200    0.0000 O   0  0  0  0  0  0  0  0  0  0  0  0
   -6.4328   -4.4325    0.0000 C   0  0  0  0  0  0  0  0  0  0  0  0
   -6.4328   -5.2575    0.0000 C   0  0  0  0  0  0  0  0  0  0  0  0
   -5.7183   -5.6700    0.0000 O   0  0  0  0  0  0  0  0  0  0  0  0
   -5.5468   -6.4770    0.0000 C   0  0  0  0  0  0  0  0  0  0  0  0
   -4.7621   -6.7319    0.0000 C   0  0  0  0  0  0  0  0  0  0  0  0
   -4.1490   -6.1799    0.0000 O   0  0  0  0  0  0  0  0  0  0  0  0
   -3.3286   -6.2661    0.0000 C   0  0  0  0  0  0  0  0  0  0  0  0
   -2.8436   -5.5987    0.0000 C   0  0  0  0  0  0  0  0  0  0  0  0
   -3.1792   -4.8450    0.0000 O   0  0  0  0  0  0  0  0  0  0  0  0
   -2.8436   -4.0913    0.0000 C   0  0  0  0  0  0  0  0  0  0  0  0
   -3.3286   -3.4239    0.0000 C   0  0  0  0  0  0  0  0  0  0  0  0
   -3.3171   -1.1019    0.0000 C   0  0  0  0  0  0  0  0  0  0  0  0
   -2.8322   -0.4345    0.0000 C   0  0  0  0  0  0  0  0  0  0  0  0
   -2.0476   -0.6894    0.0000 C   0  0  0  0  0  0  0  0  0  0  0  0
   -1.3331   -0.2769    0.0000 C   0  0  0  0  0  0  0  0  0  0  0  0
   -1.3331    0.5481    0.0000 C   0  0  0  0  0  0  0  0  0  0  0  0
   -2.0476    0.9606    0.0000 C   0  0  0  0  0  0  0  0  0  0  0  0
   -2.0476    1.7856    0.0000 C   0  0  0  0  0  0  0  0  0  0  0  0
   -1.3331    2.1981    0.0000 C   0  0  0  0  0  0  0  0  0  0  0  0
   -1.3331    3.0231    0.0000 O   0  0  0  0  0  0  0  0  0  0  0  0
   -0.6186    1.7856    0.0000 C   0  0  0  0  0  0  0  0  0  0  0  0
   -0.6186    0.9606    0.0000 C   0  0  0  0  0  0  0  0  0  0  0  0
  1  2  1  0  0  0  0
  2  3  2  0  0  0  0
  3  4  1  0  0  0  0
  4  5  2  0  0  0  0
  5  6  1  0  0  0  0
  2  6  1  0  0  0  0
  6  7  1  0  0  0  0
  7  8  1  0  0  0  0
  7  9  1  0  0  0  0
  7 10  1  0  0  0  0
 10 11  2  0  0  0  0
 11 12  1  0  0  0  0
 12 13  2  0  0  0  0
 13 14  1  0  0  0  0
 14 15  1  0  0  0  0
 15 16  1  0  0  0  0
 16 17  1  0  0  0  0
 17 18  1  0  0  0  0
 18 19  1  0  0  0  0
 19 20  1  0  0  0  0
 20 21  1  0  0  0  0
 21 22  1  0  0  0  0
 22 23  1  0  0  0  0
 23 24  1  0  0  0  0
 24 25  1  0  0  0  0
 25 26  1  0  0  0  0
 26 27  1  0  0  0  0
 27 28  1  0  0  0  0
 14 28  1  0  0  0  0
 11 29  1  0  0  0  0
 29 30  2  0  0  0  0
 30 31  1  0  0  0  0
 10 31  1  0  0  0  0
 31 32  2  0  0  0  0
  5 32  1  0  0  0  0
 32 33  1  0  0  0  0
 33 34  2  0  0  0  0
 34 35  1  0  0  0  0
 35 36  2  0  0  0  0
 36 37  1  0  0  0  0
 36 38  1  0  0  0  0
 38 39  2  0  0  0  0
 33 39  1  0  0  0  0
M  CHG  2   7  -1  10   1
M  END
>  <Author+ID>
2012 Yin-1

>  <DOI>
10.1039/c2dt30446e

>  <BODIPY SMILES>
CC1=CC=C2N1[B-](F)(F)[N+]1=C(\C=C\N3CCOCCOCCOCCOCC3)C=CC1=C2C1=CC=C(O)C=C1

>  <Solvent SMILES>
CN(C)C=O

>  <Solvent, IUPAC name>
N,N-dimethylformamide

>  <Absorption maxima, nm>
629

>  <Emission maxima, nm>
723

>  <Stokes shift, nm>
94

>  <-(Abssprption maxima+Emission maxima), 1000/cm>
-29.7295

>  <Absorption maxima, 1000/cm>
15.8983

>  <Emission maxima, 1000/cm>
13.8313

>  <Stokes shift, 1000/cm>
2.0670

>  <C>
-0.2267

>  <C standard error>
0.0550

>  <D>
9.1807

>  <D standard error>
1.6763

>  <Abs Adj. R-Square>
0.5514

>  <E>
-0.7733

>  <E standard error>
0.0550

>  <F>
-9.1807

>  <F standard error>
1.6763

>  <Em Adj. R-Square>
0.9380

>  <A>
0.5467

>  <B>
18.3615

>  <E/C>
3.4119

$$$$

  Mrv2104 11282213542D          

 39 43  0  0  0  0            999 V2000
    0.4209   -2.5540    0.0000 C   0  0  0  0  0  0  0  0  0  0  0  0
    0.1660   -1.7694    0.0000 C   0  0  0  0  0  0  0  0  0  0  0  0
    0.6509   -1.1019    0.0000 C   0  0  0  0  0  0  0  0  0  0  0  0
    0.1660   -0.4345    0.0000 C   0  0  0  0  0  0  0  0  0  0  0  0
   -0.6186   -0.6894    0.0000 C   0  0  0  0  0  0  0  0  0  0  0  0
   -0.6186   -1.5144    0.0000 N   0  0  0  0  0  0  0  0  0  0  0  0
   -1.3331   -1.9269    0.0000 B   0  5  0  0  0  0  0  0  0  0  0  0
   -0.8028   -2.5589    0.0000 F   0  0  0  0  0  0  0  0  0  0  0  0
   -1.8634   -2.5589    0.0000 F   0  0  0  0  0  0  0  0  0  0  0  0
   -2.0476   -1.5144    0.0000 N   0  3  0  0  0  0  0  0  0  0  0  0
   -2.8322   -1.7694    0.0000 C   0  0  0  0  0  0  0  0  0  0  0  0
   -3.0871   -2.5540    0.0000 C   0  0  0  0  0  0  0  0  0  0  0  0
   -3.8941   -2.7255    0.0000 C   0  0  0  0  0  0  0  0  0  0  0  0
   -4.1490   -3.5101    0.0000 N   0  0  0  0  0  0  0  0  0  0  0  0
   -4.7621   -2.9581    0.0000 C   0  0  0  0  0  0  0  0  0  0  0  0
   -5.5468   -3.2130    0.0000 C   0  0  0  0  0  0  0  0  0  0  0  0
   -5.7183   -4.0200    0.0000 O   0  0  0  0  0  0  0  0  0  0  0  0
   -6.4328   -4.4325    0.0000 C   0  0  0  0  0  0  0  0  0  0  0  0
   -6.4328   -5.2575    0.0000 C   0  0  0  0  0  0  0  0  0  0  0  0
   -5.7183   -5.6700    0.0000 O   0  0  0  0  0  0  0  0  0  0  0  0
   -5.5468   -6.4770    0.0000 C   0  0  0  0  0  0  0  0  0  0  0  0
   -4.7621   -6.7319    0.0000 C   0  0  0  0  0  0  0  0  0  0  0  0
   -4.1490   -6.1799    0.0000 O   0  0  0  0  0  0  0  0  0  0  0  0
   -3.3286   -6.2661    0.0000 C   0  0  0  0  0  0  0  0  0  0  0  0
   -2.8436   -5.5987    0.0000 C   0  0  0  0  0  0  0  0  0  0  0  0
   -3.1792   -4.8450    0.0000 O   0  0  0  0  0  0  0  0  0  0  0  0
   -2.8436   -4.0913    0.0000 C   0  0  0  0  0  0  0  0  0  0  0  0
   -3.3286   -3.4239    0.0000 C   0  0  0  0  0  0  0  0  0  0  0  0
   -3.3171   -1.1019    0.0000 C   0  0  0  0  0  0  0  0  0  0  0  0
   -2.8322   -0.4345    0.0000 C   0  0  0  0  0  0  0  0  0  0  0  0
   -2.0476   -0.6894    0.0000 C   0  0  0  0  0  0  0  0  0  0  0  0
   -1.3331   -0.2769    0.0000 C   0  0  0  0  0  0  0  0  0  0  0  0
   -1.3331    0.5481    0.0000 C   0  0  0  0  0  0  0  0  0  0  0  0
   -2.0476    0.9606    0.0000 C   0  0  0  0  0  0  0  0  0  0  0  0
   -2.0476    1.7856    0.0000 C   0  0  0  0  0  0  0  0  0  0  0  0
   -1.3331    2.1981    0.0000 C   0  0  0  0  0  0  0  0  0  0  0  0
   -1.3331    3.0231    0.0000 O   0  0  0  0  0  0  0  0  0  0  0  0
   -0.6186    1.7856    0.0000 C   0  0  0  0  0  0  0  0  0  0  0  0
   -0.6186    0.9606    0.0000 C   0  0  0  0  0  0  0  0  0  0  0  0
  1  2  1  0  0  0  0
  2  3  2  0  0  0  0
  3  4  1  0  0  0  0
  4  5  2  0  0  0  0
  5  6  1  0  0  0  0
  2  6  1  0  0  0  0
  6  7  1  0  0  0  0
  7  8  1  0  0  0  0
  7  9  1  0  0  0  0
  7 10  1  0  0  0  0
 10 11  2  0  0  0  0
 11 12  1  0  0  0  0
 12 13  2  0  0  0  0
 13 14  1  0  0  0  0
 14 15  1  0  0  0  0
 15 16  1  0  0  0  0
 16 17  1  0  0  0  0
 17 18  1  0  0  0  0
 18 19  1  0  0  0  0
 19 20  1  0  0  0  0
 20 21  1  0  0  0  0
 21 22  1  0  0  0  0
 22 23  1  0  0  0  0
 23 24  1  0  0  0  0
 24 25  1  0  0  0  0
 25 26  1  0  0  0  0
 26 27  1  0  0  0  0
 27 28  1  0  0  0  0
 14 28  1  0  0  0  0
 11 29  1  0  0  0  0
 29 30  2  0  0  0  0
 30 31  1  0  0  0  0
 10 31  1  0  0  0  0
 31 32  2  0  0  0  0
  5 32  1  0  0  0  0
 32 33  1  0  0  0  0
 33 34  2  0  0  0  0
 34 35  1  0  0  0  0
 35 36  2  0  0  0  0
 36 37  1  0  0  0  0
 36 38  1  0  0  0  0
 38 39  2  0  0  0  0
 33 39  1  0  0  0  0
M  CHG  2   7  -1  10   1
M  END
>  <Author+ID>
2012 Yin-1

>  <DOI>
10.1039/c2dt30446e

>  <BODIPY SMILES>
CC1=CC=C2N1[B-](F)(F)[N+]1=C(\C=C\N3CCOCCOCCOCCOCC3)C=CC1=C2C1=CC=C(O)C=C1

>  <Solvent SMILES>
CS(C)=O

>  <Solvent, IUPAC name>
methanesulfinylmethane

>  <Absorption maxima, nm>
634

>  <Emission maxima, nm>
729

>  <Stokes shift, nm>
95

>  <-(Abssprption maxima+Emission maxima), 1000/cm>
-29.4903

>  <Absorption maxima, 1000/cm>
15.7729

>  <Emission maxima, 1000/cm>
13.7174

>  <Stokes shift, 1000/cm>
2.0554

>  <C>
-0.2267

>  <C standard error>
0.0550

>  <D>
9.1807

>  <D standard error>
1.6763

>  <Abs Adj. R-Square>
0.5514

>  <E>
-0.7733

>  <E standard error>
0.0550

>  <F>
-9.1807

>  <F standard error>
1.6763

>  <Em Adj. R-Square>
0.9380

>  <A>
0.5467

>  <B>
18.3615

>  <E/C>
3.4119

$$$$

  Mrv2104 11282213542D          

 39 43  0  0  0  0            999 V2000
    0.4209   -2.5540    0.0000 C   0  0  0  0  0  0  0  0  0  0  0  0
    0.1660   -1.7694    0.0000 C   0  0  0  0  0  0  0  0  0  0  0  0
    0.6509   -1.1019    0.0000 C   0  0  0  0  0  0  0  0  0  0  0  0
    0.1660   -0.4345    0.0000 C   0  0  0  0  0  0  0  0  0  0  0  0
   -0.6186   -0.6894    0.0000 C   0  0  0  0  0  0  0  0  0  0  0  0
   -0.6186   -1.5144    0.0000 N   0  0  0  0  0  0  0  0  0  0  0  0
   -1.3331   -1.9269    0.0000 B   0  5  0  0  0  0  0  0  0  0  0  0
   -0.8028   -2.5589    0.0000 F   0  0  0  0  0  0  0  0  0  0  0  0
   -1.8634   -2.5589    0.0000 F   0  0  0  0  0  0  0  0  0  0  0  0
   -2.0476   -1.5144    0.0000 N   0  3  0  0  0  0  0  0  0  0  0  0
   -2.8322   -1.7694    0.0000 C   0  0  0  0  0  0  0  0  0  0  0  0
   -3.0871   -2.5540    0.0000 C   0  0  0  0  0  0  0  0  0  0  0  0
   -3.8941   -2.7255    0.0000 C   0  0  0  0  0  0  0  0  0  0  0  0
   -4.1490   -3.5101    0.0000 N   0  0  0  0  0  0  0  0  0  0  0  0
   -4.7621   -2.9581    0.0000 C   0  0  0  0  0  0  0  0  0  0  0  0
   -5.5468   -3.2130    0.0000 C   0  0  0  0  0  0  0  0  0  0  0  0
   -5.7183   -4.0200    0.0000 O   0  0  0  0  0  0  0  0  0  0  0  0
   -6.4328   -4.4325    0.0000 C   0  0  0  0  0  0  0  0  0  0  0  0
   -6.4328   -5.2575    0.0000 C   0  0  0  0  0  0  0  0  0  0  0  0
   -5.7183   -5.6700    0.0000 O   0  0  0  0  0  0  0  0  0  0  0  0
   -5.5468   -6.4770    0.0000 C   0  0  0  0  0  0  0  0  0  0  0  0
   -4.7621   -6.7319    0.0000 C   0  0  0  0  0  0  0  0  0  0  0  0
   -4.1490   -6.1799    0.0000 O   0  0  0  0  0  0  0  0  0  0  0  0
   -3.3286   -6.2661    0.0000 C   0  0  0  0  0  0  0  0  0  0  0  0
   -2.8436   -5.5987    0.0000 C   0  0  0  0  0  0  0  0  0  0  0  0
   -3.1792   -4.8450    0.0000 O   0  0  0  0  0  0  0  0  0  0  0  0
   -2.8436   -4.0913    0.0000 C   0  0  0  0  0  0  0  0  0  0  0  0
   -3.3286   -3.4239    0.0000 C   0  0  0  0  0  0  0  0  0  0  0  0
   -3.3171   -1.1019    0.0000 C   0  0  0  0  0  0  0  0  0  0  0  0
   -2.8322   -0.4345    0.0000 C   0  0  0  0  0  0  0  0  0  0  0  0
   -2.0476   -0.6894    0.0000 C   0  0  0  0  0  0  0  0  0  0  0  0
   -1.3331   -0.2769    0.0000 C   0  0  0  0  0  0  0  0  0  0  0  0
   -1.3331    0.5481    0.0000 C   0  0  0  0  0  0  0  0  0  0  0  0
   -2.0476    0.9606    0.0000 C   0  0  0  0  0  0  0  0  0  0  0  0
   -2.0476    1.7856    0.0000 C   0  0  0  0  0  0  0  0  0  0  0  0
   -1.3331    2.1981    0.0000 C   0  0  0  0  0  0  0  0  0  0  0  0
   -1.3331    3.0231    0.0000 O   0  0  0  0  0  0  0  0  0  0  0  0
   -0.6186    1.7856    0.0000 C   0  0  0  0  0  0  0  0  0  0  0  0
   -0.6186    0.9606    0.0000 C   0  0  0  0  0  0  0  0  0  0  0  0
  1  2  1  0  0  0  0
  2  3  2  0  0  0  0
  3  4  1  0  0  0  0
  4  5  2  0  0  0  0
  5  6  1  0  0  0  0
  2  6  1  0  0  0  0
  6  7  1  0  0  0  0
  7  8  1  0  0  0  0
  7  9  1  0  0  0  0
  7 10  1  0  0  0  0
 10 11  2  0  0  0  0
 11 12  1  0  0  0  0
 12 13  2  0  0  0  0
 13 14  1  0  0  0  0
 14 15  1  0  0  0  0
 15 16  1  0  0  0  0
 16 17  1  0  0  0  0
 17 18  1  0  0  0  0
 18 19  1  0  0  0  0
 19 20  1  0  0  0  0
 20 21  1  0  0  0  0
 21 22  1  0  0  0  0
 22 23  1  0  0  0  0
 23 24  1  0  0  0  0
 24 25  1  0  0  0  0
 25 26  1  0  0  0  0
 26 27  1  0  0  0  0
 27 28  1  0  0  0  0
 14 28  1  0  0  0  0
 11 29  1  0  0  0  0
 29 30  2  0  0  0  0
 30 31  1  0  0  0  0
 10 31  1  0  0  0  0
 31 32  2  0  0  0  0
  5 32  1  0  0  0  0
 32 33  1  0  0  0  0
 33 34  2  0  0  0  0
 34 35  1  0  0  0  0
 35 36  2  0  0  0  0
 36 37  1  0  0  0  0
 36 38  1  0  0  0  0
 38 39  2  0  0  0  0
 33 39  1  0  0  0  0
M  CHG  2   7  -1  10   1
M  END
>  <Author+ID>
2012 Yin-1

>  <DOI>
10.1039/c2dt30446e

>  <BODIPY SMILES>
CC1=CC=C2N1[B-](F)(F)[N+]1=C(\C=C\N3CCOCCOCCOCCOCC3)C=CC1=C2C1=CC=C(O)C=C1

>  <Solvent SMILES>
CCO

>  <Solvent, IUPAC name>
ethanol

>  <Absorption maxima, nm>
618

>  <Emission maxima, nm>
694

>  <Stokes shift, nm>
76

>  <-(Abssprption maxima+Emission maxima), 1000/cm>
-30.5905

>  <Absorption maxima, 1000/cm>
16.1812

>  <Emission maxima, 1000/cm>
14.4092

>  <Stokes shift, 1000/cm>
1.7720

>  <C>
-0.2267

>  <C standard error>
0.0550

>  <D>
9.1807

>  <D standard error>
1.6763

>  <Abs Adj. R-Square>
0.5514

>  <E>
-0.7733

>  <E standard error>
0.0550

>  <F>
-9.1807

>  <F standard error>
1.6763

>  <Em Adj. R-Square>
0.9380

>  <A>
0.5467

>  <B>
18.3615

>  <E/C>
3.4119

$$$$

  Mrv2104 11282213542D          

 39 43  0  0  0  0            999 V2000
    0.4209   -2.5540    0.0000 C   0  0  0  0  0  0  0  0  0  0  0  0
    0.1660   -1.7694    0.0000 C   0  0  0  0  0  0  0  0  0  0  0  0
    0.6509   -1.1019    0.0000 C   0  0  0  0  0  0  0  0  0  0  0  0
    0.1660   -0.4345    0.0000 C   0  0  0  0  0  0  0  0  0  0  0  0
   -0.6186   -0.6894    0.0000 C   0  0  0  0  0  0  0  0  0  0  0  0
   -0.6186   -1.5144    0.0000 N   0  0  0  0  0  0  0  0  0  0  0  0
   -1.3331   -1.9269    0.0000 B   0  5  0  0  0  0  0  0  0  0  0  0
   -0.8028   -2.5589    0.0000 F   0  0  0  0  0  0  0  0  0  0  0  0
   -1.8634   -2.5589    0.0000 F   0  0  0  0  0  0  0  0  0  0  0  0
   -2.0476   -1.5144    0.0000 N   0  3  0  0  0  0  0  0  0  0  0  0
   -2.8322   -1.7694    0.0000 C   0  0  0  0  0  0  0  0  0  0  0  0
   -3.0871   -2.5540    0.0000 C   0  0  0  0  0  0  0  0  0  0  0  0
   -3.8941   -2.7255    0.0000 C   0  0  0  0  0  0  0  0  0  0  0  0
   -4.1490   -3.5101    0.0000 N   0  0  0  0  0  0  0  0  0  0  0  0
   -4.7621   -2.9581    0.0000 C   0  0  0  0  0  0  0  0  0  0  0  0
   -5.5468   -3.2130    0.0000 C   0  0  0  0  0  0  0  0  0  0  0  0
   -5.7183   -4.0200    0.0000 O   0  0  0  0  0  0  0  0  0  0  0  0
   -6.4328   -4.4325    0.0000 C   0  0  0  0  0  0  0  0  0  0  0  0
   -6.4328   -5.2575    0.0000 C   0  0  0  0  0  0  0  0  0  0  0  0
   -5.7183   -5.6700    0.0000 O   0  0  0  0  0  0  0  0  0  0  0  0
   -5.5468   -6.4770    0.0000 C   0  0  0  0  0  0  0  0  0  0  0  0
   -4.7621   -6.7319    0.0000 C   0  0  0  0  0  0  0  0  0  0  0  0
   -4.1490   -6.1799    0.0000 O   0  0  0  0  0  0  0  0  0  0  0  0
   -3.3286   -6.2661    0.0000 C   0  0  0  0  0  0  0  0  0  0  0  0
   -2.8436   -5.5987    0.0000 C   0  0  0  0  0  0  0  0  0  0  0  0
   -3.1792   -4.8450    0.0000 O   0  0  0  0  0  0  0  0  0  0  0  0
   -2.8436   -4.0913    0.0000 C   0  0  0  0  0  0  0  0  0  0  0  0
   -3.3286   -3.4239    0.0000 C   0  0  0  0  0  0  0  0  0  0  0  0
   -3.3171   -1.1019    0.0000 C   0  0  0  0  0  0  0  0  0  0  0  0
   -2.8322   -0.4345    0.0000 C   0  0  0  0  0  0  0  0  0  0  0  0
   -2.0476   -0.6894    0.0000 C   0  0  0  0  0  0  0  0  0  0  0  0
   -1.3331   -0.2769    0.0000 C   0  0  0  0  0  0  0  0  0  0  0  0
   -1.3331    0.5481    0.0000 C   0  0  0  0  0  0  0  0  0  0  0  0
   -2.0476    0.9606    0.0000 C   0  0  0  0  0  0  0  0  0  0  0  0
   -2.0476    1.7856    0.0000 C   0  0  0  0  0  0  0  0  0  0  0  0
   -1.3331    2.1981    0.0000 C   0  0  0  0  0  0  0  0  0  0  0  0
   -1.3331    3.0231    0.0000 O   0  0  0  0  0  0  0  0  0  0  0  0
   -0.6186    1.7856    0.0000 C   0  0  0  0  0  0  0  0  0  0  0  0
   -0.6186    0.9606    0.0000 C   0  0  0  0  0  0  0  0  0  0  0  0
  1  2  1  0  0  0  0
  2  3  2  0  0  0  0
  3  4  1  0  0  0  0
  4  5  2  0  0  0  0
  5  6  1  0  0  0  0
  2  6  1  0  0  0  0
  6  7  1  0  0  0  0
  7  8  1  0  0  0  0
  7  9  1  0  0  0  0
  7 10  1  0  0  0  0
 10 11  2  0  0  0  0
 11 12  1  0  0  0  0
 12 13  2  0  0  0  0
 13 14  1  0  0  0  0
 14 15  1  0  0  0  0
 15 16  1  0  0  0  0
 16 17  1  0  0  0  0
 17 18  1  0  0  0  0
 18 19  1  0  0  0  0
 19 20  1  0  0  0  0
 20 21  1  0  0  0  0
 21 22  1  0  0  0  0
 22 23  1  0  0  0  0
 23 24  1  0  0  0  0
 24 25  1  0  0  0  0
 25 26  1  0  0  0  0
 26 27  1  0  0  0  0
 27 28  1  0  0  0  0
 14 28  1  0  0  0  0
 11 29  1  0  0  0  0
 29 30  2  0  0  0  0
 30 31  1  0  0  0  0
 10 31  1  0  0  0  0
 31 32  2  0  0  0  0
  5 32  1  0  0  0  0
 32 33  1  0  0  0  0
 33 34  2  0  0  0  0
 34 35  1  0  0  0  0
 35 36  2  0  0  0  0
 36 37  1  0  0  0  0
 36 38  1  0  0  0  0
 38 39  2  0  0  0  0
 33 39  1  0  0  0  0
M  CHG  2   7  -1  10   1
M  END
>  <Author+ID>
2012 Yin-1

>  <DOI>
10.1039/c2dt30446e

>  <BODIPY SMILES>
CC1=CC=C2N1[B-](F)(F)[N+]1=C(\C=C\N3CCOCCOCCOCCOCC3)C=CC1=C2C1=CC=C(O)C=C1

>  <Solvent SMILES>
CO

>  <Solvent, IUPAC name>
methanol

>  <Absorption maxima, nm>
616

>  <Emission maxima, nm>
699

>  <Stokes shift, nm>
83

>  <-(Abssprption maxima+Emission maxima), 1000/cm>
-30.5399

>  <Absorption maxima, 1000/cm>
16.2338

>  <Emission maxima, 1000/cm>
14.3062

>  <Stokes shift, 1000/cm>
1.9276

>  <C>
-0.2267

>  <C standard error>
0.0550

>  <D>
9.1807

>  <D standard error>
1.6763

>  <Abs Adj. R-Square>
0.5514

>  <E>
-0.7733

>  <E standard error>
0.0550

>  <F>
-9.1807

>  <F standard error>
1.6763

>  <Em Adj. R-Square>
0.9380

>  <A>
0.5467

>  <B>
18.3615

>  <E/C>
3.4119

$$$$

  Mrv2104 11282213542D          

 39 43  0  0  0  0            999 V2000
    0.4209   -2.5540    0.0000 C   0  0  0  0  0  0  0  0  0  0  0  0
    0.1660   -1.7694    0.0000 C   0  0  0  0  0  0  0  0  0  0  0  0
    0.6509   -1.1019    0.0000 C   0  0  0  0  0  0  0  0  0  0  0  0
    0.1660   -0.4345    0.0000 C   0  0  0  0  0  0  0  0  0  0  0  0
   -0.6186   -0.6894    0.0000 C   0  0  0  0  0  0  0  0  0  0  0  0
   -0.6186   -1.5144    0.0000 N   0  0  0  0  0  0  0  0  0  0  0  0
   -1.3331   -1.9269    0.0000 B   0  5  0  0  0  0  0  0  0  0  0  0
   -0.8028   -2.5589    0.0000 F   0  0  0  0  0  0  0  0  0  0  0  0
   -1.8634   -2.5589    0.0000 F   0  0  0  0  0  0  0  0  0  0  0  0
   -2.0476   -1.5144    0.0000 N   0  3  0  0  0  0  0  0  0  0  0  0
   -2.8322   -1.7694    0.0000 C   0  0  0  0  0  0  0  0  0  0  0  0
   -3.0871   -2.5540    0.0000 C   0  0  0  0  0  0  0  0  0  0  0  0
   -3.8941   -2.7255    0.0000 C   0  0  0  0  0  0  0  0  0  0  0  0
   -4.1490   -3.5101    0.0000 N   0  0  0  0  0  0  0  0  0  0  0  0
   -4.7621   -2.9581    0.0000 C   0  0  0  0  0  0  0  0  0  0  0  0
   -5.5468   -3.2130    0.0000 C   0  0  0  0  0  0  0  0  0  0  0  0
   -5.7183   -4.0200    0.0000 O   0  0  0  0  0  0  0  0  0  0  0  0
   -6.4328   -4.4325    0.0000 C   0  0  0  0  0  0  0  0  0  0  0  0
   -6.4328   -5.2575    0.0000 C   0  0  0  0  0  0  0  0  0  0  0  0
   -5.7183   -5.6700    0.0000 O   0  0  0  0  0  0  0  0  0  0  0  0
   -5.5468   -6.4770    0.0000 C   0  0  0  0  0  0  0  0  0  0  0  0
   -4.7621   -6.7319    0.0000 C   0  0  0  0  0  0  0  0  0  0  0  0
   -4.1490   -6.1799    0.0000 O   0  0  0  0  0  0  0  0  0  0  0  0
   -3.3286   -6.2661    0.0000 C   0  0  0  0  0  0  0  0  0  0  0  0
   -2.8436   -5.5987    0.0000 C   0  0  0  0  0  0  0  0  0  0  0  0
   -3.1792   -4.8450    0.0000 O   0  0  0  0  0  0  0  0  0  0  0  0
   -2.8436   -4.0913    0.0000 C   0  0  0  0  0  0  0  0  0  0  0  0
   -3.3286   -3.4239    0.0000 C   0  0  0  0  0  0  0  0  0  0  0  0
   -3.3171   -1.1019    0.0000 C   0  0  0  0  0  0  0  0  0  0  0  0
   -2.8322   -0.4345    0.0000 C   0  0  0  0  0  0  0  0  0  0  0  0
   -2.0476   -0.6894    0.0000 C   0  0  0  0  0  0  0  0  0  0  0  0
   -1.3331   -0.2769    0.0000 C   0  0  0  0  0  0  0  0  0  0  0  0
   -1.3331    0.5481    0.0000 C   0  0  0  0  0  0  0  0  0  0  0  0
   -2.0476    0.9606    0.0000 C   0  0  0  0  0  0  0  0  0  0  0  0
   -2.0476    1.7856    0.0000 C   0  0  0  0  0  0  0  0  0  0  0  0
   -1.3331    2.1981    0.0000 C   0  0  0  0  0  0  0  0  0  0  0  0
   -1.3331    3.0231    0.0000 O   0  0  0  0  0  0  0  0  0  0  0  0
   -0.6186    1.7856    0.0000 C   0  0  0  0  0  0  0  0  0  0  0  0
   -0.6186    0.9606    0.0000 C   0  0  0  0  0  0  0  0  0  0  0  0
  1  2  1  0  0  0  0
  2  3  2  0  0  0  0
  3  4  1  0  0  0  0
  4  5  2  0  0  0  0
  5  6  1  0  0  0  0
  2  6  1  0  0  0  0
  6  7  1  0  0  0  0
  7  8  1  0  0  0  0
  7  9  1  0  0  0  0
  7 10  1  0  0  0  0
 10 11  2  0  0  0  0
 11 12  1  0  0  0  0
 12 13  2  0  0  0  0
 13 14  1  0  0  0  0
 14 15  1  0  0  0  0
 15 16  1  0  0  0  0
 16 17  1  0  0  0  0
 17 18  1  0  0  0  0
 18 19  1  0  0  0  0
 19 20  1  0  0  0  0
 20 21  1  0  0  0  0
 21 22  1  0  0  0  0
 22 23  1  0  0  0  0
 23 24  1  0  0  0  0
 24 25  1  0  0  0  0
 25 26  1  0  0  0  0
 26 27  1  0  0  0  0
 27 28  1  0  0  0  0
 14 28  1  0  0  0  0
 11 29  1  0  0  0  0
 29 30  2  0  0  0  0
 30 31  1  0  0  0  0
 10 31  1  0  0  0  0
 31 32  2  0  0  0  0
  5 32  1  0  0  0  0
 32 33  1  0  0  0  0
 33 34  2  0  0  0  0
 34 35  1  0  0  0  0
 35 36  2  0  0  0  0
 36 37  1  0  0  0  0
 36 38  1  0  0  0  0
 38 39  2  0  0  0  0
 33 39  1  0  0  0  0
M  CHG  2   7  -1  10   1
M  END
>  <Author+ID>
2012 Yin-1

>  <DOI>
10.1039/c2dt30446e

>  <BODIPY SMILES>
CC1=CC=C2N1[B-](F)(F)[N+]1=C(\C=C\N3CCOCCOCCOCCOCC3)C=CC1=C2C1=CC=C(O)C=C1

>  <Solvent SMILES>
CCCO

>  <Solvent, IUPAC name>
propan-1-ol

>  <Absorption maxima, nm>
620

>  <Emission maxima, nm>
690

>  <Stokes shift, nm>
70

>  <-(Abssprption maxima+Emission maxima), 1000/cm>
-30.6218

>  <Absorption maxima, 1000/cm>
16.1290

>  <Emission maxima, 1000/cm>
14.4928

>  <Stokes shift, 1000/cm>
1.6363

>  <C>
-0.2267

>  <C standard error>
0.0550

>  <D>
9.1807

>  <D standard error>
1.6763

>  <Abs Adj. R-Square>
0.5514

>  <E>
-0.7733

>  <E standard error>
0.0550

>  <F>
-9.1807

>  <F standard error>
1.6763

>  <Em Adj. R-Square>
0.9380

>  <A>
0.5467

>  <B>
18.3615

>  <E/C>
3.4119

$$$$

  Mrv2104 11282213542D          

 39 43  0  0  0  0            999 V2000
    0.4209   -2.5540    0.0000 C   0  0  0  0  0  0  0  0  0  0  0  0
    0.1660   -1.7694    0.0000 C   0  0  0  0  0  0  0  0  0  0  0  0
    0.6509   -1.1019    0.0000 C   0  0  0  0  0  0  0  0  0  0  0  0
    0.1660   -0.4345    0.0000 C   0  0  0  0  0  0  0  0  0  0  0  0
   -0.6186   -0.6894    0.0000 C   0  0  0  0  0  0  0  0  0  0  0  0
   -0.6186   -1.5144    0.0000 N   0  0  0  0  0  0  0  0  0  0  0  0
   -1.3331   -1.9269    0.0000 B   0  5  0  0  0  0  0  0  0  0  0  0
   -0.8028   -2.5589    0.0000 F   0  0  0  0  0  0  0  0  0  0  0  0
   -1.8634   -2.5589    0.0000 F   0  0  0  0  0  0  0  0  0  0  0  0
   -2.0476   -1.5144    0.0000 N   0  3  0  0  0  0  0  0  0  0  0  0
   -2.8322   -1.7694    0.0000 C   0  0  0  0  0  0  0  0  0  0  0  0
   -3.0871   -2.5540    0.0000 C   0  0  0  0  0  0  0  0  0  0  0  0
   -3.8941   -2.7255    0.0000 C   0  0  0  0  0  0  0  0  0  0  0  0
   -4.1490   -3.5101    0.0000 N   0  0  0  0  0  0  0  0  0  0  0  0
   -4.7621   -2.9581    0.0000 C   0  0  0  0  0  0  0  0  0  0  0  0
   -5.5468   -3.2130    0.0000 C   0  0  0  0  0  0  0  0  0  0  0  0
   -5.7183   -4.0200    0.0000 O   0  0  0  0  0  0  0  0  0  0  0  0
   -6.4328   -4.4325    0.0000 C   0  0  0  0  0  0  0  0  0  0  0  0
   -6.4328   -5.2575    0.0000 C   0  0  0  0  0  0  0  0  0  0  0  0
   -5.7183   -5.6700    0.0000 O   0  0  0  0  0  0  0  0  0  0  0  0
   -5.5468   -6.4770    0.0000 C   0  0  0  0  0  0  0  0  0  0  0  0
   -4.7621   -6.7319    0.0000 C   0  0  0  0  0  0  0  0  0  0  0  0
   -4.1490   -6.1799    0.0000 O   0  0  0  0  0  0  0  0  0  0  0  0
   -3.3286   -6.2661    0.0000 C   0  0  0  0  0  0  0  0  0  0  0  0
   -2.8436   -5.5987    0.0000 C   0  0  0  0  0  0  0  0  0  0  0  0
[truncated: 6,460,737 more chars]
