# Supplementary material for: Solvatochromic Sensitivity of BODIPY Probes: A New Tool for Selecting Fluorophores and Polarity Mapping
Source: Int J Mol Sci. 2023 Jan 7;24(2):1217. doi: 10.3390/ijms24021217 (PMC9860957; doi:10.3390/ijms24021217)
Supplement: Supplementary file 1 [file ijms-24-01217-s001.zip › SI.xlsx]

## Sheet: __JChemStructureSheet
Hash	StructureStringLength	StructureStringFormat	StructureString
9FCF1DFD94508B8B5BDD65472B04C02A	1	cxsmiles	JChemExcelBwAAAB+LCAAAAAAABADzd3b2c3b2BwDl3JCNBwAAAA==
85C4B8225F8B7FDDA3B8C213B33E6350	1	cxsmiles	JChemExcelBAAAAB+LCAAAAAAABABzdnb2BwCRWw7nBAAAAA==
D6234CFB0DD2CB7281951B3219C29C84	1	cxsmiles	JChemExcelCwAAAB+LCAAAAAAABABzNrR1dgYjQwBtAbwmCwAAAA==
D4DAA3834AD2E49B13879B894355A853	1	cxsmiles	JChemExcelCAAAAB+LCAAAAAAABABz9tNw1nS29QcAE3bFAQgAAAA=
EE9C4F463D28CE13A1D87391740609FD	1	cxsmiles	JChemExcelBwAAAB+LCAAAAAAABABzDtZw1rT1BwAFMJKhBwAAAA==
9D2A25F412AD6715395494633FD4A7F8	1	cxsmiles	JChemExcelCQAAAB+LCAAAAAAABABzznHWcM7RdM4BAN9QId4JAAAA
6091D48034CB7A1A4B56F2DC5A76E8CA	1	cxsmiles	JChemExcelCAAAAB+LCAAAAAAABABzNnQGAUMAbDZMKwgAAAA=
EE4DD2290D52C459C35D7B6C3203F231	1	cxsmiles	JChemExcelCQAAAB+LCAAAAAAABABzdoYAfwBQXzKDCQAAAA==
77D5458B21D49B234860F71E25EA9A2B	1	cxsmiles	JChemExcelBgAAAB+LCAAAAAAABABzdgYCfwB1fxfhBgAAAA==
CBA81D13B8FE4DC120A844FF5FB37321	1	cxsmiles	JChemExcelBgAAAB+LCAAAAAAABABzdgYBAF4zoegGAAAA
B2593F985AD95A2F43F207BB06471CC6	1	cxsmiles	JChemExcelBQAAAB+LCAAAAAAABABzznF2zgEAE58NRQUAAAA=
22F06A3D48B9E77E8E10361818CFA8A5	1	cxsmiles	JChemExcelBwAAAB+LCAAAAAAABABzdtZw1rT1BwCeMkSiBwAAAA==
E0E98DDF6050652719A4AACB16803427	1	cxsmiles	JChemExcelBwAAAB+LCAAAAAAABABzNnR29nc2BADZZxdABwAAAA==
47029B0A89B677C61D67C3A1B1071F07	1	cxsmiles	JChemExcelAwAAAB+LCAAAAAAABABzdvYHAEyqqrADAAAA
EBF0D0B3C02B378D6567C12C068C75F4	1	cxsmiles	JChemExcelBQAAAB+LCAAAAAAABABzdnZ29gcACVE7HwUAAAA=
0F20DEFEDA750874578FCE1D28E8F59E	1	cxsmiles	JChemExcelCQAAAB+LCAAAAAAABABzdvZ31nDWtPUHAPZpjF4JAAAA
FA1BD62C5914D5DBED0A814C4A27AB70	1	cxsmiles	JChemExcelDAAAAB+LCAAAAAAABABzdja0dXYGI0MA7hMTcQwAAAA=
FAF3B8CBCE8E8AB6C5575E4702768F4D	1	cxsmiles	JChemExcelCQAAAB+LCAAAAAAABABzdnZ29gdiZwB6/nRPCQAAAA==
8D616E4A5B3F08899D699BCFCFD3BA61	1	cxsmiles	JChemExcelBAAAAB+LCAAAAAAABABzdlb2AwCgAPT1BAAAAA==
AEE14C771ABC1C6E094868F243FD320D	1	cxsmiles	JChemExcelCgAAAB+LCAAAAAAABADzt3U2dAYBQwDb+isdCgAAAA==
E9407DDBA37ADB5F44BEC582FF6A3D39	1	cxsmiles	JChemExcelCAAAAB+LCAAAAAAABABzNnT2d3b2NwQAYZQJQggAAAA=
07DFE8A75A93C7576A09AE88DFC14CD0	1	cxsmiles	JChemExcelBQAAAB+LCAAAAAAABABzdvZ3dgYARuSXHwUAAAA=
42983B05E2F2CC22822E30BEB7BDD668	1	cxsmiles	JChemExcelAgAAAB+LCAAAAAAABABz9gcAOFLufAIAAAA=
F0D216D59CFCEC727A2806B63E68BF15	1	cxsmiles	JChemExcelKAAAAB+LCAAAAAAABABzi3bSjTXUcNP0M3K2dQYiI2cNP2dnZWdNEBMkEu2nHWtoBAD1T5ySKAAAAA==
D0973D09C49B06D9B54A0E52E811AA66	1	cxsmiles	JChemExcelYwAAAB+LCAAAAAAABABzdja0ddZw1gRhW2cjZ1tnYwhTw9nZBCzjZwokbZ3NYMIQpdF+2rFm0U66saYabppuQAkTJAljkARQHIj8DI0AnMLp4GMAAAA=
A14EECD4C282653E90D1ADCF43A7921C	1	cxsmiles	JChemExcelZQAAAB+LCAAAAAAABABzdja0ddZw1gRhW2cjZ1tnYwhTw9nZBEnGFChjBpOBiEX7aceaRTvpxmq4aQKRn4kpQtwYSdzQCAAIOzZpZQAAAA==
5EEFA1DB4739A23591385ABAC9BC3CE5	1	cxsmiles	JChemExcelZQAAAB+LCAAAAAAABABzdja0ddZw1gRhW2cjZ1tnYwgTIuZsgiRrCpQ1Q5bVtI320441i3bSjdVw0wQiPxNTiJgxkpihEQCEKeY2ZQAAAA==
C5DA4756710A92C1D90D0CE9C91BE7C1	1	cxsmiles	JChemExcelTQAAAB+LCAAAAAAABABzdnY2tHXWcNb0M3LWsHU2dNaEUEARkDCIC2RF+2nHGkY76cYaabhpummCtDiDpIEqYRwQGwDqXf1rTQAAAA==
C3243F8B48BE8D9E607F26FBF29467A2	1	cxsmiles	JChemExcelVwAAAB+LCAAAAAAABAAljLsNwDAIRNcBRSnAbmnyJJdewPL+axic4nTchwMsEHQ6Ehj6Uzpll8xrzWfb+t7tMnRovRB4ghb07MTd8a43aQcUpBABVwAAAA==
2E7D0E0888DE1A2B8C5C72281C2E093D	1	cxsmiles	JChemExcelUAAAAB+LCAAAAAAABABzdnY2tHXWcNb0M3LWsHU2dNaEUEARkDCIC2RF+2nHGkY76cYaabhpummCtBg52zqDkBEUg5GhEQDyLSZsUAAAAA==
095C152A90433FAB9B37355672410FD2	1	cxsmiles	JChemExcelSAAAAB+LCAAAAAAABABzdnY2tHXWcNb0M3LWsHU2dNaEUEARkDCIC2RF+2nHGkY76cYaabhpummCtBg52zqDkBGYMgQAN7/z5UgAAAA=
6100E8C18E642D4619B169FAB9A94855	1	cxsmiles	JChemExcelRQAAAB+LCAAAAAAABABzdtaw9dd01gBCTRDD0DbaTzvWCMi1dTbUtAXShrbOQLafYbSTbqyRhpumG0gRUDxH0xksY+icAwBpZ8GCRQAAAA==
522F68F49C4DDBAB03E8A9AD6806133E	1	cxsmiles	JChemExcelXgAAAB+LCAAAAAAABAAtjLEJwDAMBIdJIxFSSK7V5CClFjDefw1LJvAPfxw8WEAgVdMGr4WkwDiGyKENeYChMfNePt9nyaeVdOQoc+Xif2ze9j9U9V4AAAA=
5A351C3B0DB85A778C26F0C1F56F14B8	1	cxsmiles	JChemExcelMQAAAB+LCAAAAAAABABzi3bSjTXUcNP0M3K2dQYiI2cNZ2VnZyMwB8TXBImBmNF+2rGGRgAPCPW5MQAAAA==
0607A245675A6C248B8EB1E5CBF4182E	1	cxsmiles	JChemExcelOgAAAB+LCAAAAAAABABzdja0dXbWcNa0dTbyM4x20o3VcNMEomg/7VigjEaMs61zjLMxUA0YGWuCaKCEkTMAE2eO/zoAAAA=
755C9C2FC8ED2A1D633E08BC3382A451	1	cxsmiles	JChemExcelOAAAAB+LCAAAAAAABABzdja0dXbWcNa0dTbyM4x20o3VcNMEomg/7ViwDBADaSNnTWdlMMsZjAwBxhE4YDgAAAA=
09484E7B2331DE1031ABA78F8051CFAF	1	cxsmiles	JChemExcelOAAAAB+LCAAAAAAABABzdja0dXbWcNa0dTbyM4x20o3VcNMEomg/7VigjIYzUBZIGzlrOiuDWc5gZAgAXnDEIDgAAAA=
13571D65704549A8BAF8FB8600EC8EB6	1	cxsmiles	JChemExcelLgAAAB+LCAAAAAAABABzi3bSjTXUcNP0M3K2dQYiI2cNEAFiR/tpxxoaaTobgiWAyBAAy9uz0y4AAAA=
E9BD06228EB347C23B0A820FDA231C98	1	cxsmiles	JChemExcelCwAAAB+LCAAAAAAABABzdoYBfwBfOZs0CwAAAA==
C36E60F574001EF3DE0A551F950BDB39	1	cxsmiles	JChemExcelBwAAAB+LCAAAAAAABABzdgYDAGci7LEHAAAA
59E66B427C4D4067E81884123AC85898	1	cxsmiles	JChemExcelCwAAAB+LCAAAAAAABABzNrR1drb1c7Z1NgQA3MUs3gsAAAA=
F186217753C37B9B9F958D906208506E	1	cxsmiles	JChemExcelAQAAAB+LCAAAAAAABADzBwCMs2E0AQAAAA==
1916A20FAA0A8D09931D736CA94A6164	1	cxsmiles	JChemExcelBgAAAB+LCAAAAAAABABzdtZw1vQHAFqMIpIGAAAA
B34748AAB3204A34B41533C86F7AB08D	1	cxsmiles	JChemExcelBwAAAB+LCAAAAAAABABzdtbw17T1BwAmjZLoBwAAAA==
C842CB9C363CB13C1046B76BA82A980C	1	cxsmiles	JChemExcelBgAAAB+LCAAAAAAABABzdnZ2VvYDAEQk7fMGAAAA
B3F0A754D35FE945AA51C78179491CBE	1	cxsmiles	JChemExcelDQAAAB+LCAAAAAAABABzznE2tHV2BiNDAO8qUG8NAAAA
C099D066BB97FA0DAEE164556B9D8E3A	1	cxsmiles	JChemExcelEwAAAB+LCAAAAAAABABzdtZw1gQiZ39nGAsAWcKdSxMAAAA=
6E4A61A552379190F6959CF2CEF5F000	1	cxsmiles	JChemExcelCgAAAB+LCAAAAAAABADzd3bWcNMEIjcAhRDc7woAAAA=
54B10B46249822BE5FFA66539F004268	1	cxsmiles	JChemExcelDQAAAB+LCAAAAAAABABzznHWcM7RBGHnHAB+8aUmDQAAAA==
C4F3540F08BC18147757598097602431	1	cxsmiles	JChemExcelCgAAAB+LCAAAAAAABABz9jN0BgJDW38A1wbPCgoAAAA=
43935A909B0FDEF1E57A3438865BCF69	1	cxsmiles	JChemExcelDAAAAB+LCAAAAAAABABzdoYDfwDcKzRjDAAAAA==
02CC3CE7C1F4E69DA28EECD18FD44D91	1	cxsmiles	JChemExcelRQAAAB+LCAAAAAAABABzdnZ2VvZTqNHQ1bMw09E10zOy0LHWM7OAMQ31TEx1dM31zAx1rI30LC1hbBM9U2MoW7MGAGbymvlFAAAA
E858C65851732541D73641EB42D94600	1	cxsmiles	JChemExcelNQAAAB+LCAAAAAAABABzdvZ3dlao0bA21DM10dGxNtIzNtTRNdQzNtaxNtazMIWxTfTMjHR0jfTMzHU0awDGsBafNQAAAA==
16133B64111F1E62D589F3AAB2CA2F9A	1	cxsmiles	JChemExcelPwAAAB+LCAAAAAAABABzdja0dXbWcNa0dTbyM4x20o3VcNMEomg/7ViwDBADaSNnTbBCW6BSW2dDTZAOIHIGAI4GYVA/AAAA
E25326A5CA6F71F9C95728988ADEC0C6	1	cxsmiles	JChemExcelPwAAAB+LCAAAAAAABABzdja0dXbWcNa0dTbyM4x20o3VcNMEomg/7VigjIYzUBZIGzlrghVCRAw1QTqAyBkASwc+WT8AAAA=
94AE715B9D981EDBF16FBA5EA533D20F	1	cxsmiles	JChemExcelVgAAAB+LCAAAAAAABABzdsYAhrbOzrbORn6G0U66sRpumkAU7acdCxTWwFSsCVQK0mHk5+wcrOGvqWHrr2nrDwBJ3y23VgAAAA==
DBA148C9FD1EAFD8AB980437FDD0F675	1	cxsmiles	JChemExcelKAAAAB+LCAAAAAAABABzdtZw1nQ2tHU2crZ1draN9tOONYp20o3VcNMEIj+IqLOhEQB/tOAoKAAAAA==
03DC47846010045AE2E197F56AB0057A	1	cxsmiles	JChemExcelNQAAAB+LCAAAAAAABABzdtZw1gQiZ0NbZ2dbZyMgNgZiZw3baD/tWONoJ91YDTdNIPIzNNKEqQUAKwGq8TUAAAA=
8CB9D178A28930D471CA25A08D3BFDD2	1	cxsmiles	JChemExcelKwAAAB+LCAAAAAAABABzdtZw1gQiZ0PbaD/tWCMg19bZUNPWGSjgDGT6GUY76cYaabhpugEAnGcJESsAAAA=
1FEB96CC6A338A1F76DA5357D625DEC4	1	cxsmiles	JChemExcelKwAAAB+LCAAAAAAABABzdtZw1gQiZ0NbZyNnW2dn22g/7VijaCfdWA03TSDyg4g6GxoBALO7QfQrAAAA
4D327DA6606DB38B313D6A2813ADFEB3	1	cxsmiles	JChemExcelSwAAAB+LCAAAAAAABABzdja0dXa2ddYAYkNNEMcIyHLW8Ivxs3WOcTYGyvhrOoOVGGvaRvtpxxpFO+nGarhpApGfEVBfjiZY1tAIAPQ/K1dLAAAA
2C14549CD231AC33B8F0974DF978EE3B	1	cxsmiles	JChemExcelBgAAAB+LCAAAAAAABABzznF2ds4BANK24QAGAAAA
DD22ED740A83B92B6EAC7D5113634979	1	cxsmiles	JChemExcelMAAAAB+LCAAAAAAABABzi3bSjTXUcNP0M3K2dQYiI2cNP2dnIzAbxNUECYGY0X7asYZGANl7cewwAAAA
FEA91410AD74B435A90458A96AEA5353	1	cxsmiles	JChemExcelPwAAAB+LCAAAAAAABABzdja0dXa2ddYAYkNNEMcIyDJ2BgFj22g/7VijaCfdWA03TSDyMwKKAZWC5DRBGowAIEH9iz8AAAA=
23E56193586DEEEC6BF75E2F9D942B94	1	cxsmiles	JChemExcelNwAAAB+LCAAAAAAABABzdja0dXa2ddYAYkNNEMcIyDJ2BgFj22g/7VijaCfdWA03TSDyA8mBFBoBAMAtn8k3AAAA
8FEA7F68FFE12D0E39CE794A0A27B15F	1	cxsmiles	JChemExcelRAAAAB+LCAAAAAAABABzdja0dXa2ddYAYkNNEMcIyDJ2dnY2AYsDkYmzsW20n3asUbSTbqyGmyYQ+YEUaTgVaYJ0GQEA+7PXNEQAAAA=
D030E81D39737909253431409088B751	1	cxsmiles	JChemExcelRAAAAB+LCAAAAAAABABzdja0dXa2ddYAYkNNEMcIyDJ2dnY2AYsDkYmzsW20n3asUbSTbqyGmyYQ+RkBNeRogqUNjQA4HKX+RAAAAA==
16E22D9D8F805CD36CE37B1B172F8D10	1	cxsmiles	JChemExcelTwAAAB+LCAAAAAAABABzdja0dXa2ddYAYkNNEMcIyDJ2dnY2AYsDkYmzsW20n3asUbSTbqyGmyYQ+RmBtYFVG8HUGQEFANR83pxPAAAA
2209EBC9228ECCE87852082F433B30ED	1	cxsmiles	JChemExcelCwAAAB+LCAAAAAAABABzdtZw1vQHEc4A8koqyAsAAAA=
DF18ECCB789706C49C4C14A27E214209	1	cxsmiles	JChemExcelJAAAAB+LCAAAAAAABABzdja0dTZytnV2to320441inbSjdVw0wQiP4ios6ERANwgiVwkAAAA
B9B87FD5727E69420E358C82A79B216B	1	cxsmiles	JChemExcelLwAAAB+LCAAAAAAABABzi3bSjTXUcNP0M3K2dQYiI2cNf2cjMBPE0wSJgJjRftqxhkYAEYUvFy8AAAA=
C98E8E1B04455B4B0DFD7C5C1D91BEEA	1	cxsmiles	JChemExcelQAAAAB+LCAAAAAAABABzdja0dXa2ddYAYkNNEMcIyDJ2dnY2AYsDkYmzsW20n3asUbSTbqyGmyYQ+RlBpAyNADrkcclAAAAA
F84B7F386F9FB86660EF660C0D174B47	1	cxsmiles	JChemExcelUQAAAB+LCAAAAAAABABzdja0dXa2ddYAYkNNEMcIyDJ21vB3NgFLgHgmmrbRftqxRtFOurEabppA5GfkbAzVZKQJNQLE8TcGAFHfX8NRAAAA
FB486C2AA1F1BC0044584E2B66668DF8	1	cxsmiles	JChemExcelUQAAAB+LCAAAAAAABABzdja0dXa2ddYAYkNNEMcIyDJ2NgGLApGJv7OxbbSfdqxRtJNurIabJhD5GTlrgISdNZyKNCHKjDXBlKERAL2Vx4BRAAAA
15291004136B299A292778E5D587FF9D	1	cxsmiles	JChemExcelVQAAAB+LCAAAAAAABABzdja0dXa2ddYAYkNNEMcIyHLW8Hc2Bgo6FWk6g6WNNW2j/bRjjaKddGM13DSByM8ImyIQZWgEAPI/ojlVAAAA
424738EDC183B804F0F82980D06C9129	1	cxsmiles	JChemExcelQwAAAB+LCAAAAAAABABz9nfWsPXXdDa0dXa2ddYAYkMwxwjI1gSKgchoP+1Yo2gn3VgNN00g8kOWczY0AgCWZzYbQwAAAA==
57426C8B1FF85030FBE825EB7CF1C82E	1	cxsmiles	JChemExcelWAAAAB+LCAAAAAAABABz9nfWsPXXdDa0dXa2ddYAYkMwxwjI1gSKacQAhWKcjUFMf6CAhpsmUMBY0zbaTzvWKNpJNxYoAkR+cA0g0tAIAFFsgfhYAAAA
674758039C98A44C54365F229E82D544	1	cxsmiles	JChemExcelBwAAAB+LCAAAAAAABABzdgYBfwBMblq4BwAAAA==
7AD1DA005230C5B36C6B45518783479B	1	cxsmiles	JChemExcelWQAAAB+LCAAAAAAABABz9nfWsPXXdDa0dXa2ddYAYkMwxwjI1gSKacQAhWKcjeHSxpp+QBmgXLSfdqxRtJNurIabJhD5wXWASEMjANso2qpZAAAA
A34531870A759F5253DD564515ED903D	1	cxsmiles	JChemExcelTQAAAB+LCAAAAAAABABzdja0dXa2ddYAYkNNEMcIyHLW8HM2BosDkbGmbbSfdqxRtJNurIabJhD5GaErAFGGRgBLvQ0qTQAAAA==
97394D51BF1BBCFC7E1AE010338B1442	1	cxsmiles	JChemExcelPAAAAB+LCAAAAAAABABzi3bSjTXUcNP0M3LWsHV2tnUG00ZAhrOGs7Kfpm20n3asoZGmsyFYVsOpSBNIGWoC5QBT1A13PAAAAA==
4E704F25D23D4B180D1E52DF5B1AE12C	1	cxsmiles	JChemExcelQAAAAB+LCAAAAAAABABzKnI2tHV2tnXWAGJDTRDHCMgCcpX9NG2j/bRjjaKddGPBXDDhZ+SsAdZgaKQJ5AMAd1WHaUAAAAA=
5B2A18FAD2FFEFDE373E788720A11475	1	cxsmiles	JChemExcelZQAAAB+LCAAAAAAABABz9nfWsPXXdDa0dXa2ddYAYkMwxwjI1gSKgchoP+1Yo2gn3VgNN00g8gPKxQAVxjgbwzUZa/oZOzv7IyFjmG5nQyMA0d2FYmUAAAA=
46A962FE9D5759C2F26CFBDD6487BDE6	1	cxsmiles	JChemExcelWQAAAB+LCAAAAAAABABz9nfWsPXXdDa0dXa2ddYAYkMwxwjI1gSKgchoP+1Yo2gn3VgNN00g8gPKxQAVxjgbgxXkANVpAI2wdTaG6XA2NAIAh+shD1kAAAA=
96C37C48936C4183851E77E467027D8F	1	cxsmiles	JChemExcelBQAAAB+LCAAAAAAABABzdnZW9gMAOArBDQUAAAA=
6760E89E1D8D4CCE408B1240031C0E01	1	mrv	JChemExceldgIAAB+LCAAAAAAABAB1UktPAjEQvvsrJj1LX4sSye4agh5MJCbqwZsp3QJNti1pCwv/3llQwahJk53M95jZry1vd66FrYnJBl8RQTkB43VorF9WpLO+CV0aCHklyG1dauQi36eKrHJejxnruo7qlXFqFzzVwZEjPt4l+4PTFTTEJZOcC/Y2e3w5aAbWp6y8NqhKdpwOzcegVT4s888I5lTcWs+OdObi9uj2Lnl/ON2lhpx+aYrYBKWwsK2BRYhOZdhKTvHwS1gab6LKpoH5HtuCDjGC+qKc3QW9ccbnupz1Flar9iXHjcaGC63RG3TLNremIvd5pXxoCSDwcFcRJ0hdqhzcJEa1h77q20qAkqAKTLg1vfXrfo3qKUzhCROQFSno9…
5E394BB0ED5EE519BC701B124662C30E	1	mrv	JChemExcelGwQAAB+LCAAAAAAABACVk11r2zAUhu/7Kw66XqwPfyXBdintzaClsO5id0ORlVRgS0VW4uTf7yjZ2phuhmGB5FfnOfJ5dVzdHvsODtoPxtma8IQR0Fa51thdTUZjWzcOCy5yTm6bSmEsxtuhJq8hvK0pHccxUa+6l0dnE+V6ctlfHwcziRnTxPkdFYxx+uPp8eXMLIwdgrRKIzWY9XAWH52S4fwx/ziC9tIfjKWXcNr7wyXbT8HiYMlxaMlHSfe4d4cobE2nYet8LwMcBEtwsC+w01Z7GXQLmxPKPMnQguamenpwat9rG5rqKaYwSnYvwe8VCr3rtNpjtmBCp9G1xbPCOlxHALe+PtSk56SpZHD9nffyBHEVZclBCpApyAxkDrIAW…
39B8B84391B86A8BD32AC811BB94F3B0	1	mrv	JChemExcelwAIAAB+LCAAAAAAABAB1Uk1r4zAQvfdXDDpv9JmwS7BdSnopNCxs97C3RZGVRGBJRVLi+N93HDdtSnZlwQwz7735kKv7k+/gaFN2MdREUE7ABhNbF3Y16V1oY59nQi4EuW8qg1jEh1yTfSmvS8b6vqdmb70+xUBN9GTKL0/ZfcH0isa0Y5Jzwf6sn1/OnJkLuehgLLKyW+Zz8DkaXc7N/KcE8zodXWATnPl0nNT+Sj5eTk+5JZ8jrTD3gFTYus7CNiavCxwlp3j5N9jZYJMutoXNgGFB57iC5q5aP0Zz8DaUplqPEs7o7qWkg8GAj501B1QrrnS2Jmtb9kP3ro3DYP7psSZekKbSJfqHlPQAozeGtQAtQSvQc9x1Z8civ4dX1FnBT…
63ACD34805BA3033AE8B800AEFA7C685	1	mrv	JChemExcelFAMAAB+LCAAAAAAABAB9UsFq4zAQvfcrBp3XluQ4UILtEpLLQkNh20NvRZGVRGBJRVJi5+93FKdNQmhtgcZv3hvP06h6GkwHB+WDdrYmPGcElJWu1XZbk17b1vUh48WUk6emkshFvg012cX4OaO07/tc7pQRg7O5dIaM+dkQ9A2nn+TOb2nBGKfvq+fXkybTNkRhpUJV0LNwAp+dFPHUzA+/oEb4g7Z0pFPjD2O1j4KlxfIhtORiaYG5OUphozsFG+eNiHAoWI6L/YGtssqLqFpYHxHmeYlH0DxUq6WTe6NsbKpVKqGl6F6j30sEjOuU3GO1qGOnarJczQkg+HdZE8NJU4nozNx7cYQUJVhwEAWICYgSxBTPuFOp+NvxE/ULmAdYw…
9AC8704209B823457C2555B499494ABA	1	mrv	JChemExcel/gIAAB+LCAAAAAAABAB9UstuwjAQvPMVK5+b2AlBqlAShOBSCS6lh94q4xiwFNvINgT+vmseLYiWaBVvZmfW+0g5OugW9tJ5ZU1FspQRkEbYRpl1RTplGtv5JMsHGRnVpUAu8o2vyCaE7ZDSrutSsZGaH6xJhdXkHB8evLrjdP3UujXNGcvo53y2OGkSZXzgRkhUeTX0J3BmBQ+nYv65gmru9srQM51qtz9n+8pZNJYefEN+W5pgbIxSWKlWwso6zQPsc5aisRdYSyMdD7KB5RHhLC1wBHWvnE+t2GlpQl3OYwoleLsIbicQ0LaVYofZggqtxCsmbUEA0bdpRXRG6pIHq8fO8SNEL8I8A54D7wMvgA9wyK2M2T+O25ighQnEVzQcR…
D1499CFF7806887962A50EBBC85658E8	1	mrv	JChemExceleQMAAB+LCAAAAAAABACFU01v4yAQvfdXIM4bvhy7bmS7qtrLSs3uqt1DbyuCSYpkoMIkjv/9DknaJIo2KyPBzLw3Hw9c3W9thzY69Ma7GnPCMNJO+da4VY0H41o/9BMuco7vm0oBFvCur/F7jB8zSodhIOpdW7n1jihv8T4+2/bmDDNkxIcVFYxx+jZ/ft1xJsb1UTqlgdWbWb9zPnsl466Zf5SgVoaNcXQPpzZs9tn+CJYWI9u+xceRHiH2AFS0NJ1GSx+sjGgjGIHFvqGVdjrIqFu0GMHNyRQkaG6q+ZNXa6tdbKp5SmGU7F5jWCtwWN9ptYZs0cRO1/jXGILvDGjmHcwC4e9PNbYcN5WM3j6EIEeUTsktOZICyQzJKZI5kgUI3…
F23AC84163F3385E721E8269363FA9E4	1	mrv	JChemExceltgMAAB+LCAAAAAAABAB9U8Fu2zAMvfcrCJ0XyZLjeAhsF0V7GdBc1h52GxRZSQVYUiErcfL3oxI3jdEutgASJB8fSVHV/cF2sNehN97VhNOMgHbKt8ZtazIY1/qhn3FRcHLfVApjMd71NXmL8X3J2DAMVL1pKw/eUeUtOfuXh95MYoac+rBlIss4+7N6fjlhZsb1UTqlEdWbZX8yPnsl46mY/1AwK8PeOHYOZzbsz9n+iiydjB76lny29Ii+B4TCxnQaNj5YGWEvMoon+wFb7XSQUbewPqKZ0zmOoLmrVk9e7ax2salWKYVRsnuJYafQYH2n1Q6zRRM7XZNX3+0wDQF0/HqqieWkqWT09iEEeYSkJbPkIAXIHOQcZAFyAbLEaXc60…
9FAE41BC7674CB2D45E5F4C189B8A8DA	1	mrv	JChemExceldgMAAB+LCAAAAAAABAB9U01v4yAQvfdXIM4NGOwkUmS7qtpLpebS9rC3FcEkQTJQAYntf98hcdNY3Y2NNGjmvfl4HpcPvWnRUfmgna0wIxlGykrXaLurcKdt47owY3zO8ENdSsAC3oYK72P8XFHadR2Re2VE7yyRzuBzfNUHPcF0OXF+R3mWMfpn/fp+4sy0DVFYqYAV9CqcnK9Oinhq5j8lqBH+qC09w6nxx3O2vzxLJyN9aPDPSE8QewQq2upWoa3zRkR05BmBk92jnbLKi6gatBnAzUgBEtR35frZyYNRNtblOqXQUrTv0R8kOIxrlTxAtqhjq6DEIFu3V72wMAkEX54rbBiuSxGdefReDCjdklswJDgSORIFEnMkFiB3q1Kdj…
22F0004B164E3D0AB333D857450F04D6	1	cxsmiles	JChemExcelCAAAAB+LCAAAAAAABABz9nfWcNa09QcA8524OggAAAA=
2E1861A81481A20C4E55102CAA1FD5A7	1	cxsmiles	JChemExcelDgAAAB+LCAAAAAAABABzdtZw1nQGESAaAHMvcEsOAAAA
B66D604B9FFFDDFD745071A6D36676A4	1	cxsmiles	JChemExcelCwAAAB+LCAAAAAAABABzdnZ29nfWcNa09QcA+Q8l6QsAAAA=
776C04512119E940E475FF695C4B42AB	1	cxsmiles	JChemExcelCQAAAB+LCAAAAAAABABzdnZ21nDWtPUHAIIDLJkJAAAA
36D9E923BA9D425839C8AE66FCEE3B0B	1	cxsmiles	JChemExcelBAAAAB+LCAAAAAAABADzd3b2BwAp5NitBAAAAA==
024478A0355101CDE5EE5B6C689B1329	1	mrv	JChemExceltQIAAB+LCAAAAAAABAB9Ul1rIyEUfe+vuPjc+DUphTAzpSQvhYbCZh/2bTGOSYVRi5rM5N/3mqRNQtkVwevxnnOPV+un0fWwNzHZ4BsiKCdgvA6d9duGDNZ3YUgTIR8EeWprjbmY71ND3nP+mDE2DAPV78apMXiqgyOn89mY7E3OUNEQt0xyLtif5evqyJlYn7Ly2iAr2Vk6gq9Bq3w0848SzKm4t56d0pmL+5PaX8nL5HRMHblcaY5nz0iFje0NbEJ0KsNecoqT38PWeBNVNh2sDwgLOsUWtHf1chH0zhmf23pZJKxW/SrHnUbAhd7oHaplm3vTkMVy9UYA0ZdFQ5wgba1ycM8xqgOUqMBKgJKgKlBT7HBvivTvwwey57CCOaDAK…
E15381E8BD18DA8242F4831709490C95	1	mrv	JChemExceldAIAAB+LCAAAAAAABAB1UstOwzAQvPMVK5+pXylUVEkqlF6Q6AU4cEOu47aWYhvZbtP+PZuGRxFCspTN7MzsepJycXQdHExMNviKCMoJGK9Da/22Ir31bejTRMgbQRZ1qZGLfJ8qssv5fc5Y3/dU74xTx+CpDo6M/fkx2V+cvqAhbpnkXLDX1ePzWTOxPmXltUFVsvN0Bh+DVvm8zD8jmFPxYD0b6czFw+j2JvlwOD2mlvxcqcHePUphYzsDmxCdynCQnOLh17A13kSVTQvrE8KCTjGC+qpcLYPeO+NzXa4GC6tV95zjXiPgQmf0Ht2yzZ2pyLJZEUDwYVkRJ0hdqhzcfYzqBEM1wEqAkqAKTLczg+3L6R2VTQcNNB3eX1ZE0kJwD…
999EAB9F9DC812FC8DC7DFFFF137BF03	1	mrv	JChemExcelFAoAAB+LCAAAAAAABACdVk1v4zYQve+vGOhcUxx+M7C9WGQPLbBBgaZAeytomUkEWNJCUuLk33coYXdjyWu1hmWMOHzvcUgOh1p/fK0O8BLbrmzqTYaMZxDrotmX9eMmO5b1vjl2KxQas4/bdUFYwtfdJnvq+683eX48HlnxFKvw2tSsaKps7L957coTzFGypn3MBeeY/3335X7grMq660NdRGJ15U03OL80ReiHYH4yRF6F9qWs8xGeV+3LqPaP4Onh7LXbZz+mdEt9n4gKD+UhwkPTVqGHF8EZPfwXeIx1bEMf97B7IzcyRUuw/bC++9wUz1Ws++36LkmURTjc9+1zQY6qOcTimdT6sj/ETXYX+6ewaw4ZUM9vnzdZhRmEXXffx…
AE45736347E05402A8F60465992FAF53	1	cxsmiles	JChemExcelVAAAAB+LCAAAAAAABABz9nc2tHV2tnXWAGJDTRDHCMjWBIqByGg/7VijaCfdWA03TSDyA8rFABXGOBvDNRlr+gFVwnU4GxoBAL+IKg9UAAAA
34524F86E3F1457471325FFC2C956672	1	cxsmiles	JChemExcelCQAAAB+LCAAAAAAABABzdjZ0BgFDAGnCeE8JAAAA
415285B5523F01A3E65D990C8C9FD64A	1	mrv	JChemExcelvAIAAB+LCAAAAAAABAB9UttOAyEQffcrJjxbbttG0+yuMfpiYqNRH3wzlKWVZIEGaLf9e4fWS40XIJnJzDkzw4H6Yut62JiYbPANEZQTMF6HzvplQwbruzCkkZATQS7aWiMW8T415DXn1ZSxYRiofjVObYOnOjhyyE+3yX7DDBUNcckk54I9z24f95yR9Skrrw2ykp2mffA2aJX3w/zRgjkVN9azA5y5uDlUe5G8HE63qSNfV7rC3CVSYWF7A4sQncqwkZzi4aewNN5ElU0H8x2GBR2jBO1JPbsOeu2Mz209KyWsVv1jjmuNARd6o9dYLdvcG1RtdB/DSvnQE8DczXVDnCBtrXJwlzGqHRSvhJUAJUFVoMaoc29Kg6fdCmtcQdl3q…
DEE23467A5E83D85E86862E6B27560C7	1	mrv	JChemExcelrgQAAB+LCAAAAAAABACllE2PmzAQhu/7K0Y+F38BIUTAarW5VNqoUreH3ioHnCwS2CvjhOTfd5y03dCoXCpANq/nGeCdMcXjqe/gqN3QWlMSQTkBbWrbtGZfkrE1jR2HSMhUkMeqqDEW481Qkjfv31eMjeNI6zfdq5M1tLY9ua6vTkM7iRljat2eSc4F+755eb0wUWsGr0ytkRra1XARX2yt/OVl/vEI1it3bA27hrPeHa/ZfkgeTk5PQ0M+PukZ154QhV3badhZ1ysPR8kpnvwT7LXRTnndwPaMsqAJWlA9FJu1rQ+9Nr4qNiFFW6vu1btDjUJvO10fMJtvfafRtWita2VsRwCXPq9L0gtSFcrb/sk5dYYwC7ISoCSoGFQCKgW1A…
5EFEFE1C5094B1BBB1C8B7D7CBBDB5B4	1	mrv	JChemExcelzgMAAB+LCAAAAAAABAB9k01v4yAQhu/9FSPOWzD4K41sV932slKjlbZ72NuKYJIi2VBhEif/fockbWOlGxnLzDDP4HkZqvtd38FW+8E4WxNOEwLaKtcau67JaGzrxuGWi5yT+6ZSGIvxdqjJawhvc8bGcaTqVfdy5yxVrifH9fluMJOYMaXOr5lIEs7+LJ5fDsytsUOQVmmkBjMfDs5np2Q4/Mx/tmC99Ftj2TGc9X57zPZXJHEkdDe05LOkR1x7QBRWptOwcr6XAbYioTiSb7DWVnsZdAvLPbo5zVCC5qZaPDm16bUNTbWIKYyS3UvwG4WO3nVabTBbMKHTNfm+CfsOpNIBExHA5R9PNek5aSoZXP/gvdxDnEW35CAFyBRkBjIHW…
9EA70D77F6A37E96EED32EDF1ABEB2CF	1	mrv	JChemExcel+gIAAB+LCAAAAAAABAB9kk1r4zAQhu/9FYPOG33ZaZdgu5SEQqHpwnYPvS2KrKQCSyqSEif/vuMkbRJKawtmGL3PaGak6nbrOtiYmGzwNRGUEzBeh9b6VU1669vQp5GQY0Fum0qjFvU+1eQ157cJY33fU/1qnNoGT3Vw5LA/2SZ7oekLGuKKSc4Fe5k/Pu+ZkfUpK68NUslO0j74GLTK+2K+OYI5FTfWs4Ocubg5ZPsv+bA43aaWnFqa4t4dorC0nYFliE5l2EhOcfFfsDLeRJVNC4sdhgUtcQTNVTWfBb12xuemmg8prFbdc45rjQEXOqPXmC3b3JmazOb3BDD4MKuJE6SpVA7uLka1g8EbwkqAkqAKUCWoMc64M0Pyf7s35KfwB…
66AD67D9FF2B8DF7C1B19DE30FDBEBE8	1	mrv	JChemExceluQIAAB+LCAAAAAAABAB9UstuIyEQvOcrWpxjXuNoJWtmosg5JFJ8SfawtxVmsIPEIwLssf8+je3d2PJuEGKaoqq6aaa933kHW5OyjaEjgnICJug42LDuyGjDEMc8EfJOkPu+1chFfsgdeS/lY8bYOI5UvxuvdjFQHT05ns922V5wxobGtGaSc8F+LV7eDpqJDbmooA2qsp3lA/gStSqHYv6TgnmVtjawI535tD26/Za8Tk53eSBfV5rj2QNKYWWdgVVMXhXYSk5x8ltYm2CSKmaA5R5hQafYgv6mXTxGvfEmlL5dVAurlXsraaMR8NEZvUG3YoszmOJp7hoCCD8/dsQL0reqRP+QktpDjSqsBCgJqgE1xRY7U71/7j+q3MEc6uKwD…
4652D91C044297A9C60D4BA0D9DF78D0	1	mrv	JChemExceluAIAAB+LCAAAAAAABAB9Uk1LAzEQvfsrhpxtvrYilN2VohfBIqgHb5Jm0xrYJJKk3fbfO2mrbSmaBHYyM+/NzMvWdxvXw9rEZINviKCcgPE6dNYvGzJY34UhjYS8EeSurTXmYr5PDfnM+WvC2DAMVH8apzbBUx0c2ccnm2TPcoaKhrhkknPB3mdPrzvMyPqUldcGUclO0s75FLTKu2b+KMGcimvr2T6dubjes31IXg6nm9SR40j3GJsiFBa2N7AI0akMa8kpHn4NS+NNVNl0MN+iW9AxStBe1bOHoFfO+NzWs0Jhtepfc1xpdLjQG71Ctmxzbxoy1SYHj1Ng4PGhIU6QtlY5uGmMagvFKm4lQElQFagxitybwv62/UKCeyj7GWWQD…
FD12E97110053DA0FEC5A7EBE9A50CC3	1	mrv	JChemExcelcgMAAB+LCAAAAAAABAB9U8Fu4yAQvfcrEOcGDHYSKbJdVc2lUqNK7R72tiKYpEgGKiCx8/cdHLeN1W1sy4Nm3hvePOPyrjctOioftLMVZiTDSFnpGm33Fe60bVwXZozPGb6rSwlYwNtQ4bcY31eUdl1H5JsyoneWSGfwub7qg55gupw4v6c8yxj9u3l6HTgzbUMUVipgBb0KQ/LJSREHMb9sQY3wR23pGU6NP567/eNZejLShwZ/j/QAtXugop1uFdo5b0RER54ReLJbtFdWeRFVg7YnSDNSgAX1TblZO3kwysa63KQWWor2NfqDhIRxrZIH6BZ1bFWF19r1wsIUUHhcV9gwXJciOnPvvTihtEppwZDgSORIFEjMkViA1a1Ke/w5v…
756B6759870A1B02CF3B5FA0AC8382BB	1	mrv	JChemExcelPwMAAB+LCAAAAAAABAB9U8tu2zAQvOcrFjzXfMo2akgKguTQAvGl6aG3gqZoh4BIBhRt2X/fpd0mFoIaIqDV7M4+Zqn6/uh7ONg0uBgaIignYIOJnQu7howudHEcZkLOBblva4OxGB+Ghrzm/LZibBxHal6t18cYqImeXPyr4+AmMaOiMe2Y5FywX+vnlzNn5sKQdTAWWYNbDWfwORqdz838pwTzOh1cYJdw5tPhku235OVwehw68jHSI/oekApb11vYxuR1hoPkFA//AjsbbNLZdrA5ISxohRK0d/X6KZq9tyG39bqkcEb3LzntDQI+9tbsMVt2ubcN+WaPOuAQiH9/aogXpK11jv4hJX2CYhVYC9AStAJdgZ6DXqDSvS0lfp7eM…
7E60347658BD93ED1FEAD2241674DB39	1	cxsmiles	JChemExcelBQAAAB+LCAAAAAAABABz9ne29QcAybpR5AUAAAA=
2FCE17E7B98D516B6B471239F173CDD5	1	cxsmiles	JChemExcelBwAAAB+LCAAAAAAABABzdnbWcNZ0BgBI0dnCBwAAAA==
38B3F2DBC078F447CD1319E6F3F10B0A	1	mrv	JChemExcelegIAAB+LCAAAAAAABAB1Uk1rAjEQvfdXDDnXfKxWiuyuiF4K2kPtobcSs1EDm0SS6Oq/76yrVSkNgQwz896bvCQfH20NBx2i8a4ggnIC2ilfGbcpSGNc5ZvYE9mLIOMyV9iL/S4WZJvSbsRY0zRUbbWVR++o8pZ09dExmoeepk992LCMc8G+FvPlGdMzLibplEZUNKN4Ts69kuk8zD8SzMpwMI517cyGQ8f2nfF2c3qMFbldaYq1CUJhbWoNax+sTHDIOMXNn2GjnQ4y6QpWJ0wLOkALyqd8MfNqb7VLZb5oKYyS9TKFvcKE9bVWe2RLJtW6IBOlk3cmBVQggNW3WUGsIGUuk7eTEOQJ2qhNSwEyA9lHm2vd8n+edkgxhSm8ow1ZQ…
E6092CCC26443392728C815778265C78	1	mrv	JChemExcelvgIAAB+LCAAAAAAABAB9Uk1v4jAQvfdXjHxe/BWqSihJVdHLSuXS7qG3lXEMWPIHsg2Bf98xsFtQuxtZyfjNe2/G47SPB+9gb1K2MXREUE7ABB0HG9YdGW0Y4pgnQt4L8ti3GrnID7kjm1K2M8bGcaR6Y7w6xEB19OScnx2yveGMDY1pzSTngr0vXt5OmokNuaigDaqyneUT+BK1Kqdm/lGCeZX2NrAznfm0P7v9lrwuTg95IJ9HmmPuCaWwss7AKiavCuwlp7j4D1ibYJIqZoDlEWFBpziC/q5dPEe98yaUvl1UC6uVeytppxHw0Rm9Q7diizO1hIspVmsCmPv53BEvSN+qEv1TSuoINaqwEqAkqAbUFOfsTC3w67itHg7mUF8Oh…
7A30D4030FE50FB381ABCCFF2EEFB0A5	1	mrv	JChemExcelBAMAAB+LCAAAAAAABAB9Uktv4yAQvvdXjDg3YLCTVpHtqmouKzWq1O5hbyuCSYJkoAISx/9+x/a2TdSHjZjRzPfNk/LuZFs46hCNdxXhNCOgnfKNcbuKdMY1voszLuac3NWlQiziXazIPqXXJWNd11G111aevKPKWzL5l6doLjBdTn3YMZFlnP1ZP76MnJlxMUmnNLKiWcbR+OiVTGMx36RgVoajcWyCMxuOU7S/IhtORk+xIR8tPaDvHqmwNa2GrQ9WJjiKjOLJrmGnnQ4y6QY2PZo5LXAE9VW5Xnl1sNqlulwPIYyS7UsKB4UG61utDhgtmdTqiqyMTvu+Bbx1IIDuX6uKWE7qUiZv70OQPQzaYJYcpACZgyxAznHarR7S/O5fM…
2ECD4A75BA6B563420C21FFE3062FEB8	1	mrv	JChemExcelKwMAAB+LCAAAAAAABAB9Ul1r2zAUfe+vuOh50Vfi1Qu2S0kZGzQM1j70bSiykgosqchKnPz7XTntmtAuWKDre885uvdI1c3edbAzsbfB10RQTsB4HVrrNzUZrG/D0E+ELAS5aSqNWMT7vibPKb3MGRuGgepn49Q+eKqDI8f6fN/bM8wwpSFumORcsKfl/cPImVjfJ+W1QVZv5/2YvA9apbGZ/xzBnIo769kRzlzcHdX+SJ4Xp/u+Je8jLbB2i1RY287AOkSnEuwkp7j4F9gYb6JKpoXVAdOCztCC5qpa3gW9dcanplpmCatV95DiVmPChc7oLaolmzpTk8cf3wlg8uddTZwgTaVScLcxqgPkKKeVACVBTUHNQBXocWey+OPhBfkLy…
74F6F3E434C559B89C84235C2BF80961	1	mrv	JChemExceldgMAAB+LCAAAAAAABAB9U9FP+yAQfvevIDw7KLTbkqWtMfpi4mKiv4ffm2GUTZICBtja/fceXdU16lrSI3ffd9x9XMub3rTooHzQzlaYkQwjZaVrtN1VuNO2cV2YMT5n+KYuJWABb0OF32J8X1HadR2Rb8qI3lkincGn+KoPeoLpcuL8jvIsY/T/+vFl4My0DVFYqYAV9CoMzkcnRRyK+eMIaoQ/aEtPcGr84ZTtlWdpZaQPDf5u6Q5it0BFW90qtHXeiIgOPCOwsmu0U1Z5EVWDNkdwM1KABPVVub53cm+UjXW5Tim0FO1L9HsJDuNaJfeQLerYKlDtupg12vXCQicQfLivsGG4LkV05tZ7cURpl9yCIcGRyJEokJgjsQC5W5XO+…
C8DE03EEC91ABAC74297B8311DB66138	1	mrv	JChemExcelcgIAAB+LCAAAAAAABAB1Uk1rAjEQvfdXDDnXfKxWiuyuiF4KtYe2h95KzEYNbBJJorv++866WpXSEMjwZt6byUvyaWtrOOgQjXcFEZQT0E75yrhNQRrjKt/EgcieBJmWucJarHexINuUdhPGmqahaqutbL2jylvS5ydtNHc1zZD6sGEZ54J9LV8/TpyBcTFJpzSyopnEE/jqlUynYf5pwawMB+NYX85sOPRq3xnvNqdtrMj1SnPMzZAKa1NrWPtgZYJDxilu/ggb7XSQSVewOiIs6AgtKB/y5cKrvdUulfmykzBK1h8p7BUC1tda7VEtmVTrgiz1/I0Aoi+LglhBylwmb2chyCN0UQdLATIDOUR7a93pfh53SJ3DHJDbZgUZUv7MO…
C544F0521B67B3271505992E000D2C44	1	mrv	JChemExcelNyAAAB+LCAAAAAAABADNV0tv20YQZoO2KHxpAvTQQw5bpUDRIuJT1MOQFStKUguwnMBKk6KXYkWupEVIrrCkLKvHAD23yCVt/0FR9NhDr/kF8j/q7FJvibIdy3RJkZSG8/j2m9ndUfnBqe+hE8JDyoK9jKHqGUQCh7k06OxlBjRw2SDMGqZtZB5Uyg7ogn4Q7mW6UdTb1bTBYKA6XeLjUxaoDvMz8fvd05Au6AwslfGOZuq6oX3fOGxKmywNwggHDgGrkO6GUnjIHBxJMAkhNB/zExposbrm85PY24+mLj66ehq6mdmQavCuCqaoTT2C2oz7OEInpq7CR7+POiQgHEfERa0hiA01BxRUdsqNA4LdSrkhY337Xb1S9nuc9VCAfbKXC…
AF975AB74A38E59C021A5C0016C334DA	1	mrv	JChemExcelKAYAAB+LCAAAAAAABACFlEtvozAQx+/9FCOfN8ZPbCpI1W1VaaV2D9s97G3lgpMgBaiA5vHtd5z0EZIsESD8mN/8bc+M05tNtYSVb7uyqTPCKSPg67wpynqekXVZF826m3ChObmZpjnaon3dZWTR96/XUbRer2m+8JXbNDXNm4rs5683XTmwWUvatPNIMMajP0+PzztmUtZd7+rcI9WV191u8LHJXb9bzH8kosq1q7KO9uZR1a723v4KFl5GN11BvrZ0h3O3iMKsXHqYNW3lelgJRvFl32Dua9+63hfwssVhThUewfQqfbpv8rfK1/00fQouytwtn/v2LceBqln6/A29YePHfUYqTqap65vqtm3dFkIrDDsOToCT4BQ4DS4GZ8BZc…
ED64559959AD4CA4E1D1CDD6F5AAA598	1	cxsmiles	JChemExcelNgAAAB+LCAAAAAAABABzdja0ddZw1gRhW2cjP8NoJ91YDTdNIIr2045FlgQxgHwjZ2U/AHbAWR82AAAA
F3AC2EB44848053DF844A7B99EB5C457	1	cxsmiles	JChemExcelQgAAAB+LCAAAAAAABABzdja0ddYAQk1bZyM/w2gn3VgNN00givbTjgVLaTprQCggzwjEc9YE8eAMADKf/oxCAAAA
87E679E6B9F0FE8A465D5162E8ABB622	1	cxsmiles	JChemExcelSgAAAB+LCAAAAAAABABzdnY2tHXWcNb0M3LWsHU2dNaEUEARkDCIC2RF+2nHGkY76cYaabhpummCtDiDpP3Bsv6aQI4hAMZ4Bp1KAAAA
3A9C049719B72EAFC252A807964422FD	1	cxsmiles	JChemExcelLgAAAB+LCAAAAAAABABzdja0dXbWcNa0dTbyM4x20o3VcNMEomg/7VigDFDCGUICOUbOAFNj/BUuAAAA
651F65CA8BAFC3FB30271295040FB757	1	cxsmiles	JChemExcelNgAAAB+LCAAAAAAABABzdnY2tHXWcNb0M3LWsHU2dNYEcUAMMKXhDBWI9tOONYx20o010nDTdAMA15hANDYAAAA=
F06637928B09E720E8B03B15D45B01BA	1	mrv	JChemExcelVw8AAB+LCAAAAAAABACNV9tu2zgQfe9XDPRcUxySugW2i6yLAgs0u4tmH/atYGTFEWBJgaTEyd/vUJQTi3bEQAkkknOGtzMzx8tvL9Uenou2K5t6FSDjARR13mzLercKDmW9bQ7dAkWEwbf1Midbsq+7VfDQ949XYXg4HFj+UFT6palZ3lSBHb966cqJzUGypt2FgnMM/7v5eTtgFmXd9brOC0J15VU3dP5sct0Pi/lgirDS7XNZh9Y8rNpn6+234OaPs5duG7xvaUNj1wSF+3JfwH3TVrqHZ8EZ/fGvsCvqotV9sYW7V+pGpugI1l+WN9+b/Kkq6n69vDEuylzvb/v2KaeOqtkX+RN5o48/v6+CCoP1UvdNdd22+hXMl+nWCFqAl…
684E9111B007AC5A63B4DC52639610B5	1	mrv	JChemExcelVQ8AAB+LCAAAAAAABACNV9tu2zgQfe9XEHyuKQ6pa2C7yLoosECzu2j2Yd8KRlYcAZYUSHKc/P0OSdmxKEcMlEAiOWeGlzPD4+W312pPXoq2K5t6RYFxSoo6b7ZlvVvRY1lvm2O3ABEB/bZe5miL9nW3ok99/3wTBMfjkeVPRaVem5rlTUXt+M1rV45sjpI17S4QnEPw393Pe4NZlHXXqzovENWVN53p/NnkqjeT+SBEUKn2pawDax5U7Yv19ltw/cfZa7el70va4NgtQsljuS/IY9NWqicvgjP841/JrqiLVvXFljy8YTewELdg/WV5973JD1VR9+vlnXZR5mp/37eHHDuqZl/kB/SGH39+X9EK6Hqp+qa6bVv1RvSX7lZAlCBKE…
B249F9F8E0D07D708523A4E2F1BB579B	1	mrv	JChemExcelTQMAAB+LCAAAAAAABAB9k91q4zAQhe/7FIOua0vyT1iC7VLSLiw0FLa92LuiyEoisKQiK3Hy9h05aZOSbWyBx0fnG41HcnW3Mx1sle+1szXhKSOgrHSttquaDNq2bugTnpWc3DWVRC/6bV+TdQjvU0qHYUjlWhmxczaVzpDD/HTX62+eIU+dX9GMMU7/zZ9eRibRtg/CSoVUr6f9KD45KcJYzA9LUCP8Vlt6sFPjt4dsbxmLg6W7viWnT5rh3D2isNSdgqXzRgTYZizFwW5hpazyIqgWFnuUeVpgC5qbav7g5MYoG5pqHlNoKbqX4DcSBeM6JTeYLejQqZq8ep0su43zLnkMa2FdRwA9fx5qYjhpKhGcufde7CFGURYcRAYiB1GAK…
4CB5F455621949C030A02DD7B29D5A1A	1	mrv	JChemExcelAAMAAB+LCAAAAAAABAB9UsFu2zAMvfcrCJ0XyZLtdAhsF117GdCgQLvDboMiK6kASyokJU7+vlTcLgm61RZAgnyPeiTV3OztADsdovGuJZwWBLRTvjdu05LRuN6PccZFzclN1yjEIt7Flryk9LpgbBxHql60lXvvqPKWTPnFPpoLzFhSHzZMFAVnv5cPz0fOzLiYpFMaWdEs4jH44JVMRzH/uYJZGXbGsQnObNhN1f6IIp+C7mNPTi3dYe4WqbA2g4a1D1Ym2ImC4im+wUY7HWTSPawOGOa0whF0V83y3qut1S51zTKXMEoOzylsFQasH7TaYrVk0qBxarMfW+zDDwQw9fO+JZaTrpHJ29sQ5AGyl8OSgxQgS5AVyBonPeh8xa/DK…
7E20843F878F6DB2D7A80275FBEEB89D	1	mrv	JChemExcelwQIAAB+LCAAAAAAABAB9Uttq4zAQfe9XDHre6OaELsF2Ke0+LDQU2n3Yt0WRlUSgS5GUOP77HcdNm1B2LcEMM+ecuVj13dE7OJiUbQwNEZQTMEHHzoZtQ3obutjnmZALQe7aWiMW8SE3ZFfK25Kxvu+p3hmvjjFQHT2Z8stjtleYvqIxbZnkXLDfq6fXE2dmQy4qaIOsbJf5FHyKWpVTM/8owbxKBxvYBGc+HSa1P5KPl9Nj7sjnSA+Yu0cqbKwzsInJqwIHySle/g22JpikiulgPWBY0DmuoL2pV49R770Jpa1Xo4TVyr2WtNcY8NEZvUe1YoszDflRdoNDHdi6QUdHAAE/HxviBWlrVaK/T0kNMHpjWAlQElQFao7Ldmas8mt4Q…
0FD554DCB4B084D816A1D2BFAF9E3D8D	1	mrv	JChemExcelSQMAAB+LCAAAAAAABAB9U0tv2zAMvvdXEDovetlOh8B2UbQ7DGgwYO1ht0GRlUSAJRWyEsf/fnS85YF0tWWQIL+PL9Hlw8G1sDexs8FXRFBOwHgdGus3Femtb0LfzYQsBHmoS41YxPuuItuU3heM9X1P9dY4dQie6uDI5F8cOnuF6TMa4oZJzgX7tXx5PXJm1ndJeW2Q1dlFdzS+BK3SsZj/pGBOxb31bIIzF/dTtN+Sj4fTQ9eQc0tP6HtEKqxta2AdolMJ9pJTPPwLbIw3USXTwGpAs6A5jqC+K5fPQe+c8akul2MIq1X7muJOo8GF1ugdRks2taYi39J2aEFpkzAQAXR/f66IE6QuVQruMUY1wKiNZiVASVAZqBxUAWqOA2/Nm…
67AACB160E507FC7A0F490683DB2C456	1	mrv	JChemExcelwwIAAB+LCAAAAAAABAB1Uk1r4zAQvfdXDDpv9GEl7BJsl5JeFpoW2j30VhRZSQSWVCQljv/9ju1Nm5KuEMww896bD6m8PbkWjiYmG3xFBOUEjNehsX5Xkc76JnRpJoqFILd1qRGLeJ8qss/5fclY13VU741Tp+CpDo5M+eUp2S+YTtIQd6zgXLDX9cPLyJlZn7Ly2iAr2WUagw9Bqzw2858SzKl4tJ5NcObicVJ7K/hwOT2lhnyOtMLcHVJha1sD2xCdynAsOMXLf8DOeBNVNg1segwLOscV1Dfl+j7ogzM+1+V6kLBatS85HjQGXGiNPqBatrk1FXmcrU3e9+0o7myD8yDk931FnCB1qXJwdzGqHgZvCCsBqgAlQc1x3a0Z6vzp3…
6D307086C145CC0A1038B9A85D5084F8	1	cxsmiles	JChemExcelDwAAAB+LCAAAAAAABADzd3b2dza0dXYGI0MASAzzew8AAAA=
191AB3A10FC7220B36D7A04137137BEE	1	cxsmiles	JChemExcelBQAAAB+LCAAAAAAABABz9nd29gcAse7tVQUAAAA=
1F987A1EC38DCD87D4DCA89252EB689C	1	cxsmiles	JChemExcelsQAAAB+LCAAAAAAABABz9nfWsPXXdDa0dXa2ddYAYkMwxwjI1gQJKDs7G8PljDXBHA1bPyCG8PycwbJQGRDyA7JBmqP9tGONop10YzXcNIHIjwpGOhsaAQDH7ByNsQAAAA==
AFCDDC98CCBAD470627712282EB9EF3F	1	cxsmiles	JChemExcelRAAAAB+LCAAAAAAABABzdvbTcHbWdDa0dXa2dTbyM4x20o3VcNMEomg/7VigsAZQHCRt5AzmaDrDSEMgCWTZ+gMAuG3y+EQAAAA=
D1419F5FCA5BE519BBBAF5927B0D8F68	1	cxsmiles	JChemExcelRAAAAB+LCAAAAAAABABzdvbTcHbWdDa0dXa2dTbyM4x20o3VcNMEomg/7ViQsAYQA2kjEKEBVAojDYEkkGXrDwB6d3g5RAAAAA==
A689FE938ADEFEF1FD6F90B1DEB8D223	1	cxsmiles	JChemExcelIQAAAB+LCAAAAAAABABzi3bSjTXUcNP0M3K2dQYiIyh2to320441NAIADovd+iEAAAA=
68FE0475A7D950316A7CC777BA1470DE	1	cxsmiles	JChemExcelTwAAAB+LCAAAAAAABABzdnY2tHXWcNb0M3LWsHU2dNaEUEARkDCIC2RF+2nHGkY76cYaabhpumlCtThDNIKUAwWAvGBDAAirjOVPAAAA
1CD718C92A124097FE18DB7F2EE66F13	1	mrv	JChemExcelyA0AAB+LCAAAAAAABACNV8Fu2zgQvfcrCJ3XFDlDUlRgu+imKLBAs4ftHva2UGQlEWBJhezEyd/vo9SmsayICyeQSL43wxk+Dqn1x+dmL56q/lB37SbRUiWiastuV7f3m+RUt7vudFhpsjr5uF2XwALfHjbJw/H4/SpNT6eTLB+qpnjuWll2TTKOXz0f6jPMiWXX36eklE7/ufn6beCs6vZwLNqyAutQXx2Gzq9dWRyHybzjIm2K/qlu0xGeNv3TaO1fUuFPyefDLvkV0jXGPoEq7up9Je66vimO4omUxJ/6TdxXbdUXx2onbl/QraVBCrYf1jefu/Kxqdrjdn0TTNRlsf927B9LdDTdviofYQ0vf3zeJI1Otuvi2DWf+r54EeEtd…
9C1996F8E7ED87440C51BA43DDDD80C7	1	cxsmiles	JChemExceldwAAAB+LCAAAAAAABAB1TLENwDAIewdUdQCystRSR3JAlP/fiJvMRUY2tgw6LIGEcE33IQmvRHyCfjt5h5Ka5qhrxnjuKa8SZX5qzkoJOLFf0fkNFilI6UJ3AAAA
F7766960CC960DECA9CFA368676FD42F	1	mrv	JChemExcelPQ8AAB+LCAAAAAAABACNV02P2zYQvedXEDrXFIcfIrmwHSQbBCiQ9ND00FuhtbW7BmwpkL1f/75vqDRZ016zkA2J1Huc4czTaDR//7zbisdu3G+GflGRVJXo+tWw3vR3i+pp06+Hp/2MtKPq/XK+Ahb4fr+o7g+H71d1/fT0JFf33a59Hnq5GnbVdP/qeb85wjwZOYx3tVaK6r+/fvmWOLNNvz+0/aoDa7+52qfJL8OqPSRn3jBR79rxcdPXE7zejY/Tav9oxT8ln/fr6teWrnHvA6jidrPtxO0w7tqDeNRK4qd+E3dd343toVuLmxdMk7QIwfLd/OunYfWw6/rDcv6Vl9is2u23w/iwwsRu2HarB6yGi98/LaodVct5exh2H8axf…
4C87EF2B77C256629C40FAB46F9988C4	1	mrv	JChemExcel2Q0AAB+LCAAAAAAABAClV1FvpDgMft9fEfF8DbGTkFDNzKrb1Uonbben7T3c24kydIo0QAW00/77s6HXFoadnHRiRhDn+2zHdoJZfX6u9uKpaLuyqdcRSBWJos6bbVnv1tGhrLfNoTsDtBB93qxywhK+7tbRfd8/nMfx4XCQ+X1RZc9NLfOmisb58+eunGAOWjbtLkalIP7r6vvNwDkr667P6rwgVleed4Pwe5Nn/eDML0zEVdY+lXU8wuOqfRq1/Y2Kf0o+d9vofUmXNHdBVHFX7gtx17RV1osnVJJ+6jexK+qizfpiK25fSAzSUAg2n1ZXX5v8sSrqfrO6YhVlnu1v+vYxJ0HV7Iv8kbTRw+9f11EF0WaV9U110bbZi+AnFmcgM…
9D83FA71035A39CE98F9820CAA09D398	1	mrv	JChemExcelpgwAAB+LCAAAAAAABACNV99v2zgMft9fIfj5KouUZMlFkqHrMOyAbR3We7i3g+q4qYHYLhy3af/7I+3+iJ3MHpzCFvV9JEWRErv4+FRuxWPe7Iq6WkYgVSTyKqvXRbVZRvuiWtf73RmghejjapERlvDVbhndte39eRzv93uZ3eVleKormdVl1M+fP+2KAWavZd1sYlQK4n+/f7vuOGdFtWtDleXE2hXnu074rc5C2znzGxNxGZrHoop7eFw2j722/1DxT8mn3Tp6X9IlzV0QVdwW21zc1k0ZWvGIStJP/SU2eZU3oc3X4uaZxCANhWD1YfH9c509lHnVrhbfWUWRhe112zxkJCjrbZ49kDb6+PvzMiohWi1CW5cXTROeBX+xOIAIK…
D93E286D57754850683A525C0B739198	1	mrv	JChemExcellwsAAB+LCAAAAAAABACFVttu2zgQfe9XEHreUJzhRVRgu2hTFFig2YftPuzbQpGVRIAlFbITJ3+/h1IvkeSKkA2K5Dkzw7mJm/cvzUE8V/2x7tptQlIlomrLbl+3D9vkXLf77ny8IraUvN9tSmCBb4/b5PF0+nadpufzWZaPVVO8dK0suyYZ969fjvUEc9ay6x9SVorSf2+/fB04V3V7PBVtWYF1rK+Pw+KXrixOgzG/UZE2Rf9ct+kIT5v+eZT2H6vwU/LluE9+HekGex9AFff1oRL3Xd8UJ/HMSuKn/hAPVVv1xanai7tXLJM0cMHu3eb2U1c+NVV72m1ug4i6LA5fT/1TiYWmO1TlE6Th5c9P26ShZLcpTl3zoe+LVxHewnJBo…
59D77AD8B95BCEE39CB22CBAD76B58CD	1	mrv	JChemExcelBQMAAB+LCAAAAAAABAB9Uk1v2zAMvfdXEDov+rLdDoHtokgvAxoMWHfobVBkJRFgSYWsxPG/H5W0TYp0M2SQoN4jH0nV9wfXw97EwQbfEEE5AeN16KzfNGS0vgvjMBOyEuS+rTViEe+HhmxTep0zNo4j1Vvj1CF4qoMjp/v5YbCfMGNBQ9wwyblgL8un5yNnZv2QlNcGWYOdD8fgU9AqHcX8owRzKu6tZyc4c3F/yvZH8nw4PQwdObe0wLsHpMLa9gbWITqVYC85xcO/wcZ4E1UyHawmDAta4gjam3r5GPTOGZ/aeplTWK365xR3GgMu9EbvMFuyqTcNWZq0nXpQ2iTMRADvfzw2xAnS1ioF9xCjmiB7OawEKAmqAFWCqnDcvcl1f…
B827A7F609607EE2F57AAE2BAB78D822	1	mrv	JChemExcelPgMAAB+LCAAAAAAABAB9k01v4jAQhu/9FSOfl/gjgUooSYXoHlYqqtTuobfKOIZaiu3KMQT+fcehW4jaJbKS8cz7jMdjp7w72Bb2OnTGu4rwjBHQTvnGuG1FeuMa33cTLqac3NWlQi3qXVeRtxjf55T2fZ+pN23lwbtMeUtO8fmhMyNNn2c+bKlgjNOX1cPzwEyM66J0SiPVmXk3OB+8knEo5j9LUCvD3jh6klMb9qdsr4KlwbJD15DzlpYYWyAKG9Nq2PhgZYS9YBkO9gu22ukgo25gfUQ3zwpsQX1Tru692lntYl2uUgqjZPscw06hw/pWqx1miya2uiK/4+NCEUD3n/uKWE7qUkZvFyHIIyQruSUHKUDmIAuQU5AzbHSr0wp/j…
B2D1ACE640D9E1D2A0385D7C292CBADF	1	mrv	JChemExcelLAIAAB+LCAAAAAAABAB1UctuwyAQvPcrEOfGgJtcIuwoSg6tFCtS00NvFcEkQTIQAfHj77u282hVFa3EapiZfcAXralQrXzQzmaYJRQjZaUrtT1muNG2dE2YsHTG8CLnErjAtyHDpxjPc0KapknkSRnROptIZ/D4Pm+D/sVpXhLnjySllJHPYrMbNBNtQxRWKlAFPQ8DuHFSxKGZf0oQI3ytLRnpxPh6dPtKaR80aUOJHyOt4G0JUnTQlUIH542IqE5pAkGf0VFZ5UVUJdp3ALNkCivIn3ixdvJilI05L3oLLUW1i/4iATCuUvICblHHSmW4UNtXjAB9W2fYMJxzEZ1Zei861Gc9LBgSKey2Ur3pR3cG3QptYfK0X/tsSimChuBg1…
84825FDFA43E81BE4E1C3DBA886999BE	1	mrv	JChemExceldAoAAB+LCAAAAAAABACFVl1vnDgUfe+vuOK5Mff6CxPNTNWmqlSp2YftPuzbymFIgjRABSST/Pu9ht02MBQLENg+555r+9hm9+GlPsFz2fVV2+wTEphA2RTtsWoe9sm5ao7tub8iaSj5cNgVjGV80++Tx2H4cZ2m5/NZFI9l7V/aRhRtnUzt1y99NcOclWi7h1QiUvr37bfvI+eqavrBN0XJrL667sfKb23hhzGZ30ikte+eqyad4GndPU/R/pEYbhQv/TH51aUbbvvIVLivTiXct13tB3iWKPjG9/BQNmXnh/IId69cTULzEBze7W4/t8VTXTbDYXcbQlSFP30fuqeCK+r2VBZPHI0/vn7eJzUlh50f2vpj1/lXCF+h2hN4CV6B1…
CE914F3E13E01290C02EAF8593CD3C66	1	cxsmiles	JChemExcelBwAAAB+LCAAAAAAABADT0nV29tfVAgDKIzZbBwAAAA==
B39AA66AF4F0A27C556E07ACD4E60AAB	1	cxsmiles	JChemExcelCAAAAB+LCAAAAAAABABzdnbWcNa09QcAh/cY/QgAAAA=
C0A37DF17391C94BFE24C06C1C31E6DB	1	cxsmiles	JChemExcelDQAAAB+LCAAAAAAABADzd3Y2tHV2BiNDAJ3XT58NAAAA
C6AF06796684A2ACA46F79634C4D0DE6	1	cxsmiles	JChemExcelBwAAAB+LCAAAAAAABABzdtZw1nT2BwDmZvgTBwAAAA==
E86A1CF0678099986A901C79086F5617	1	cxsmiles	JChemExcelBQAAAB+LCAAAAAAABABzdgYCACIdjRYFAAAA
9A09041D5FE3C735C359B8828D819788	1	mrv	JChemExceljQMAAB+LCAAAAAAABACFk11v2yAUhu/7K464nsH4M41sV1V7sUmNJq272F1FMEmRbKgwiZ1/v0OyLrG6ZjISxy/nOXBe4+pu6jvYKzdoa2rCaUxAGWlbbbY1GbVp7ThEPMk5uWsqibmYb4aavHr/tmRsHEcqX1UvJmuotD05rS+nQc9yxpRat2VJHHP2a/X0fGQibQYvjFRIDXo5HMUnK4U/HuaTLVgv3F4bdkpnvdufqr0kcRgxnYaWnFt6wLV7RGGjOwUb63rhYZ/EFEf8BbbKKCe8amF9QJnTDC1obqrVo5W7XhnfVKtQQkvRPXu3kyj0tlNyh9W89p1C16KvahLGdgRw6dtjTXpOmkp42987Jw4QoiALDiIBkYLIQOQgChAl+…
9228664BBB4D1D2BB33F0357EAE3BE44	1	mrv	JChemExceleAIAAB+LCAAAAAAABAB1UttKAzEQffcrhjzb3LZaLLsrpSIIrYL64Juk2bQGNokkabf9e2dbtZUiBDLMuczkkPJ261rYmJhs8BURlBMwXofG+lVFOuub0KWBkFeC3NalRi7yfarIR86fY8a6rqP6wzi1DZ7q4MgBH2+T/cPpChriiknOBXubz172moH1KSuvDaqSHad9cxa0yvtl/hnBnIob69mBzlzcHNzeJe8Pp9vUkOOTpohNUApL2xpYhuhUho3kFA+/hJXxJqpsGljssC3oECOoL8r5XdBrZ3yuy3lvYbVqX3Jca2y40Bq9Rrdsc2sqct+bOtvgOxB6uKuIE6QuVQ5uEqPaQV/1bSVASVAFZtya3vx194n6KTzBI2YgK1LQ6…
3EACCD2C2381F8A97A814EBAA88B4A86	1	mrv	JChemExcelXwwAAB+LCAAAAAAABACFV01v2zgQvfdXEDpvKM6QlKjAdtGmKLBAs4ftHva2UGwlEWBJhezEyb/fN1I/Isk1IRkUyfdmyJnhcLx6/9Ls1XPVH+quXSekTaKqdtvt6vZhnZzqdtedDlfEnpL3m9UWWODbwzp5PB6/Xafp6XTS28eqKV+6Vm+7Jhnnr18O9QRzsrrrH1I2htJ/b798HThXdXs4lu22AutQXx+GwS/dtjwOi/mNirQp++e6TUd42vTPo7T/2Mhr9Mthl/za0g3mPoCq7ut9pe67vimP6pmNxmv+UA9VW/Xlsdqpu1cMk3Ywwebd6vZTt31qqva4Wd2KiHpb7r8e+6ctBppuX22fIA0ff35aJw0lm1V57JoPfV++KvmS4…
6B01B444C8B46D143D3D89796A6C20C9	1	mrv	JChemExceltwoAAB+LCAAAAAAABACFVt9v2zgMft9fQfj5KouUZMlFkmHrMOCA9R5u93BvB9VxWwOxPThp0/73R9r7UTtZhDiQKX0fSZEU5dX7l3YHz/Wwb/punaHSGdRd1W+b7mGdHZtu2x/3V0gOs/ebVcVYxnf7dfZ4OHy7zvPj8aiqx7qNL32nqr7NpvXrl30zwxyN6oeHnLTG/N/bL19HzlXT7Q+xq2pm7Zvr/Tj5pa/iYXTmNybyNg7PTZdP8Lwdnidt/5GWR6uX/Tb7taUbXvvAVLhvdjXc90MbD/BMWvGj/4CHuquHeKi3cPfK06gsh2DzbnX7qa+e2ro7bFa3oqKp4u7rYXiqeKLtd3X1xNr45c9P66zFbLOKh779MAzxFeRNpiNCJ…
8D9744C30AE89CC5D11B221A53C56257	1	mrv	JChemExcelpwwAAB+LCAAAAAAABACdV99v4zYMfr+/gvDzKov6ZblIcuj1cMCA63W47mFvg+q4qYHYLmynaf/7kXbXxk4uHgY7kEV9H0lJFMUsPr+UW3jOm7aoq2WEQkaQV1m9LqrNMtoX1bretxeoLEafV4uMsISv2mX02HVPl3G83+9F9piX4aWuRFaX0TB++dIWI8xei7rZxEpKjP+6+X7Xcy6Kqu1CleXEaovLthd+r7PQ9c78wkRchua5qOIBHpfN86DtbyX5leKlXUcfU7qmsSuiwkOxzeGhbsrQwbOSgl75G2zyKm9Cl6/h/pXEKAwtwerT4uZrne3KvOpWixtWUWRhe9c1u4wEZb3Nsx1po4/fvy6jEqPVInR1edU04RX4i8UBISgIG…
34C0E5D8556B6B60A746956C53BCB80A	1	mrv	JChemExcelbQoAAB+LCAAAAAAABACFVt9vpDgMft+/wuL5GmInIaGamdVuVyudtL2H23u4t1PK0BZpgBVMO+1/fzbsj8LMggAFJ99nO47jZPP+pT7Ac9n1VdtsE1Q6gbIp2n3VPGyTU9Xs21N/heQweb/bFIxlfNNvk8fj8dt1mp5OJ1U8lnV8aRtVtHUyjl+/9NUEczKq7R5S0hrTf2+/fB04V1XTH2NTlMzqq+t+6PzSFvE4OPMbE2kdu+eqSUd4WnfPo7b/SMur1Uu/T35N6YbHPjAV7qtDCfdtV8cjPJNW/Oo/4KFsyi4eyz3cvXI3Kssh2L3b3H5qi6e6bI67za2oqIp4+HrsngruqNtDWTyxNv7589M2qTHZbeKxrT90XXwF+ZPuiBAJo…
E92CE46CC2CF0BD8BCBC1692E76BE999	1	mrv	JChemExcelfggAAB+LCAAAAAAABACFVk1vozAQve+vGHHeGI8/sKmSVP1QpZXaPWz3sLeVS2iKFKACmqT/fsew2wbIgiDCY783Y3ve2FleHvMd7NOqzspiFSDjAaRFUm6yYrsKDlmxKQ/1AoXG4HK9TAhL+KJeBS9N83oRhofDgSUvae6OZcGSMg+68YtjnfUwB8nKahsKzjH89XD/2HIWWVE3rkhSYtXZRd123peJa9rJ/CdEmLtqnxVhBw/zat95+y24fzk71pvgc0k3NHZFVHjOdik8l1XuGtgLzujlX2GbFmnlmnQDT+/UjUzRFqy/LB9uy+QtT4tmvXzwLrLE7R6b6i2hjrzcpckbeaPGt9tVkGOwXrqmzK+qyr2Db/luh+AEOAlOgdPgI…
239BAED27FF2BE208BF633B181D34C26	1	mrv	JChemExcelawoAAB+LCAAAAAAABACFVk1vnEgQvedXtDjHTVV/0N3WzESJo0iR4j1s9rC3VZvBNtIAEWCP/e+3CnYTAxMQM4Lqfq+quvr1x+7DS3USz0XblU29T1BCIoo6b45l/bBPzmV9bM7dFSqLyYfDLics4etunzz2/Y/rND2fzzJ/LKr40tQyb6pk7L9+6coJ5qxl0z6kCgDTv2+/fR84V2Xd9bHOC2J15XU3NH5r8tgPyfwmRFrF9rms0xGeVu3z6O0fBfwD+dIdk19DuqG+j0QV9+WpEPdNW8VePCuQ9IP34qGoizb2xVHcvVIzSkMlOLzb3X5u8qeqqPvD7pZdlHk8fe/bp5waquZU5E/kjT6+ft4nFSaHXeyb6mPbxlfBX9wcUUQlo…
85FF4C9B90BB0205E70E3E158E4DE34C	1	cxsmiles	JChemExcelQgAAAB+LCAAAAAAABABzdvbTcHbWdDa0dXa2dTYCYg1nDVt/TX9nI1tnQ7A4SNDZNtpPO9Yo2kk3VsNNE4j8IKLOhkYABKOk8kIAAAA=
6DA3919EFB9B41426C10072D402E126E	1	cxsmiles	JChemExcelTQAAAB+LCAAAAAAABAAliDEKwDAMxL5jUzok9uolgo7O0DHk/99okoIOdIIUUEpAUNcEOy6v6VZn35HX9NHuKY8u8q+YKxJdOzUoHy7nJY9NAAAA
AB817B422A8A0951B00EDDAF01190BC4	1	cxsmiles	JChemExcelTwAAAB+LCAAAAAAABAA1irEJADEMxNY586SwezcvSOkMELL/Gp/wBE6FxEEJDE9IYiOUwwaR+O3iynmQs54V821L3fbqr3h81RuAgk8AAAA=
15338F7F7680C9B26C4391425F6EB2B5	1	mrv	JChemExcelAwMAAB+LCAAAAAAABAB9Uk1v4yAQvfdXjDg3fNlppch2VbWXSs1lu4e9rQgmCZKBCkgc//sdknSbqLu1kRhm3nvzAc3DwQ2wNzHZ4FsiKCdgvA699ZuWjNb3YUwzIeeCPHSNRizifWrJNuf3BWPjOFK9NU4dgqc6OHKKLw7JXmHGioa4YZJzwX4tX9+OnJn1KSuvDbKSXaSj8zVolY/F/CcFcyrurWcnOHNxf1L7LXlZnB5STz5besLYI1JhbQcD6xCdyrCXnOLit7Ax3kSVTQ+rCd2C1jiC7qZZPge9c8bnrlkWCavV8JbjTqPDhcHoHaplmwfTEjlbmrydhtUOu8FmMP7y3BInSNeoHNxjjGqCYhW3EqAkqApUDWqO4x5MyfNze…
2FCCAA3FB18677BA76911A950F7A95C2	1	cxsmiles	JChemExceldAAAAB+LCAAAAAAABABzdja0ddZwdjaydXYGIyNNIFcTSPsZRjvpxmq4aQJRtJ92LFgdSNLZGKbWWBMiBpQyAhFAjpGtH0heIxhoDkKNvybCAkMjAJTVLIx0AAAA
FCA4DA307452C19E2B3B4B5B3A03473E	1	cxsmiles	JChemExcelSwAAAB+LCAAAAAAABABzdnY2tHXWcNZ0NrJ1djYGYiDPz9nZBMwCIhNNP+NoJ91YDTdNIIr2044FKjSMAcrEgHSClPsDdQPFABLZ8lJLAAAA
C4A266F4FD0D72DEB980EABAA45FDD8A	1	cxsmiles	JChemExcelMwAAAB+LCAAAAAAABABzdja0dTZytnV2to320441inbSjdVw0wQiPyNnDT9nZ2OQFAgZa4IpQyMAgf1qzDMAAAA=
7A622DA864C58BD3B0615A24BC3452C4	1	cxsmiles	JChemExcelOAAAAB+LCAAAAAAABABzdja0dXbWcNa0dTbyM4x20o3VcNMEomg/7VigDFDCGUICOUZgtWBkCABflfRLOAAAAA==
B8FC998C169A960AF3489E8C19152770	1	cxsmiles	JChemExcelUQAAAB+LCAAAAAAABAAliTEKwDAMA79jUTo4mb30oKM7dAz5/zdiEnRCoAMPrKKgpY/nnvaqGHnNrVSlB2y6zleqnfmxSFc6fOALbpUs9VEAAAA=
24E6163145D404AAC88CFBF8DF15422B	1	cxsmiles	JChemExcelRwAAAB+LCAAAAAAABABzdnY2tHXWcNZ0NoJQxhBKA0z5GUc76cZquGkCUbSfdixQjSFQEqgjGKjCz1DTz9DZ2R9oBAC0RF3BRwAAAA==
42418C896B0DE0AD0EC78ECC4009E41F	1	mrv	JChemExcelRlIAAB+LCAAAAAAABADVWg1vHMd5PjmuHctQ7MaJYyf+2JwMpIij5c7st0pJx6OtionEqKIjN0XRZnlcklvdB3F3FMUkaGklRds4qGU7taG4sYSgTVHEToUWNtoGRgH+gj39BP6SPu/M3tfcxxzNi8SSomZn9n3emZ33mXdm3pnZM9cqZeNqXG8kteqpPDOtvBFXS7WVpLp2Kr+VVFdqW40TjLssf+b0bAmykK82TuXXm82NkzMzW1tbZmk9rkTXalWzVKvk5fuT1xpJn8yWbdbqazPcstjMn1w4vyQwJ5JqoxlVSzFQjeRkQxSer5WipmjMiCpmKlH9alKdkeIzlfpVqe0vuEX/LPNaYyXf/aR5vJsD1FhNyrGxWqtXoqZxlVsm/…
76244A295C21DC48D551ADE0FDAB38A7	1	cxsmiles	JChemExcelSgAAAB+LCAAAAAAABABz9tNw1nQ2tHV2tnXWAGJDGMfIzzDaSTdWw00TiKL9tGMNIQpA0kbOEGE3mGKQRgBpRxuuSgAAAA==
21B2FF618CB1B5A15454B09B136031BA	1	cxsmiles	JChemExcelYwEAAB+LCAAAAAAABABFT0mOwzAM+0qPCSoTkSxvDXoZAXPsB4qe5gtz7OOrODYKGDZJ0aJkxnezxda7yYOfP+G1/K5+no/ryytesPN2ImaH7OwQLu+/mxIzcaX/mz9KC29oiUJEUdqdaKEgkOKEESsFxiazAjmh/2DkRnvDxhQgaUJGcbkg9zYp016R8+yfkesXR51+Ra0zVqHTEtHKHKBbev5hONPPFj29JyLJQIItj5EENQ6oiGXAhMZ9lZSGXI4FO1zfHxjTqw9jAQAA
65597474F24F18F74A121866FC2D1BD7	1	mrv	JChemExcelRgMAAB+LCAAAAAAABAB9k0tv2zAMgO/9FYTOs152UiCwXRTtZUCDDesOvQ2KrKQCLKmQlTj596OSNA90iy3AFMmPL8n1w9b1sDFxsME3RFBOwHgdOutXDRmt78I4FEJOBHloa42+6O+Hhryn9DFjbBxHqt+NU9vgqQ6OHOyz7WCvfMaShrhiknPB3uYvr3umsH5IymuD1GBnw175ErRK+2L+k4I5FTfWs4M7c3FziPZH8rw43Q4dObf0hLZHRGFpewPLEJ1KsJGc4uLfYGW8iSqZDhY7VAta4Qjau3r+HPTaGZ/aep5DWK361xTXGhUu9EavMVqyqTcNkcVPdFQ+eOwEjd+fG+IEaWuVgnuMUe0gS1mtBCgJqgRVgZqAmuK4e5Pz/…
6003D6739ED8B1A493F4FDCCD9703AB7	1	cxsmiles	JChemExcelCgAAAB+LCAAAAAAABABzdgYBDWdNZwAvIL+JCgAAAA==
32A147B8AF884BDB10742FFCD3CD0C6F	1	cxsmiles	JChemExcelCQAAAB+LCAAAAAAABADzdzZ0BgFDAH0xTKkJAAAA
94E42749711332B7C89857A58B374B3A	1	cxsmiles	JChemExcelDwAAAB+LCAAAAAAABABzdja0dXa2ddZw1gSShgDvPXi1DwAAAA==
ED0D166B0B9114F80B553DC366BB20E9	1	cxsmiles	JChemExcelBQAAAB+LCAAAAAAABADzd3Z2zgEAes2seAUAAAA=
5AA31DE3B3B1EBF85DA62CF1446BAFE9	1	cxsmiles	JChemExcelDAAAAB+LCAAAAAAABABzdtZwztEEYeccAH/I5jgMAAAA
F86B81FCC141BEEBB3B7754EA7B5F79A	1	cxsmiles	JChemExcelCgAAAB+LCAAAAAAABABz9nfWcNYEImcAyKS4NQoAAAA=
6E0E508589666D4B641ECFC2B9645108	1	cxsmiles	JChemExcelBgAAAB+LCAAAAAAABABzKnJ2dioCALZAefcGAAAA
1A65E9EC52942EFE58987C394588BB03	1	cxsmiles	JChemExcelDwAAAB+LCAAAAAAABABzznE2tHV2BiND5xwA72rU3A8AAAA=
BCC4A34B76DA2D0CB5307B4140878927	1	mrv	JChemExcelETMAAB+LCAAAAAAABADtWWl7E1eyNgMkZguGEBKyQEdAxguWe18cL90HwjIXCBMYCHOztSXZ1qDFSDKGJJOYNYTcITiEnYAhAcJu7iThDpDwPP0LTs9P8C+572kZIbUttSHw3C9XotXVp6vqnFP1Vp0q09K+PZngtsUy2Xg61RoSwnyIi6Ui6Wg81dUa6ounoum+bKMgKkKova0lAl7wp7Ktoe5crqe5qamvry8c6Y4l7e3pVDiSToby75u3Z+MlPH1SOJ3pahJ5Xmh6d83q9Z5MYzyVzdmpSAxS2Xhz1htcnY7YOW8xZaZoStqZbfFUU569KZnZltf2ocizf3x4ezYaerilpXhnQZTrjCdiXGc6k7Rz3DaRD+Mfv4TriqViGTsXi…
92F9BCC55BF16F9ECDB74C7688FA9A47	1	mrv	JChemExcel70UAAB+LCAAAAAAABAC1WQ1fFFX7Bl/xLTBNgSzXVUwJlpnZ2d0Z42XO0UxNzaJSK8sFFti/sIvLImr2BPia+qiEb6CilmImGj095qNW/n7zCc7xI/BJ/teZRVgGlhEKcJl7zt73fc6c6zr3y1hctr++zrUvFGsMRyMlbtkjuV2hSGW0KhypKXE3hyNV0ebGQlnxye6y0uJK6EI/0ljiro3HG9YUFTU3N3sqa0P1wf3RiKcyWu9OfL9mf2N4mE6z1xON1RQpkiQX7diyudyyKQxHGuPBSGUIVo3hNY3W4OZoZTBuLSbFFEX1wdi+cKQooV5UH9uX8PaVIol/kmd/Y5V76JHW4jsCU1d1uC7kqo7G6oNx1z5F8uCfVOCqCUVCsWA8V…
570B66D112B18210BD0606543068D3C8	1	cxsmiles	JChemExcelVQAAAB+LCAAAAAAABABzdja0dXbWcNa0dTbyM4x20o3VcNMEomg/7VigDFDCGUICOUZgtSCurbOhpp+hsxGEDURGmiCOIZQDAPoXgm5VAAAA
BC851A4FF9B39B9AA08942E18AFAEE38	1	cxsmiles	JChemExcelVQAAAB+LCAAAAAAABABzdja0dXbWcNa0dTbyM4x20o3VcNMEomg/7VigDFDCGUICOUZgtUYgvq2zoaafBkQQKAbigiUhbAC5Bu7TVQAAAA==
EC76633FDF2F079255955974876DDBC0	1	cxsmiles	JChemExcelSAAAAB+LCAAAAAAABABzdja0dXbWcNa0dTbyM4x20o3VcNMEomg/7VigDFDCGUICOUZgtSCurbOhJozjB1JhCAAhDeKMSAAAAA==
884E818479EB989C1A2EA4448049141A	1	cxsmiles	JChemExcelOwAAAB+LCAAAAAAABABzdgYCQ1tnI2cNZ01bIOGsCWZF+2nHGkU76cZquGkCkR+6vLOhEQC39ohoOwAAAA==
5363D6FA5E4A90F4091D5D962EBDF2C5	1	cxsmiles	JChemExcelOgAAAB+LCAAAAAAABABzdgYCQ1tnDWdNPyNnDVtnQ2dNEAfEAFMaIAUQoWg/7VjDaCfdWCMNN003AFUFdU46AAAA
B0C4D243E20189C3604E94E2C7FFEDB7	1	cxsmiles	JChemExcelPAAAAB+LCAAAAAAABABzdgYBQ1tnI2cNZ01bIOGsCWZF+2nHGkU76cZquGkCkR+6vLOhEQAjx9VCPAAAAA==
903C814B49AF31633650FE0E14DDED6D	1	cxsmiles	JChemExcelSQAAAB+LCAAAAAAABABzdja0ddZwdjaydXYGIyNNIFcTSAPZxhAmUNoEJm0CkY720441jnbSjdVw0wQiP0MjABv8rJtJAAAA
0BF021B899216ECABCBB1211CCFBDF4E	1	cxsmiles	JChemExcelVAAAAB+LCAAAAAAABABzdja0ddZwdjaydXYGIyNNIFcTSPsZRjvpxmq4aQJRtJ92LFgdSNLZGKbWWBMiBpQyAhEQUUMAOKtgMFQAAAA=
397A99BBD20A927F2B2FC7B7E4EC4064	1	cxsmiles	JChemExcelSgAAAB+LCAAAAAAABABzdja0ddZwdjaydXYGIyNNIFcTSPsZRjvpxmq4aQJRtJ92LFgdSNLZGKbWWBMiBpQycgYA79fc9UoAAAA=
3C29152F33DF6E87EDA3485CA87BDF40	1	cxsmiles	JChemExcelgwAAAB+LCAAAAAAABABz9nc2tHV2tnXWAGJDENvIGcSP9tOONYp20o3VcNMEIj+IqLOhkaazBkgxRBNIRBODDVLg76wJFyBgIgDToVHjgwAAAA==
ABD30B1E4C73DD782E39D24C07EDAF71	1	cxsmiles	JChemExcelRQAAAB+LCAAAAAAABABzi3bSjTXUcNP0M3K2dQYiI2cNEAFiR/tpxxoaaTobQiWAlLGts4mzBogFFDQy0QTLGAMAXZ8SAkUAAAA=
F5FC774779C97F2D34C0D6DDF0A724CD	1	cxsmiles	JChemExceltQAAAB+LCAAAAAAABABzdja0dXbWcNa0dTbyM4x20o3VcNMEomg/7VigDFDCGUICOUZgtSCurbOhpp8GCheiAGwQmAQZYIQwzw9ZztnQSJMSzQAWAxUItQAAAA==
DAAAC3EAC021C437BDC23F772AAB73FB	1	cxsmiles	JChemExcelhAAAAB+LCAAAAAAABABzdja0dXbWcNa0dTbyM4x20o3VcNMEomg/7VigDFDCGUICOUZgtSCurbOhpp8GlAvmoUhBFIMNBZMgw4wQZvshyzkbGgEAhwQsxIQAAAA=
FB5F98A19CE58AD021831E4D0901676C	1	cxsmiles	JChemExcelUwAAAB+LCAAAAAAABABzdja0dXbWcNa0dTbyM4x20o3VcNMEomg/7VigDFDCGUICOUZgtSCurbOhpp8GlAvmIbEBFKVo1lMAAAA=
39F82A9D73DCF557CB5608790503DED1	1	cxsmiles	JChemExceljgAAAB+LCAAAAAAABABtjEsKwDAIRK+jlCzyMbtsOhDoxgskuf81qkJ3VWfQeSDgpRllADHF16oUAIwWKW2zDRlLr9NB1jwgJrLQL4SrrDudTpMnO/D0cSZuDfXn9wdyeQFVkkedjgAAAA==
64DD7FAB7728EDCDF39E8AD098111BC8	1	cxsmiles	JChemExcelUQAAAB+LCAAAAAAABAAdicENwDAMAtexVfWB/fYnSH2yQJT916gddCAQIoosWhs+I7rRlBNKZ96/Sa+t58Re77HPGwXtXggXOMIP/Sa2P1EAAAA=
B1D9B25464F3697B568CE5DDD289BC87	1	cxsmiles	JChemExcelRAAAAB+LCAAAAAAABABzdnY2tHXWcNZ0NgJRxhC2ia2zM5DlrwkkTfyMo510YzXcNIEo2k87FqjQEKjGEKwGiAwB36khCUQAAAA=
B28F55E3D78DE85F1645928E86F87A40	1	cxsmiles	JChemExcelSgAAAB+LCAAAAAAABABzdja0dXa2dTbyM4x20o3VcNMEomg/7VigsEYMUCLGz9jZ2R8JGWsCRUG6jKBaNfxBIoYA8ktCTkoAAAA=
07A0D6BBBFAC4D3A2C1F4A9AF17A75B0	1	cxsmiles	JChemExcelQAAAAB+LCAAAAAAABABzdnY2tHXWcNb0M3LWsHU2dNaEUEARkDCIC2RF+2nHGkY76cYaabhpummCtDiDkSEAAMlFF0AAAAA=
DFE2054B2B4F60A9E00A8A33294778EA	1	cxsmiles	JChemExcelUAAAAB+LCAAAAAAABABzdvZ31rD113Q2tHU2crZ1BiEjINPPMNpJN1bDTROIov20Y4HSGmCF/s7Oms7GEIW2zsYQfYYwviEA+Hq5NFAAAAA=
1BF29F1F8A2B61802B3805F97DACB217	1	mrv	JChemExcelcwIAAB+LCAAAAAAABAB1Ul1LwzAUffdXXPLs8tXpcLQdYwoKDkF98E2yNJuBJpEkW7d/7+3qx0SEQG/PPefcm9OWs71rYWdissFXRFBOwHgdGus3Femsb0KXRkJeCDKrS41c5PtUkbec36eMdV1H9Ztxah881cGRoT/dJ/uL0xU0xA2TnAv2srx/OmpG1qesvDaoSnaajuB90Cofl/lnBHMq7qxnA525uBvcXiXvD6f71JCfKy2wN0cprG1rYB2iUxl2klM8/Bw2xpuosmlgdUBY0DFGUJ+Vy+ugt874XJfL3sJq1T7luNUIuNAavUW3bHNrKnKTH24JIHp3XREnSF2qHNw8RnWAvuphJUBJUAXG25re9/nwjtIFLOABry8rImkhO…
703BD3BEBECC73E8F6C0F5A8BCF87F1F	1	cxsmiles	JChemExcelCwAAAB+LCAAAAAAABABzdtZw1gRhW38AX2l13wsAAAA=
86A6A9ED684A678AF23912E0B7082C23	1	mrv	JChemExcelDiEAAB+LCAAAAAAABADtV+tvG0UQN22A0IJUVBAIaLs1CFWCnN9JqNyUkEeTkpSo6ROB6Ppuba96D+vuHMdIiCRAFSpESkVFwqcKvoB4KB9AlA8IKX/BHn9C/hJm72X7zme7TUBCZO42N56d+e3s7OzuJH96UZHRAtENqqmn4ikhGUdEFTWJqqVT8RpVJa1mDKTSuVT89EheBF3QV41T8bJpVk4mErVaTRDLRMGLmiqImhJ3+k8uGrRFp5YRNL2USCeTqcSV2Zl522aAqoaJVZGAlUFPGrZwRhOxaTsTMURCwfoCVROOekLRFxy099JJ/iaFRUOKN6Y0Bn2jYIqKVCaoqOkKNtFCOinAm3wVlYhKdGwSCRXqIE4JWQjByIH87BTB0…
5A22CAB21C71A8E842E886CE611487F5	1	mrv	JChemExcelMAIAAB+LCAAAAAAABAB1UctqAyEU3fcrxHUz6jTZBGdCSDaFhELTRXfFOCYRRg1q5vH3vc7k0VIqgpdzzzn3IV90pkaN8kE7W2CWUYyUla7S9ljgVtvKtWHC8hnDi5JL4ALfhgKfYjzPCWnbNpMnZUTnbCadwWN+3gX9i9O+ZM4fSU4pI5/bzW7QTLQNUVipQBX0PAzgxkkRh2b+KUGM8I22ZKQT45vR7Sun6dKsCxV+jLSC3BKk6KBrhQ7OGxFRk9MMLn1GR2WVF1FVaN8DzLIprKB84tu1kxejbCz5NlloKepd9BcJgHG1khdwizrWqsBbFU/CuhojyLyuC2wYLrmIziy9Fz1KUYIFQyKH/dYqGX/0Z9Cu0BtMn6fVz6aUImgKD…
524E4783F3A76AA76CE74A538AB982AD	1	mrv	JChemExcelgAIAAB+LCAAAAAAABAB1UstuwjAQvPMVls+NX0mLipIgBJdKcCk99FYZx4Cl2Ea2IfD33UBbqGillbzanZldj12Oj7ZFBx2i8a7CnDCMtFO+MW5T4c64xncx4+KR43FdKsAC3sUKb1PajSjtuo6orbby6B1R3uJLf3SM5hemy4kPGyoY4/R9MV+eOZlxMUmnNLCiGcVzce6VTOdl/hlBrQwH4+gFTm04XNQ+BOuDkWNs8PVKU+hNgIrWptVo7YOVCR0EIxDsAW2000Em3aDVCcqcFGBBPSgXM6/2VrtUl4tewijZLlPYKyhY32q1B7VkUqsrPDNq2/rgrU5b6eA2AHiZVdhyXJcyeTsJQZ5Qn/VlyZEUSObgdKv7EW+nHahM0bSFA…
F2248A19AFA1B2DA03A42D4DFC7FB941	1	cxsmiles	JChemExcelVQAAAB+LCAAAAAAABABzdja0dTZytnUGISMg088w2kk3VsNNE4ii/bRjgdIazprOxhAVts7GEA2GYI4GEBtq+hk6O/sjIUMASmuCFFUAAAA=
1E42B99ABC67F99F06BBE7AF8D8D1899	1	cxsmiles	JChemExcelWwAAAB+LCAAAAAAABABNjDEKwDAMA79jUzrYzpqlBx3TB4T8/xtR6VIQEoKTIDpJAUannFQfMa9z2e3SHMcSYzj1RhNaQpt/U5laPvCTTmIDWWaXM1sAAAA=
5F45156DCCD750FBED569E9A9930A1AA	1	cxsmiles	JChemExcelCQAAAB+LCAAAAAAABABzdtZw1gQifwCM2zSqCQAAAA==
5E0C5083BAAC366F3BFEDFAC1AFF3D77	1	mrv	JChemExcelYhkAAB+LCAAAAAAABACtWdtuG0cSfc9XNOY5GnZd+mZICrxKAiwQW4t4H/JmjClaJiCSBklZ8t/v6RnJ4vTQbCMbDyQTxVOXrjrV09U6/+VxdWe+LLa75WZ90VBrG7NYzzc3y/XtRfOwXN9sHnZnxI6aXy7P58ACv95dNJ/2+8+vZrOHh4d2/mmx6h4363a+WTXD968ed8sR5kHazfZ2xtbS7K83f7zrdc6W692+W88X0NotX+164R+bebfvg/mOi9mq235ZrmcDfLbafhmsvaf4nui9bR93N83Lkq7w3Wuomo/Lu4X5uNmuur35QrElLPZnc7tYL7bdfnFjPnyFOLX4xjaXP52/+XUzv18t1vvL8zfZxnLe3b3bb+/nEKw2d4v5P…
FE1AFE823650155A6EC55FCF9338861B	1	cxsmiles	JChemExcelQgAAAB+LCAAAAAAABABzdja0dTZytnUGISMg088w2kk3VsNNE4ii/bRjgdIazprOxhAVts7GEA2GML4hAFPCWxRCAAAA
79272366712F5A4ED4A1C91AC0F4EE56	1	cxsmiles	JChemExcelCAAAAB+LCAAAAAAABADzd3bW8Nd09gcACAndUQgAAAA=
3904502286082A30324F27F5AE32F795	1	cxsmiles	JChemExcelCAAAAB+LCAAAAAAABABzdjZ0dnb2NwQAqBTkuggAAAA=
66387E9EB3CDA81132FE787B4D6D3B68	1	cxsmiles	JChemExcelSwAAAB+LCAAAAAAABABz9tNw1nQ2tHV2tnXWAGJDMMfI2RgsAkTGQGFN22g/7VijaCfdWA03TSDyMwKLAiUhyoCqDY0AdxXUkEsAAAA=
608020997B291242E2A5E185D556CCF9	1	cxsmiles	JChemExcelDgAAAB+LCAAAAAAABADzU3Z2NrR1dgYjQwAMKetfDgAAAA==
101653ED06897565588DECC77889DB23	1	mrv	JChemExcelSQMAAB+LCAAAAAAABAB9U0tv2zAMvvdXEDo3kiXb6RDYLor2UqDBgHWH3QZFVhIBllRIShz/+9HxlgfS1ZZBgvw+vkRXjwfbwV6HaLyrCacZAe2Ub43b1KQ3rvV9nHFRcvLYVAqxiHexJtuUPhaM9X1P1VZbefCOKm/J5F8cornC9Dn1YcNElnH2a/n2fuTMjItJOqWRFc0iHo1vXsl0LOY/KZiVYW8cm+DMhv0U7bfIxpPRQ2zJuaVn9D0hFdam07D2wcoEe5FRPNk9bLTTQSbdwmpAM6cFjqC5q5YvXu2sdqmplmMIo2T3nsJOocH6TqsdRksmdbomOm2HDqTSCQMRQPfrS00sJ00lk7dPIcgBRm00Sw5SgMxBFiBLkHMceKfHT…

## Sheet: ijms-manuscript - SI
Author+ID	DOI	BODIPY chem structure	BODIPY SMILES	Solvent	Solvent SMILES	Solvent, IUPAC name	Absorption maxima, nm	Emission maxima, nm	Stokes shift, nm	Quantum Yield	-(Abssprption maxima+Emission maxima), 1000/cm	Absorption maxima, 1000/cm	Emission maxima, 1000/cm	Stokes shift, 1000/cm	C	C standard error	D	D standard error	Abs Adj. R-Square	E	E standard error	F	F standard error	Em Adj. R-Square	A	B	E/C
2004 Shen-3d	10.1002/chem.200400173		CC1=C2C3CCC(C=C3)C2=C2N1[B-](F)(F)[N+]1=C(C)C3=C(C4CCC3C=C4)C1=C2C1=CC=C2OCCOCCOCCOCCOC2=C1		CCCCCC	hexane	529	542	13	0.9	-37.3538	18.9036	18.4502	0.453407	-0.49217	0.06447	0.54936	2.40992	0.86421	-0.50783	0.06447	-0.54936	2.40992	0.87151	0.01566	1.09871	1.03182
2004 Shen-3d	10.1002/chem.200400173		CC1=C2C3CCC(C=C3)C2=C2N1[B-](F)(F)[N+]1=C(C)C3=C(C4CCC3C=C4)C1=C2C1=CC=C2OCCOCCOCCOCCOC2=C1		CCCCOCCCC	1-butoxybutane	529	543	14	0.91	-37.3198	18.9036	18.4162	0.487385	-0.49217	0.06447	0.54936	2.40992	0.86421	-0.50783	0.06447	-0.54936	2.40992	0.87151	0.01566	1.09871	1.03182
2004 Shen-3d	10.1002/chem.200400173		CC1=C2C3CCC(C=C3)C2=C2N1[B-](F)(F)[N+]1=C(C)C3=C(C4CCC3C=C4)C1=C2C1=CC=C2OCCOCCOCCOCCOC2=C1		CCOCC	ethoxyethane	527	541	14	0.92	-37.4596	18.9753	18.4843	0.491044	-0.49217	0.06447	0.54936	2.40992	0.86421	-0.50783	0.06447	-0.54936	2.40992	0.87151	0.01566	1.09871	1.03182
2004 Shen-3d	10.1002/chem.200400173		CC1=C2C3CCC(C=C3)C2=C2N1[B-](F)(F)[N+]1=C(C)C3=C(C4CCC3C=C4)C1=C2C1=CC=C2OCCOCCOCCOCCOC2=C1		CCOC(C)=O	ethyl acetate	527	542	15	0.9	-37.4255	18.9753	18.4502	0.525148	-0.49217	0.06447	0.54936	2.40992	0.86421	-0.50783	0.06447	-0.54936	2.40992	0.87151	0.01566	1.09871	1.03182
2004 Shen-3d	10.1002/chem.200400173		CC1=C2C3CCC(C=C3)C2=C2N1[B-](F)(F)[N+]1=C(C)C3=C(C4CCC3C=C4)C1=C2C1=CC=C2OCCOCCOCCOCCOC2=C1		C1CCOC1	oxolane	529	543	14	0.9	-37.3198	18.9036	18.4162	0.487385	-0.49217	0.06447	0.54936	2.40992	0.86421	-0.50783	0.06447	-0.54936	2.40992	0.87151	0.01566	1.09871	1.03182
2004 Shen-3d	10.1002/chem.200400173		CC1=C2C3CCC(C=C3)C2=C2N1[B-](F)(F)[N+]1=C(C)C3=C(C4CCC3C=C4)C1=C2C1=CC=C2OCCOCCOCCOCCOC2=C1		O=C1CCCCC1	cyclohexanone	530	546	16	0.88	-37.1829	18.8679	18.315	0.552906	-0.49217	0.06447	0.54936	2.40992	0.86421	-0.50783	0.06447	-0.54936	2.40992	0.87151	0.01566	1.09871	1.03182
2004 Shen-3d	10.1002/chem.200400173		CC1=C2C3CCC(C=C3)C2=C2N1[B-](F)(F)[N+]1=C(C)C3=C(C4CCC3C=C4)C1=C2C1=CC=C2OCCOCCOCCOCCOC2=C1		CC(C)=O	propan-2-one	527	542	15	0.88	-37.4255	18.9753	18.4502	0.525148	-0.49217	0.06447	0.54936	2.40992	0.86421	-0.50783	0.06447	-0.54936	2.40992	0.87151	0.01566	1.09871	1.03182
2004 Shen-3d	10.1002/chem.200400173		CC1=C2C3CCC(C=C3)C2=C2N1[B-](F)(F)[N+]1=C(C)C3=C(C4CCC3C=C4)C1=C2C1=CC=C2OCCOCCOCCOCCOC2=C1		CCC#N	propanenitrile	527	543	16	0.83	-37.3915	18.9753	18.4162	0.559126	-0.49217	0.06447	0.54936	2.40992	0.86421	-0.50783	0.06447	-0.54936	2.40992	0.87151	0.01566	1.09871	1.03182
2004 Shen-3d	10.1002/chem.200400173		CC1=C2C3CCC(C=C3)C2=C2N1[B-](F)(F)[N+]1=C(C)C3=C(C4CCC3C=C4)C1=C2C1=CC=C2OCCOCCOCCOCCOC2=C1		CC#N	acetonitrile	526	541	15	0.84	-37.4957	19.0114	18.4843	0.527118	-0.49217	0.06447	0.54936	2.40992	0.86421	-0.50783	0.06447	-0.54936	2.40992	0.87151	0.01566	1.09871	1.03182
2004 Shen-3d	10.1002/chem.200400173		CC1=C2C3CCC(C=C3)C2=C2N1[B-](F)(F)[N+]1=C(C)C3=C(C4CCC3C=C4)C1=C2C1=CC=C2OCCOCCOCCOCCOC2=C1		CO	methanol	527	542	15	0.93	-37.4255	18.9753	18.4502	0.525148	-0.49217	0.06447	0.54936	2.40992	0.86421	-0.50783	0.06447	-0.54936	2.40992	0.87151	0.01566	1.09871	1.03182
2004 Shen-4a	10.1002/chem.200400173		CC1=C2C=CC=CC2=C2N1[B-](F)(F)[N+]1=C(C)C3=CC=CC=C3C1=C2C1=CC=CC=C1		CCCCCC	hexane	599	605	6	0.91	-33.2234	16.6945	16.5289	0.165565	-0.45851	0.05724	1.48835	1.89925	0.8753	-0.54149	0.05724	-1.48835	1.89925	0.9077	0.08299	2.9767	1.18098
2004 Shen-4a	10.1002/chem.200400173		CC1=C2C=CC=CC2=C2N1[B-](F)(F)[N+]1=C(C)C3=CC=CC=C3C1=C2C1=CC=CC=C1		CCCCOCCCC	1-butoxybutane	600	607	7	0.97	-33.1411	16.6667	16.4745	0.192202	-0.45851	0.05724	1.48835	1.89925	0.8753	-0.54149	0.05724	-1.48835	1.89925	0.9077	0.08299	2.9767	1.18098
2004 Shen-4a	10.1002/chem.200400173		CC1=C2C=CC=CC2=C2N1[B-](F)(F)[N+]1=C(C)C3=CC=CC=C3C1=C2C1=CC=CC=C1		CCOCC	ethoxyethane	598	605	7	0.98	-33.2513	16.7224	16.5289	0.193482	-0.45851	0.05724	1.48835	1.89925	0.8753	-0.54149	0.05724	-1.48835	1.89925	0.9077	0.08299	2.9767	1.18098
2004 Shen-4a	10.1002/chem.200400173		CC1=C2C=CC=CC2=C2N1[B-](F)(F)[N+]1=C(C)C3=CC=CC=C3C1=C2C1=CC=CC=C1		CCOC(C)=O	ethyl acetate	598	606	8	0.93	-33.2241	16.7224	16.5017	0.220758	-0.45851	0.05724	1.48835	1.89925	0.8753	-0.54149	0.05724	-1.48835	1.89925	0.9077	0.08299	2.9767	1.18098
2004 Shen-4a	10.1002/chem.200400173		CC1=C2C=CC=CC2=C2N1[B-](F)(F)[N+]1=C(C)C3=CC=CC=C3C1=C2C1=CC=CC=C1		C1CCOC1	oxolane	600	609	9	0.99	-33.087	16.6667	16.4204	0.246305	-0.45851	0.05724	1.48835	1.89925	0.8753	-0.54149	0.05724	-1.48835	1.89925	0.9077	0.08299	2.9767	1.18098
2004 Shen-4a	10.1002/chem.200400173		CC1=C2C=CC=CC2=C2N1[B-](F)(F)[N+]1=C(C)C3=CC=CC=C3C1=C2C1=CC=CC=C1		O=C1CCCCC1	cyclohexanone	602	611	9	0.93	-32.9779	16.6113	16.3666	0.244684	-0.45851	0.05724	1.48835	1.89925	0.8753	-0.54149	0.05724	-1.48835	1.89925	0.9077	0.08299	2.9767	1.18098
2004 Shen-4a	10.1002/chem.200400173		CC1=C2C=CC=CC2=C2N1[B-](F)(F)[N+]1=C(C)C3=CC=CC=C3C1=C2C1=CC=CC=C1		CC(C)=O	propan-2-one	598	606	8	0.87	-33.2241	16.7224	16.5017	0.220758	-0.45851	0.05724	1.48835	1.89925	0.8753	-0.54149	0.05724	-1.48835	1.89925	0.9077	0.08299	2.9767	1.18098
2004 Shen-4a	10.1002/chem.200400173		CC1=C2C=CC=CC2=C2N1[B-](F)(F)[N+]1=C(C)C3=CC=CC=C3C1=C2C1=CC=CC=C1		CCC#N	propanenitrile	598	607	9	0.84	-33.1969	16.7224	16.4745	0.247943	-0.45851	0.05724	1.48835	1.89925	0.8753	-0.54149	0.05724	-1.48835	1.89925	0.9077	0.08299	2.9767	1.18098
2004 Shen-4a	10.1002/chem.200400173		CC1=C2C=CC=CC2=C2N1[B-](F)(F)[N+]1=C(C)C3=CC=CC=C3C1=C2C1=CC=CC=C1		CC#N	acetonitrile	597	606	9	0.87	-33.2521	16.7504	16.5017	0.248769	-0.45851	0.05724	1.48835	1.89925	0.8753	-0.54149	0.05724	-1.48835	1.89925	0.9077	0.08299	2.9767	1.18098
2004 Shen-4a	10.1002/chem.200400173		CC1=C2C=CC=CC2=C2N1[B-](F)(F)[N+]1=C(C)C3=CC=CC=C3C1=C2C1=CC=CC=C1		CO	methanol	597	606	9	0.83	-33.2521	16.7504	16.5017	0.248769	-0.45851	0.05724	1.48835	1.89925	0.8753	-0.54149	0.05724	-1.48835	1.89925	0.9077	0.08299	2.9767	1.18098
2004 Shen-4b	10.1002/chem.200400173		CN(C)C1=CC=C(C=C1)C1=C2C3=CC=CC=C3C(C)=[N+]2[B-](F)(F)N2C(C)=C3C=CC=CC3=C12		CCCCCC	hexane	599	605	6	0.9	-33.2234	16.6945	16.5289	0.165565	-0.49663	0.05192	0.21367	1.72341	0.90956	-0.50337	0.05192	-0.21367	1.72341	0.91177	0.00673	0.42734	1.01357
2004 Shen-4b	10.1002/chem.200400173		CN(C)C1=CC=C(C=C1)C1=C2C3=CC=CC=C3C(C)=[N+]2[B-](F)(F)N2C(C)=C3C=CC=CC3=C12		CCCCOCCCC	1-butoxybutane	600	607	7	0.89	-33.1411	16.6667	16.4745	0.192202	-0.49663	0.05192	0.21367	1.72341	0.90956	-0.50337	0.05192	-0.21367	1.72341	0.91177	0.00673	0.42734	1.01357
2004 Shen-4b	10.1002/chem.200400173		CN(C)C1=CC=C(C=C1)C1=C2C3=CC=CC=C3C(C)=[N+]2[B-](F)(F)N2C(C)=C3C=CC=CC3=C12		CCOCC	ethoxyethane	598	604	6	0.87	-33.2787	16.7224	16.5563	0.166117	-0.49663	0.05192	0.21367	1.72341	0.90956	-0.50337	0.05192	-0.21367	1.72341	0.91177	0.00673	0.42734	1.01357
2004 Shen-4b	10.1002/chem.200400173		CN(C)C1=CC=C(C=C1)C1=C2C3=CC=CC=C3C(C)=[N+]2[B-](F)(F)N2C(C)=C3C=CC=CC3=C12		CCOC(C)=O	ethyl acetate	598	605	7	0.85	-33.2513	16.7224	16.5289	0.193482	-0.49663	0.05192	0.21367	1.72341	0.90956	-0.50337	0.05192	-0.21367	1.72341	0.91177	0.00673	0.42734	1.01357
2004 Shen-4b	10.1002/chem.200400173		CN(C)C1=CC=C(C=C1)C1=C2C3=CC=CC=C3C(C)=[N+]2[B-](F)(F)N2C(C)=C3C=CC=CC3=C12		C1CCOC1	oxolane	601	608	7	0.88	-33.0863	16.6389	16.4474	0.191567	-0.49663	0.05192	0.21367	1.72341	0.90956	-0.50337	0.05192	-0.21367	1.72341	0.91177	0.00673	0.42734	1.01357
2004 Shen-4b	10.1002/chem.200400173		CN(C)C1=CC=C(C=C1)C1=C2C3=CC=CC=C3C(C)=[N+]2[B-](F)(F)N2C(C)=C3C=CC=CC3=C12		O=C1CCCCC1	cyclohexanone	602	610	8	0.51	-33.0047	16.6113	16.3934	0.217853	-0.49663	0.05192	0.21367	1.72341	0.90956	-0.50337	0.05192	-0.21367	1.72341	0.91177	0.00673	0.42734	1.01357
2004 Shen-4b	10.1002/chem.200400173		CN(C)C1=CC=C(C=C1)C1=C2C3=CC=CC=C3C(C)=[N+]2[B-](F)(F)N2C(C)=C3C=CC=CC3=C12		CC(C)=O	propan-2-one	598	606	8	0.14	-33.2241	16.7224	16.5017	0.220758	-0.49663	0.05192	0.21367	1.72341	0.90956	-0.50337	0.05192	-0.21367	1.72341	0.91177	0.00673	0.42734	1.01357
2004 Shen-4b	10.1002/chem.200400173		CN(C)C1=CC=C(C=C1)C1=C2C3=CC=CC=C3C(C)=[N+]2[B-](F)(F)N2C(C)=C3C=CC=CC3=C12		CCC#N	propanenitrile	598	606	8	0.091	-33.2241	16.7224	16.5017	0.220758	-0.49663	0.05192	0.21367	1.72341	0.90956	-0.50337	0.05192	-0.21367	1.72341	0.91177	0.00673	0.42734	1.01357
2004 Shen-4b	10.1002/chem.200400173		CN(C)C1=CC=C(C=C1)C1=C2C3=CC=CC=C3C(C)=[N+]2[B-](F)(F)N2C(C)=C3C=CC=CC3=C12		CC#N	acetonitrile	597	605	8	0.022	-33.2793	16.7504	16.5289	0.221493	-0.49663	0.05192	0.21367	1.72341	0.90956	-0.50337	0.05192	-0.21367	1.72341	0.91177	0.00673	0.42734	1.01357
2004 Shen-4b	10.1002/chem.200400173		CN(C)C1=CC=C(C=C1)C1=C2C3=CC=CC=C3C(C)=[N+]2[B-](F)(F)N2C(C)=C3C=CC=CC3=C12		CO	methanol	597	606	9	0.13	-33.2521	16.7504	16.5017	0.248769	-0.49663	0.05192	0.21367	1.72341	0.90956	-0.50337	0.05192	-0.21367	1.72341	0.91177	0.00673	0.42734	1.01357
2004 Shen-4c	10.1002/chem.200400173		CC1=C2C=CC=CC2=C2N1[B-](F)(F)[N+]1=C(C)C3=CC=CC=C3C1=C2C1=CC=C(C=C1)N1CCOCCOCCOCCOCC1		CCCCCC	hexane	599	605	6	0.74	-33.2234	16.6945	16.5289	0.165565	-0.53586	0.03863	-1.09215	1.28165	0.95509	-0.46414	0.03863	1.09215	1.28165	0.94093	-0.07173	-2.1843	0.866159
2004 Shen-4c	10.1002/chem.200400173		CC1=C2C=CC=CC2=C2N1[B-](F)(F)[N+]1=C(C)C3=CC=CC=C3C1=C2C1=CC=C(C=C1)N1CCOCCOCCOCCOCC1		CCCCOCCCC	1-butoxybutane	601	607	6	0.84	-33.1134	16.6389	16.4745	0.164471	-0.53586	0.03863	-1.09215	1.28165	0.95509	-0.46414	0.03863	1.09215	1.28165	0.94093	-0.07173	-2.1843	0.866159
2004 Shen-4c	10.1002/chem.200400173		CC1=C2C=CC=CC2=C2N1[B-](F)(F)[N+]1=C(C)C3=CC=CC=C3C1=C2C1=CC=C(C=C1)N1CCOCCOCCOCCOCC1		CCOCC	ethoxyethane	598	605	7	0.92	-33.2513	16.7224	16.5289	0.193482	-0.53586	0.03863	-1.09215	1.28165	0.95509	-0.46414	0.03863	1.09215	1.28165	0.94093	-0.07173	-2.1843	0.866159
2004 Shen-4c	10.1002/chem.200400173		CC1=C2C=CC=CC2=C2N1[B-](F)(F)[N+]1=C(C)C3=CC=CC=C3C1=C2C1=CC=C(C=C1)N1CCOCCOCCOCCOCC1		CCOC(C)=O	ethyl acetate	598	606	8	0.92	-33.2241	16.7224	16.5017	0.220758	-0.53586	0.03863	-1.09215	1.28165	0.95509	-0.46414	0.03863	1.09215	1.28165	0.94093	-0.07173	-2.1843	0.866159
2004 Shen-4c	10.1002/chem.200400173		CC1=C2C=CC=CC2=C2N1[B-](F)(F)[N+]1=C(C)C3=CC=CC=C3C1=C2C1=CC=C(C=C1)N1CCOCCOCCOCCOCC1		C1CCOC1	oxolane	601	608	7	0.95	-33.0863	16.6389	16.4474	0.191567	-0.53586	0.03863	-1.09215	1.28165	0.95509	-0.46414	0.03863	1.09215	1.28165	0.94093	-0.07173	-2.1843	0.866159
2004 Shen-4c	10.1002/chem.200400173		CC1=C2C=CC=CC2=C2N1[B-](F)(F)[N+]1=C(C)C3=CC=CC=C3C1=C2C1=CC=C(C=C1)N1CCOCCOCCOCCOCC1		O=C1CCCCC1	cyclohexanone	603	610	7	0.74	-32.9772	16.5837	16.3934	0.190305	-0.53586	0.03863	-1.09215	1.28165	0.95509	-0.46414	0.03863	1.09215	1.28165	0.94093	-0.07173	-2.1843	0.866159
2004 Shen-4c	10.1002/chem.200400173		CC1=C2C=CC=CC2=C2N1[B-](F)(F)[N+]1=C(C)C3=CC=CC=C3C1=C2C1=CC=C(C=C1)N1CCOCCOCCOCCOCC1		CC(C)=O	propan-2-one	598	606	8	0.44	-33.2241	16.7224	16.5017	0.220758	-0.53586	0.03863	-1.09215	1.28165	0.95509	-0.46414	0.03863	1.09215	1.28165	0.94093	-0.07173	-2.1843	0.866159
2004 Shen-4c	10.1002/chem.200400173		CC1=C2C=CC=CC2=C2N1[B-](F)(F)[N+]1=C(C)C3=CC=CC=C3C1=C2C1=CC=C(C=C1)N1CCOCCOCCOCCOCC1		CCC#N	propanenitrile	599	606	7	0.26	-33.1961	16.6945	16.5017	0.192841	-0.53586	0.03863	-1.09215	1.28165	0.95509	-0.46414	0.03863	1.09215	1.28165	0.94093	-0.07173	-2.1843	0.866159
2004 Shen-4c	10.1002/chem.200400173		CC1=C2C=CC=CC2=C2N1[B-](F)(F)[N+]1=C(C)C3=CC=CC=C3C1=C2C1=CC=C(C=C1)N1CCOCCOCCOCCOCC1		CC#N	acetonitrile	598	606	8	0.093	-33.2241	16.7224	16.5017	0.220758	-0.53586	0.03863	-1.09215	1.28165	0.95509	-0.46414	0.03863	1.09215	1.28165	0.94093	-0.07173	-2.1843	0.866159
2004 Shen-4c	10.1002/chem.200400173		CC1=C2C=CC=CC2=C2N1[B-](F)(F)[N+]1=C(C)C3=CC=CC=C3C1=C2C1=CC=C(C=C1)N1CCOCCOCCOCCOCC1		CO	methanol	598	605	7	0.48	-33.2513	16.7224	16.5289	0.193482	-0.53586	0.03863	-1.09215	1.28165	0.95509	-0.46414	0.03863	1.09215	1.28165	0.94093	-0.07173	-2.1843	0.866159
2004 Shen-4e	10.1002/chem.200400173		CCOC(=O)C1=C2C=CC=CC2=C2N1[B-](F)(F)[N+]1=C(C(=O)OCC)C3=CC=CC=C3C1=C2C1=CC2=C(OCCOCCOCCOCCO2)C=C1		CCCCCC	hexane	638	655	17	0.35	-30.9412	15.674	15.2672	0.406806	-0.3178	0.25625	5.93045	7.9225	0.05641	-0.6822	0.25625	-5.93045	7.9225	0.40348	0.36441	11.8609	2.14663
2004 Shen-4e	10.1002/chem.200400173		CCOC(=O)C1=C2C=CC=CC2=C2N1[B-](F)(F)[N+]1=C(C(=O)OCC)C3=CC=CC=C3C1=C2C1=CC2=C(OCCOCCOCCOCCO2)C=C1		CCCCOCCCC	1-butoxybutane	637	658	21	0.4	-30.8962	15.6986	15.1976	0.501019	-0.3178	0.25625	5.93045	7.9225	0.05641	-0.6822	0.25625	-5.93045	7.9225	0.40348	0.36441	11.8609	2.14663
2004 Shen-4e	10.1002/chem.200400173		CCOC(=O)C1=C2C=CC=CC2=C2N1[B-](F)(F)[N+]1=C(C(=O)OCC)C3=CC=CC=C3C1=C2C1=CC2=C(OCCOCCOCCOCCO2)C=C1		CCOCC	ethoxyethane	634	656	22	0.45	-31.0168	15.7729	15.2439	0.528968	-0.3178	0.25625	5.93045	7.9225	0.05641	-0.6822	0.25625	-5.93045	7.9225	0.40348	0.36441	11.8609	2.14663
2004 Shen-4e	10.1002/chem.200400173		CCOC(=O)C1=C2C=CC=CC2=C2N1[B-](F)(F)[N+]1=C(C(=O)OCC)C3=CC=CC=C3C1=C2C1=CC2=C(OCCOCCOCCOCCO2)C=C1		CCOC(C)=O	ethyl acetate	634	658	24	0.37	-30.9704	15.7729	15.1976	0.575302	-0.3178	0.25625	5.93045	7.9225	0.05641	-0.6822	0.25625	-5.93045	7.9225	0.40348	0.36441	11.8609	2.14663
2004 Shen-4e	10.1002/chem.200400173		CCOC(=O)C1=C2C=CC=CC2=C2N1[B-](F)(F)[N+]1=C(C(=O)OCC)C3=CC=CC=C3C1=C2C1=CC2=C(OCCOCCOCCOCCO2)C=C1		C1CCOC1	oxolane	635	661	26	0.41	-30.8766	15.748	15.1286	0.619438	-0.3178	0.25625	5.93045	7.9225	0.05641	-0.6822	0.25625	-5.93045	7.9225	0.40348	0.36441	11.8609	2.14663
2004 Shen-4e	10.1002/chem.200400173		CCOC(=O)C1=C2C=CC=CC2=C2N1[B-](F)(F)[N+]1=C(C(=O)OCC)C3=CC=CC=C3C1=C2C1=CC2=C(OCCOCCOCCOCCO2)C=C1		O=C1CCCCC1	cyclohexanone	635	663	28	0.13	-30.831	15.748	15.083	0.665075	-0.3178	0.25625	5.93045	7.9225	0.05641	-0.6822	0.25625	-5.93045	7.9225	0.40348	0.36441	11.8609	2.14663
2004 Shen-4e	10.1002/chem.200400173		CCOC(=O)C1=C2C=CC=CC2=C2N1[B-](F)(F)[N+]1=C(C(=O)OCC)C3=CC=CC=C3C1=C2C1=CC2=C(OCCOCCOCCOCCO2)C=C1		CC(C)=O	propan-2-one	631	660	29	0.039	-30.9994	15.8479	15.1515	0.696345	-0.3178	0.25625	5.93045	7.9225	0.05641	-0.6822	0.25625	-5.93045	7.9225	0.40348	0.36441	11.8609	2.14663
2004 Shen-4e	10.1002/chem.200400173		CCOC(=O)C1=C2C=CC=CC2=C2N1[B-](F)(F)[N+]1=C(C(=O)OCC)C3=CC=CC=C3C1=C2C1=CC2=C(OCCOCCOCCOCCO2)C=C1		CCC#N	propanenitrile	633	662	29	0.016	-30.9035	15.7978	15.1057	0.692048	-0.3178	0.25625	5.93045	7.9225	0.05641	-0.6822	0.25625	-5.93045	7.9225	0.40348	0.36441	11.8609	2.14663
2004 Shen-4e	10.1002/chem.200400173		CCOC(=O)C1=C2C=CC=CC2=C2N1[B-](F)(F)[N+]1=C(C(=O)OCC)C3=CC=CC=C3C1=C2C1=CC2=C(OCCOCCOCCOCCO2)C=C1		CC#N	acetonitrile	634	662	28	0.018	-30.8786	15.7729	15.1057	0.66713	-0.3178	0.25625	5.93045	7.9225	0.05641	-0.6822	0.25625	-5.93045	7.9225	0.40348	0.36441	11.8609	2.14663
2004 Shen-4e	10.1002/chem.200400173		CCOC(=O)C1=C2C=CC=CC2=C2N1[B-](F)(F)[N+]1=C(C(=O)OCC)C3=CC=CC=C3C1=C2C1=CC2=C(OCCOCCOCCOCCO2)C=C1		CO	methanol	636	661	25	0.046	-30.8519	15.7233	15.1286	0.594677	-0.3178	0.25625	5.93045	7.9225	0.05641	-0.6822	0.25625	-5.93045	7.9225	0.40348	0.36441	11.8609	2.14663
2004 Shen-4f	10.1002/chem.200400173		CCOC(=O)C1=C2C=CC=CC2=C2N1[B-](F)(F)[N+]1=C(C(=O)OCC)C3=CC=CC=C3C1=C2C1=CC=CC=C1		CCCCCC	hexane	637	654	17	0.44	-30.9891	15.6986	15.2905	0.408067	-0.23765	0.19384	8.41931	5.99818	0.05294	-0.76235	0.19384	-8.41931	5.99818	0.61648	0.5247	16.8386	3.20787
2004 Shen-4f	10.1002/chem.200400173		CCOC(=O)C1=C2C=CC=CC2=C2N1[B-](F)(F)[N+]1=C(C(=O)OCC)C3=CC=CC=C3C1=C2C1=CC=CC=C1		CCCCOCCCC	1-butoxybutane	637	657	20	0.45	-30.9193	15.6986	15.2207	0.477887	-0.23765	0.19384	8.41931	5.99818	0.05294	-0.76235	0.19384	-8.41931	5.99818	0.61648	0.5247	16.8386	3.20787
2004 Shen-4f	10.1002/chem.200400173		CCOC(=O)C1=C2C=CC=CC2=C2N1[B-](F)(F)[N+]1=C(C(=O)OCC)C3=CC=CC=C3C1=C2C1=CC=CC=C1		CCOCC	ethoxyethane	633	655	22	0.43	-31.065	15.7978	15.2672	0.530613	-0.23765	0.19384	8.41931	5.99818	0.05294	-0.76235	0.19384	-8.41931	5.99818	0.61648	0.5247	16.8386	3.20787
2004 Shen-4f	10.1002/chem.200400173		CCOC(=O)C1=C2C=CC=CC2=C2N1[B-](F)(F)[N+]1=C(C(=O)OCC)C3=CC=CC=C3C1=C2C1=CC=CC=C1		CCOC(C)=O	ethyl acetate	632	657	25	0.39	-31.0435	15.8228	15.2207	0.602085	-0.23765	0.19384	8.41931	5.99818	0.05294	-0.76235	0.19384	-8.41931	5.99818	0.61648	0.5247	16.8386	3.20787
2004 Shen-4f	10.1002/chem.200400173		CCOC(=O)C1=C2C=CC=CC2=C2N1[B-](F)(F)[N+]1=C(C(=O)OCC)C3=CC=CC=C3C1=C2C1=CC=CC=C1		C1CCOC1	oxolane	635	660	25	0.42	-30.8995	15.748	15.1515	0.596516	-0.23765	0.19384	8.41931	5.99818	0.05294	-0.76235	0.19384	-8.41931	5.99818	0.61648	0.5247	16.8386	3.20787
2004 Shen-4f	10.1002/chem.200400173		CCOC(=O)C1=C2C=CC=CC2=C2N1[B-](F)(F)[N+]1=C(C(=O)OCC)C3=CC=CC=C3C1=C2C1=CC=CC=C1		O=C1CCCCC1	cyclohexanone	635	663	28	0.42	-30.831	15.748	15.083	0.665075	-0.23765	0.19384	8.41931	5.99818	0.05294	-0.76235	0.19384	-8.41931	5.99818	0.61648	0.5247	16.8386	3.20787
2004 Shen-4f	10.1002/chem.200400173		CCOC(=O)C1=C2C=CC=CC2=C2N1[B-](F)(F)[N+]1=C(C(=O)OCC)C3=CC=CC=C3C1=C2C1=CC=CC=C1		CC(C)=O	propan-2-one	631	659	28	0.43	-31.0224	15.8479	15.1745	0.673354	-0.23765	0.19384	8.41931	5.99818	0.05294	-0.76235	0.19384	-8.41931	5.99818	0.61648	0.5247	16.8386	3.20787
2004 Shen-4f	10.1002/chem.200400173		CCOC(=O)C1=C2C=CC=CC2=C2N1[B-](F)(F)[N+]1=C(C(=O)OCC)C3=CC=CC=C3C1=C2C1=CC=CC=C1		CCC#N	propanenitrile	633	661	28	0.36	-30.9264	15.7978	15.1286	0.669195	-0.23765	0.19384	8.41931	5.99818	0.05294	-0.76235	0.19384	-8.41931	5.99818	0.61648	0.5247	16.8386	3.20787
2004 Shen-4f	10.1002/chem.200400173		CCOC(=O)C1=C2C=CC=CC2=C2N1[B-](F)(F)[N+]1=C(C(=O)OCC)C3=CC=CC=C3C1=C2C1=CC=CC=C1		CC#N	acetonitrile	633	662	29	0.43	-30.9035	15.7978	15.1057	0.692048	-0.23765	0.19384	8.41931	5.99818	0.05294	-0.76235	0.19384	-8.41931	5.99818	0.61648	0.5247	16.8386	3.20787
2004 Shen-4f	10.1002/chem.200400173		CCOC(=O)C1=C2C=CC=CC2=C2N1[B-](F)(F)[N+]1=C(C(=O)OCC)C3=CC=CC=C3C1=C2C1=CC=CC=C1		CO	methanol	634	664	30	0.34	-30.8331	15.7729	15.0602	0.71263	-0.23765	0.19384	8.41931	5.99818	0.05294	-0.76235	0.19384	-8.41931	5.99818	0.61648	0.5247	16.8386	3.20787
2010 Chaudhuri-1b	10.1016/j.saa.2009.11.048		CCC1=C(C)N2C(=C1C)C(=C1C(C)=C(CC)C(C)=[N+]1[B-]2(F)F)C1=CC=CC=C1		CO	methanol	521.5	536.6	15.1	0.89	-37.8113	19.1755	18.6359	0.5396	-0.35702	0.0376	5.65285	1.41503	0.86429	-0.64298	0.0376	-5.65285	1.41503	0.95416	0.28596	11.3057	1.80096
2010 Chaudhuri-1b	10.1016/j.saa.2009.11.048		CCC1=C(C)N2C(=C1C)C(=C1C(C)=C(CC)C(C)=[N+]1[B-]2(F)F)C1=CC=CC=C1		CC#N	acetonitrile	520.5	535	14.5	0.81	-37.9039	19.2123	18.6916	0.520707	-0.35702	0.0376	5.65285	1.41503	0.86429	-0.64298	0.0376	-5.65285	1.41503	0.95416	0.28596	11.3057	1.80096
2010 Chaudhuri-1b	10.1016/j.saa.2009.11.048		CCC1=C(C)N2C(=C1C)C(=C1C(C)=C(CC)C(C)=[N+]1[B-]2(F)F)C1=CC=CC=C1		CCO	ethanol	522	537.2	15.2	0.78	-37.7721	19.1571	18.615	0.542047	-0.35702	0.0376	5.65285	1.41503	0.86429	-0.64298	0.0376	-5.65285	1.41503	0.95416	0.28596	11.3057	1.80096
2010 Chaudhuri-1b	10.1016/j.saa.2009.11.048		CCC1=C(C)N2C(=C1C)C(=C1C(C)=C(CC)C(C)=[N+]1[B-]2(F)F)C1=CC=CC=C1		N#CC1=CC=CC=C1	benzonitrile	526.5	544.5	18	0.78	-37.3588	18.9934	18.3655	0.627879	-0.35702	0.0376	5.65285	1.41503	0.86429	-0.64298	0.0376	-5.65285	1.41503	0.95416	0.28596	11.3057	1.80096
2010 Chaudhuri-1b	10.1016/j.saa.2009.11.048		CCC1=C(C)N2C(=C1C)C(=C1C(C)=C(CC)C(C)=[N+]1[B-]2(F)F)C1=CC=CC=C1		CC(C)O	propan-2-ol	524	539.6	15.6	0.75	-37.6162	19.084	18.5322	0.551723	-0.35702	0.0376	5.65285	1.41503	0.86429	-0.64298	0.0376	-5.65285	1.41503	0.95416	0.28596	11.3057	1.80096
2010 Chaudhuri-1b	10.1016/j.saa.2009.11.048		CCC1=C(C)N2C(=C1C)C(=C1C(C)=C(CC)C(C)=[N+]1[B-]2(F)F)C1=CC=CC=C1		CCCCO	butan-1-ol	524.5	540	15.5	0.73	-37.5843	19.0658	18.5185	0.547258	-0.35702	0.0376	5.65285	1.41503	0.86429	-0.64298	0.0376	-5.65285	1.41503	0.95416	0.28596	11.3057	1.80096
2010 Chaudhuri-1b	10.1016/j.saa.2009.11.048		CCC1=C(C)N2C(=C1C)C(=C1C(C)=C(CC)C(C)=[N+]1[B-]2(F)F)C1=CC=CC=C1		CC(C)=O	propan-2-one	522	534.2	12.2	0.75	-37.8767	19.1571	18.7196	0.437507	-0.35702	0.0376	5.65285	1.41503	0.86429	-0.64298	0.0376	-5.65285	1.41503	0.95416	0.28596	11.3057	1.80096
2010 Chaudhuri-1b	10.1016/j.saa.2009.11.048		CCC1=C(C)N2C(=C1C)C(=C1C(C)=C(CC)C(C)=[N+]1[B-]2(F)F)C1=CC=CC=C1		ClCCl	dichloromethane	524	544.2	20.2	0.85	-37.4596	19.084	18.3756	0.708372	-0.35702	0.0376	5.65285	1.41503	0.86429	-0.64298	0.0376	-5.65285	1.41503	0.95416	0.28596	11.3057	1.80096
2010 Chaudhuri-1b	10.1016/j.saa.2009.11.048		CCC1=C(C)N2C(=C1C)C(=C1C(C)=C(CC)C(C)=[N+]1[B-]2(F)F)C1=CC=CC=C1		CCOC(C)=O	ethyl acetate	521.5	535.2	13.7	0.79	-37.8601	19.1755	18.6846	0.490852	-0.35702	0.0376	5.65285	1.41503	0.86429	-0.64298	0.0376	-5.65285	1.41503	0.95416	0.28596	11.3057	1.80096
2010 Chaudhuri-1b	10.1016/j.saa.2009.11.048		CCC1=C(C)N2C(=C1C)C(=C1C(C)=C(CC)C(C)=[N+]1[B-]2(F)F)C1=CC=CC=C1		ClC(Cl)Cl	trichloromethane	526	544	18	0.8	-37.3938	19.0114	18.3824	0.629054	-0.35702	0.0376	5.65285	1.41503	0.86429	-0.64298	0.0376	-5.65285	1.41503	0.95416	0.28596	11.3057	1.80096
2010 Chaudhuri-1b	10.1016/j.saa.2009.11.048		CCC1=C(C)N2C(=C1C)C(=C1C(C)=C(CC)C(C)=[N+]1[B-]2(F)F)C1=CC=CC=C1		CC1=CC=CC=C1	toluene	526	540	14	0.79	-37.5299	19.0114	18.5185	0.492888	-0.35702	0.0376	5.65285	1.41503	0.86429	-0.64298	0.0376	-5.65285	1.41503	0.95416	0.28596	11.3057	1.80096
2010 Chaudhuri-1b	10.1016/j.saa.2009.11.048		CCC1=C(C)N2C(=C1C)C(=C1C(C)=C(CC)C(C)=[N+]1[B-]2(F)F)C1=CC=CC=C1		C1=CC=CC=C1	benzene	526.5	541.6	15.1	0.81	-37.4572	18.9934	18.4638	0.529541	-0.35702	0.0376	5.65285	1.41503	0.86429	-0.64298	0.0376	-5.65285	1.41503	0.95416	0.28596	11.3057	1.80096
2010 Chaudhuri-1b	10.1016/j.saa.2009.11.048		CCC1=C(C)N2C(=C1C)C(=C1C(C)=C(CC)C(C)=[N+]1[B-]2(F)F)C1=CC=CC=C1		ClC(Cl)(Cl)Cl	tetrachloromethane	526	544	18	0.77	-37.3938	19.0114	18.3824	0.629054	-0.35702	0.0376	5.65285	1.41503	0.86429	-0.64298	0.0376	-5.65285	1.41503	0.95416	0.28596	11.3057	1.80096
2010 Chaudhuri-1b	10.1016/j.saa.2009.11.048		CCC1=C(C)N2C(=C1C)C(=C1C(C)=C(CC)C(C)=[N+]1[B-]2(F)F)C1=CC=CC=C1		C1COCCO1	1,4-dioxane	523.5	536.2	12.7	0.72	-37.752	19.1022	18.6498	0.452439	-0.35702	0.0376	5.65285	1.41503	0.86429	-0.64298	0.0376	-5.65285	1.41503	0.95416	0.28596	11.3057	1.80096
2010 Chaudhuri-1b	10.1016/j.saa.2009.11.048		CCC1=C(C)N2C(=C1C)C(=C1C(C)=C(CC)C(C)=[N+]1[B-]2(F)F)C1=CC=CC=C1		CCCCCC	hexane	523.5	536.4	12.9	0.77	-37.745	19.1022	18.6428	0.459393	-0.35702	0.0376	5.65285	1.41503	0.86429	-0.64298	0.0376	-5.65285	1.41503	0.95416	0.28596	11.3057	1.80096
2012 Yin-1	10.1039/c2dt30446e		CC1=CC=C2N1[B-](F)(F)[N+]1=C(\C=C\N3CCOCCOCCOCCOCC3)C=CC1=C2C1=CC=C(O)C=C1		CCOC(C)=O	ethyl acetate	619	680	61		-30.861	16.1551	14.7059	1.44921	-0.22666	0.055	9.18074	1.67627	0.55143	-0.77334	0.055	-9.18074	1.67627	0.938	0.54668	18.3615	3.41189
2012 Yin-1	10.1039/c2dt30446e		CC1=CC=C2N1[B-](F)(F)[N+]1=C(\C=C\N3CCOCCOCCOCCOCC3)C=CC1=C2C1=CC=C(O)C=C1		CC(C)=O	propan-2-one	619	707	88		-30.2994	16.1551	14.1443	2.01082	-0.22666	0.055	9.18074	1.67627	0.55143	-0.77334	0.055	-9.18074	1.67627	0.938	0.54668	18.3615	3.41189
2012 Yin-1	10.1039/c2dt30446e		CC1=CC=C2N1[B-](F)(F)[N+]1=C(\C=C\N3CCOCCOCCOCCOCC3)C=CC1=C2C1=CC=C(O)C=C1		CC#N	acetonitrile	619	717	98		-30.1021	16.1551	13.947	2.20809	-0.22666	0.055	9.18074	1.67627	0.55143	-0.77334	0.055	-9.18074	1.67627	0.938	0.54668	18.3615	3.41189
2012 Yin-1	10.1039/c2dt30446e		CC1=CC=C2N1[B-](F)(F)[N+]1=C(\C=C\N3CCOCCOCCOCCOCC3)C=CC1=C2C1=CC=C(O)C=C1		CCCCO	butan-1-ol	620	686	66		-30.7063	16.129	14.5773	1.55177	-0.22666	0.055	9.18074	1.67627	0.55143	-0.77334	0.055	-9.18074	1.67627	0.938	0.54668	18.3615	3.41189
2012 Yin-1	10.1039/c2dt30446e		CC1=CC=C2N1[B-](F)(F)[N+]1=C(\C=C\N3CCOCCOCCOCCOCC3)C=CC1=C2C1=CC=C(O)C=C1		ClC(Cl)Cl	trichloromethane	627	681	54		-30.6333	15.949	14.6843	1.26468	-0.22666	0.055	9.18074	1.67627	0.55143	-0.77334	0.055	-9.18074	1.67627	0.938	0.54668	18.3615	3.41189
2012 Yin-1	10.1039/c2dt30446e		CC1=CC=C2N1[B-](F)(F)[N+]1=C(\C=C\N3CCOCCOCCOCCOCC3)C=CC1=C2C1=CC=C(O)C=C1		ClCCl	dichloromethane	626	700	74		-30.2602	15.9744	14.2857	1.68873	-0.22666	0.055	9.18074	1.67627	0.55143	-0.77334	0.055	-9.18074	1.67627	0.938	0.54668	18.3615	3.41189
2012 Yin-1	10.1039/c2dt30446e		CC1=CC=C2N1[B-](F)(F)[N+]1=C(\C=C\N3CCOCCOCCOCCOCC3)C=CC1=C2C1=CC=C(O)C=C1		CCOCC	ethoxyethane	616	666	50		-31.2488	16.2338	15.015	1.21875	-0.22666	0.055	9.18074	1.67627	0.55143	-0.77334	0.055	-9.18074	1.67627	0.938	0.54668	18.3615	3.41189
2012 Yin-1	10.1039/c2dt30446e		CC1=CC=C2N1[B-](F)(F)[N+]1=C(\C=C\N3CCOCCOCCOCCOCC3)C=CC1=C2C1=CC=C(O)C=C1		CN(C)C=O	N,N-dimethylformamide	629	723	94		-29.7295	15.8983	13.8313	2.06699	-0.22666	0.055	9.18074	1.67627	0.55143	-0.77334	0.055	-9.18074	1.67627	0.938	0.54668	18.3615	3.41189
2012 Yin-1	10.1039/c2dt30446e		CC1=CC=C2N1[B-](F)(F)[N+]1=C(\C=C\N3CCOCCOCCOCCOCC3)C=CC1=C2C1=CC=C(O)C=C1		CS(C)=O	methanesulfinylmethane	634	729	95		-29.4903	15.7729	13.7174	2.05545	-0.22666	0.055	9.18074	1.67627	0.55143	-0.77334	0.055	-9.18074	1.67627	0.938	0.54668	18.3615	3.41189
2012 Yin-1	10.1039/c2dt30446e		CC1=CC=C2N1[B-](F)(F)[N+]1=C(\C=C\N3CCOCCOCCOCCOCC3)C=CC1=C2C1=CC=C(O)C=C1		CCO	ethanol	618	694	76		-30.5905	16.1812	14.4092	1.77201	-0.22666	0.055	9.18074	1.67627	0.55143	-0.77334	0.055	-9.18074	1.67627	0.938	0.54668	18.3615	3.41189
2012 Yin-1	10.1039/c2dt30446e		CC1=CC=C2N1[B-](F)(F)[N+]1=C(\C=C\N3CCOCCOCCOCCOCC3)C=CC1=C2C1=CC=C(O)C=C1		CO	methanol	616	699	83		-30.5399	16.2338	14.3062	1.92761	-0.22666	0.055	9.18074	1.67627	0.55143	-0.77334	0.055	-9.18074	1.67627	0.938	0.54668	18.3615	3.41189
2012 Yin-1	10.1039/c2dt30446e		CC1=CC=C2N1[B-](F)(F)[N+]1=C(\C=C\N3CCOCCOCCOCCOCC3)C=CC1=C2C1=CC=C(O)C=C1		CCCO	propan-1-ol	620	690	70		-30.6218	16.129	14.4928	1.63628	-0.22666	0.055	9.18074	1.67627	0.55143	-0.77334	0.055	-9.18074	1.67627	0.938	0.54668	18.3615	3.41189
2012 Yin-1	10.1039/c2dt30446e		CC1=CC=C2N1[B-](F)(F)[N+]1=C(\C=C\N3CCOCCOCCOCCOCC3)C=CC1=C2C1=CC=C(O)C=C1		CC(C)O	propan-2-ol	617	677	60		-30.9785	16.2075	14.771	1.43641	-0.22666	0.055	9.18074	1.67627	0.55143	-0.77334	0.055	-9.18074	1.67627	0.938	0.54668	18.3615	3.41189
2012 Yin-1	10.1039/c2dt30446e		CC1=CC=C2N1[B-](F)(F)[N+]1=C(\C=C\N3CCOCCOCCOCCOCC3)C=CC1=C2C1=CC=C(O)C=C1		C1CCOC1	oxolane	623	690	67		-30.5441	16.0514	14.4928	1.55861	-0.22666	0.055	9.18074	1.67627	0.55143	-0.77334	0.055	-9.18074	1.67627	0.938	0.54668	18.3615	3.41189
2012 Zhao-OH	10.1039/c1ob06200j		CCC1=C(C)C2=C(C3=C(C)C4=CC=C(O)C=C4N3[B-](F)(F)[N+]2=C1C)C1=CC=CC=C1		CO	methanol	548	577	29		-35.5792	18.2482	17.331	0.917153	-0.59919	0.05154	-3.09044	1.82196	0.93712	-0.40081	0.05154	3.09044	1.82196	0.86855	-0.19839	-6.18088	0.66892
2012 Zhao-OH	10.1039/c1ob06200j		CCC1=C(C)C2=C(C3=C(C)C4=CC=C(O)C=C4N3[B-](F)(F)[N+]2=C1C)C1=CC=CC=C1		CCO	ethanol	553	580	27		-35.3246	18.0832	17.2414	0.841803	-0.59919	0.05154	-3.09044	1.82196	0.93712	-0.40081	0.05154	3.09044	1.82196	0.86855	-0.19839	-6.18088	0.66892
2012 Zhao-OH	10.1039/c1ob06200j		CCC1=C(C)C2=C(C3=C(C)C4=CC=C(O)C=C4N3[B-](F)(F)[N+]2=C1C)C1=CC=CC=C1		CCCCO	butan-1-ol	558	583	25		-35.0738	17.9211	17.1527	0.768488	-0.59919	0.05154	-3.09044	1.82196	0.93712	-0.40081	0.05154	3.09044	1.82196	0.86855	-0.19839	-6.18088	0.66892
2012 Zhao-OH	10.1039/c1ob06200j		CCC1=C(C)C2=C(C3=C(C)C4=CC=C(O)C=C4N3[B-](F)(F)[N+]2=C1C)C1=CC=CC=C1		CC(C)O	propan-2-ol	556	582	26		-35.1677	17.9856	17.1821	0.803481	-0.59919	0.05154	-3.09044	1.82196	0.93712	-0.40081	0.05154	3.09044	1.82196	0.86855	-0.19839	-6.18088	0.66892
2012 Zhao-OH	10.1039/c1ob06200j		CCC1=C(C)C2=C(C3=C(C)C4=CC=C(O)C=C4N3[B-](F)(F)[N+]2=C1C)C1=CC=CC=C1		CC#N	acetonitrile	542	571	29		-35.9633	18.4502	17.5131	0.93705	-0.59919	0.05154	-3.09044	1.82196	0.93712	-0.40081	0.05154	3.09044	1.82196	0.86855	-0.19839	-6.18088	0.66892
2012 Zhao-OH	10.1039/c1ob06200j		CCC1=C(C)C2=C(C3=C(C)C4=CC=C(O)C=C4N3[B-](F)(F)[N+]2=C1C)C1=CC=CC=C1		CS(C)=O	methanesulfinylmethane	558	583	25		-35.0738	17.9211	17.1527	0.768488	-0.59919	0.05154	-3.09044	1.82196	0.93712	-0.40081	0.05154	3.09044	1.82196	0.86855	-0.19839	-6.18088	0.66892
2012 Zhao-OH	10.1039/c1ob06200j		CCC1=C(C)C2=C(C3=C(C)C4=CC=C(O)C=C4N3[B-](F)(F)[N+]2=C1C)C1=CC=CC=C1		CN(C)C=O	N,N-dimethylformamide	553	583	30		-35.2358	18.0832	17.1527	0.930524	-0.59919	0.05154	-3.09044	1.82196	0.93712	-0.40081	0.05154	3.09044	1.82196	0.86855	-0.19839	-6.18088	0.66892
2012 Zhao-OH	10.1039/c1ob06200j		CCC1=C(C)C2=C(C3=C(C)C4=CC=C(O)C=C4N3[B-](F)(F)[N+]2=C1C)C1=CC=CC=C1		ClCCl	dichloromethane	545	577	32		-35.6796	18.3486	17.331	1.0176	-0.59919	0.05154	-3.09044	1.82196	0.93712	-0.40081	0.05154	3.09044	1.82196	0.86855	-0.19839	-6.18088	0.66892
2012 Zhao-OH	10.1039/c1ob06200j		CCC1=C(C)C2=C(C3=C(C)C4=CC=C(O)C=C4N3[B-](F)(F)[N+]2=C1C)C1=CC=CC=C1		C1=CC=CC=C1	benzene	553	573	20		-35.5352	18.0832	17.452	0.631176	-0.59919	0.05154	-3.09044	1.82196	0.93712	-0.40081	0.05154	3.09044	1.82196	0.86855	-0.19839	-6.18088	0.66892
2012 Zhao-OH	10.1039/c1ob06200j		CCC1=C(C)C2=C(C3=C(C)C4=CC=C(O)C=C4N3[B-](F)(F)[N+]2=C1C)C1=CC=CC=C1		CC1=CC=CC=C1	toluene	563	586	23		-34.8268	17.762	17.0648	0.697143	-0.59919	0.05154	-3.09044	1.82196	0.93712	-0.40081	0.05154	3.09044	1.82196	0.86855	-0.19839	-6.18088	0.66892
2013 Er-BDC-9	10.1039/c3sc22166k		NC1=CC=C(C=C1)C1=C2C=CC(N3CC(NN3)C3=CC=CC=C3)=[N+]2[B-](F)(F)N2C(=CC=C12)N1CCCCC1		CCCCCC	hexane	515	575	60	0.054	-36.8088	19.4175	17.3913	2.02617	-1.12353	0.03833	-21.7839	1.44706	0.98734	0.12353	0.03833	21.7839	1.44706	0.46036	-1.24706	-43.5679	-0.109948
2013 Er-BDC-9	10.1039/c3sc22166k		NC1=CC=C(C=C1)C1=C2C=CC(N3CC(NN3)C3=CC=CC=C3)=[N+]2[B-](F)(F)N2C(=CC=C12)N1CCCCC1		C1CCCCC1	cyclohexane	515	580	65	0.014	-36.6589	19.4175	17.2414	2.1761	-1.12353	0.03833	-21.7839	1.44706	0.98734	0.12353	0.03833	21.7839	1.44706	0.46036	-1.24706	-43.5679	-0.109948
2013 Er-BDC-9	10.1039/c3sc22166k		NC1=CC=C(C=C1)C1=C2C=CC(N3CC(NN3)C3=CC=CC=C3)=[N+]2[B-](F)(F)N2C(=CC=C12)N1CCCCC1		CC1=CC=CC=C1	toluene	495	584	89	0.012	-37.3253	20.202	17.1233	3.07873	-1.12353	0.03833	-21.7839	1.44706	0.98734	0.12353	0.03833	21.7839	1.44706	0.46036	-1.24706	-43.5679	-0.109948
2013 Er-BDC-9	10.1039/c3sc22166k		NC1=CC=C(C=C1)C1=C2C=CC(N3CC(NN3)C3=CC=CC=C3)=[N+]2[B-](F)(F)N2C(=CC=C12)N1CCCCC1		ClC(Cl)Cl	trichloromethane	485	585	100	0.013	-37.7126	20.6186	17.094	3.52454	-1.12353	0.03833	-21.7839	1.44706	0.98734	0.12353	0.03833	21.7839	1.44706	0.46036	-1.24706	-43.5679	-0.109948
2013 Er-BDC-9	10.1039/c3sc22166k		NC1=CC=C(C=C1)C1=C2C=CC(N3CC(NN3)C3=CC=CC=C3)=[N+]2[B-](F)(F)N2C(=CC=C12)N1CCCCC1		CCOC(C)=O	ethyl acetate	483	585	102	0.0077	-37.798	20.7039	17.094	3.60992	-1.12353	0.03833	-21.7839	1.44706	0.98734	0.12353	0.03833	21.7839	1.44706	0.46036	-1.24706	-43.5679	-0.109948
2013 Er-BDC-9	10.1039/c3sc22166k		NC1=CC=C(C=C1)C1=C2C=CC(N3CC(NN3)C3=CC=CC=C3)=[N+]2[B-](F)(F)N2C(=CC=C12)N1CCCCC1		CC#N	acetonitrile	465	585	120	0.0022	-38.5994	21.5054	17.094	4.41136	-1.12353	0.03833	-21.7839	1.44706	0.98734	0.12353	0.03833	21.7839	1.44706	0.46036	-1.24706	-43.5679	-0.109948
2013 Er-BDC-9	10.1039/c3sc22166k		NC1=CC=C(C=C1)C1=C2C=CC(N3CC(NN3)C3=CC=CC=C3)=[N+]2[B-](F)(F)N2C(=CC=C12)N1CCCCC1		CS(C)=O	methanesulfinylmethane	472	590	118	0.0022	-38.1356	21.1864	16.9492	4.23729	-1.12353	0.03833	-21.7839	1.44706	0.98734	0.12353	0.03833	21.7839	1.44706	0.46036	-1.24706	-43.5679	-0.109948
2013 Er-BDC-9	10.1039/c3sc22166k		NC1=CC=C(C=C1)C1=C2C=CC(N3CC(NN3)C3=CC=CC=C3)=[N+]2[B-](F)(F)N2C(=CC=C12)N1CCCCC1		CCCCCCCCO	octan-1-ol	490	585	95	0.027	-37.5022	20.4082	17.094	3.31415	-1.12353	0.03833	-21.7839	1.44706	0.98734	0.12353	0.03833	21.7839	1.44706	0.46036	-1.24706	-43.5679	-0.109948
2013 Er-BDC-9	10.1039/c3sc22166k		NC1=CC=C(C=C1)C1=C2C=CC(N3CC(NN3)C3=CC=CC=C3)=[N+]2[B-](F)(F)N2C(=CC=C12)N1CCCCC1		CCCCCCO	hexan-1-ol	485	585	100	0.019	-37.7126	20.6186	17.094	3.52454	-1.12353	0.03833	-21.7839	1.44706	0.98734	0.12353	0.03833	21.7839	1.44706	0.46036	-1.24706	-43.5679	-0.109948
2013 Er-BDC-9	10.1039/c3sc22166k		NC1=CC=C(C=C1)C1=C2C=CC(N3CC(NN3)C3=CC=CC=C3)=[N+]2[B-](F)(F)N2C(=CC=C12)N1CCCCC1		CCCCO	butan-1-ol	480	585	105	0.012	-37.9274	20.8333	17.094	3.73932	-1.12353	0.03833	-21.7839	1.44706	0.98734	0.12353	0.03833	21.7839	1.44706	0.46036	-1.24706	-43.5679	-0.109948
2013 Er-BDC-9	10.1039/c3sc22166k		NC1=CC=C(C=C1)C1=C2C=CC(N3CC(NN3)C3=CC=CC=C3)=[N+]2[B-](F)(F)N2C(=CC=C12)N1CCCCC1		CCO	ethanol	475	585	110	0.0055	-38.1466	21.0526	17.094	3.95861	-1.12353	0.03833	-21.7839	1.44706	0.98734	0.12353	0.03833	21.7839	1.44706	0.46036	-1.24706	-43.5679	-0.109948
2013 Er-BDC-9	10.1039/c3sc22166k		NC1=CC=C(C=C1)C1=C2C=CC(N3CC(NN3)C3=CC=CC=C3)=[N+]2[B-](F)(F)N2C(=CC=C12)N1CCCCC1		CO	methanol	465	585	120	0.0031	-38.5994	21.5054	17.094	4.41136	-1.12353	0.03833	-21.7839	1.44706	0.98734	0.12353	0.03833	21.7839	1.44706	0.46036	-1.24706	-43.5679	-0.109948
2013 Nano-TX(6)	10.1002/chem.201301045		CCCCCCN1C2=CC=CC=C2C2=C3N(CCCCCC)C4=CC=C(\C=C\C5=[N+]6C(C(C)=C5)=C(C5=C(C)C=C(C)N5[B-]6(F)F)C5=CC=C(I)C=C5)C=C4C3=C3N(CCCCCC)C4=CC=CC=C4C3=C12		CC#N	acetonitrile	599	709	110	0.135	-30.7989	16.6945	14.1044	2.59012	0.0907	0.09124	19.2487	2.8666	-0.00119	-1.0907	0.09124	-19.2487	2.8666	0.93416	1.1814	38.4974	-12.0254
2013 Nano-TX(6)	10.1002/chem.201301045		CCCCCCN1C2=CC=CC=C2C2=C3N(CCCCCC)C4=CC=C(\C=C\C5=[N+]6C(C(C)=C5)=C(C5=C(C)C=C(C)N5[B-]6(F)F)C5=CC=C(I)C=C5)C=C4C3=C3N(CCCCCC)C4=CC=CC=C4C3=C12		CCOCC	ethoxyethane	606	653	47	0.71	-31.8156	16.5017	15.3139	1.18771	0.0907	0.09124	19.2487	2.8666	-0.00119	-1.0907	0.09124	-19.2487	2.8666	0.93416	1.1814	38.4974	-12.0254
2013 Nano-TX(6)	10.1002/chem.201301045		CCCCCCN1C2=CC=CC=C2C2=C3N(CCCCCC)C4=CC=C(\C=C\C5=[N+]6C(C(C)=C5)=C(C5=C(C)C=C(C)N5[B-]6(F)F)C5=CC=C(I)C=C5)C=C4C3=C3N(CCCCCC)C4=CC=CC=C4C3=C12		CCOC(C)=O	ethyl acetate	605	668	63	0.56	-31.499	16.5289	14.9701	1.55887	0.0907	0.09124	19.2487	2.8666	-0.00119	-1.0907	0.09124	-19.2487	2.8666	0.93416	1.1814	38.4974	-12.0254
2013 Nano-TX(6)	10.1002/chem.201301045		CCCCCCN1C2=CC=CC=C2C2=C3N(CCCCCC)C4=CC=C(\C=C\C5=[N+]6C(C(C)=C5)=C(C5=C(C)C=C(C)N5[B-]6(F)F)C5=CC=C(I)C=C5)C=C4C3=C3N(CCCCCC)C4=CC=CC=C4C3=C12		CCCCOCCCC	1-butoxybutane	607	642	35	0.785	-32.0508	16.4745	15.5763	0.898141	0.0907	0.09124	19.2487	2.8666	-0.00119	-1.0907	0.09124	-19.2487	2.8666	0.93416	1.1814	38.4974	-12.0254
2013 Nano-TX(6)	10.1002/chem.201301045		CCCCCCN1C2=CC=CC=C2C2=C3N(CCCCCC)C4=CC=C(\C=C\C5=[N+]6C(C(C)=C5)=C(C5=C(C)C=C(C)N5[B-]6(F)F)C5=CC=C(I)C=C5)C=C4C3=C3N(CCCCCC)C4=CC=CC=C4C3=C12		CC1CCCO1	2-methyloxolane	608	668	60	0.54	-31.4174	16.4474	14.9701	1.47731	0.0907	0.09124	19.2487	2.8666	-0.00119	-1.0907	0.09124	-19.2487	2.8666	0.93416	1.1814	38.4974	-12.0254
2013 Nano-TX(6)	10.1002/chem.201301045		CCCCCCN1C2=CC=CC=C2C2=C3N(CCCCCC)C4=CC=C(\C=C\C5=[N+]6C(C(C)=C5)=C(C5=C(C)C=C(C)N5[B-]6(F)F)C5=CC=C(I)C=C5)C=C4C3=C3N(CCCCCC)C4=CC=CC=C4C3=C12		ClCCl	dichloromethane	610	700	90	0.208	-30.6792	16.3934	14.2857	2.10773	0.0907	0.09124	19.2487	2.8666	-0.00119	-1.0907	0.09124	-19.2487	2.8666	0.93416	1.1814	38.4974	-12.0254
2013 Nano-TX(6)	10.1002/chem.201301045		CCCCCCN1C2=CC=CC=C2C2=C3N(CCCCCC)C4=CC=C(\C=C\C5=[N+]6C(C(C)=C5)=C(C5=C(C)C=C(C)N5[B-]6(F)F)C5=CC=C(I)C=C5)C=C4C3=C3N(CCCCCC)C4=CC=CC=C4C3=C12		C1CCCCC1	cyclohexane	616	632	16	0.907	-32.0566	16.2338	15.8228	0.410981	0.0907	0.09124	19.2487	2.8666	-0.00119	-1.0907	0.09124	-19.2487	2.8666	0.93416	1.1814	38.4974	-12.0254
2013 Nano-TX(6)	10.1002/chem.201301045		CCCCCCN1C2=CC=CC=C2C2=C3N(CCCCCC)C4=CC=C(\C=C\C5=[N+]6C(C(C)=C5)=C(C5=C(C)C=C(C)N5[B-]6(F)F)C5=CC=C(I)C=C5)C=C4C3=C3N(CCCCCC)C4=CC=CC=C4C3=C12		ClCCCl	1,2-dichloroethane	612	697	85	0.225	-30.6871	16.3399	14.3472	1.99267	0.0907	0.09124	19.2487	2.8666	-0.00119	-1.0907	0.09124	-19.2487	2.8666	0.93416	1.1814	38.4974	-12.0254
2013 Nano-TX(6)	10.1002/chem.201301045		CCCCCCN1C2=CC=CC=C2C2=C3N(CCCCCC)C4=CC=C(\C=C\C5=[N+]6C(C(C)=C5)=C(C5=C(C)C=C(C)N5[B-]6(F)F)C5=CC=C(I)C=C5)C=C4C3=C3N(CCCCCC)C4=CC=CC=C4C3=C12		ClC(Cl)Cl	trichloromethane	611	679	68	0.4	-31.0942	16.3666	14.7275	1.63907	0.0907	0.09124	19.2487	2.8666	-0.00119	-1.0907	0.09124	-19.2487	2.8666	0.93416	1.1814	38.4974	-12.0254
2013 Nano-TX(6)	10.1002/chem.201301045		CCCCCCN1C2=CC=CC=C2C2=C3N(CCCCCC)C4=CC=C(\C=C\C5=[N+]6C(C(C)=C5)=C(C5=C(C)C=C(C)N5[B-]6(F)F)C5=CC=C(I)C=C5)C=C4C3=C3N(CCCCCC)C4=CC=CC=C4C3=C12		ClC(Cl)(Cl)Cl	tetrachloromethane	617	641	24	0.853	-31.8081	16.2075	15.6006	0.606831	0.0907	0.09124	19.2487	2.8666	-0.00119	-1.0907	0.09124	-19.2487	2.8666	0.93416	1.1814	38.4974	-12.0254
2013 Nano-TX(6)	10.1002/chem.201301045		CCCCCCN1C2=CC=CC=C2C2=C3N(CCCCCC)C4=CC=C(\C=C\C5=[N+]6C(C(C)=C5)=C(C5=C(C)C=C(C)N5[B-]6(F)F)C5=CC=C(I)C=C5)C=C4C3=C3N(CCCCCC)C4=CC=CC=C4C3=C12		CC1=CC=CC=C1	toluene	617	648	31	0.75	-31.6396	16.2075	15.4321	0.775357	0.0907	0.09124	19.2487	2.8666	-0.00119	-1.0907	0.09124	-19.2487	2.8666	0.93416	1.1814	38.4974	-12.0254
2013 Yang-TPA-BDP1	10.1039/c3ra42276c		CC1=CC(C)=C2N1[B-](F)(F)[N+]1=C(C)C=C(C)C1=C2C1=CC=C(C=C1)N(C1=CC=CC=C1)C1=CC=CC=C1		CCCCCC	hexane	501	512	11		-39.4913	19.9601	19.5312	0.42883	-0.47904	0.05273	1.07402	2.08168	0.89077	-0.52096	0.05273	-1.07402	2.08168	0.90622	0.04193	2.14803	1.08751
2013 Yang-TPA-BDP1	10.1039/c3ra42276c		CC1=CC(C)=C2N1[B-](F)(F)[N+]1=C(C)C=C(C)C1=C2C1=CC=C(C=C1)N(C1=CC=CC=C1)C1=CC=CC=C1		ClC(Cl)(Cl)Cl	tetrachloromethane	503.5	518.4	14.9		-39.1511	19.861	19.2901	0.57085	-0.47904	0.05273	1.07402	2.08168	0.89077	-0.52096	0.05273	-1.07402	2.08168	0.90622	0.04193	2.14803	1.08751
2013 Yang-TPA-BDP1	10.1039/c3ra42276c		CC1=CC(C)=C2N1[B-](F)(F)[N+]1=C(C)C=C(C)C1=C2C1=CC=C(C=C1)N(C1=CC=CC=C1)C1=CC=CC=C1		CC1=CC=CC=C1	toluene	503.5	516.6	13.1		-39.2183	19.861	19.3573	0.503637	-0.47904	0.05273	1.07402	2.08168	0.89077	-0.52096	0.05273	-1.07402	2.08168	0.90622	0.04193	2.14803	1.08751
2013 Yang-TPA-BDP1	10.1039/c3ra42276c		CC1=CC(C)=C2N1[B-](F)(F)[N+]1=C(C)C=C(C)C1=C2C1=CC=C(C=C1)N(C1=CC=CC=C1)C1=CC=CC=C1		C1CCOC1	oxolane	500.5	511.8	11.3		-39.5189	19.98	19.5389	0.441138	-0.47904	0.05273	1.07402	2.08168	0.89077	-0.52096	0.05273	-1.07402	2.08168	0.90622	0.04193	2.14803	1.08751
2013 Yang-TPA-BDP1	10.1039/c3ra42276c		CC1=CC(C)=C2N1[B-](F)(F)[N+]1=C(C)C=C(C)C1=C2C1=CC=C(C=C1)N(C1=CC=CC=C1)C1=CC=CC=C1		CCOC(C)=O	ethyl acetate	499	509.8	10.8		-39.6556	20.0401	19.6155	0.424545	-0.47904	0.05273	1.07402	2.08168	0.89077	-0.52096	0.05273	-1.07402	2.08168	0.90622	0.04193	2.14803	1.08751
2013 Yang-TPA-BDP1	10.1039/c3ra42276c		CC1=CC(C)=C2N1[B-](F)(F)[N+]1=C(C)C=C(C)C1=C2C1=CC=C(C=C1)N(C1=CC=CC=C1)C1=CC=CC=C1		ClC(Cl)Cl	trichloromethane	502.5	513.8	11.3		-39.3633	19.9005	19.4628	0.437672	-0.47904	0.05273	1.07402	2.08168	0.89077	-0.52096	0.05273	-1.07402	2.08168	0.90622	0.04193	2.14803	1.08751
2013 Yang-TPA-BDP1	10.1039/c3ra42276c		CC1=CC(C)=C2N1[B-](F)(F)[N+]1=C(C)C=C(C)C1=C2C1=CC=C(C=C1)N(C1=CC=CC=C1)C1=CC=CC=C1		ClCCCl	1,2-dichloroethane	501	513	12		-39.4533	19.9601	19.4932	0.466902	-0.47904	0.05273	1.07402	2.08168	0.89077	-0.52096	0.05273	-1.07402	2.08168	0.90622	0.04193	2.14803	1.08751
2013 Yang-TPA-BDP1	10.1039/c3ra42276c		CC1=CC(C)=C2N1[B-](F)(F)[N+]1=C(C)C=C(C)C1=C2C1=CC=C(C=C1)N(C1=CC=CC=C1)C1=CC=CC=C1		CC(C)=O	propan-2-one	498.2	512	13.8		-39.6035	20.0723	19.5312	0.54101	-0.47904	0.05273	1.07402	2.08168	0.89077	-0.52096	0.05273	-1.07402	2.08168	0.90622	0.04193	2.14803	1.08751
2013 Yang-TPA-BDP1	10.1039/c3ra42276c		CC1=CC(C)=C2N1[B-](F)(F)[N+]1=C(C)C=C(C)C1=C2C1=CC=C(C=C1)N(C1=CC=CC=C1)C1=CC=CC=C1		CC#N	acetonitrile	497.5	511.2	13.7		-39.6623	20.1005	19.5618	0.538687	-0.47904	0.05273	1.07402	2.08168	0.89077	-0.52096	0.05273	-1.07402	2.08168	0.90622	0.04193	2.14803	1.08751
2013 Yang-TPA-BDP1	10.1039/c3ra42276c		CC1=CC(C)=C2N1[B-](F)(F)[N+]1=C(C)C=C(C)C1=C2C1=CC=C(C=C1)N(C1=CC=CC=C1)C1=CC=CC=C1		CCO	ethanol	499	512	13		-39.5713	20.0401	19.5312	0.50883	-0.47904	0.05273	1.07402	2.08168	0.89077	-0.52096	0.05273	-1.07402	2.08168	0.90622	0.04193	2.14803	1.08751
2013 Yang-TPA-BDP1	10.1039/c3ra42276c		CC1=CC(C)=C2N1[B-](F)(F)[N+]1=C(C)C=C(C)C1=C2C1=CC=C(C=C1)N(C1=CC=CC=C1)C1=CC=CC=C1		CO	methanol	498	512.2	14.2		-39.6039	20.0803	19.5236	0.556698	-0.47904	0.05273	1.07402	2.08168	0.89077	-0.52096	0.05273	-1.07402	2.08168	0.90622	0.04193	2.14803	1.08751
2013 Yang-TPA-BDP2	10.1039/c3ra42276c		CC1=CC(C)=C2N1[B-](F)(F)[N+]1=C(C)C=C(C)C1=C2C1=CC=C(C=C1)N(C1=CC=CC=C1)C1=CC=C(C=C1)C1=C2C(C)=CC(C)=[N+]2[B-](F)(F)N2C(C)=CC(C)=C12		CCCCCC	hexane	501	515.4	14.4		-39.3625	19.9601	19.4024	0.557674	-0.50967	0.03063	-0.08878	1.20596	0.96503	-0.49033	0.03063	0.08878	1.20596	0.96231	-0.01933	-0.17756	0.962054
2013 Yang-TPA-BDP2	10.1039/c3ra42276c		CC1=CC(C)=C2N1[B-](F)(F)[N+]1=C(C)C=C(C)C1=C2C1=CC=C(C=C1)N(C1=CC=CC=C1)C1=CC=C(C=C1)C1=C2C(C)=CC(C)=[N+]2[B-](F)(F)N2C(C)=CC(C)=C12		ClC(Cl)(Cl)Cl	tetrachloromethane	504	518.6	14.6		-39.124	19.8413	19.2827	0.558586	-0.50967	0.03063	-0.08878	1.20596	0.96503	-0.49033	0.03063	0.08878	1.20596	0.96231	-0.01933	-0.17756	0.962054
2013 Yang-TPA-BDP2	10.1039/c3ra42276c		CC1=CC(C)=C2N1[B-](F)(F)[N+]1=C(C)C=C(C)C1=C2C1=CC=C(C=C1)N(C1=CC=CC=C1)C1=CC=C(C=C1)C1=C2C(C)=CC(C)=[N+]2[B-](F)(F)N2C(C)=CC(C)=C12		CC1=CC=CC=C1	toluene	504	519.6	15.6		-39.0868	19.8413	19.2456	0.595696	-0.50967	0.03063	-0.08878	1.20596	0.96503	-0.49033	0.03063	0.08878	1.20596	0.96231	-0.01933	-0.17756	0.962054
2013 Yang-TPA-BDP2	10.1039/c3ra42276c		CC1=CC(C)=C2N1[B-](F)(F)[N+]1=C(C)C=C(C)C1=C2C1=CC=C(C=C1)N(C1=CC=CC=C1)C1=CC=C(C=C1)C1=C2C(C)=CC(C)=[N+]2[B-](F)(F)N2C(C)=CC(C)=C12		C1CCOC1	oxolane	500.5	516.6	16.1		-39.3374	19.98	19.3573	0.622684	-0.50967	0.03063	-0.08878	1.20596	0.96503	-0.49033	0.03063	0.08878	1.20596	0.96231	-0.01933	-0.17756	0.962054
2013 Yang-TPA-BDP2	10.1039/c3ra42276c		CC1=CC(C)=C2N1[B-](F)(F)[N+]1=C(C)C=C(C)C1=C2C1=CC=C(C=C1)N(C1=CC=CC=C1)C1=CC=C(C=C1)C1=C2C(C)=CC(C)=[N+]2[B-](F)(F)N2C(C)=CC(C)=C12		CCOC(C)=O	ethyl acetate	498.5	513.6	15.1		-39.5306	20.0602	19.4704	0.589776	-0.50967	0.03063	-0.08878	1.20596	0.96503	-0.49033	0.03063	0.08878	1.20596	0.96231	-0.01933	-0.17756	0.962054
2013 Yang-TPA-BDP2	10.1039/c3ra42276c		CC1=CC(C)=C2N1[B-](F)(F)[N+]1=C(C)C=C(C)C1=C2C1=CC=C(C=C1)N(C1=CC=CC=C1)C1=CC=C(C=C1)C1=C2C(C)=CC(C)=[N+]2[B-](F)(F)N2C(C)=CC(C)=C12		ClC(Cl)Cl	trichloromethane	503	517.2	14.2		-39.2156	19.8807	19.3349	0.545836	-0.50967	0.03063	-0.08878	1.20596	0.96503	-0.49033	0.03063	0.08878	1.20596	0.96231	-0.01933	-0.17756	0.962054
2013 Yang-TPA-BDP2	10.1039/c3ra42276c		CC1=CC(C)=C2N1[B-](F)(F)[N+]1=C(C)C=C(C)C1=C2C1=CC=C(C=C1)N(C1=CC=CC=C1)C1=CC=C(C=C1)C1=C2C(C)=CC(C)=[N+]2[B-](F)(F)N2C(C)=CC(C)=C12		ClCCCl	1,2-dichloroethane	501	515.8	14.8		-39.3474	19.9601	19.3874	0.57272	-0.50967	0.03063	-0.08878	1.20596	0.96503	-0.49033	0.03063	0.08878	1.20596	0.96231	-0.01933	-0.17756	0.962054
2013 Yang-TPA-BDP2	10.1039/c3ra42276c		CC1=CC(C)=C2N1[B-](F)(F)[N+]1=C(C)C=C(C)C1=C2C1=CC=C(C=C1)N(C1=CC=CC=C1)C1=CC=C(C=C1)C1=C2C(C)=CC(C)=[N+]2[B-](F)(F)N2C(C)=CC(C)=C12		CC(C)=O	propan-2-one	499	516	17		-39.4199	20.0401	19.3798	0.660235	-0.50967	0.03063	-0.08878	1.20596	0.96503	-0.49033	0.03063	0.08878	1.20596	0.96231	-0.01933	-0.17756	0.962054
2013 Yang-TPA-BDP2	10.1039/c3ra42276c		CC1=CC(C)=C2N1[B-](F)(F)[N+]1=C(C)C=C(C)C1=C2C1=CC=C(C=C1)N(C1=CC=CC=C1)C1=CC=C(C=C1)C1=C2C(C)=CC(C)=[N+]2[B-](F)(F)N2C(C)=CC(C)=C12		CC#N	acetonitrile	497	511.4	14.4		-39.6749	20.1207	19.5542	0.566559	-0.50967	0.03063	-0.08878	1.20596	0.96503	-0.49033	0.03063	0.08878	1.20596	0.96231	-0.01933	-0.17756	0.962054
2013 Yang-TPA-BDP2	10.1039/c3ra42276c		CC1=CC(C)=C2N1[B-](F)(F)[N+]1=C(C)C=C(C)C1=C2C1=CC=C(C=C1)N(C1=CC=CC=C1)C1=CC=C(C=C1)C1=C2C(C)=CC(C)=[N+]2[B-](F)(F)N2C(C)=CC(C)=C12		CCO	ethanol	499.5	513.8	14.3		-39.4828	20.02	19.4628	0.557194	-0.50967	0.03063	-0.08878	1.20596	0.96503	-0.49033	0.03063	0.08878	1.20596	0.96231	-0.01933	-0.17756	0.962054
2013 Yang-TPA-BDP2	10.1039/c3ra42276c		CC1=CC(C)=C2N1[B-](F)(F)[N+]1=C(C)C=C(C)C1=C2C1=CC=C(C=C1)N(C1=CC=CC=C1)C1=CC=C(C=C1)C1=C2C(C)=CC(C)=[N+]2[B-](F)(F)N2C(C)=CC(C)=C12		CO	methanol	498	513.2	15.2		-39.5659	20.0803	19.4856	0.594741	-0.50967	0.03063	-0.08878	1.20596	0.96503	-0.49033	0.03063	0.08878	1.20596	0.96231	-0.01933	-0.17756	0.962054
2013 Yang-TPA-BDP3	10.1039/c3ra42276c		CC1=CC(C)=C2N1[B-](F)(F)[N+]1=C(C)C=C(C)C1=C2C1=CC=C(C=C1)N(C1=CC=C(C=C1)C1=C2C(C)=CC(C)=[N+]2[B-](F)(F)N2C(C)=CC(C)=C12)C1=CC=C(C=C1)C1=C2C(C)=CC(C)=[N+]2[B-](F)(F)N2C(C)=CC(C)=C12		CCCCCC	hexane	501.5	515.6	14.1		-39.3351	19.9402	19.3949	0.5453	-0.50572	0.02563	0.06835	1.00868	0.9749	-0.49428	0.02563	-0.06835	1.00868	0.97375	-0.01144	0.1367	0.977379
2013 Yang-TPA-BDP3	10.1039/c3ra42276c		CC1=CC(C)=C2N1[B-](F)(F)[N+]1=C(C)C=C(C)C1=C2C1=CC=C(C=C1)N(C1=CC=C(C=C1)C1=C2C(C)=CC(C)=[N+]2[B-](F)(F)N2C(C)=CC(C)=C12)C1=CC=C(C=C1)C1=C2C(C)=CC(C)=[N+]2[B-](F)(F)N2C(C)=CC(C)=C12		ClC(Cl)(Cl)Cl	tetrachloromethane	504.5	520.8	16.3		-39.0228	19.8216	19.2012	0.620377	-0.50572	0.02563	0.06835	1.00868	0.9749	-0.49428	0.02563	-0.06835	1.00868	0.97375	-0.01144	0.1367	0.977379
2013 Yang-TPA-BDP3	10.1039/c3ra42276c		CC1=CC(C)=C2N1[B-](F)(F)[N+]1=C(C)C=C(C)C1=C2C1=CC=C(C=C1)N(C1=CC=C(C=C1)C1=C2C(C)=CC(C)=[N+]2[B-](F)(F)N2C(C)=CC(C)=C12)C1=CC=C(C=C1)C1=C2C(C)=CC(C)=[N+]2[B-](F)(F)N2C(C)=CC(C)=C12		CC1=CC=CC=C1	toluene	504	519.2	15.2		-39.1017	19.8413	19.2604	0.580869	-0.50572	0.02563	0.06835	1.00868	0.9749	-0.49428	0.02563	-0.06835	1.00868	0.97375	-0.01144	0.1367	0.977379
2013 Yang-TPA-BDP3	10.1039/c3ra42276c		CC1=CC(C)=C2N1[B-](F)(F)[N+]1=C(C)C=C(C)C1=C2C1=CC=C(C=C1)N(C1=CC=C(C=C1)C1=C2C(C)=CC(C)=[N+]2[B-](F)(F)N2C(C)=CC(C)=C12)C1=CC=C(C=C1)C1=C2C(C)=CC(C)=[N+]2[B-](F)(F)N2C(C)=CC(C)=C12		C1CCOC1	oxolane	500.5	515.8	15.3		-39.3674	19.98	19.3874	0.592661	-0.50572	0.02563	0.06835	1.00868	0.9749	-0.49428	0.02563	-0.06835	1.00868	0.97375	-0.01144	0.1367	0.977379
2013 Yang-TPA-BDP3	10.1039/c3ra42276c		CC1=CC(C)=C2N1[B-](F)(F)[N+]1=C(C)C=C(C)C1=C2C1=CC=C(C=C1)N(C1=CC=C(C=C1)C1=C2C(C)=CC(C)=[N+]2[B-](F)(F)N2C(C)=CC(C)=C12)C1=CC=C(C=C1)C1=C2C(C)=CC(C)=[N+]2[B-](F)(F)N2C(C)=CC(C)=C12		CCOC(C)=O	ethyl acetate	498.5	513.4	14.9		-39.5382	20.0602	19.478	0.582191	-0.50572	0.02563	0.06835	1.00868	0.9749	-0.49428	0.02563	-0.06835	1.00868	0.97375	-0.01144	0.1367	0.977379
2013 Yang-TPA-BDP3	10.1039/c3ra42276c		CC1=CC(C)=C2N1[B-](F)(F)[N+]1=C(C)C=C(C)C1=C2C1=CC=C(C=C1)N(C1=CC=C(C=C1)C1=C2C(C)=CC(C)=[N+]2[B-](F)(F)N2C(C)=CC(C)=C12)C1=CC=C(C=C1)C1=C2C(C)=CC(C)=[N+]2[B-](F)(F)N2C(C)=CC(C)=C12		ClC(Cl)Cl	trichloromethane	503	517.4	14.4		-39.2081	19.8807	19.3274	0.553309	-0.50572	0.02563	0.06835	1.00868	0.9749	-0.49428	0.02563	-0.06835	1.00868	0.97375	-0.01144	0.1367	0.977379
2013 Yang-TPA-BDP3	10.1039/c3ra42276c		CC1=CC(C)=C2N1[B-](F)(F)[N+]1=C(C)C=C(C)C1=C2C1=CC=C(C=C1)N(C1=CC=C(C=C1)C1=C2C(C)=CC(C)=[N+]2[B-](F)(F)N2C(C)=CC(C)=C12)C1=CC=C(C=C1)C1=C2C(C)=CC(C)=[N+]2[B-](F)(F)N2C(C)=CC(C)=C12		ClCCCl	1,2-dichloroethane	501.5	516.6	15.1		-39.2975	19.9402	19.3573	0.582843	-0.50572	0.02563	0.06835	1.00868	0.9749	-0.49428	0.02563	-0.06835	1.00868	0.97375	-0.01144	0.1367	0.977379
2013 Yang-TPA-BDP3	10.1039/c3ra42276c		CC1=CC(C)=C2N1[B-](F)(F)[N+]1=C(C)C=C(C)C1=C2C1=CC=C(C=C1)N(C1=CC=C(C=C1)C1=C2C(C)=CC(C)=[N+]2[B-](F)(F)N2C(C)=CC(C)=C12)C1=CC=C(C=C1)C1=C2C(C)=CC(C)=[N+]2[B-](F)(F)N2C(C)=CC(C)=C12		CC(C)=O	propan-2-one	498.4	515	16.6		-39.4817	20.0642	19.4175	0.64673	-0.50572	0.02563	0.06835	1.00868	0.9749	-0.49428	0.02563	-0.06835	1.00868	0.97375	-0.01144	0.1367	0.977379
2013 Yang-TPA-BDP3	10.1039/c3ra42276c		CC1=CC(C)=C2N1[B-](F)(F)[N+]1=C(C)C=C(C)C1=C2C1=CC=C(C=C1)N(C1=CC=C(C=C1)C1=C2C(C)=CC(C)=[N+]2[B-](F)(F)N2C(C)=CC(C)=C12)C1=CC=C(C=C1)C1=C2C(C)=CC(C)=[N+]2[B-](F)(F)N2C(C)=CC(C)=C12		CC#N	acetonitrile	497.5	513	15.5		-39.5937	20.1005	19.4932	0.607325	-0.50572	0.02563	0.06835	1.00868	0.9749	-0.49428	0.02563	-0.06835	1.00868	0.97375	-0.01144	0.1367	0.977379
2013 Yang-TPA-BDP3	10.1039/c3ra42276c		CC1=CC(C)=C2N1[B-](F)(F)[N+]1=C(C)C=C(C)C1=C2C1=CC=C(C=C1)N(C1=CC=C(C=C1)C1=C2C(C)=CC(C)=[N+]2[B-](F)(F)N2C(C)=CC(C)=C12)C1=CC=C(C=C1)C1=C2C(C)=CC(C)=[N+]2[B-](F)(F)N2C(C)=CC(C)=C12		CCO	ethanol	499.5	514.2	14.7		-39.4677	20.02	19.4477	0.572334	-0.50572	0.02563	0.06835	1.00868	0.9749	-0.49428	0.02563	-0.06835	1.00868	0.97375	-0.01144	0.1367	0.977379
2013 Yang-TPA-BDP3	10.1039/c3ra42276c		CC1=CC(C)=C2N1[B-](F)(F)[N+]1=C(C)C=C(C)C1=C2C1=CC=C(C=C1)N(C1=CC=C(C=C1)C1=C2C(C)=CC(C)=[N+]2[B-](F)(F)N2C(C)=CC(C)=C12)C1=CC=C(C=C1)C1=C2C(C)=CC(C)=[N+]2[B-](F)(F)N2C(C)=CC(C)=C12		CO	methanol	498.5	513.2	14.7		-39.5458	20.0602	19.4856	0.5746	-0.50572	0.02563	0.06835	1.00868	0.9749	-0.49428	0.02563	-0.06835	1.00868	0.97375	-0.01144	0.1367	0.977379
2015 Caltagirone-Py-BODIPY	10.1039/C5RA01025J		F[B-]1(F)N2C=CC=C2C(=C2C=CC=[N+]12)C1=CC=C2C=CC3=C4C(C=CC1=C24)=CC=C3		CCCCCC	hexane	504	523	19	0.25	-38.9617	19.8413	19.1205	0.720811	0.01206	0.02274	20.2912	0.80727	-0.07741	-1.01206	0.02274	-20.2912	0.80727	0.99498	1.02413	40.5825	-83.9187
2015 Caltagirone-Py-BODIPY	10.1039/C5RA01025J		F[B-]1(F)N2C=CC=C2C(=C2C=CC=[N+]12)C1=CC=C2C=CC3=C4C(C=CC1=C24)=CC=C3		CC1=CC=CC=C1	toluene	507	582	75	0.14	-36.906	19.7239	17.1821	2.54174	0.01206	0.02274	20.2912	0.80727	-0.07741	-1.01206	0.02274	-20.2912	0.80727	0.99498	1.02413	40.5825	-83.9187
2015 Caltagirone-Py-BODIPY	10.1039/C5RA01025J		F[B-]1(F)N2C=CC=C2C(=C2C=CC=[N+]12)C1=CC=C2C=CC3=C4C(C=CC1=C24)=CC=C3		ClCCl	dichloromethane	505	670	165	0.02	-34.7274	19.802	14.9254	4.87661	0.01206	0.02274	20.2912	0.80727	-0.07741	-1.01206	0.02274	-20.2912	0.80727	0.99498	1.02413	40.5825	-83.9187
2015 Caltagirone-Py-BODIPY	10.1039/C5RA01025J		F[B-]1(F)N2C=CC=C2C(=C2C=CC=[N+]12)C1=CC=C2C=CC3=C4C(C=CC1=C24)=CC=C3		C1CCOC1	oxolane	504	630	126	0.04	-35.7143	19.8413	15.873	3.96825	0.01206	0.02274	20.2912	0.80727	-0.07741	-1.01206	0.02274	-20.2912	0.80727	0.99498	1.02413	40.5825	-83.9187
2015 Caltagirone-Py-BODIPY	10.1039/C5RA01025J		F[B-]1(F)N2C=CC=C2C(=C2C=CC=[N+]12)C1=CC=C2C=CC3=C4C(C=CC1=C24)=CC=C3		CCOC(C)=O	ethyl acetate	502	627	125	0.0043	-35.8693	19.9203	15.949	3.97136	0.01206	0.02274	20.2912	0.80727	-0.07741	-1.01206	0.02274	-20.2912	0.80727	0.99498	1.02413	40.5825	-83.9187
2015 Caltagirone-Py-BODIPY	10.1039/C5RA01025J		F[B-]1(F)N2C=CC=C2C(=C2C=CC=[N+]12)C1=CC=C2C=CC3=C4C(C=CC1=C24)=CC=C3		CC(C)=O	propan-2-one	502	662	160	0.0089	-35.0261	19.9203	15.1057	4.81458	0.01206	0.02274	20.2912	0.80727	-0.07741	-1.01206	0.02274	-20.2912	0.80727	0.99498	1.02413	40.5825	-83.9187
2015 Caltagirone-Py-BODIPY	10.1039/C5RA01025J		F[B-]1(F)N2C=CC=C2C(=C2C=CC=[N+]12)C1=CC=C2C=CC3=C4C(C=CC1=C24)=CC=C3		CN(C)C=O	N,N-dimethylformamide	505	670	165	0.0061	-34.7274	19.802	14.9254	4.87661	0.01206	0.02274	20.2912	0.80727	-0.07741	-1.01206	0.02274	-20.2912	0.80727	0.99498	1.02413	40.5825	-83.9187
2015 Caltagirone-Py-BODIPY	10.1039/C5RA01025J		F[B-]1(F)N2C=CC=C2C(=C2C=CC=[N+]12)C1=CC=C2C=CC3=C4C(C=CC1=C24)=CC=C3		CC#N	acetonitrile	499	708	209	0.0049	-34.1644	20.0401	14.1243	5.91579	0.01206	0.02274	20.2912	0.80727	-0.07741	-1.01206	0.02274	-20.2912	0.80727	0.99498	1.02413	40.5825	-83.9187
2015 Caltagirone-Py-BODIPY	10.1039/C5RA01025J		F[B-]1(F)N2C=CC=C2C(=C2C=CC=[N+]12)C1=CC=C2C=CC3=C4C(C=CC1=C24)=CC=C3		CS(C)=O	methanesulfinylmethane	507	709	202	0.0095	-33.8282	19.7239	14.1044	5.61949	0.01206	0.02274	20.2912	0.80727	-0.07741	-1.01206	0.02274	-20.2912	0.80727	0.99498	1.02413	40.5825	-83.9187
2015 Caltagirone-Py-BODIPY	10.1039/C5RA01025J		F[B-]1(F)N2C=CC=C2C(=C2C=CC=[N+]12)C1=CC=C2C=CC3=C4C(C=CC1=C24)=CC=C3		CCO	ethanol	502	651	149	0.0068	-35.2813	19.9203	15.361	4.55934	0.01206	0.02274	20.2912	0.80727	-0.07741	-1.01206	0.02274	-20.2912	0.80727	0.99498	1.02413	40.5825	-83.9187
2015 Caltagirone-Py-BODIPY	10.1039/C5RA01025J		F[B-]1(F)N2C=CC=C2C(=C2C=CC=[N+]12)C1=CC=C2C=CC3=C4C(C=CC1=C24)=CC=C3		CO	methanol	501	662	161	0.0056	-35.0658	19.9601	15.1057	4.85434	0.01206	0.02274	20.2912	0.80727	-0.07741	-1.01206	0.02274	-20.2912	0.80727	0.99498	1.02413	40.5825	-83.9187
2015 Feng-1	10.1021/acs.chemmater.5b03765		COC1=CC=C(C=C1C1=C2C=CC=[N+]2[B-](F)(F)N2C=CC=C12)C(=C(C1=CC=CC=C1)C1=CC=CC=C1)C1=CC(=C(OC)C=C1)C1=C2C=CC=[N+]2[B-](F)(F)N2C=CC=C12		CCCCCC	hexane	515	549	34		-37.6324	19.4175	18.2149	1.20254	-0.59867	0.16196	-3.1105	6.1693	0.58454	-0.40133	0.16196	3.1105	6.1693	0.36351	-0.19734	-6.221	0.670369
2015 Feng-1	10.1021/acs.chemmater.5b03765		COC1=CC=C(C=C1C1=C2C=CC=[N+]2[B-](F)(F)N2C=CC=C12)C(=C(C1=CC=CC=C1)C1=CC=CC=C1)C1=CC(=C(OC)C=C1)C1=C2C=CC=[N+]2[B-](F)(F)N2C=CC=C12		C1CCOC1	oxolane	511.5	546	34.5		-37.8654	19.5503	18.315	1.23532	-0.59867	0.16196	-3.1105	6.1693	0.58454	-0.40133	0.16196	3.1105	6.1693	0.36351	-0.19734	-6.221	0.670369
2015 Feng-1	10.1021/acs.chemmater.5b03765		COC1=CC=C(C=C1C1=C2C=CC=[N+]2[B-](F)(F)N2C=CC=C12)C(=C(C1=CC=CC=C1)C1=CC=CC=C1)C1=CC(=C(OC)C=C1)C1=C2C=CC=[N+]2[B-](F)(F)N2C=CC=C12		CCOC(C)=O	ethyl acetate	504	533	29		-38.603	19.8413	18.7617	1.07954	-0.59867	0.16196	-3.1105	6.1693	0.58454	-0.40133	0.16196	3.1105	6.1693	0.36351	-0.19734	-6.221	0.670369
2015 Feng-1	10.1021/acs.chemmater.5b03765		COC1=CC=C(C=C1C1=C2C=CC=[N+]2[B-](F)(F)N2C=CC=C12)C(=C(C1=CC=CC=C1)C1=CC=CC=C1)C1=CC(=C(OC)C=C1)C1=C2C=CC=[N+]2[B-](F)(F)N2C=CC=C12		CC(C)O	propan-2-ol	510	543	33		-38.024	19.6078	18.4162	1.19164	-0.59867	0.16196	-3.1105	6.1693	0.58454	-0.40133	0.16196	3.1105	6.1693	0.36351	-0.19734	-6.221	0.670369
2015 Feng-1	10.1021/acs.chemmater.5b03765		COC1=CC=C(C=C1C1=C2C=CC=[N+]2[B-](F)(F)N2C=CC=C12)C(=C(C1=CC=CC=C1)C1=CC=CC=C1)C1=CC(=C(OC)C=C1)C1=C2C=CC=[N+]2[B-](F)(F)N2C=CC=C12		ClC(Cl)Cl	trichloromethane	513	538	25		-38.0805	19.4932	18.5874	0.905817	-0.59867	0.16196	-3.1105	6.1693	0.58454	-0.40133	0.16196	3.1105	6.1693	0.36351	-0.19734	-6.221	0.670369
2015 Feng-1	10.1021/acs.chemmater.5b03765		COC1=CC=C(C=C1C1=C2C=CC=[N+]2[B-](F)(F)N2C=CC=C12)C(=C(C1=CC=CC=C1)C1=CC=CC=C1)C1=CC(=C(OC)C=C1)C1=C2C=CC=[N+]2[B-](F)(F)N2C=CC=C12		C1COCCO1	1,4-dioxane	512.5	544	31.5		-37.8945	19.5122	18.3824	1.12984	-0.59867	0.16196	-3.1105	6.1693	0.58454	-0.40133	0.16196	3.1105	6.1693	0.36351	-0.19734	-6.221	0.670369
2015 Feng-1	10.1021/acs.chemmater.5b03765		COC1=CC=C(C=C1C1=C2C=CC=[N+]2[B-](F)(F)N2C=CC=C12)C(=C(C1=CC=CC=C1)C1=CC=CC=C1)C1=CC(=C(OC)C=C1)C1=C2C=CC=[N+]2[B-](F)(F)N2C=CC=C12		CC#N	acetonitrile	500	547	47		-38.2815	20	18.2815	1.71846	-0.59867	0.16196	-3.1105	6.1693	0.58454	-0.40133	0.16196	3.1105	6.1693	0.36351	-0.19734	-6.221	0.670369
2015 Feng-1	10.1021/acs.chemmater.5b03765		COC1=CC=C(C=C1C1=C2C=CC=[N+]2[B-](F)(F)N2C=CC=C12)C(=C(C1=CC=CC=C1)C1=CC=CC=C1)C1=CC(=C(OC)C=C1)C1=C2C=CC=[N+]2[B-](F)(F)N2C=CC=C12		CN(C)C=O	N,N-dimethylformamide	505	546	41		-38.117	19.802	18.315	1.48696	-0.59867	0.16196	-3.1105	6.1693	0.58454	-0.40133	0.16196	3.1105	6.1693	0.36351	-0.19734	-6.221	0.670369
2015 Feng-1	10.1021/acs.chemmater.5b03765		COC1=CC=C(C=C1C1=C2C=CC=[N+]2[B-](F)(F)N2C=CC=C12)C(=C(C1=CC=CC=C1)C1=CC=CC=C1)C1=CC(=C(OC)C=C1)C1=C2C=CC=[N+]2[B-](F)(F)N2C=CC=C12		CO	methanol	502.5	545	42.5		-38.2491	19.9005	18.3486	1.55187	-0.59867	0.16196	-3.1105	6.1693	0.58454	-0.40133	0.16196	3.1105	6.1693	0.36351	-0.19734	-6.221	0.670369
2015 Feng-1	10.1021/acs.chemmater.5b03765		COC1=CC=C(C=C1C1=C2C=CC=[N+]2[B-](F)(F)N2C=CC=C12)C(=C(C1=CC=CC=C1)C1=CC=CC=C1)C1=CC(=C(OC)C=C1)C1=C2C=CC=[N+]2[B-](F)(F)N2C=CC=C12		CS(C)=O	methanesulfinylmethane	505	545	40		-38.1506	19.802	18.3486	1.45336	-0.59867	0.16196	-3.1105	6.1693	0.58454	-0.40133	0.16196	3.1105	6.1693	0.36351	-0.19734	-6.221	0.670369
2015 Thorat-Dye 2	10.1021/acs.joc.5b00654		CC1=C(CC2=CC=CC=C2)C(C)=C2N1[B-](F)(F)[N+]1=C(C)C(CC3=CC=CC=C3)=C(C)C1=C2C		CC#N	acetonitrile	514	536	22	0.82	-38.112	19.4553	18.6567	0.798537	-0.64419	0.14149	-5.12476	5.37147	0.68674	-0.35581	0.14149	5.12476	5.37147	0.37168	-0.28839	-10.2495	0.552337
2015 Thorat-Dye 2	10.1021/acs.joc.5b00654		CC1=C(CC2=CC=CC=C2)C(C)=C2N1[B-](F)(F)[N+]1=C(C)C(CC3=CC=CC=C3)=C(C)C1=C2C		CN(C)C=O	N,N-dimethylformamide	517	539	22	0.88	-37.8952	19.3424	18.5529	0.789484	-0.64419	0.14149	-5.12476	5.37147	0.68674	-0.35581	0.14149	5.12476	5.37147	0.37168	-0.28839	-10.2495	0.552337
2015 Thorat-Dye 2	10.1021/acs.joc.5b00654		CC1=C(CC2=CC=CC=C2)C(C)=C2N1[B-](F)(F)[N+]1=C(C)C(CC3=CC=CC=C3)=C(C)C1=C2C		CS(C)=O	methanesulfinylmethane	518	540	22	0.89	-37.8235	19.305	18.5185	0.786501	-0.64419	0.14149	-5.12476	5.37147	0.68674	-0.35581	0.14149	5.12476	5.37147	0.37168	-0.28839	-10.2495	0.552337
2015 Thorat-Dye 2	10.1021/acs.joc.5b00654		CC1=C(CC2=CC=CC=C2)C(C)=C2N1[B-](F)(F)[N+]1=C(C)C(CC3=CC=CC=C3)=C(C)C1=C2C		CO	methanol	516	536	20	0.78	-38.0366	19.3798	18.6567	0.723129	-0.64419	0.14149	-5.12476	5.37147	0.68674	-0.35581	0.14149	5.12476	5.37147	0.37168	-0.28839	-10.2495	0.552337
2015 Thorat-Dye 2	10.1021/acs.joc.5b00654		CC1=C(CC2=CC=CC=C2)C(C)=C2N1[B-](F)(F)[N+]1=C(C)C(CC3=CC=CC=C3)=C(C)C1=C2C		CCO	ethanol	517	536	19	0.8	-37.9991	19.3424	18.6567	0.685643	-0.64419	0.14149	-5.12476	5.37147	0.68674	-0.35581	0.14149	5.12476	5.37147	0.37168	-0.28839	-10.2495	0.552337
2015 Thorat-Dye 2	10.1021/acs.joc.5b00654		CC1=C(CC2=CC=CC=C2)C(C)=C2N1[B-](F)(F)[N+]1=C(C)C(CC3=CC=CC=C3)=C(C)C1=C2C		CC(C)=O	propan-2-one	516	536	20	0.86	-38.0366	19.3798	18.6567	0.723129	-0.64419	0.14149	-5.12476	5.37147	0.68674	-0.35581	0.14149	5.12476	5.37147	0.37168	-0.28839	-10.2495	0.552337
2015 Thorat-Dye 2	10.1021/acs.joc.5b00654		CC1=C(CC2=CC=CC=C2)C(C)=C2N1[B-](F)(F)[N+]1=C(C)C(CC3=CC=CC=C3)=C(C)C1=C2C		CCOC(C)=O	ethyl acetate	516	536	20	0.86	-38.0366	19.3798	18.6567	0.723129	-0.64419	0.14149	-5.12476	5.37147	0.68674	-0.35581	0.14149	5.12476	5.37147	0.37168	-0.28839	-10.2495	0.552337
2015 Thorat-Dye 2	10.1021/acs.joc.5b00654		CC1=C(CC2=CC=CC=C2)C(C)=C2N1[B-](F)(F)[N+]1=C(C)C(CC3=CC=CC=C3)=C(C)C1=C2C		ClC(Cl)Cl	trichloromethane	521	537	16	0.8	-37.8158	19.1939	18.622	0.571884	-0.64419	0.14149	-5.12476	5.37147	0.68674	-0.35581	0.14149	5.12476	5.37147	0.37168	-0.28839	-10.2495	0.552337
2015 Thorat-Dye 2	10.1021/acs.joc.5b00654		CC1=C(CC2=CC=CC=C2)C(C)=C2N1[B-](F)(F)[N+]1=C(C)C(CC3=CC=CC=C3)=C(C)C1=C2C		C1COCCO1	1,4-dioxane	518	535	17	0.87	-37.9966	19.305	18.6916	0.613431	-0.64419	0.14149	-5.12476	5.37147	0.68674	-0.35581	0.14149	5.12476	5.37147	0.37168	-0.28839	-10.2495	0.552337
2015 Thorat-Dye 2	10.1021/acs.joc.5b00654		CC1=C(CC2=CC=CC=C2)C(C)=C2N1[B-](F)(F)[N+]1=C(C)C(CC3=CC=CC=C3)=C(C)C1=C2C		CCCCCCC	heptane	520	536	16	0.97	-37.8875	19.2308	18.6567	0.574053	-0.64419	0.14149	-5.12476	5.37147	0.68674	-0.35581	0.14149	5.12476	5.37147	0.37168	-0.28839	-10.2495	0.552337
2015 Thorat-Dye 3	10.1021/acs.joc.5b00654		CC1=C(CC2=CC=CC=C2)C(C)=C2N1[B-](F)(F)[N+]1=C(C)C(CC3=CC=CC=C3)=C(C)C1=C2C1=CC=CC=C1		CC#N	acetonitrile	520	534	14	0.71	-37.9574	19.2308	18.7266	0.504177	-0.56891	0.05957	-2.36235	2.25214	0.90928	-0.43109	0.05957	2.36235	2.25214	0.85092	-0.13782	-4.72471	0.757747
2015 Thorat-Dye 3	10.1021/acs.joc.5b00654		CC1=C(CC2=CC=CC=C2)C(C)=C2N1[B-](F)(F)[N+]1=C(C)C(CC3=CC=CC=C3)=C(C)C1=C2C1=CC=CC=C1		CN(C)C=O	N,N-dimethylformamide	523	537	14	0.74	-37.7424	19.1205	18.622	0.498485	-0.56891	0.05957	-2.36235	2.25214	0.90928	-0.43109	0.05957	2.36235	2.25214	0.85092	-0.13782	-4.72471	0.757747
2015 Thorat-Dye 3	10.1021/acs.joc.5b00654		CC1=C(CC2=CC=CC=C2)C(C)=C2N1[B-](F)(F)[N+]1=C(C)C(CC3=CC=CC=C3)=C(C)C1=C2C1=CC=CC=C1		CS(C)=O	methanesulfinylmethane	524	538	14	0.89	-37.6713	19.084	18.5874	0.496609	-0.56891	0.05957	-2.36235	2.25214	0.90928	-0.43109	0.05957	2.36235	2.25214	0.85092	-0.13782	-4.72471	0.757747
2015 Thorat-Dye 3	10.1021/acs.joc.5b00654		CC1=C(CC2=CC=CC=C2)C(C)=C2N1[B-](F)(F)[N+]1=C(C)C(CC3=CC=CC=C3)=C(C)C1=C2C1=CC=CC=C1		CO	methanol	521	535	14	0.81	-37.8854	19.1939	18.6916	0.502269	-0.56891	0.05957	-2.36235	2.25214	0.90928	-0.43109	0.05957	2.36235	2.25214	0.85092	-0.13782	-4.72471	0.757747
2015 Thorat-Dye 3	10.1021/acs.joc.5b00654		CC1=C(CC2=CC=CC=C2)C(C)=C2N1[B-](F)(F)[N+]1=C(C)C(CC3=CC=CC=C3)=C(C)C1=C2C1=CC=CC=C1		CCO	ethanol	522	535	13	0.74	-37.8487	19.1571	18.6916	0.465499	-0.56891	0.05957	-2.36235	2.25214	0.90928	-0.43109	0.05957	2.36235	2.25214	0.85092	-0.13782	-4.72471	0.757747
2015 Thorat-Dye 3	10.1021/acs.joc.5b00654		CC1=C(CC2=CC=CC=C2)C(C)=C2N1[B-](F)(F)[N+]1=C(C)C(CC3=CC=CC=C3)=C(C)C1=C2C1=CC=CC=C1		CC(C)=O	propan-2-one	521	535	14	0.74	-37.8854	19.1939	18.6916	0.502269	-0.56891	0.05957	-2.36235	2.25214	0.90928	-0.43109	0.05957	2.36235	2.25214	0.85092	-0.13782	-4.72471	0.757747
2015 Thorat-Dye 3	10.1021/acs.joc.5b00654		CC1=C(CC2=CC=CC=C2)C(C)=C2N1[B-](F)(F)[N+]1=C(C)C(CC3=CC=CC=C3)=C(C)C1=C2C1=CC=CC=C1		CCOC(C)=O	ethyl acetate	521	535	14	0.79	-37.8854	19.1939	18.6916	0.502269	-0.56891	0.05957	-2.36235	2.25214	0.90928	-0.43109	0.05957	2.36235	2.25214	0.85092	-0.13782	-4.72471	0.757747
2015 Thorat-Dye 3	10.1021/acs.joc.5b00654		CC1=C(CC2=CC=CC=C2)C(C)=C2N1[B-](F)(F)[N+]1=C(C)C(CC3=CC=CC=C3)=C(C)C1=C2C1=CC=CC=C1		ClC(Cl)Cl	trichloromethane	525	536	11	0.77	-37.7043	19.0476	18.6567	0.390903	-0.56891	0.05957	-2.36235	2.25214	0.90928	-0.43109	0.05957	2.36235	2.25214	0.85092	-0.13782	-4.72471	0.757747
2015 Thorat-Dye 3	10.1021/acs.joc.5b00654		CC1=C(CC2=CC=CC=C2)C(C)=C2N1[B-](F)(F)[N+]1=C(C)C(CC3=CC=CC=C3)=C(C)C1=C2C1=CC=CC=C1		C1COCCO1	1,4-dioxane	523	537	14	0.8	-37.7424	19.1205	18.622	0.498485	-0.56891	0.05957	-2.36235	2.25214	0.90928	-0.43109	0.05957	2.36235	2.25214	0.85092	-0.13782	-4.72471	0.757747
2015 Thorat-Dye 3	10.1021/acs.joc.5b00654		CC1=C(CC2=CC=CC=C2)C(C)=C2N1[B-](F)(F)[N+]1=C(C)C(CC3=CC=CC=C3)=C(C)C1=C2C1=CC=CC=C1		CCCCCCC	heptane	523	537	14	0.87	-37.7424	19.1205	18.622	0.498485	-0.56891	0.05957	-2.36235	2.25214	0.90928	-0.43109	0.05957	2.36235	2.25214	0.85092	-0.13782	-4.72471	0.757747
2015 Thorat-Dye 4	10.1021/acs.joc.5b00654		CC1=C(CC2=CC=CC=C2)C(C)=C2C=C3C(C)=C(CC4=CC=CC=C4)C(C)=[N+]3[B-](F)(F)N12		CC#N	acetonitrile	524	537	13	0.74	-37.7059	19.084	18.622	0.461996	-0.59148	0.14627	-3.24773	5.49499	0.63041	-0.40852	0.14627	3.24773	5.49499	0.43039	-0.18296	-6.49546	0.690674
2015 Thorat-Dye 4	10.1021/acs.joc.5b00654		CC1=C(CC2=CC=CC=C2)C(C)=C2C=C3C(C)=C(CC4=CC=CC=C4)C(C)=[N+]3[B-](F)(F)N12		CN(C)C=O	N,N-dimethylformamide	526	540	14	0.86	-37.5299	19.0114	18.5185	0.492888	-0.59148	0.14627	-3.24773	5.49499	0.63041	-0.40852	0.14627	3.24773	5.49499	0.43039	-0.18296	-6.49546	0.690674
2015 Thorat-Dye 4	10.1021/acs.joc.5b00654		CC1=C(CC2=CC=CC=C2)C(C)=C2C=C3C(C)=C(CC4=CC=CC=C4)C(C)=[N+]3[B-](F)(F)N12		CS(C)=O	methanesulfinylmethane	527	541	14	0.89	-37.4596	18.9753	18.4843	0.491044	-0.59148	0.14627	-3.24773	5.49499	0.63041	-0.40852	0.14627	3.24773	5.49499	0.43039	-0.18296	-6.49546	0.690674
2015 Thorat-Dye 4	10.1021/acs.joc.5b00654		CC1=C(CC2=CC=CC=C2)C(C)=C2C=C3C(C)=C(CC4=CC=CC=C4)C(C)=[N+]3[B-](F)(F)N12		CO	methanol	526	538	12	0.79	-37.5988	19.0114	18.5874	0.424046	-0.59148	0.14627	-3.24773	5.49499	0.63041	-0.40852	0.14627	3.24773	5.49499	0.43039	-0.18296	-6.49546	0.690674
2015 Thorat-Dye 4	10.1021/acs.joc.5b00654		CC1=C(CC2=CC=CC=C2)C(C)=C2C=C3C(C)=C(CC4=CC=CC=C4)C(C)=[N+]3[B-](F)(F)N12		CCO	ethanol	527	536	9	0.83	-37.632	18.9753	18.6567	0.318616	-0.59148	0.14627	-3.24773	5.49499	0.63041	-0.40852	0.14627	3.24773	5.49499	0.43039	-0.18296	-6.49546	0.690674
2015 Thorat-Dye 4	10.1021/acs.joc.5b00654		CC1=C(CC2=CC=CC=C2)C(C)=C2C=C3C(C)=C(CC4=CC=CC=C4)C(C)=[N+]3[B-](F)(F)N12		CC(C)=O	propan-2-one	525	538	13	0.84	-37.635	19.0476	18.5874	0.460258	-0.59148	0.14627	-3.24773	5.49499	0.63041	-0.40852	0.14627	3.24773	5.49499	0.43039	-0.18296	-6.49546	0.690674
2015 Thorat-Dye 4	10.1021/acs.joc.5b00654		CC1=C(CC2=CC=CC=C2)C(C)=C2C=C3C(C)=C(CC4=CC=CC=C4)C(C)=[N+]3[B-](F)(F)N12		CCOC(C)=O	ethyl acetate	526	535	9	0.85	-37.703	19.0114	18.6916	0.319818	-0.59148	0.14627	-3.24773	5.49499	0.63041	-0.40852	0.14627	3.24773	5.49499	0.43039	-0.18296	-6.49546	0.690674
2015 Thorat-Dye 4	10.1021/acs.joc.5b00654		CC1=C(CC2=CC=CC=C2)C(C)=C2C=C3C(C)=C(CC4=CC=CC=C4)C(C)=[N+]3[B-](F)(F)N12		ClC(Cl)Cl	trichloromethane	532	540	8	0.85	-37.3155	18.797	18.5185	0.278474	-0.59148	0.14627	-3.24773	5.49499	0.63041	-0.40852	0.14627	3.24773	5.49499	0.43039	-0.18296	-6.49546	0.690674
2015 Thorat-Dye 4	10.1021/acs.joc.5b00654		CC1=C(CC2=CC=CC=C2)C(C)=C2C=C3C(C)=C(CC4=CC=CC=C4)C(C)=[N+]3[B-](F)(F)N12		C1COCCO1	1,4-dioxane	528	537	9	0.86	-37.5614	18.9394	18.622	0.31742	-0.59148	0.14627	-3.24773	5.49499	0.63041	-0.40852	0.14627	3.24773	5.49499	0.43039	-0.18296	-6.49546	0.690674
2015 Thorat-Dye 4	10.1021/acs.joc.5b00654		CC1=C(CC2=CC=CC=C2)C(C)=C2C=C3C(C)=C(CC4=CC=CC=C4)C(C)=[N+]3[B-](F)(F)N12		CCCCCCC	heptane	530	536	6	0.96	-37.5246	18.8679	18.6567	0.211208	-0.59148	0.14627	-3.24773	5.49499	0.63041	-0.40852	0.14627	3.24773	5.49499	0.43039	-0.18296	-6.49546	0.690674
2015 Waddell-1	10.1016/j.dyepig.2015.01.010		CC1=CC(C)=C2N1[B-](F)(F)[N+]1=C(C)C=C(C)C1=C2C		CC(O)=O	acetic acid	493	506	13		-40.0468	20.284	19.7628	0.52113	-0.46026	0.04599	1.85224	1.83531	0.86861	-0.53974	0.04599	-1.85224	1.83531	0.90115	0.07949	3.70448	1.17269
2015 Waddell-1	10.1016/j.dyepig.2015.01.010		CC1=CC(C)=C2N1[B-](F)(F)[N+]1=C(C)C=C(C)C1=C2C		CC(C)=O	propan-2-one	492	507	15		-40.0491	20.3252	19.7239	0.601337	-0.46026	0.04599	1.85224	1.83531	0.86861	-0.53974	0.04599	-1.85224	1.83531	0.90115	0.07949	3.70448	1.17269
2015 Waddell-1	10.1016/j.dyepig.2015.01.010		CC1=CC(C)=C2N1[B-](F)(F)[N+]1=C(C)C=C(C)C1=C2C		CC#N	acetonitrile	491	504	13		-40.2079	20.3666	19.8413	0.525329	-0.46026	0.04599	1.85224	1.83531	0.86861	-0.53974	0.04599	-1.85224	1.83531	0.90115	0.07949	3.70448	1.17269
2015 Waddell-1	10.1016/j.dyepig.2015.01.010		CC1=CC(C)=C2N1[B-](F)(F)[N+]1=C(C)C=C(C)C1=C2C		CCCCO	butan-1-ol	496	509	13		-39.8077	20.1613	19.6464	0.514925	-0.46026	0.04599	1.85224	1.83531	0.86861	-0.53974	0.04599	-1.85224	1.83531	0.90115	0.07949	3.70448	1.17269
2015 Waddell-1	10.1016/j.dyepig.2015.01.010		CC1=CC(C)=C2N1[B-](F)(F)[N+]1=C(C)C=C(C)C1=C2C		CC(C)(C)O	2-methylpropan-2-ol	495	508	13		-39.8871	20.202	19.685	0.516981	-0.46026	0.04599	1.85224	1.83531	0.86861	-0.53974	0.04599	-1.85224	1.83531	0.90115	0.07949	3.70448	1.17269
2015 Waddell-1	10.1016/j.dyepig.2015.01.010		CC1=CC(C)=C2N1[B-](F)(F)[N+]1=C(C)C=C(C)C1=C2C		CCOCC	ethoxyethane	495	509	14		-39.8484	20.202	19.6464	0.555655	-0.46026	0.04599	1.85224	1.83531	0.86861	-0.53974	0.04599	-1.85224	1.83531	0.90115	0.07949	3.70448	1.17269
2015 Waddell-1	10.1016/j.dyepig.2015.01.010		CC1=CC(C)=C2N1[B-](F)(F)[N+]1=C(C)C=C(C)C1=C2C		CS(C)=O	methanesulfinylmethane	495	508	13		-39.8871	20.202	19.685	0.516981	-0.46026	0.04599	1.85224	1.83531	0.86861	-0.53974	0.04599	-1.85224	1.83531	0.90115	0.07949	3.70448	1.17269
2015 Waddell-1	10.1016/j.dyepig.2015.01.010		CC1=CC(C)=C2N1[B-](F)(F)[N+]1=C(C)C=C(C)C1=C2C		C1COCCO1	1,4-dioxane	497	510	13		-39.7286	20.1207	19.6078	0.512881	-0.46026	0.04599	1.85224	1.83531	0.86861	-0.53974	0.04599	-1.85224	1.83531	0.90115	0.07949	3.70448	1.17269
2015 Waddell-1	10.1016/j.dyepig.2015.01.010		CC1=CC(C)=C2N1[B-](F)(F)[N+]1=C(C)C=C(C)C1=C2C		CCO	ethanol	495	504	9		-40.0433	20.202	19.8413	0.36075	-0.46026	0.04599	1.85224	1.83531	0.86861	-0.53974	0.04599	-1.85224	1.83531	0.90115	0.07949	3.70448	1.17269
2015 Waddell-1	10.1016/j.dyepig.2015.01.010		CC1=CC(C)=C2N1[B-](F)(F)[N+]1=C(C)C=C(C)C1=C2C		CCOC(C)=O	ethyl acetate	493	508	15		-39.969	20.284	19.685	0.598936	-0.46026	0.04599	1.85224	1.83531	0.86861	-0.53974	0.04599	-1.85224	1.83531	0.90115	0.07949	3.70448	1.17269
2015 Waddell-1	10.1016/j.dyepig.2015.01.010		CC1=CC(C)=C2N1[B-](F)(F)[N+]1=C(C)C=C(C)C1=C2C		OCCO	ethane-1,2-diol	495	507	12		-39.9259	20.202	19.7239	0.478154	-0.46026	0.04599	1.85224	1.83531	0.86861	-0.53974	0.04599	-1.85224	1.83531	0.90115	0.07949	3.70448	1.17269
2015 Waddell-1	10.1016/j.dyepig.2015.01.010		CC1=CC(C)=C2N1[B-](F)(F)[N+]1=C(C)C=C(C)C1=C2C		CO	methanol	492	506	14		-40.088	20.3252	19.7628	0.562357	-0.46026	0.04599	1.85224	1.83531	0.86861	-0.53974	0.04599	-1.85224	1.83531	0.90115	0.07949	3.70448	1.17269
2015 Waddell-1	10.1016/j.dyepig.2015.01.010		CC1=CC(C)=C2N1[B-](F)(F)[N+]1=C(C)C=C(C)C1=C2C		CC1CCCCC1	methylcyclohexane	499	514	15		-39.4953	20.0401	19.4553	0.584827	-0.46026	0.04599	1.85224	1.83531	0.86861	-0.53974	0.04599	-1.85224	1.83531	0.90115	0.07949	3.70448	1.17269
2015 Waddell-1	10.1016/j.dyepig.2015.01.010		CC1=CC(C)=C2N1[B-](F)(F)[N+]1=C(C)C=C(C)C1=C2C		CCCCC	pentane	495	509	14		-39.8484	20.202	19.6464	0.555655	-0.46026	0.04599	1.85224	1.83531	0.86861	-0.53974	0.04599	-1.85224	1.83531	0.90115	0.07949	3.70448	1.17269
2015 Waddell-1	10.1016/j.dyepig.2015.01.010		CC1=CC(C)=C2N1[B-](F)(F)[N+]1=C(C)C=C(C)C1=C2C		CC(C)O	propan-2-ol	495	508	13		-39.8871	20.202	19.685	0.516981	-0.46026	0.04599	1.85224	1.83531	0.86861	-0.53974	0.04599	-1.85224	1.83531	0.90115	0.07949	3.70448	1.17269
2015 Waddell-1	10.1016/j.dyepig.2015.01.010		CC1=CC(C)=C2N1[B-](F)(F)[N+]1=C(C)C=C(C)C1=C2C		C1CCOC1	oxolane	495	510	15		-39.8099	20.202	19.6078	0.594177	-0.46026	0.04599	1.85224	1.83531	0.86861	-0.53974	0.04599	-1.85224	1.83531	0.90115	0.07949	3.70448	1.17269
2015 Waddell-2	10.1016/j.dyepig.2015.01.010		CCC1=C(C)N2C(=C1C)C(C)=C1C(C)=C(CC)C(C)=[N+]1[B-]2(F)F		CC(O)=O	acetic acid	516	534	18		-38.1064	19.3798	18.7266	0.653253	-0.48911	0.03907	0.74272	1.48391	0.91214	-0.51089	0.03907	-0.74272	1.48391	0.91892	0.02179	1.48543	1.04453
2015 Waddell-2	10.1016/j.dyepig.2015.01.010		CCC1=C(C)N2C(=C1C)C(C)=C1C(C)=C(CC)C(C)=[N+]1[B-]2(F)F		CC(C)=O	propan-2-one	515	534	19		-38.1441	19.4175	18.7266	0.690884	-0.48911	0.03907	0.74272	1.48391	0.91214	-0.51089	0.03907	-0.74272	1.48391	0.91892	0.02179	1.48543	1.04453
2015 Waddell-2	10.1016/j.dyepig.2015.01.010		CCC1=C(C)N2C(=C1C)C(C)=C1C(C)=C(CC)C(C)=[N+]1[B-]2(F)F		CC#N	acetonitrile	514	532	18		-38.2522	19.4553	18.797	0.65826	-0.48911	0.03907	0.74272	1.48391	0.91214	-0.51089	0.03907	-0.74272	1.48391	0.91892	0.02179	1.48543	1.04453
2015 Waddell-2	10.1016/j.dyepig.2015.01.010		CCC1=C(C)N2C(=C1C)C(C)=C1C(C)=C(CC)C(C)=[N+]1[B-]2(F)F		CCCCO	butan-1-ol	519	537	18		-37.8898	19.2678	18.622	0.645849	-0.48911	0.03907	0.74272	1.48391	0.91214	-0.51089	0.03907	-0.74272	1.48391	0.91892	0.02179	1.48543	1.04453
2015 Waddell-2	10.1016/j.dyepig.2015.01.010		CCC1=C(C)N2C(=C1C)C(C)=C1C(C)=C(CC)C(C)=[N+]1[B-]2(F)F		CC(C)(C)O	2-methylpropan-2-ol	519	538	19		-37.8552	19.2678	18.5874	0.680462	-0.48911	0.03907	0.74272	1.48391	0.91214	-0.51089	0.03907	-0.74272	1.48391	0.91892	0.02179	1.48543	1.04453
2015 Waddell-2	10.1016/j.dyepig.2015.01.010		CCC1=C(C)N2C(=C1C)C(C)=C1C(C)=C(CC)C(C)=[N+]1[B-]2(F)F		CCOCC	ethoxyethane	518	536	18		-37.9617	19.305	18.6567	0.648303	-0.48911	0.03907	0.74272	1.48391	0.91214	-0.51089	0.03907	-0.74272	1.48391	0.91892	0.02179	1.48543	1.04453
2015 Waddell-2	10.1016/j.dyepig.2015.01.010		CCC1=C(C)N2C(=C1C)C(C)=C1C(C)=C(CC)C(C)=[N+]1[B-]2(F)F		CS(C)=O	methanesulfinylmethane	517	538	21		-37.9297	19.3424	18.5874	0.754999	-0.48911	0.03907	0.74272	1.48391	0.91214	-0.51089	0.03907	-0.74272	1.48391	0.91892	0.02179	1.48543	1.04453
2015 Waddell-2	10.1016/j.dyepig.2015.01.010		CCC1=C(C)N2C(=C1C)C(C)=C1C(C)=C(CC)C(C)=[N+]1[B-]2(F)F		C1COCCO1	1,4-dioxane	518	537	19		-37.927	19.305	18.622	0.683045	-0.48911	0.03907	0.74272	1.48391	0.91214	-0.51089	0.03907	-0.74272	1.48391	0.91892	0.02179	1.48543	1.04453
2015 Waddell-2	10.1016/j.dyepig.2015.01.010		CCC1=C(C)N2C(=C1C)C(C)=C1C(C)=C(CC)C(C)=[N+]1[B-]2(F)F		CCO	ethanol	518	533	15		-38.0667	19.305	18.7617	0.543293	-0.48911	0.03907	0.74272	1.48391	0.91214	-0.51089	0.03907	-0.74272	1.48391	0.91892	0.02179	1.48543	1.04453
2015 Waddell-2	10.1016/j.dyepig.2015.01.010		CCC1=C(C)N2C(=C1C)C(C)=C1C(C)=C(CC)C(C)=[N+]1[B-]2(F)F		CCOC(C)=O	ethyl acetate	516	534	18		-38.1064	19.3798	18.7266	0.653253	-0.48911	0.03907	0.74272	1.48391	0.91214	-0.51089	0.03907	-0.74272	1.48391	0.91892	0.02179	1.48543	1.04453
2015 Waddell-2	10.1016/j.dyepig.2015.01.010		CCC1=C(C)N2C(=C1C)C(C)=C1C(C)=C(CC)C(C)=[N+]1[B-]2(F)F		OCCO	ethane-1,2-diol	518	536	18		-37.9617	19.305	18.6567	0.648303	-0.48911	0.03907	0.74272	1.48391	0.91214	-0.51089	0.03907	-0.74272	1.48391	0.91892	0.02179	1.48543	1.04453
2015 Waddell-2	10.1016/j.dyepig.2015.01.010		CCC1=C(C)N2C(=C1C)C(C)=C1C(C)=C(CC)C(C)=[N+]1[B-]2(F)F		CO	methanol	516	534	18		-38.1064	19.3798	18.7266	0.653253	-0.48911	0.03907	0.74272	1.48391	0.91214	-0.51089	0.03907	-0.74272	1.48391	0.91892	0.02179	1.48543	1.04453
2015 Waddell-2	10.1016/j.dyepig.2015.01.010		CCC1=C(C)N2C(=C1C)C(C)=C1C(C)=C(CC)C(C)=[N+]1[B-]2(F)F		CC1CCCCC1	methylcyclohexane	522	540	18		-37.6756	19.1571	18.5185	0.63857	-0.48911	0.03907	0.74272	1.48391	0.91214	-0.51089	0.03907	-0.74272	1.48391	0.91892	0.02179	1.48543	1.04453
2015 Waddell-2	10.1016/j.dyepig.2015.01.010		CCC1=C(C)N2C(=C1C)C(C)=C1C(C)=C(CC)C(C)=[N+]1[B-]2(F)F		CCCCC	pentane	520	538	18		-37.8181	19.2308	18.5874	0.643409	-0.48911	0.03907	0.74272	1.48391	0.91214	-0.51089	0.03907	-0.74272	1.48391	0.91892	0.02179	1.48543	1.04453
2015 Waddell-2	10.1016/j.dyepig.2015.01.010		CCC1=C(C)N2C(=C1C)C(C)=C1C(C)=C(CC)C(C)=[N+]1[B-]2(F)F		CC(C)O	propan-2-ol	518	537	19		-37.927	19.305	18.622	0.683045	-0.48911	0.03907	0.74272	1.48391	0.91214	-0.51089	0.03907	-0.74272	1.48391	0.91892	0.02179	1.48543	1.04453
2015 Waddell-2	10.1016/j.dyepig.2015.01.010		CCC1=C(C)N2C(=C1C)C(C)=C1C(C)=C(CC)C(C)=[N+]1[B-]2(F)F		C1CCOC1	oxolane	518	536	18		-37.9617	19.305	18.6567	0.648303	-0.48911	0.03907	0.74272	1.48391	0.91214	-0.51089	0.03907	-0.74272	1.48391	0.91892	0.02179	1.48543	1.04453
2015 Waddell-3	10.1016/j.dyepig.2015.01.010		CCCCCC1=C2C(C)=C(CC)C(C)=[N+]2[B-](F)(F)N2C(C)=C(CC)C(C)=C12		CC(O)=O	acetic acid	517	530	13		-38.2103	19.3424	18.8679	0.474435	-0.55087	0.05034	-1.71453	1.91623	0.88787	-0.44913	0.05034	1.71453	1.91623	0.83977	-0.10173	-3.42905	0.81531
2015 Waddell-3	10.1016/j.dyepig.2015.01.010		CCCCCC1=C2C(C)=C(CC)C(C)=[N+]2[B-](F)(F)N2C(C)=C(CC)C(C)=C12		CC(C)=O	propan-2-one	517	531	14		-38.1748	19.3424	18.8324	0.509968	-0.55087	0.05034	-1.71453	1.91623	0.88787	-0.44913	0.05034	1.71453	1.91623	0.83977	-0.10173	-3.42905	0.81531
2015 Waddell-3	10.1016/j.dyepig.2015.01.010		CCCCCC1=C2C(C)=C(CC)C(C)=[N+]2[B-](F)(F)N2C(C)=C(CC)C(C)=C12		CC#N	acetonitrile	516	529	13		-38.2834	19.3798	18.9036	0.476253	-0.55087	0.05034	-1.71453	1.91623	0.88787	-0.44913	0.05034	1.71453	1.91623	0.83977	-0.10173	-3.42905	0.81531
2015 Waddell-3	10.1016/j.dyepig.2015.01.010		CCCCCC1=C2C(C)=C(CC)C(C)=[N+]2[B-](F)(F)N2C(C)=C(CC)C(C)=C12		CCCCO	butan-1-ol	521	533	12		-37.9556	19.1939	18.7617	0.432132	-0.55087	0.05034	-1.71453	1.91623	0.88787	-0.44913	0.05034	1.71453	1.91623	0.83977	-0.10173	-3.42905	0.81531
2015 Waddell-3	10.1016/j.dyepig.2015.01.010		CCCCCC1=C2C(C)=C(CC)C(C)=[N+]2[B-](F)(F)N2C(C)=C(CC)C(C)=C12		CC(C)(C)O	2-methylpropan-2-ol	520	532	12		-38.0278	19.2308	18.797	0.433777	-0.55087	0.05034	-1.71453	1.91623	0.88787	-0.44913	0.05034	1.71453	1.91623	0.83977	-0.10173	-3.42905	0.81531
2015 Waddell-3	10.1016/j.dyepig.2015.01.010		CCCCCC1=C2C(C)=C(CC)C(C)=[N+]2[B-](F)(F)N2C(C)=C(CC)C(C)=C12		CCOCC	ethoxyethane	519	531	12		-38.1002	19.2678	18.8324	0.435431	-0.55087	0.05034	-1.71453	1.91623	0.88787	-0.44913	0.05034	1.71453	1.91623	0.83977	-0.10173	-3.42905	0.81531
2015 Waddell-3	10.1016/j.dyepig.2015.01.010		CCCCCC1=C2C(C)=C(CC)C(C)=[N+]2[B-](F)(F)N2C(C)=C(CC)C(C)=C12		CS(C)=O	methanesulfinylmethane	520	533	13		-37.9925	19.2308	18.7617	0.469043	-0.55087	0.05034	-1.71453	1.91623	0.88787	-0.44913	0.05034	1.71453	1.91623	0.83977	-0.10173	-3.42905	0.81531
2015 Waddell-3	10.1016/j.dyepig.2015.01.010		CCCCCC1=C2C(C)=C(CC)C(C)=[N+]2[B-](F)(F)N2C(C)=C(CC)C(C)=C12		C1COCCO1	1,4-dioxane	520	533	13		-37.9925	19.2308	18.7617	0.469043	-0.55087	0.05034	-1.71453	1.91623	0.88787	-0.44913	0.05034	1.71453	1.91623	0.83977	-0.10173	-3.42905	0.81531
2015 Waddell-3	10.1016/j.dyepig.2015.01.010		CCCCCC1=C2C(C)=C(CC)C(C)=[N+]2[B-](F)(F)N2C(C)=C(CC)C(C)=C12		CCO	ethanol	520	530	10		-38.0987	19.2308	18.8679	0.362845	-0.55087	0.05034	-1.71453	1.91623	0.88787	-0.44913	0.05034	1.71453	1.91623	0.83977	-0.10173	-3.42905	0.81531
2015 Waddell-3	10.1016/j.dyepig.2015.01.010		CCCCCC1=C2C(C)=C(CC)C(C)=[N+]2[B-](F)(F)N2C(C)=C(CC)C(C)=C12		CCOC(C)=O	ethyl acetate	518	531	13		-38.1374	19.305	18.8324	0.472628	-0.55087	0.05034	-1.71453	1.91623	0.88787	-0.44913	0.05034	1.71453	1.91623	0.83977	-0.10173	-3.42905	0.81531
2015 Waddell-3	10.1016/j.dyepig.2015.01.010		CCCCCC1=C2C(C)=C(CC)C(C)=[N+]2[B-](F)(F)N2C(C)=C(CC)C(C)=C12		OCCO	ethane-1,2-diol	520	533	13		-37.9925	19.2308	18.7617	0.469043	-0.55087	0.05034	-1.71453	1.91623	0.88787	-0.44913	0.05034	1.71453	1.91623	0.83977	-0.10173	-3.42905	0.81531
2015 Waddell-3	10.1016/j.dyepig.2015.01.010		CCCCCC1=C2C(C)=C(CC)C(C)=[N+]2[B-](F)(F)N2C(C)=C(CC)C(C)=C12		CO	methanol	518	530	12		-38.1729	19.305	18.8679	0.437095	-0.55087	0.05034	-1.71453	1.91623	0.88787	-0.44913	0.05034	1.71453	1.91623	0.83977	-0.10173	-3.42905	0.81531
2015 Waddell-3	10.1016/j.dyepig.2015.01.010		CCCCCC1=C2C(C)=C(CC)C(C)=[N+]2[B-](F)(F)N2C(C)=C(CC)C(C)=C12		CC1CCCCC1	methylcyclohexane	522	534	12		-37.8837	19.1571	18.7266	0.430496	-0.55087	0.05034	-1.71453	1.91623	0.88787	-0.44913	0.05034	1.71453	1.91623	0.83977	-0.10173	-3.42905	0.81531
2015 Waddell-3	10.1016/j.dyepig.2015.01.010		CCCCCC1=C2C(C)=C(CC)C(C)=[N+]2[B-](F)(F)N2C(C)=C(CC)C(C)=C12		CCCCC	pentane	521	531	10		-38.0262	19.1939	18.8324	0.361466	-0.55087	0.05034	-1.71453	1.91623	0.88787	-0.44913	0.05034	1.71453	1.91623	0.83977	-0.10173	-3.42905	0.81531
2015 Waddell-3	10.1016/j.dyepig.2015.01.010		CCCCCC1=C2C(C)=C(CC)C(C)=[N+]2[B-](F)(F)N2C(C)=C(CC)C(C)=C12		CC(C)O	propan-2-ol	520	531	11		-38.0632	19.2308	18.8324	0.398378	-0.55087	0.05034	-1.71453	1.91623	0.88787	-0.44913	0.05034	1.71453	1.91623	0.83977	-0.10173	-3.42905	0.81531
2015 Waddell-3	10.1016/j.dyepig.2015.01.010		CCCCCC1=C2C(C)=C(CC)C(C)=[N+]2[B-](F)(F)N2C(C)=C(CC)C(C)=C12		C1CCOC1	oxolane	520	533	13		-37.9925	19.2308	18.7617	0.469043	-0.55087	0.05034	-1.71453	1.91623	0.88787	-0.44913	0.05034	1.71453	1.91623	0.83977	-0.10173	-3.42905	0.81531
2015 Waddell-4	10.1016/j.dyepig.2015.01.010		CCCCC1=C(C)N2C(=C1C)C(C)=C1C(C)=C(CCCC)C(C)=[N+]1[B-]2(F)F		CC(O)=O	acetic acid	518	536	18		-37.9617	19.305	18.6567	0.648303	-0.47494	0.04571	1.28706	1.73089	0.87702	-0.52506	0.04571	-1.28706	1.73089	0.89723	0.05011	2.57413	1.10553
2015 Waddell-4	10.1016/j.dyepig.2015.01.010		CCCCC1=C(C)N2C(=C1C)C(C)=C1C(C)=C(CCCC)C(C)=[N+]1[B-]2(F)F		CC(C)=O	propan-2-one	517	536	19		-37.9991	19.3424	18.6567	0.685643	-0.47494	0.04571	1.28706	1.73089	0.87702	-0.52506	0.04571	-1.28706	1.73089	0.89723	0.05011	2.57413	1.10553
2015 Waddell-4	10.1016/j.dyepig.2015.01.010		CCCCC1=C(C)N2C(=C1C)C(C)=C1C(C)=C(CCCC)C(C)=[N+]1[B-]2(F)F		CC#N	acetonitrile	516	535	19		-38.0714	19.3798	18.6916	0.688256	-0.47494	0.04571	1.28706	1.73089	0.87702	-0.52506	0.04571	-1.28706	1.73089	0.89723	0.05011	2.57413	1.10553
2015 Waddell-4	10.1016/j.dyepig.2015.01.010		CCCCC1=C(C)N2C(=C1C)C(C)=C1C(C)=C(CCCC)C(C)=[N+]1[B-]2(F)F		CCCCO	butan-1-ol	520	539	19		-37.7836	19.2308	18.5529	0.677894	-0.47494	0.04571	1.28706	1.73089	0.87702	-0.52506	0.04571	-1.28706	1.73089	0.89723	0.05011	2.57413	1.10553
2015 Waddell-4	10.1016/j.dyepig.2015.01.010		CCCCC1=C(C)N2C(=C1C)C(C)=C1C(C)=C(CCCC)C(C)=[N+]1[B-]2(F)F		CC(C)(C)O	2-methylpropan-2-ol	520	539	19		-37.7836	19.2308	18.5529	0.677894	-0.47494	0.04571	1.28706	1.73089	0.87702	-0.52506	0.04571	-1.28706	1.73089	0.89723	0.05011	2.57413	1.10553
2015 Waddell-4	10.1016/j.dyepig.2015.01.010		CCCCC1=C(C)N2C(=C1C)C(C)=C1C(C)=C(CCCC)C(C)=[N+]1[B-]2(F)F		CCOCC	ethoxyethane	519	538	19		-37.8552	19.2678	18.5874	0.680462	-0.47494	0.04571	1.28706	1.73089	0.87702	-0.52506	0.04571	-1.28706	1.73089	0.89723	0.05011	2.57413	1.10553
2015 Waddell-4	10.1016/j.dyepig.2015.01.010		CCCCC1=C(C)N2C(=C1C)C(C)=C1C(C)=C(CCCC)C(C)=[N+]1[B-]2(F)F		CS(C)=O	methanesulfinylmethane	518	538	20		-37.8924	19.305	18.5874	0.717659	-0.47494	0.04571	1.28706	1.73089	0.87702	-0.52506	0.04571	-1.28706	1.73089	0.89723	0.05011	2.57413	1.10553
2015 Waddell-4	10.1016/j.dyepig.2015.01.010		CCCCC1=C(C)N2C(=C1C)C(C)=C1C(C)=C(CCCC)C(C)=[N+]1[B-]2(F)F		C1COCCO1	1,4-dioxane	519	538	19		-37.8552	19.2678	18.5874	0.680462	-0.47494	0.04571	1.28706	1.73089	0.87702	-0.52506	0.04571	-1.28706	1.73089	0.89723	0.05011	2.57413	1.10553
2015 Waddell-4	10.1016/j.dyepig.2015.01.010		CCCCC1=C(C)N2C(=C1C)C(C)=C1C(C)=C(CCCC)C(C)=[N+]1[B-]2(F)F		CCO	ethanol	519	534	15		-37.9944	19.2678	18.7266	0.541231	-0.47494	0.04571	1.28706	1.73089	0.87702	-0.52506	0.04571	-1.28706	1.73089	0.89723	0.05011	2.57413	1.10553
2015 Waddell-4	10.1016/j.dyepig.2015.01.010		CCCCC1=C(C)N2C(=C1C)C(C)=C1C(C)=C(CCCC)C(C)=[N+]1[B-]2(F)F		CCOC(C)=O	ethyl acetate	517	536	19		-37.9991	19.3424	18.6567	0.685643	-0.47494	0.04571	1.28706	1.73089	0.87702	-0.52506	0.04571	-1.28706	1.73089	0.89723	0.05011	2.57413	1.10553
2015 Waddell-4	10.1016/j.dyepig.2015.01.010		CCCCC1=C(C)N2C(=C1C)C(C)=C1C(C)=C(CCCC)C(C)=[N+]1[B-]2(F)F		OCCO	ethane-1,2-diol	519	538	19		-37.8552	19.2678	18.5874	0.680462	-0.47494	0.04571	1.28706	1.73089	0.87702	-0.52506	0.04571	-1.28706	1.73089	0.89723	0.05011	2.57413	1.10553
2015 Waddell-4	10.1016/j.dyepig.2015.01.010		CCCCC1=C(C)N2C(=C1C)C(C)=C1C(C)=C(CCCC)C(C)=[N+]1[B-]2(F)F		CO	methanol	517	537	20		-37.9643	19.3424	18.622	0.720386	-0.47494	0.04571	1.28706	1.73089	0.87702	-0.52506	0.04571	-1.28706	1.73089	0.89723	0.05011	2.57413	1.10553
2015 Waddell-4	10.1016/j.dyepig.2015.01.010		CCCCC1=C(C)N2C(=C1C)C(C)=C1C(C)=C(CCCC)C(C)=[N+]1[B-]2(F)F		CC1CCCCC1	methylcyclohexane	523	542	19		-37.5706	19.1205	18.4502	0.670274	-0.47494	0.04571	1.28706	1.73089	0.87702	-0.52506	0.04571	-1.28706	1.73089	0.89723	0.05011	2.57413	1.10553
2015 Waddell-4	10.1016/j.dyepig.2015.01.010		CCCCC1=C(C)N2C(=C1C)C(C)=C1C(C)=C(CCCC)C(C)=[N+]1[B-]2(F)F		CCCCC	pentane	521	540	19		-37.7124	19.1939	18.5185	0.675339	-0.47494	0.04571	1.28706	1.73089	0.87702	-0.52506	0.04571	-1.28706	1.73089	0.89723	0.05011	2.57413	1.10553
2015 Waddell-4	10.1016/j.dyepig.2015.01.010		CCCCC1=C(C)N2C(=C1C)C(C)=C1C(C)=C(CCCC)C(C)=[N+]1[B-]2(F)F		CC(C)O	propan-2-ol	520	538	18		-37.8181	19.2308	18.5874	0.643409	-0.47494	0.04571	1.28706	1.73089	0.87702	-0.52506	0.04571	-1.28706	1.73089	0.89723	0.05011	2.57413	1.10553
2015 Waddell-4	10.1016/j.dyepig.2015.01.010		CCCCC1=C(C)N2C(=C1C)C(C)=C1C(C)=C(CCCC)C(C)=[N+]1[B-]2(F)F		C1CCOC1	oxolane	519	540	21		-37.7863	19.2678	18.5185	0.749304	-0.47494	0.04571	1.28706	1.73089	0.87702	-0.52506	0.04571	-1.28706	1.73089	0.89723	0.05011	2.57413	1.10553
2015 Waddell-5	10.1016/j.dyepig.2015.01.010		CC1=C(C(C)=C2N1[B-](F)(F)[N+]1=C(C)C(=C(C)C1=C2C)C(C)(C)C)C(C)(C)C		CC(O)=O	acetic acid	522	560	38		-37.0142	19.1571	17.8571	1.29995	-0.41091	0.0323	3.94935	1.19049	0.91471	-0.58909	0.0323	-3.94935	1.19049	0.95673	0.17818	7.8987	1.43362
2015 Waddell-5	10.1016/j.dyepig.2015.01.010		CC1=C(C(C)=C2N1[B-](F)(F)[N+]1=C(C)C(=C(C)C1=C2C)C(C)(C)C)C(C)(C)C		CC(C)=O	propan-2-one	522	564	42		-36.8876	19.1571	17.7305	1.42659	-0.41091	0.0323	3.94935	1.19049	0.91471	-0.58909	0.0323	-3.94935	1.19049	0.95673	0.17818	7.8987	1.43362
2015 Waddell-5	10.1016/j.dyepig.2015.01.010		CC1=C(C(C)=C2N1[B-](F)(F)[N+]1=C(C)C(=C(C)C1=C2C)C(C)(C)C)C(C)(C)C		CC#N	acetonitrile	520	558	38		-37.1519	19.2308	17.9211	1.30962	-0.41091	0.0323	3.94935	1.19049	0.91471	-0.58909	0.0323	-3.94935	1.19049	0.95673	0.17818	7.8987	1.43362
2015 Waddell-5	10.1016/j.dyepig.2015.01.010		CC1=C(C(C)=C2N1[B-](F)(F)[N+]1=C(C)C(=C(C)C1=C2C)C(C)(C)C)C(C)(C)C		CCCCO	butan-1-ol	525	566	41		-36.7155	19.0476	17.6678	1.37977	-0.41091	0.0323	3.94935	1.19049	0.91471	-0.58909	0.0323	-3.94935	1.19049	0.95673	0.17818	7.8987	1.43362
2015 Waddell-5	10.1016/j.dyepig.2015.01.010		CC1=C(C(C)=C2N1[B-](F)(F)[N+]1=C(C)C(=C(C)C1=C2C)C(C)(C)C)C(C)(C)C		CC(C)(C)O	2-methylpropan-2-ol	525	565	40		-36.7467	19.0476	17.6991	1.3485	-0.41091	0.0323	3.94935	1.19049	0.91471	-0.58909	0.0323	-3.94935	1.19049	0.95673	0.17818	7.8987	1.43362
2015 Waddell-5	10.1016/j.dyepig.2015.01.010		CC1=C(C(C)=C2N1[B-](F)(F)[N+]1=C(C)C(=C(C)C1=C2C)C(C)(C)C)C(C)(C)C		CCOCC	ethoxyethane	524	564	40		-36.8145	19.084	17.7305	1.35347	-0.41091	0.0323	3.94935	1.19049	0.91471	-0.58909	0.0323	-3.94935	1.19049	0.95673	0.17818	7.8987	1.43362
2015 Waddell-5	10.1016/j.dyepig.2015.01.010		CC1=C(C(C)=C2N1[B-](F)(F)[N+]1=C(C)C(=C(C)C1=C2C)C(C)(C)C)C(C)(C)C		CS(C)=O	methanesulfinylmethane	523	561	38		-36.9458	19.1205	17.8253	1.29515	-0.41091	0.0323	3.94935	1.19049	0.91471	-0.58909	0.0323	-3.94935	1.19049	0.95673	0.17818	7.8987	1.43362
2015 Waddell-5	10.1016/j.dyepig.2015.01.010		CC1=C(C(C)=C2N1[B-](F)(F)[N+]1=C(C)C(=C(C)C1=C2C)C(C)(C)C)C(C)(C)C		C1COCCO1	1,4-dioxane	524	563	39		-36.846	19.084	17.762	1.32198	-0.41091	0.0323	3.94935	1.19049	0.91471	-0.58909	0.0323	-3.94935	1.19049	0.95673	0.17818	7.8987	1.43362
2015 Waddell-5	10.1016/j.dyepig.2015.01.010		CC1=C(C(C)=C2N1[B-](F)(F)[N+]1=C(C)C(=C(C)C1=C2C)C(C)(C)C)C(C)(C)C		CCO	ethanol	524	561	37		-36.9093	19.084	17.8253	1.25866	-0.41091	0.0323	3.94935	1.19049	0.91471	-0.58909	0.0323	-3.94935	1.19049	0.95673	0.17818	7.8987	1.43362
2015 Waddell-5	10.1016/j.dyepig.2015.01.010		CC1=C(C(C)=C2N1[B-](F)(F)[N+]1=C(C)C(=C(C)C1=C2C)C(C)(C)C)C(C)(C)C		CCOC(C)=O	ethyl acetate	522	559	37		-37.0462	19.1571	17.8891	1.268	-0.41091	0.0323	3.94935	1.19049	0.91471	-0.58909	0.0323	-3.94935	1.19049	0.95673	0.17818	7.8987	1.43362
2015 Waddell-5	10.1016/j.dyepig.2015.01.010		CC1=C(C(C)=C2N1[B-](F)(F)[N+]1=C(C)C(=C(C)C1=C2C)C(C)(C)C)C(C)(C)C		OCCO	ethane-1,2-diol	524	562	38		-36.8776	19.084	17.7936	1.29038	-0.41091	0.0323	3.94935	1.19049	0.91471	-0.58909	0.0323	-3.94935	1.19049	0.95673	0.17818	7.8987	1.43362
2015 Waddell-5	10.1016/j.dyepig.2015.01.010		CC1=C(C(C)=C2N1[B-](F)(F)[N+]1=C(C)C(=C(C)C1=C2C)C(C)(C)C)C(C)(C)C		CO	methanol	522	560	38		-37.0142	19.1571	17.8571	1.29995	-0.41091	0.0323	3.94935	1.19049	0.91471	-0.58909	0.0323	-3.94935	1.19049	0.95673	0.17818	7.8987	1.43362
2015 Waddell-5	10.1016/j.dyepig.2015.01.010		CC1=C(C(C)=C2N1[B-](F)(F)[N+]1=C(C)C(=C(C)C1=C2C)C(C)(C)C)C(C)(C)C		CC1CCCCC1	methylcyclohexane	528	570	42		-36.4833	18.9394	17.5439	1.39553	-0.41091	0.0323	3.94935	1.19049	0.91471	-0.58909	0.0323	-3.94935	1.19049	0.95673	0.17818	7.8987	1.43362
2015 Waddell-5	10.1016/j.dyepig.2015.01.010		CC1=C(C(C)=C2N1[B-](F)(F)[N+]1=C(C)C(=C(C)C1=C2C)C(C)(C)C)C(C)(C)C		CCCCC	pentane	526	565	39		-36.7105	19.0114	17.6991	1.31229	-0.41091	0.0323	3.94935	1.19049	0.91471	-0.58909	0.0323	-3.94935	1.19049	0.95673	0.17818	7.8987	1.43362
2015 Waddell-5	10.1016/j.dyepig.2015.01.010		CC1=C(C(C)=C2N1[B-](F)(F)[N+]1=C(C)C(=C(C)C1=C2C)C(C)(C)C)C(C)(C)C		CC(C)O	propan-2-ol	524	565	41		-36.7831	19.084	17.6991	1.38485	-0.41091	0.0323	3.94935	1.19049	0.91471	-0.58909	0.0323	-3.94935	1.19049	0.95673	0.17818	7.8987	1.43362
2015 Waddell-5	10.1016/j.dyepig.2015.01.010		CC1=C(C(C)=C2N1[B-](F)(F)[N+]1=C(C)C(=C(C)C1=C2C)C(C)(C)C)C(C)(C)C		C1CCOC1	oxolane	524	564	40		-36.8145	19.084	17.7305	1.35347	-0.41091	0.0323	3.94935	1.19049	0.91471	-0.58909	0.0323	-3.94935	1.19049	0.95673	0.17818	7.8987	1.43362
2015 Waddell-6	10.1016/j.dyepig.2015.01.010		CCCCC1=C2C(C)=C(CC)C(C)=[N+]2[B-](F)(F)N2C(C)=C(CC)C(C)=C12		CC(O)=O	acetic acid	542	560	18		-36.3073	18.4502	17.8571	0.593042	-0.56425	0.0315	-2.03637	1.14064	0.9552	-0.43575	0.0315	2.03637	1.14064	0.92694	-0.12849	-4.07273	0.772264
2015 Waddell-6	10.1016/j.dyepig.2015.01.010		CCCCC1=C2C(C)=C(CC)C(C)=[N+]2[B-](F)(F)N2C(C)=C(CC)C(C)=C12		CC(C)=O	propan-2-one	542	560	18		-36.3073	18.4502	17.8571	0.593042	-0.56425	0.0315	-2.03637	1.14064	0.9552	-0.43575	0.0315	2.03637	1.14064	0.92694	-0.12849	-4.07273	0.772264
2015 Waddell-6	10.1016/j.dyepig.2015.01.010		CCCCC1=C2C(C)=C(CC)C(C)=[N+]2[B-](F)(F)N2C(C)=C(CC)C(C)=C12		CC#N	acetonitrile	540	559	19		-36.4076	18.5185	17.8891	0.629431	-0.56425	0.0315	-2.03637	1.14064	0.9552	-0.43575	0.0315	2.03637	1.14064	0.92694	-0.12849	-4.07273	0.772264
2015 Waddell-6	10.1016/j.dyepig.2015.01.010		CCCCC1=C2C(C)=C(CC)C(C)=[N+]2[B-](F)(F)N2C(C)=C(CC)C(C)=C12		CCCCO	butan-1-ol	545	563	18		-36.1106	18.3486	17.762	0.586635	-0.56425	0.0315	-2.03637	1.14064	0.9552	-0.43575	0.0315	2.03637	1.14064	0.92694	-0.12849	-4.07273	0.772264
2015 Waddell-6	10.1016/j.dyepig.2015.01.010		CCCCC1=C2C(C)=C(CC)C(C)=[N+]2[B-](F)(F)N2C(C)=C(CC)C(C)=C12		CC(C)(C)O	2-methylpropan-2-ol	545	563	18		-36.1106	18.3486	17.762	0.586635	-0.56425	0.0315	-2.03637	1.14064	0.9552	-0.43575	0.0315	2.03637	1.14064	0.92694	-0.12849	-4.07273	0.772264
2015 Waddell-6	10.1016/j.dyepig.2015.01.010		CCCCC1=C2C(C)=C(CC)C(C)=[N+]2[B-](F)(F)N2C(C)=C(CC)C(C)=C12		CCOCC	ethoxyethane	543	560	17		-36.2733	18.4162	17.8571	0.559063	-0.56425	0.0315	-2.03637	1.14064	0.9552	-0.43575	0.0315	2.03637	1.14064	0.92694	-0.12849	-4.07273	0.772264
2015 Waddell-6	10.1016/j.dyepig.2015.01.010		CCCCC1=C2C(C)=C(CC)C(C)=[N+]2[B-](F)(F)N2C(C)=C(CC)C(C)=C12		CS(C)=O	methanesulfinylmethane	544	562	18		-36.1759	18.3824	17.7936	0.588759	-0.56425	0.0315	-2.03637	1.14064	0.9552	-0.43575	0.0315	2.03637	1.14064	0.92694	-0.12849	-4.07273	0.772264
2015 Waddell-6	10.1016/j.dyepig.2015.01.010		CCCCC1=C2C(C)=C(CC)C(C)=[N+]2[B-](F)(F)N2C(C)=C(CC)C(C)=C12		C1COCCO1	1,4-dioxane	544	562	18		-36.1759	18.3824	17.7936	0.588759	-0.56425	0.0315	-2.03637	1.14064	0.9552	-0.43575	0.0315	2.03637	1.14064	0.92694	-0.12849	-4.07273	0.772264
2015 Waddell-6	10.1016/j.dyepig.2015.01.010		CCCCC1=C2C(C)=C(CC)C(C)=[N+]2[B-](F)(F)N2C(C)=C(CC)C(C)=C12		CCO	ethanol	544	560	16		-36.2395	18.3824	17.8571	0.52521	-0.56425	0.0315	-2.03637	1.14064	0.9552	-0.43575	0.0315	2.03637	1.14064	0.92694	-0.12849	-4.07273	0.772264
2015 Waddell-6	10.1016/j.dyepig.2015.01.010		CCCCC1=C2C(C)=C(CC)C(C)=[N+]2[B-](F)(F)N2C(C)=C(CC)C(C)=C12		CCOC(C)=O	ethyl acetate	542	561	19		-36.2755	18.4502	17.8253	0.624873	-0.56425	0.0315	-2.03637	1.14064	0.9552	-0.43575	0.0315	2.03637	1.14064	0.92694	-0.12849	-4.07273	0.772264
2015 Waddell-6	10.1016/j.dyepig.2015.01.010		CCCCC1=C2C(C)=C(CC)C(C)=[N+]2[B-](F)(F)N2C(C)=C(CC)C(C)=C12		OCCO	ethane-1,2-diol	545	563	18		-36.1106	18.3486	17.762	0.586635	-0.56425	0.0315	-2.03637	1.14064	0.9552	-0.43575	0.0315	2.03637	1.14064	0.92694	-0.12849	-4.07273	0.772264
2015 Waddell-6	10.1016/j.dyepig.2015.01.010		CCCCC1=C2C(C)=C(CC)C(C)=[N+]2[B-](F)(F)N2C(C)=C(CC)C(C)=C12		CO	methanol	542	560	18		-36.3073	18.4502	17.8571	0.593042	-0.56425	0.0315	-2.03637	1.14064	0.9552	-0.43575	0.0315	2.03637	1.14064	0.92694	-0.12849	-4.07273	0.772264
2015 Waddell-6	10.1016/j.dyepig.2015.01.010		CCCCC1=C2C(C)=C(CC)C(C)=[N+]2[B-](F)(F)N2C(C)=C(CC)C(C)=C12		CC1CCCCC1	methylcyclohexane	547	564	17		-36.012	18.2815	17.7305	0.551039	-0.56425	0.0315	-2.03637	1.14064	0.9552	-0.43575	0.0315	2.03637	1.14064	0.92694	-0.12849	-4.07273	0.772264
2015 Waddell-6	10.1016/j.dyepig.2015.01.010		CCCCC1=C2C(C)=C(CC)C(C)=[N+]2[B-](F)(F)N2C(C)=C(CC)C(C)=C12		CCCCC	pentane	545	562	17		-36.1422	18.3486	17.7936	0.55503	-0.56425	0.0315	-2.03637	1.14064	0.9552	-0.43575	0.0315	2.03637	1.14064	0.92694	-0.12849	-4.07273	0.772264
2015 Waddell-6	10.1016/j.dyepig.2015.01.010		CCCCC1=C2C(C)=C(CC)C(C)=[N+]2[B-](F)(F)N2C(C)=C(CC)C(C)=C12		CC(C)O	propan-2-ol	545	562	17		-36.1422	18.3486	17.7936	0.55503	-0.56425	0.0315	-2.03637	1.14064	0.9552	-0.43575	0.0315	2.03637	1.14064	0.92694	-0.12849	-4.07273	0.772264
2015 Waddell-6	10.1016/j.dyepig.2015.01.010		CCCCC1=C2C(C)=C(CC)C(C)=[N+]2[B-](F)(F)N2C(C)=C(CC)C(C)=C12		C1CCOC1	oxolane	544	561	17		-36.2077	18.3824	17.8253	0.557041	-0.56425	0.0315	-2.03637	1.14064	0.9552	-0.43575	0.0315	2.03637	1.14064	0.92694	-0.12849	-4.07273	0.772264
2016 Gupta-1	10.1039/C5TB02476E		CC1=CC(C)=C2N1[B-](F)(F)[N+]1=C(C)C=C(C)C1=C2C1=CC=C(C=C1)C1=CC=C(N)C=C1		C1=CC=CC=C1	benzene	493	512	19	0.18	-39.8152	20.284	19.5312	0.752726	-0.59481	0.03692	-3.39794	1.45676	0.96277	-0.40519	0.03692	3.39794	1.45676	0.92276	-0.18962	-6.79588	0.681209
2016 Gupta-1	10.1039/C5TB02476E		CC1=CC(C)=C2N1[B-](F)(F)[N+]1=C(C)C=C(C)C1=C2C1=CC=C(C=C1)C1=CC=C(N)C=C1		CC1=CC=CC=C1	toluene	494	513	19	0.17	-39.7361	20.2429	19.4932	0.749738	-0.59481	0.03692	-3.39794	1.45676	0.96277	-0.40519	0.03692	3.39794	1.45676	0.92276	-0.18962	-6.79588	0.681209
2016 Gupta-1	10.1039/C5TB02476E		CC1=CC(C)=C2N1[B-](F)(F)[N+]1=C(C)C=C(C)C1=C2C1=CC=C(C=C1)C1=CC=C(N)C=C1		C1CCOC1	oxolane	497	516	19	0.12	-39.5006	20.1207	19.3798	0.740879	-0.59481	0.03692	-3.39794	1.45676	0.96277	-0.40519	0.03692	3.39794	1.45676	0.92276	-0.18962	-6.79588	0.681209
2016 Gupta-1	10.1039/C5TB02476E		CC1=CC(C)=C2N1[B-](F)(F)[N+]1=C(C)C=C(C)C1=C2C1=CC=C(C=C1)C1=CC=C(N)C=C1		CC#N	acetonitrile	498	515	17	0.08	-39.4978	20.0803	19.4175	0.662846	-0.59481	0.03692	-3.39794	1.45676	0.96277	-0.40519	0.03692	3.39794	1.45676	0.92276	-0.18962	-6.79588	0.681209
2016 Gupta-1	10.1039/C5TB02476E		CC1=CC(C)=C2N1[B-](F)(F)[N+]1=C(C)C=C(C)C1=C2C1=CC=C(C=C1)C1=CC=C(N)C=C1		ClCCl	dichloromethane	498	516	18	0.07	-39.4602	20.0803	19.3798	0.700476	-0.59481	0.03692	-3.39794	1.45676	0.96277	-0.40519	0.03692	3.39794	1.45676	0.92276	-0.18962	-6.79588	0.681209
2016 Gupta-1	10.1039/C5TB02476E		CC1=CC(C)=C2N1[B-](F)(F)[N+]1=C(C)C=C(C)C1=C2C1=CC=C(C=C1)C1=CC=C(N)C=C1		C1COCCO1	1,4-dioxane	500	515	15	0.11	-39.4175	20	19.4175	0.582524	-0.59481	0.03692	-3.39794	1.45676	0.96277	-0.40519	0.03692	3.39794	1.45676	0.92276	-0.18962	-6.79588	0.681209
2016 Gupta-1	10.1039/C5TB02476E		CC1=CC(C)=C2N1[B-](F)(F)[N+]1=C(C)C=C(C)C1=C2C1=CC=C(C=C1)C1=CC=C(N)C=C1		CCO	ethanol	500	517	17	0.13	-39.3424	20	19.3424	0.65764	-0.59481	0.03692	-3.39794	1.45676	0.96277	-0.40519	0.03692	3.39794	1.45676	0.92276	-0.18962	-6.79588	0.681209
2016 Gupta-1	10.1039/C5TB02476E		CC1=CC(C)=C2N1[B-](F)(F)[N+]1=C(C)C=C(C)C1=C2C1=CC=C(C=C1)C1=CC=C(N)C=C1		CO	methanol	499	517	18	0.1	-39.3824	20.0401	19.3424	0.69772	-0.59481	0.03692	-3.39794	1.45676	0.96277	-0.40519	0.03692	3.39794	1.45676	0.92276	-0.18962	-6.79588	0.681209
2016 Gupta-1	10.1039/C5TB02476E		CC1=CC(C)=C2N1[B-](F)(F)[N+]1=C(C)C=C(C)C1=C2C1=CC=C(C=C1)C1=CC=C(N)C=C1		CS(C)=O	methanesulfinylmethane	500	518	18	0.14	-39.305	20	19.305	0.694981	-0.59481	0.03692	-3.39794	1.45676	0.96277	-0.40519	0.03692	3.39794	1.45676	0.92276	-0.18962	-6.79588	0.681209
2016 Gupta-1	10.1039/C5TB02476E		CC1=CC(C)=C2N1[B-](F)(F)[N+]1=C(C)C=C(C)C1=C2C1=CC=C(C=C1)C1=CC=C(N)C=C1		O	water	500	517	17	0.03	-39.3424	20	19.3424	0.65764	-0.59481	0.03692	-3.39794	1.45676	0.96277	-0.40519	0.03692	3.39794	1.45676	0.92276	-0.18962	-6.79588	0.681209
2016 Gupta-1	10.1039/C5TB02476E		CC1=CC(C)=C2N1[B-](F)(F)[N+]1=C(C)C=C(C)C1=C2C1=CC=C(C=C1)C1=CC=C(N)C=C1		OCC(O)CO	propane-1,2,3-triol	501	518	17	0.82	-39.2651	19.9601	19.305	0.655061	-0.59481	0.03692	-3.39794	1.45676	0.96277	-0.40519	0.03692	3.39794	1.45676	0.92276	-0.18962	-6.79588	0.681209
2016 Telore-7	10.1016/j.jlumin.2016.07.035		CC1=CC(C)=C2N1[B-](F)(F)[N+]1=C(C)C=C(C)C1=C2C1=CC2=C(C=C1)N(C1=C2C=CC=C1)C1=CC=CC=C1		CC1=CC=CC=C1	toluene	505	516	11	0.56	-39.1818	19.802	19.3798	0.422135	-0.4963	0.02843	0.36957	1.12107	0.97123	-0.5037	0.02843	-0.36957	1.12107	0.97204	0.00741	0.73915	1.01491
2016 Telore-7	10.1016/j.jlumin.2016.07.035		CC1=CC(C)=C2N1[B-](F)(F)[N+]1=C(C)C=C(C)C1=C2C1=CC2=C(C=C1)N(C1=C2C=CC=C1)C1=CC=CC=C1		C1COCCO1	1,4-dioxane	503	516	13	0.64	-39.2606	19.8807	19.3798	0.500871	-0.4963	0.02843	0.36957	1.12107	0.97123	-0.5037	0.02843	-0.36957	1.12107	0.97204	0.00741	0.73915	1.01491
2016 Telore-7	10.1016/j.jlumin.2016.07.035		CC1=CC(C)=C2N1[B-](F)(F)[N+]1=C(C)C=C(C)C1=C2C1=CC2=C(C=C1)N(C1=C2C=CC=C1)C1=CC=CC=C1		ClCCl	dichloromethane	504	516	12	0.62	-39.2211	19.8413	19.3798	0.461425	-0.4963	0.02843	0.36957	1.12107	0.97123	-0.5037	0.02843	-0.36957	1.12107	0.97204	0.00741	0.73915	1.01491
2016 Telore-7	10.1016/j.jlumin.2016.07.035		CC1=CC(C)=C2N1[B-](F)(F)[N+]1=C(C)C=C(C)C1=C2C1=CC2=C(C=C1)N(C1=C2C=CC=C1)C1=CC=CC=C1		ClC(Cl)Cl	trichloromethane	500	510	10	0.58	-39.6078	20	19.6078	0.392157	-0.4963	0.02843	0.36957	1.12107	0.97123	-0.5037	0.02843	-0.36957	1.12107	0.97204	0.00741	0.73915	1.01491
2016 Telore-7	10.1016/j.jlumin.2016.07.035		CC1=CC(C)=C2N1[B-](F)(F)[N+]1=C(C)C=C(C)C1=C2C1=CC2=C(C=C1)N(C1=C2C=CC=C1)C1=CC=CC=C1		CCOC(C)=O	ethyl acetate	503	514	11	0.63	-39.336	19.8807	19.4553	0.425463	-0.4963	0.02843	0.36957	1.12107	0.97123	-0.5037	0.02843	-0.36957	1.12107	0.97204	0.00741	0.73915	1.01491
2016 Telore-7	10.1016/j.jlumin.2016.07.035		CC1=CC(C)=C2N1[B-](F)(F)[N+]1=C(C)C=C(C)C1=C2C1=CC2=C(C=C1)N(C1=C2C=CC=C1)C1=CC=CC=C1		CC(C)=O	propan-2-one	499	510	11	0.51	-39.6479	20.0401	19.6078	0.432237	-0.4963	0.02843	0.36957	1.12107	0.97123	-0.5037	0.02843	-0.36957	1.12107	0.97204	0.00741	0.73915	1.01491
2016 Telore-7	10.1016/j.jlumin.2016.07.035		CC1=CC(C)=C2N1[B-](F)(F)[N+]1=C(C)C=C(C)C1=C2C1=CC2=C(C=C1)N(C1=C2C=CC=C1)C1=CC=CC=C1		CC#N	acetonitrile	498	510	12	0.23	-39.6882	20.0803	19.6078	0.472478	-0.4963	0.02843	0.36957	1.12107	0.97123	-0.5037	0.02843	-0.36957	1.12107	0.97204	0.00741	0.73915	1.01491
2016 Telore-7	10.1016/j.jlumin.2016.07.035		CC1=CC(C)=C2N1[B-](F)(F)[N+]1=C(C)C=C(C)C1=C2C1=CC2=C(C=C1)N(C1=C2C=CC=C1)C1=CC=CC=C1		CN(C)C=O	N,N-dimethylformamide	502	514	12	0.41	-39.3756	19.9203	19.4553	0.465066	-0.4963	0.02843	0.36957	1.12107	0.97123	-0.5037	0.02843	-0.36957	1.12107	0.97204	0.00741	0.73915	1.01491
2016 Telore-7	10.1016/j.jlumin.2016.07.035		CC1=CC(C)=C2N1[B-](F)(F)[N+]1=C(C)C=C(C)C1=C2C1=CC2=C(C=C1)N(C1=C2C=CC=C1)C1=CC=CC=C1		CS(C)=O	methanesulfinylmethane	503	514	11	0.19	-39.336	19.8807	19.4553	0.425463	-0.4963	0.02843	0.36957	1.12107	0.97123	-0.5037	0.02843	-0.36957	1.12107	0.97204	0.00741	0.73915	1.01491
2016 Telore-7	10.1016/j.jlumin.2016.07.035		CC1=CC(C)=C2N1[B-](F)(F)[N+]1=C(C)C=C(C)C1=C2C1=CC2=C(C=C1)N(C1=C2C=CC=C1)C1=CC=CC=C1		CO	methanol	498	510	12	0.47	-39.6882	20.0803	19.6078	0.472478	-0.4963	0.02843	0.36957	1.12107	0.97123	-0.5037	0.02843	-0.36957	1.12107	0.97204	0.00741	0.73915	1.01491
2016 Telore-7a	10.1016/j.jlumin.2016.07.035		CC1=CC(C)=C2N1[B-](F)(F)[N+]1=C(C)C=C(C)C1=C2C1=CC=C(C=C1)N1C2=C(C=CC=C2)C2=C1C=CC=C2		CC1=CC=CC=C1	toluene	503	514	11	0.61	-39.336	19.8807	19.4553	0.425463	-0.49006	0.04219	0.62544	1.66823	0.93704	-0.50994	0.04219	-0.62544	1.66823	0.9416	0.01987	1.25088	1.04057
2016 Telore-7a	10.1016/j.jlumin.2016.07.035		CC1=CC(C)=C2N1[B-](F)(F)[N+]1=C(C)C=C(C)C1=C2C1=CC=C(C=C1)N1C2=C(C=CC=C2)C2=C1C=CC=C2		C1COCCO1	1,4-dioxane	501	514	13	0.7	-39.4153	19.9601	19.4553	0.504827	-0.49006	0.04219	0.62544	1.66823	0.93704	-0.50994	0.04219	-0.62544	1.66823	0.9416	0.01987	1.25088	1.04057
2016 Telore-7a	10.1016/j.jlumin.2016.07.035		CC1=CC(C)=C2N1[B-](F)(F)[N+]1=C(C)C=C(C)C1=C2C1=CC=C(C=C1)N1C2=C(C=CC=C2)C2=C1C=CC=C2		ClCCl	dichloromethane	502	514	12	0.79	-39.3756	19.9203	19.4553	0.465066	-0.49006	0.04219	0.62544	1.66823	0.93704	-0.50994	0.04219	-0.62544	1.66823	0.9416	0.01987	1.25088	1.04057
2016 Telore-7a	10.1016/j.jlumin.2016.07.035		CC1=CC(C)=C2N1[B-](F)(F)[N+]1=C(C)C=C(C)C1=C2C1=CC=C(C=C1)N1C2=C(C=CC=C2)C2=C1C=CC=C2		ClC(Cl)Cl	trichloromethane	498	510	12	0.73	-39.6882	20.0803	19.6078	0.472478	-0.49006	0.04219	0.62544	1.66823	0.93704	-0.50994	0.04219	-0.62544	1.66823	0.9416	0.01987	1.25088	1.04057
2016 Telore-7a	10.1016/j.jlumin.2016.07.035		CC1=CC(C)=C2N1[B-](F)(F)[N+]1=C(C)C=C(C)C1=C2C1=CC=C(C=C1)N1C2=C(C=CC=C2)C2=C1C=CC=C2		CCOC(C)=O	ethyl acetate	500	512	12	0.61	-39.5312	20	19.5312	0.46875	-0.49006	0.04219	0.62544	1.66823	0.93704	-0.50994	0.04219	-0.62544	1.66823	0.9416	0.01987	1.25088	1.04057
2016 Telore-7a	10.1016/j.jlumin.2016.07.035		CC1=CC(C)=C2N1[B-](F)(F)[N+]1=C(C)C=C(C)C1=C2C1=CC=C(C=C1)N1C2=C(C=CC=C2)C2=C1C=CC=C2		CC(C)=O	propan-2-one	498	510	12	0.32	-39.6882	20.0803	19.6078	0.472478	-0.49006	0.04219	0.62544	1.66823	0.93704	-0.50994	0.04219	-0.62544	1.66823	0.9416	0.01987	1.25088	1.04057
2016 Telore-7a	10.1016/j.jlumin.2016.07.035		CC1=CC(C)=C2N1[B-](F)(F)[N+]1=C(C)C=C(C)C1=C2C1=CC=C(C=C1)N1C2=C(C=CC=C2)C2=C1C=CC=C2		CC#N	acetonitrile	497	510	13	0.2	-39.7286	20.1207	19.6078	0.512881	-0.49006	0.04219	0.62544	1.66823	0.93704	-0.50994	0.04219	-0.62544	1.66823	0.9416	0.01987	1.25088	1.04057
2016 Telore-7a	10.1016/j.jlumin.2016.07.035		CC1=CC(C)=C2N1[B-](F)(F)[N+]1=C(C)C=C(C)C1=C2C1=CC=C(C=C1)N1C2=C(C=CC=C2)C2=C1C=CC=C2		CN(C)C=O	N,N-dimethylformamide	501	512	11	0.46	-39.4913	19.9601	19.5312	0.42883	-0.49006	0.04219	0.62544	1.66823	0.93704	-0.50994	0.04219	-0.62544	1.66823	0.9416	0.01987	1.25088	1.04057
2016 Telore-7a	10.1016/j.jlumin.2016.07.035		CC1=CC(C)=C2N1[B-](F)(F)[N+]1=C(C)C=C(C)C1=C2C1=CC=C(C=C1)N1C2=C(C=CC=C2)C2=C1C=CC=C2		CS(C)=O	methanesulfinylmethane	501	514	13	0.27	-39.4153	19.9601	19.4553	0.504827	-0.49006	0.04219	0.62544	1.66823	0.93704	-0.50994	0.04219	-0.62544	1.66823	0.9416	0.01987	1.25088	1.04057
2016 Telore-7a	10.1016/j.jlumin.2016.07.035		CC1=CC(C)=C2N1[B-](F)(F)[N+]1=C(C)C=C(C)C1=C2C1=CC=C(C=C1)N1C2=C(C=CC=C2)C2=C1C=CC=C2		CO	methanol	498	508	10	0.48	-39.7654	20.0803	19.685	0.395282	-0.49006	0.04219	0.62544	1.66823	0.93704	-0.50994	0.04219	-0.62544	1.66823	0.9416	0.01987	1.25088	1.04057
2016 Vu-2	10.1039/C5TC02954F		CCCCCCCCCCCCOC1=CC=C(C=C1)C1=C2C=C(CC)C(C3=CC4=CC=CC=C4C4=C3C=CC=C4)=[N+]2[B-](F)(F)N2C1=CC(CC)=C2C1=CC2=CC=CC=C2C2=C1C=CC=C2		CC#N	acetonitrile	544	577	33	0.33	-35.7134	18.3824	17.331	1.05133	-0.46324	0.03646	1.85025	1.28717	0.94689	-0.53676	0.03646	-1.85025	1.28717	0.95996	0.07352	3.7005	1.15871
2016 Vu-2	10.1039/C5TC02954F		CCCCCCCCCCCCOC1=CC=C(C=C1)C1=C2C=C(CC)C(C3=CC4=CC=CC=C4C4=C3C=CC=C4)=[N+]2[B-](F)(F)N2C1=CC(CC)=C2C1=CC2=CC=CC=C2C2=C1C=CC=C2		CO	methanol	547	581	34	0.51	-35.4932	18.2815	17.2117	1.06983	-0.46324	0.03646	1.85025	1.28717	0.94689	-0.53676	0.03646	-1.85025	1.28717	0.95996	0.07352	3.7005	1.15871
2016 Vu-2	10.1039/C5TC02954F		CCCCCCCCCCCCOC1=CC=C(C=C1)C1=C2C=C(CC)C(C3=CC4=CC=CC=C4C4=C3C=CC=C4)=[N+]2[B-](F)(F)N2C1=CC(CC)=C2C1=CC2=CC=CC=C2C2=C1C=CC=C2		CS(C)=O	methanesulfinylmethane	548	587	39	0.57	-35.284	18.2482	17.0358	1.2124	-0.46324	0.03646	1.85025	1.28717	0.94689	-0.53676	0.03646	-1.85025	1.28717	0.95996	0.07352	3.7005	1.15871
2016 Vu-2	10.1039/C5TC02954F		CCCCCCCCCCCCOC1=CC=C(C=C1)C1=C2C=C(CC)C(C3=CC4=CC=CC=C4C4=C3C=CC=C4)=[N+]2[B-](F)(F)N2C1=CC(CC)=C2C1=CC2=CC=CC=C2C2=C1C=CC=C2		ClCCl	dichloromethane	549	584	35	0.66	-35.3382	18.2149	17.1233	1.09165	-0.46324	0.03646	1.85025	1.28717	0.94689	-0.53676	0.03646	-1.85025	1.28717	0.95996	0.07352	3.7005	1.15871
2016 Vu-2	10.1039/C5TC02954F		CCCCCCCCCCCCOC1=CC=C(C=C1)C1=C2C=C(CC)C(C3=CC4=CC=CC=C4C4=C3C=CC=C4)=[N+]2[B-](F)(F)N2C1=CC(CC)=C2C1=CC2=CC=CC=C2C2=C1C=CC=C2		CCO	ethanol	548	584	36	0.66	-35.3715	18.2482	17.1233	1.12489	-0.46324	0.03646	1.85025	1.28717	0.94689	-0.53676	0.03646	-1.85025	1.28717	0.95996	0.07352	3.7005	1.15871
2016 Vu-2	10.1039/C5TC02954F		CCCCCCCCCCCCOC1=CC=C(C=C1)C1=C2C=C(CC)C(C3=CC4=CC=CC=C4C4=C3C=CC=C4)=[N+]2[B-](F)(F)N2C1=CC(CC)=C2C1=CC2=CC=CC=C2C2=C1C=CC=C2		CC1=CC=CC=C1	toluene	554	591	37	0.75	-34.971	18.0505	16.9205	1.13007	-0.46324	0.03646	1.85025	1.28717	0.94689	-0.53676	0.03646	-1.85025	1.28717	0.95996	0.07352	3.7005	1.15871
2016 Vu-2	10.1039/C5TC02954F		CCCCCCCCCCCCOC1=CC=C(C=C1)C1=C2C=C(CC)C(C3=CC4=CC=CC=C4C4=C3C=CC=C4)=[N+]2[B-](F)(F)N2C1=CC(CC)=C2C1=CC2=CC=CC=C2C2=C1C=CC=C2		CCCCOC(C)=O	butyl acetate	549	585	36	0.7	-35.309	18.2149	17.094	1.12092	-0.46324	0.03646	1.85025	1.28717	0.94689	-0.53676	0.03646	-1.85025	1.28717	0.95996	0.07352	3.7005	1.15871
2016 Vu-2	10.1039/C5TC02954F		CCCCCCCCCCCCOC1=CC=C(C=C1)C1=C2C=C(CC)C(C3=CC4=CC=CC=C4C4=C3C=CC=C4)=[N+]2[B-](F)(F)N2C1=CC(CC)=C2C1=CC2=CC=CC=C2C2=C1C=CC=C2		CCOCC	ethoxyethane	549	584	35	0.71	-35.3382	18.2149	17.1233	1.09165	-0.46324	0.03646	1.85025	1.28717	0.94689	-0.53676	0.03646	-1.85025	1.28717	0.95996	0.07352	3.7005	1.15871
2016 Vu-2	10.1039/C5TC02954F		CCCCCCCCCCCCOC1=CC=C(C=C1)C1=C2C=C(CC)C(C3=CC4=CC=CC=C4C4=C3C=CC=C4)=[N+]2[B-](F)(F)N2C1=CC(CC)=C2C1=CC2=CC=CC=C2C2=C1C=CC=C2		ClC(Cl)Cl	trichloromethane	553	588	35	0.76	-35.09	18.0832	17.0068	1.07638	-0.46324	0.03646	1.85025	1.28717	0.94689	-0.53676	0.03646	-1.85025	1.28717	0.95996	0.07352	3.7005	1.15871
2016 Vu-2	10.1039/C5TC02954F		CCCCCCCCCCCCOC1=CC=C(C=C1)C1=C2C=C(CC)C(C3=CC4=CC=CC=C4C4=C3C=CC=C4)=[N+]2[B-](F)(F)N2C1=CC(CC)=C2C1=CC2=CC=CC=C2C2=C1C=CC=C2		C1CCCCC1	cyclohexane	552	587	35	0.83	-35.1517	18.1159	17.0358	1.08017	-0.46324	0.03646	1.85025	1.28717	0.94689	-0.53676	0.03646	-1.85025	1.28717	0.95996	0.07352	3.7005	1.15871
2016 Vu-3	10.1039/C5TC02954F		CCCCCCCCCCCCOC1=CC=C(C=C1)C1=C2C=CC(C3=CC4=CC=CC=C4C=C3)=[N+]2[B-](F)(F)N2C(=CC=C12)C1=CC2=CC=CC=C2C=C1		C1CCCCC1	cyclohexane	571	608	37	0.69	-33.9605	17.5131	16.4474	1.06577	-0.5921	0.11077	-2.51657	3.75468	0.75393	-0.4079	0.11077	2.51657	3.75468	0.58258	-0.1842	-5.03313	0.688904
2016 Vu-3	10.1039/C5TC02954F		CCCCCCCCCCCCOC1=CC=C(C=C1)C1=C2C=CC(C3=CC4=CC=CC=C4C=C3)=[N+]2[B-](F)(F)N2C(=CC=C12)C1=CC2=CC=CC=C2C=C1		CC1=CC=CC=C1	toluene	575	615	40	0.77	-33.6515	17.3913	16.2602	1.13114	-0.5921	0.11077	-2.51657	3.75468	0.75393	-0.4079	0.11077	2.51657	3.75468	0.58258	-0.1842	-5.03313	0.688904
2016 Vu-3	10.1039/C5TC02954F		CCCCCCCCCCCCOC1=CC=C(C=C1)C1=C2C=CC(C3=CC4=CC=CC=C4C=C3)=[N+]2[B-](F)(F)N2C(=CC=C12)C1=CC2=CC=CC=C2C=C1		CCOCC	ethoxyethane	568	609	41	0.66	-34.026	17.6056	16.4204	1.18527	-0.5921	0.11077	-2.51657	3.75468	0.75393	-0.4079	0.11077	2.51657	3.75468	0.58258	-0.1842	-5.03313	0.688904
2016 Vu-3	10.1039/C5TC02954F		CCCCCCCCCCCCOC1=CC=C(C=C1)C1=C2C=CC(C3=CC4=CC=CC=C4C=C3)=[N+]2[B-](F)(F)N2C(=CC=C12)C1=CC2=CC=CC=C2C=C1		CCCCOC(C)=O	butyl acetate	570	612	42	0.7	-33.8837	17.5439	16.3399	1.20399	-0.5921	0.11077	-2.51657	3.75468	0.75393	-0.4079	0.11077	2.51657	3.75468	0.58258	-0.1842	-5.03313	0.688904
2016 Vu-3	10.1039/C5TC02954F		CCCCCCCCCCCCOC1=CC=C(C=C1)C1=C2C=CC(C3=CC4=CC=CC=C4C=C3)=[N+]2[B-](F)(F)N2C(=CC=C12)C1=CC2=CC=CC=C2C=C1		ClC(Cl)Cl	trichloromethane	571	612	41	0.71	-33.853	17.5131	16.3399	1.17327	-0.5921	0.11077	-2.51657	3.75468	0.75393	-0.4079	0.11077	2.51657	3.75468	0.58258	-0.1842	-5.03313	0.688904
2016 Vu-3	10.1039/C5TC02954F		CCCCCCCCCCCCOC1=CC=C(C=C1)C1=C2C=CC(C3=CC4=CC=CC=C4C=C3)=[N+]2[B-](F)(F)N2C(=CC=C12)C1=CC2=CC=CC=C2C=C1		ClCCl	dichloromethane	568	612	44	0.66	-33.9455	17.6056	16.3399	1.26576	-0.5921	0.11077	-2.51657	3.75468	0.75393	-0.4079	0.11077	2.51657	3.75468	0.58258	-0.1842	-5.03313	0.688904
2016 Vu-3	10.1039/C5TC02954F		CCCCCCCCCCCCOC1=CC=C(C=C1)C1=C2C=CC(C3=CC4=CC=CC=C4C=C3)=[N+]2[B-](F)(F)N2C(=CC=C12)C1=CC2=CC=CC=C2C=C1		CCO	ethanol	575	611	36	0.64	-33.7579	17.3913	16.3666	1.02469	-0.5921	0.11077	-2.51657	3.75468	0.75393	-0.4079	0.11077	2.51657	3.75468	0.58258	-0.1842	-5.03313	0.688904
2016 Vu-3	10.1039/C5TC02954F		CCCCCCCCCCCCOC1=CC=C(C=C1)C1=C2C=CC(C3=CC4=CC=CC=C4C=C3)=[N+]2[B-](F)(F)N2C(=CC=C12)C1=CC2=CC=CC=C2C=C1		CO	methanol	566	609	43	0.56	-34.0882	17.6678	16.4204	1.24748	-0.5921	0.11077	-2.51657	3.75468	0.75393	-0.4079	0.11077	2.51657	3.75468	0.58258	-0.1842	-5.03313	0.688904
2016 Vu-3	10.1039/C5TC02954F		CCCCCCCCCCCCOC1=CC=C(C=C1)C1=C2C=CC(C3=CC4=CC=CC=C4C=C3)=[N+]2[B-](F)(F)N2C(=CC=C12)C1=CC2=CC=CC=C2C=C1		CC#N	acetonitrile	561	610	49	0.53	-34.2188	17.8253	16.3934	1.43187	-0.5921	0.11077	-2.51657	3.75468	0.75393	-0.4079	0.11077	2.51657	3.75468	0.58258	-0.1842	-5.03313	0.688904
2016 Vu-3	10.1039/C5TC02954F		CCCCCCCCCCCCOC1=CC=C(C=C1)C1=C2C=CC(C3=CC4=CC=CC=C4C=C3)=[N+]2[B-](F)(F)N2C(=CC=C12)C1=CC2=CC=CC=C2C=C1		CS(C)=O	methanesulfinylmethane	572	621	49	0.61	-33.5856	17.4825	16.1031	1.37946	-0.5921	0.11077	-2.51657	3.75468	0.75393	-0.4079	0.11077	2.51657	3.75468	0.58258	-0.1842	-5.03313	0.688904
2016 Zhu(35627)-BP-2	10.1038/srep35627		CC1=CC(C)=C2N1[B-](F)(F)[N+]1=C(C)C=C(C)C1=C2CC[N+](C)(C)C		CC1=CC=CC=C1	toluene	510	523	13	0.04	-38.7283	19.6078	19.1205	0.487384	-0.43248	0.04311	2.89794	1.67774	0.91715	-0.56752	0.04311	-2.89794	1.67774	0.95036	0.13503	5.79587	1.31225
2016 Zhu(35627)-BP-2	10.1038/srep35627		CC1=CC(C)=C2N1[B-](F)(F)[N+]1=C(C)C=C(C)C1=C2CC[N+](C)(C)C		CCOC(C)=O	ethyl acetate	504	518	14	0.09	-39.1463	19.8413	19.305	0.536251	-0.43248	0.04311	2.89794	1.67774	0.91715	-0.56752	0.04311	-2.89794	1.67774	0.95036	0.13503	5.79587	1.31225
2016 Zhu(35627)-BP-2	10.1038/srep35627		CC1=CC(C)=C2N1[B-](F)(F)[N+]1=C(C)C=C(C)C1=C2CC[N+](C)(C)C		C1CCOC1	oxolane	507	522	15	0.18	-38.881	19.7239	19.1571	0.566778	-0.43248	0.04311	2.89794	1.67774	0.91715	-0.56752	0.04311	-2.89794	1.67774	0.95036	0.13503	5.79587	1.31225
2016 Zhu(35627)-BP-2	10.1038/srep35627		CC1=CC(C)=C2N1[B-](F)(F)[N+]1=C(C)C=C(C)C1=C2CC[N+](C)(C)C		ClCCl	dichloromethane	512	530	18	0.31	-38.3992	19.5312	18.8679	0.663325	-0.43248	0.04311	2.89794	1.67774	0.91715	-0.56752	0.04311	-2.89794	1.67774	0.95036	0.13503	5.79587	1.31225
2016 Zhu(35627)-BP-2	10.1038/srep35627		CC1=CC(C)=C2N1[B-](F)(F)[N+]1=C(C)C=C(C)C1=C2CC[N+](C)(C)C		CCCCCCO	hexan-1-ol	508	521	13	0.36	-38.8789	19.685	19.1939	0.491181	-0.43248	0.04311	2.89794	1.67774	0.91715	-0.56752	0.04311	-2.89794	1.67774	0.95036	0.13503	5.79587	1.31225
2016 Zhu(35627)-BP-2	10.1038/srep35627		CC1=CC(C)=C2N1[B-](F)(F)[N+]1=C(C)C=C(C)C1=C2CC[N+](C)(C)C		CC(C)C(C)=O	3-methylbutan-2-one	507	519	12	0.39	-38.9917	19.7239	19.2678	0.456043	-0.43248	0.04311	2.89794	1.67774	0.91715	-0.56752	0.04311	-2.89794	1.67774	0.95036	0.13503	5.79587	1.31225
2016 Zhu(35627)-BP-2	10.1038/srep35627		CC1=CC(C)=C2N1[B-](F)(F)[N+]1=C(C)C=C(C)C1=C2CC[N+](C)(C)C		CCO	ethanol	506	520	14	0.56	-38.9936	19.7628	19.2308	0.532077	-0.43248	0.04311	2.89794	1.67774	0.91715	-0.56752	0.04311	-2.89794	1.67774	0.95036	0.13503	5.79587	1.31225
2016 Zhu(35627)-BP-2	10.1038/srep35627		CC1=CC(C)=C2N1[B-](F)(F)[N+]1=C(C)C=C(C)C1=C2CC[N+](C)(C)C		CC#N	acetonitrile	505	519	14	0.6	-39.0698	19.802	19.2678	0.534157	-0.43248	0.04311	2.89794	1.67774	0.91715	-0.56752	0.04311	-2.89794	1.67774	0.95036	0.13503	5.79587	1.31225
2016 Zhu(35627)-BP-2	10.1038/srep35627		CC1=CC(C)=C2N1[B-](F)(F)[N+]1=C(C)C=C(C)C1=C2CC[N+](C)(C)C		CO	methanol	505	519	14	0.62	-39.0698	19.802	19.2678	0.534157	-0.43248	0.04311	2.89794	1.67774	0.91715	-0.56752	0.04311	-2.89794	1.67774	0.95036	0.13503	5.79587	1.31225
2016 Zhu(35627)-BP-2	10.1038/srep35627		CC1=CC(C)=C2N1[B-](F)(F)[N+]1=C(C)C=C(C)C1=C2CC[N+](C)(C)C		O	water	505	521	16	0.66	-38.9958	19.802	19.1939	0.608122	-0.43248	0.04311	2.89794	1.67774	0.91715	-0.56752	0.04311	-2.89794	1.67774	0.95036	0.13503	5.79587	1.31225
2017 Petrushenko-1	10.1016/j.dyepig.2016.09.009		CN(C)C1=CC=C(C=C1)C1=CC=C2N1[B-](F)(F)[N+]1=C(C=CC1=C2C(F)(F)F)C1=CC=CC=C1		CCCCCC	hexane	665	696	31	0.42	-29.4054	15.0376	14.3678	0.669778	-0.22446	0.04448	8.42358	1.2533	0.73108	-0.77554	0.04448	-8.42358	1.2533	0.97116	0.55107	16.8471	3.45514
2017 Petrushenko-1	10.1016/j.dyepig.2016.09.009		CN(C)C1=CC=C(C=C1)C1=CC=C2N1[B-](F)(F)[N+]1=C(C=CC1=C2C(F)(F)F)C1=CC=CC=C1		ClC(Cl)(Cl)Cl	tetrachloromethane	676	712	36	0.34	-28.8378	14.7929	14.0449	0.747956	-0.22446	0.04448	8.42358	1.2533	0.73108	-0.77554	0.04448	-8.42358	1.2533	0.97116	0.55107	16.8471	3.45514
2017 Petrushenko-1	10.1016/j.dyepig.2016.09.009		CN(C)C1=CC=C(C=C1)C1=CC=C2N1[B-](F)(F)[N+]1=C(C=CC1=C2C(F)(F)F)C1=CC=CC=C1		BrCCBr	1,2-dibromoethane	675	728	53		-28.5511	14.8148	13.7363	1.07855	-0.22446	0.04448	8.42358	1.2533	0.73108	-0.77554	0.04448	-8.42358	1.2533	0.97116	0.55107	16.8471	3.45514
2017 Petrushenko-1	10.1016/j.dyepig.2016.09.009		CN(C)C1=CC=C(C=C1)C1=CC=C2N1[B-](F)(F)[N+]1=C(C=CC1=C2C(F)(F)F)C1=CC=CC=C1		CC1=CC=CC=C1	toluene	683	746	63		-28.0461	14.6413	13.4048	1.23646	-0.22446	0.04448	8.42358	1.2533	0.73108	-0.77554	0.04448	-8.42358	1.2533	0.97116	0.55107	16.8471	3.45514
2017 Petrushenko-1	10.1016/j.dyepig.2016.09.009		CN(C)C1=CC=C(C=C1)C1=CC=C2N1[B-](F)(F)[N+]1=C(C=CC1=C2C(F)(F)F)C1=CC=CC=C1		C1COCCO1	1,4-dioxane	678	756	78		-27.9768	14.7493	13.2275	1.52175	-0.22446	0.04448	8.42358	1.2533	0.73108	-0.77554	0.04448	-8.42358	1.2533	0.97116	0.55107	16.8471	3.45514
2017 Petrushenko-1	10.1016/j.dyepig.2016.09.009		CN(C)C1=CC=C(C=C1)C1=CC=C2N1[B-](F)(F)[N+]1=C(C=CC1=C2C(F)(F)F)C1=CC=CC=C1		CCOC(C)=O	ethyl acetate	677	755	78		-28.0161	14.771	13.245	1.52602	-0.22446	0.04448	8.42358	1.2533	0.73108	-0.77554	0.04448	-8.42358	1.2533	0.97116	0.55107	16.8471	3.45514
2017 Petrushenko-1	10.1016/j.dyepig.2016.09.009		CN(C)C1=CC=C(C=C1)C1=CC=C2N1[B-](F)(F)[N+]1=C(C=CC1=C2C(F)(F)F)C1=CC=CC=C1		CCO	ethanol	678	750	72		-28.0826	14.7493	13.3333	1.41593	-0.22446	0.04448	8.42358	1.2533	0.73108	-0.77554	0.04448	-8.42358	1.2533	0.97116	0.55107	16.8471	3.45514
2017 Petrushenko-1	10.1016/j.dyepig.2016.09.009		CN(C)C1=CC=C(C=C1)C1=CC=C2N1[B-](F)(F)[N+]1=C(C=CC1=C2C(F)(F)F)C1=CC=CC=C1		CCCCO	butan-1-ol	679	745	66		-28.1504	14.7275	13.4228	1.30472	-0.22446	0.04448	8.42358	1.2533	0.73108	-0.77554	0.04448	-8.42358	1.2533	0.97116	0.55107	16.8471	3.45514
2017 Petrushenko-1	10.1016/j.dyepig.2016.09.009		CN(C)C1=CC=C(C=C1)C1=CC=C2N1[B-](F)(F)[N+]1=C(C=CC1=C2C(F)(F)F)C1=CC=CC=C1		CC#N	acetonitrile	674	772	98		-27.7902	14.8368	12.9534	1.88343	-0.22446	0.04448	8.42358	1.2533	0.73108	-0.77554	0.04448	-8.42358	1.2533	0.97116	0.55107	16.8471	3.45514
2017 Petrushenko-1	10.1016/j.dyepig.2016.09.009		CN(C)C1=CC=C(C=C1)C1=CC=C2N1[B-](F)(F)[N+]1=C(C=CC1=C2C(F)(F)F)C1=CC=CC=C1		CS(C)=O	methanesulfinylmethane	697	800	103		-26.8472	14.3472	12.5	1.8472	-0.22446	0.04448	8.42358	1.2533	0.73108	-0.77554	0.04448	-8.42358	1.2533	0.97116	0.55107	16.8471	3.45514
2017 Sadak-15	10.1002/slct.201701897		CCCCCCCCCCCCN1C2=C(C=C(C=C2)C2=C3C(C)=C(CC)C(C)=[N+]3[B-](F)(F)N3C(C)=C(CC)C(C)=C23)C2=C1C1=C(N(CCCCCCCCCCCC)C3=C1C=C(C=C3)C1=C3C(C)=C(CC)C(C)=[N+]3[B-](F)(F)N3C(C)=C(CC)C(C)=C13)C1=C2N(CCCCCCCCCCCC)C2=C1C=C(C=C2)C1=C2C(C)=C(CC)C(C)=[N+]2[B-](F)(F)N2C(C)=C(CC)C(C)=C12		CC1=CC=CC=C1	toluene	525	535	10	0.6	-37.7392	19.0476	18.6916	0.35603	-0.48049	0.03002	0.90694	1.1392	0.95867	-0.51951	0.03002	-0.90694	1.1392	0.96445	0.03903	1.81387	1.08121
2017 Sadak-15	10.1002/slct.201701897		CCCCCCCCCCCCN1C2=C(C=C(C=C2)C2=C3C(C)=C(CC)C(C)=[N+]3[B-](F)(F)N3C(C)=C(CC)C(C)=C23)C2=C1C1=C(N(CCCCCCCCCCCC)C3=C1C=C(C=C3)C1=C3C(C)=C(CC)C(C)=[N+]3[B-](F)(F)N3C(C)=C(CC)C(C)=C13)C1=C2N(CCCCCCCCCCCC)C2=C1C=C(C=C2)C1=C2C(C)=C(CC)C(C)=[N+]2[B-](F)(F)N2C(C)=C(CC)C(C)=C12		ClCCl	dichloromethane	524	533	9	0.06	-37.8457	19.084	18.7617	0.322243	-0.48049	0.03002	0.90694	1.1392	0.95867	-0.51951	0.03002	-0.90694	1.1392	0.96445	0.03903	1.81387	1.08121
2017 Sadak-15	10.1002/slct.201701897		CCCCCCCCCCCCN1C2=C(C=C(C=C2)C2=C3C(C)=C(CC)C(C)=[N+]3[B-](F)(F)N3C(C)=C(CC)C(C)=C23)C2=C1C1=C(N(CCCCCCCCCCCC)C3=C1C=C(C=C3)C1=C3C(C)=C(CC)C(C)=[N+]3[B-](F)(F)N3C(C)=C(CC)C(C)=C13)C1=C2N(CCCCCCCCCCCC)C2=C1C=C(C=C2)C1=C2C(C)=C(CC)C(C)=[N+]2[B-](F)(F)N2C(C)=C(CC)C(C)=C12		ClCCCl	1,2-dichloroethane	524	534	10	0.04	-37.8106	19.084	18.7266	0.357378	-0.48049	0.03002	0.90694	1.1392	0.95867	-0.51951	0.03002	-0.90694	1.1392	0.96445	0.03903	1.81387	1.08121
2017 Sadak-15	10.1002/slct.201701897		CCCCCCCCCCCCN1C2=C(C=C(C=C2)C2=C3C(C)=C(CC)C(C)=[N+]3[B-](F)(F)N3C(C)=C(CC)C(C)=C23)C2=C1C1=C(N(CCCCCCCCCCCC)C3=C1C=C(C=C3)C1=C3C(C)=C(CC)C(C)=[N+]3[B-](F)(F)N3C(C)=C(CC)C(C)=C13)C1=C2N(CCCCCCCCCCCC)C2=C1C=C(C=C2)C1=C2C(C)=C(CC)C(C)=[N+]2[B-](F)(F)N2C(C)=C(CC)C(C)=C12		CC(C)O	propan-2-ol	522	530	8	0.1	-38.025	19.1571	18.8679	0.289164	-0.48049	0.03002	0.90694	1.1392	0.95867	-0.51951	0.03002	-0.90694	1.1392	0.96445	0.03903	1.81387	1.08121
2017 Sadak-15	10.1002/slct.201701897		CCCCCCCCCCCCN1C2=C(C=C(C=C2)C2=C3C(C)=C(CC)C(C)=[N+]3[B-](F)(F)N3C(C)=C(CC)C(C)=C23)C2=C1C1=C(N(CCCCCCCCCCCC)C3=C1C=C(C=C3)C1=C3C(C)=C(CC)C(C)=[N+]3[B-](F)(F)N3C(C)=C(CC)C(C)=C13)C1=C2N(CCCCCCCCCCCC)C2=C1C=C(C=C2)C1=C2C(C)=C(CC)C(C)=[N+]2[B-](F)(F)N2C(C)=C(CC)C(C)=C12		C1CCOC1	oxolane	522	531	9	0.4	-37.9895	19.1571	18.8324	0.324696	-0.48049	0.03002	0.90694	1.1392	0.95867	-0.51951	0.03002	-0.90694	1.1392	0.96445	0.03903	1.81387	1.08121
2017 Sadak-15	10.1002/slct.201701897		CCCCCCCCCCCCN1C2=C(C=C(C=C2)C2=C3C(C)=C(CC)C(C)=[N+]3[B-](F)(F)N3C(C)=C(CC)C(C)=C23)C2=C1C1=C(N(CCCCCCCCCCCC)C3=C1C=C(C=C3)C1=C3C(C)=C(CC)C(C)=[N+]3[B-](F)(F)N3C(C)=C(CC)C(C)=C13)C1=C2N(CCCCCCCCCCCC)C2=C1C=C(C=C2)C1=C2C(C)=C(CC)C(C)=[N+]2[B-](F)(F)N2C(C)=C(CC)C(C)=C12		ClC(Cl)Cl	trichloromethane	525	534	9	0.4	-37.7742	19.0476	18.7266	0.321027	-0.48049	0.03002	0.90694	1.1392	0.95867	-0.51951	0.03002	-0.90694	1.1392	0.96445	0.03903	1.81387	1.08121
2017 Sadak-15	10.1002/slct.201701897		CCCCCCCCCCCCN1C2=C(C=C(C=C2)C2=C3C(C)=C(CC)C(C)=[N+]3[B-](F)(F)N3C(C)=C(CC)C(C)=C23)C2=C1C1=C(N(CCCCCCCCCCCC)C3=C1C=C(C=C3)C1=C3C(C)=C(CC)C(C)=[N+]3[B-](F)(F)N3C(C)=C(CC)C(C)=C13)C1=C2N(CCCCCCCCCCCC)C2=C1C=C(C=C2)C1=C2C(C)=C(CC)C(C)=[N+]2[B-](F)(F)N2C(C)=C(CC)C(C)=C12		CCOC(C)=O	ethyl acetate	521	530	9	0.2	-38.0618	19.1939	18.8679	0.325933	-0.48049	0.03002	0.90694	1.1392	0.95867	-0.51951	0.03002	-0.90694	1.1392	0.96445	0.03903	1.81387	1.08121
2017 Sadak-15	10.1002/slct.201701897		CCCCCCCCCCCCN1C2=C(C=C(C=C2)C2=C3C(C)=C(CC)C(C)=[N+]3[B-](F)(F)N3C(C)=C(CC)C(C)=C23)C2=C1C1=C(N(CCCCCCCCCCCC)C3=C1C=C(C=C3)C1=C3C(C)=C(CC)C(C)=[N+]3[B-](F)(F)N3C(C)=C(CC)C(C)=C13)C1=C2N(CCCCCCCCCCCC)C2=C1C=C(C=C2)C1=C2C(C)=C(CC)C(C)=[N+]2[B-](F)(F)N2C(C)=C(CC)C(C)=C12		CC(C)=O	propan-2-one	521	529	8	0.05	-38.0974	19.1939	18.9036	0.290266	-0.48049	0.03002	0.90694	1.1392	0.95867	-0.51951	0.03002	-0.90694	1.1392	0.96445	0.03903	1.81387	1.08121
2017 Sadak-15	10.1002/slct.201701897		CCCCCCCCCCCCN1C2=C(C=C(C=C2)C2=C3C(C)=C(CC)C(C)=[N+]3[B-](F)(F)N3C(C)=C(CC)C(C)=C23)C2=C1C1=C(N(CCCCCCCCCCCC)C3=C1C=C(C=C3)C1=C3C(C)=C(CC)C(C)=[N+]3[B-](F)(F)N3C(C)=C(CC)C(C)=C13)C1=C2N(CCCCCCCCCCCC)C2=C1C=C(C=C2)C1=C2C(C)=C(CC)C(C)=[N+]2[B-](F)(F)N2C(C)=C(CC)C(C)=C12		CCO	ethanol	521	531	10	0.06	-38.0262	19.1939	18.8324	0.361466	-0.48049	0.03002	0.90694	1.1392	0.95867	-0.51951	0.03002	-0.90694	1.1392	0.96445	0.03903	1.81387	1.08121
2017 Sadak-15	10.1002/slct.201701897		CCCCCCCCCCCCN1C2=C(C=C(C=C2)C2=C3C(C)=C(CC)C(C)=[N+]3[B-](F)(F)N3C(C)=C(CC)C(C)=C23)C2=C1C1=C(N(CCCCCCCCCCCC)C3=C1C=C(C=C3)C1=C3C(C)=C(CC)C(C)=[N+]3[B-](F)(F)N3C(C)=C(CC)C(C)=C13)C1=C2N(CCCCCCCCCCCC)C2=C1C=C(C=C2)C1=C2C(C)=C(CC)C(C)=[N+]2[B-](F)(F)N2C(C)=C(CC)C(C)=C12		CC#N	acetonitrile	519	529	10	0.06	-38.1714	19.2678	18.9036	0.364231	-0.48049	0.03002	0.90694	1.1392	0.95867	-0.51951	0.03002	-0.90694	1.1392	0.96445	0.03903	1.81387	1.08121
2017 Sadak-15	10.1002/slct.201701897		CCCCCCCCCCCCN1C2=C(C=C(C=C2)C2=C3C(C)=C(CC)C(C)=[N+]3[B-](F)(F)N3C(C)=C(CC)C(C)=C23)C2=C1C1=C(N(CCCCCCCCCCCC)C3=C1C=C(C=C3)C1=C3C(C)=C(CC)C(C)=[N+]3[B-](F)(F)N3C(C)=C(CC)C(C)=C13)C1=C2N(CCCCCCCCCCCC)C2=C1C=C(C=C2)C1=C2C(C)=C(CC)C(C)=[N+]2[B-](F)(F)N2C(C)=C(CC)C(C)=C12		CN(C)C=O	N,N-dimethylformamide	523	532	9	0.03	-37.9175	19.1205	18.797	0.323466	-0.48049	0.03002	0.90694	1.1392	0.95867	-0.51951	0.03002	-0.90694	1.1392	0.96445	0.03903	1.81387	1.08121
2017 Sadak-15	10.1002/slct.201701897		CCCCCCCCCCCCN1C2=C(C=C(C=C2)C2=C3C(C)=C(CC)C(C)=[N+]3[B-](F)(F)N3C(C)=C(CC)C(C)=C23)C2=C1C1=C(N(CCCCCCCCCCCC)C3=C1C=C(C=C3)C1=C3C(C)=C(CC)C(C)=[N+]3[B-](F)(F)N3C(C)=C(CC)C(C)=C13)C1=C2N(CCCCCCCCCCCC)C2=C1C=C(C=C2)C1=C2C(C)=C(CC)C(C)=[N+]2[B-](F)(F)N2C(C)=C(CC)C(C)=C12		CS(C)=O	methanesulfinylmethane	523	533	10	0.05	-37.8822	19.1205	18.7617	0.358733	-0.48049	0.03002	0.90694	1.1392	0.95867	-0.51951	0.03002	-0.90694	1.1392	0.96445	0.03903	1.81387	1.08121
2017 Suhina-1	10.1039/c7cp02037f		COC(=O)C1=CC=C(C=C1)C1=C2C(C)=CC(C)=[N+]2[B-](F)(F)N2C(C)=CC(C)=C12		C1COCCO1	1,4-dioxane	501.5	526.3	24.8	0.0143	-38.941	19.941	19	0.941	-0.46083	0.05295	1.97829	2.05335	0.89253	-0.53917	0.05295	-1.97829	2.05335	0.91942	0.07835	3.95659	1.17
2017 Suhina-1	10.1039/c7cp02037f		COC(=O)C1=CC=C(C=C1)C1=C2C(C)=CC(C)=[N+]2[B-](F)(F)N2C(C)=CC(C)=C12		CCOC(C)=O	ethyl acetate	501.7	525.9	24.2	0.0065	-38.945	19.931	19.014	0.917	-0.46083	0.05295	1.97829	2.05335	0.89253	-0.53917	0.05295	-1.97829	2.05335	0.91942	0.07835	3.95659	1.17
2017 Suhina-1	10.1039/c7cp02037f		COC(=O)C1=CC=C(C=C1)C1=C2C(C)=CC(C)=[N+]2[B-](F)(F)N2C(C)=CC(C)=C12		C1CCOC1	oxolane	503.7	528.8	25.1	0.007	-38.761	19.852	18.909	0.943	-0.46083	0.05295	1.97829	2.05335	0.89253	-0.53917	0.05295	-1.97829	2.05335	0.91942	0.07835	3.95659	1.17
2017 Suhina-1	10.1039/c7cp02037f		COC(=O)C1=CC=C(C=C1)C1=C2C(C)=CC(C)=[N+]2[B-](F)(F)N2C(C)=CC(C)=C12		CC(C)=O	propan-2-one	501.5	526.3	24.8	0.0049	-38.94	19.94	19	0.94	-0.46083	0.05295	1.97829	2.05335	0.89253	-0.53917	0.05295	-1.97829	2.05335	0.91942	0.07835	3.95659	1.17
2017 Suhina-1	10.1039/c7cp02037f		COC(=O)C1=CC=C(C=C1)C1=C2C(C)=CC(C)=[N+]2[B-](F)(F)N2C(C)=CC(C)=C12		CC#N	acetonitrile	500.6	525.8	25.2	0.005	-38.997	19.977	19.02	0.957	-0.46083	0.05295	1.97829	2.05335	0.89253	-0.53917	0.05295	-1.97829	2.05335	0.91942	0.07835	3.95659	1.17
2017 Suhina-1	10.1039/c7cp02037f		COC(=O)C1=CC=C(C=C1)C1=C2C(C)=CC(C)=[N+]2[B-](F)(F)N2C(C)=CC(C)=C12		CS(C)=O	methanesulfinylmethane	506.6	533.8	27.2	0.0111	-38.474	19.74	18.734	1.006	-0.46083	0.05295	1.97829	2.05335	0.89253	-0.53917	0.05295	-1.97829	2.05335	0.91942	0.07835	3.95659	1.17
2017 Suhina-1	10.1039/c7cp02037f		COC(=O)C1=CC=C(C=C1)C1=C2C(C)=CC(C)=[N+]2[B-](F)(F)N2C(C)=CC(C)=C12		ClCCl	dichloromethane	505	528.3	23.3	0.0093	-38.73	19.803	18.927	0.876	-0.46083	0.05295	1.97829	2.05335	0.89253	-0.53917	0.05295	-1.97829	2.05335	0.91942	0.07835	3.95659	1.17
2017 Suhina-1	10.1039/c7cp02037f		COC(=O)C1=CC=C(C=C1)C1=C2C(C)=CC(C)=[N+]2[B-](F)(F)N2C(C)=CC(C)=C12		CCCCCC	hexane	503.4	524.8	21.4	0.0072	-38.919	19.863	19.056	0.807	-0.46083	0.05295	1.97829	2.05335	0.89253	-0.53917	0.05295	-1.97829	2.05335	0.91942	0.07835	3.95659	1.17
2017 Suhina-1	10.1039/c7cp02037f		COC(=O)C1=CC=C(C=C1)C1=C2C(C)=CC(C)=[N+]2[B-](F)(F)N2C(C)=CC(C)=C12		CC1=CC=CC=C1	toluene	507.4	533.6	26.2	0.008	-38.449	19.708	18.741	0.967	-0.46083	0.05295	1.97829	2.05335	0.89253	-0.53917	0.05295	-1.97829	2.05335	0.91942	0.07835	3.95659	1.17
2017 Suhina-1	10.1039/c7cp02037f		COC(=O)C1=CC=C(C=C1)C1=C2C(C)=CC(C)=[N+]2[B-](F)(F)N2C(C)=CC(C)=C12		OCC(O)CO	propane-1,2,3-triol	506.7	528.9	22.2	0.397	-38.642	19.735	18.907	0.828	-0.46083	0.05295	1.97829	2.05335	0.89253	-0.53917	0.05295	-1.97829	2.05335	0.91942	0.07835	3.95659	1.17
2017 Thorat-Dye 1	10.1016/j.dyepig.2016.08.049		CCC1=C(C)C2=C(C)C3=C(C)C(=C(C)N3[B-](F)(F)[N+]2=C1C)C1=CSC(=N1)N1CCOCC1		CC#N	acetonitrile	516	543	27		-37.7961	19.3798	18.4162	0.963639	-0.09825	0.02903	15.5649	1.07584	0.48722	-0.90175	0.02903	-15.5649	1.07584	0.98871	0.8035	31.1297	9.17812
2017 Thorat-Dye 1	10.1016/j.dyepig.2016.08.049		CCC1=C(C)C2=C(C)C3=C(C)C(=C(C)N3[B-](F)(F)[N+]2=C1C)C1=CSC(=N1)N1CCOCC1		CN(C)C=O	N,N-dimethylformamide	524	539	15		-37.6368	19.084	18.5529	0.531094	-0.09825	0.02903	15.5649	1.07584	0.48722	-0.90175	0.02903	-15.5649	1.07584	0.98871	0.8035	31.1297	9.17812
2017 Thorat-Dye 1	10.1016/j.dyepig.2016.08.049		CCC1=C(C)C2=C(C)C3=C(C)C(=C(C)N3[B-](F)(F)[N+]2=C1C)C1=CSC(=N1)N1CCOCC1		CS(C)=O	methanesulfinylmethane	521	539	18		-37.7467	19.1939	18.5529	0.640982	-0.09825	0.02903	15.5649	1.07584	0.48722	-0.90175	0.02903	-15.5649	1.07584	0.98871	0.8035	31.1297	9.17812
2017 Thorat-Dye 1	10.1016/j.dyepig.2016.08.049		CCC1=C(C)C2=C(C)C3=C(C)C(=C(C)N3[B-](F)(F)[N+]2=C1C)C1=CSC(=N1)N1CCOCC1		CO	methanol	514	540	26		-37.9738	19.4553	18.5185	0.936734	-0.09825	0.02903	15.5649	1.07584	0.48722	-0.90175	0.02903	-15.5649	1.07584	0.98871	0.8035	31.1297	9.17812
2017 Thorat-Dye 1	10.1016/j.dyepig.2016.08.049		CCC1=C(C)C2=C(C)C3=C(C)C(=C(C)N3[B-](F)(F)[N+]2=C1C)C1=CSC(=N1)N1CCOCC1		CCO	ethanol	516	539	23		-37.9327	19.3798	18.5529	0.826969	-0.09825	0.02903	15.5649	1.07584	0.48722	-0.90175	0.02903	-15.5649	1.07584	0.98871	0.8035	31.1297	9.17812
2017 Thorat-Dye 1	10.1016/j.dyepig.2016.08.049		CCC1=C(C)C2=C(C)C3=C(C)C(=C(C)N3[B-](F)(F)[N+]2=C1C)C1=CSC(=N1)N1CCOCC1		CC(C)O	propan-2-ol	518	538	20		-37.8924	19.305	18.5874	0.717659	-0.09825	0.02903	15.5649	1.07584	0.48722	-0.90175	0.02903	-15.5649	1.07584	0.98871	0.8035	31.1297	9.17812
2017 Thorat-Dye 1	10.1016/j.dyepig.2016.08.049		CCC1=C(C)C2=C(C)C3=C(C)C(=C(C)N3[B-](F)(F)[N+]2=C1C)C1=CSC(=N1)N1CCOCC1		CCOC(C)=O	ethyl acetate	520	549	29		-37.4457	19.2308	18.2149	1.01583	-0.09825	0.02903	15.5649	1.07584	0.48722	-0.90175	0.02903	-15.5649	1.07584	0.98871	0.8035	31.1297	9.17812
2017 Thorat-Dye 1	10.1016/j.dyepig.2016.08.049		CCC1=C(C)C2=C(C)C3=C(C)C(=C(C)N3[B-](F)(F)[N+]2=C1C)C1=CSC(=N1)N1CCOCC1		ClCCl	dichloromethane	522	537	15		-37.7791	19.1571	18.622	0.535114	-0.09825	0.02903	15.5649	1.07584	0.48722	-0.90175	0.02903	-15.5649	1.07584	0.98871	0.8035	31.1297	9.17812
2017 Thorat-Dye 1	10.1016/j.dyepig.2016.08.049		CCC1=C(C)C2=C(C)C3=C(C)C(=C(C)N3[B-](F)(F)[N+]2=C1C)C1=CSC(=N1)N1CCOCC1		C1CCOC1	oxolane	524	618	94		-35.2652	19.084	16.1812	2.90274	-0.09825	0.02903	15.5649	1.07584	0.48722	-0.90175	0.02903	-15.5649	1.07584	0.98871	0.8035	31.1297	9.17812
2017 Thorat-Dye 1	10.1016/j.dyepig.2016.08.049		CCC1=C(C)C2=C(C)C3=C(C)C(=C(C)N3[B-](F)(F)[N+]2=C1C)C1=CSC(=N1)N1CCOCC1		C1COCCO1	1,4-dioxane	524	606	82		-35.5856	19.084	16.5017	2.58232	-0.09825	0.02903	15.5649	1.07584	0.48722	-0.90175	0.02903	-15.5649	1.07584	0.98871	0.8035	31.1297	9.17812
2017 Thorat-Dye 1	10.1016/j.dyepig.2016.08.049		CCC1=C(C)C2=C(C)C3=C(C)C(=C(C)N3[B-](F)(F)[N+]2=C1C)C1=CSC(=N1)N1CCOCC1		ClC(Cl)Cl	trichloromethane	523	603	80		-35.7042	19.1205	16.5837	2.53671	-0.09825	0.02903	15.5649	1.07584	0.48722	-0.90175	0.02903	-15.5649	1.07584	0.98871	0.8035	31.1297	9.17812
2017 Thorat-Dye 1	10.1016/j.dyepig.2016.08.049		CCC1=C(C)C2=C(C)C3=C(C)C(=C(C)N3[B-](F)(F)[N+]2=C1C)C1=CSC(=N1)N1CCOCC1		CC1=CC=CC=C1	toluene	527	597	70		-35.7258	18.9753	16.7504	2.22491	-0.09825	0.02903	15.5649	1.07584	0.48722	-0.90175	0.02903	-15.5649	1.07584	0.98871	0.8035	31.1297	9.17812
2017 Thorat-Dye 2	10.1016/j.dyepig.2016.08.049		CC1=C(C(C)=C2N1[B-](F)(F)[N+]1=C(C)C(CC3=CC=CC=C3)=C(C)C1=C2C)C1=CSC(=N1)N1CCOCC1		CC#N	acetonitrile	517	537	20		-37.9643	19.3424	18.622	0.720386	-0.09291	0.03188	15.7417	1.18033	0.40512	-0.90709	0.03188	-15.7417	1.18033	0.98658	0.81418	31.4833	9.7631
2017 Thorat-Dye 2	10.1016/j.dyepig.2016.08.049		CC1=C(C(C)=C2N1[B-](F)(F)[N+]1=C(C)C(CC3=CC=CC=C3)=C(C)C1=C2C)C1=CSC(=N1)N1CCOCC1		CN(C)C=O	N,N-dimethylformamide	526	537	11		-37.6334	19.0114	18.622	0.389433	-0.09291	0.03188	15.7417	1.18033	0.40512	-0.90709	0.03188	-15.7417	1.18033	0.98658	0.81418	31.4833	9.7631
2017 Thorat-Dye 2	10.1016/j.dyepig.2016.08.049		CC1=C(C(C)=C2N1[B-](F)(F)[N+]1=C(C)C(CC3=CC=CC=C3)=C(C)C1=C2C)C1=CSC(=N1)N1CCOCC1		CS(C)=O	methanesulfinylmethane	522	548	26		-37.4053	19.1571	18.2482	0.908913	-0.09291	0.03188	15.7417	1.18033	0.40512	-0.90709	0.03188	-15.7417	1.18033	0.98658	0.81418	31.4833	9.7631
2017 Thorat-Dye 2	10.1016/j.dyepig.2016.08.049		CC1=C(C(C)=C2N1[B-](F)(F)[N+]1=C(C)C(CC3=CC=CC=C3)=C(C)C1=C2C)C1=CSC(=N1)N1CCOCC1		CO	methanol	514	539	25		-38.0081	19.4553	18.5529	0.902377	-0.09291	0.03188	15.7417	1.18033	0.40512	-0.90709	0.03188	-15.7417	1.18033	0.98658	0.81418	31.4833	9.7631
2017 Thorat-Dye 2	10.1016/j.dyepig.2016.08.049		CC1=C(C(C)=C2N1[B-](F)(F)[N+]1=C(C)C(CC3=CC=CC=C3)=C(C)C1=C2C)C1=CSC(=N1)N1CCOCC1		CCO	ethanol	516	538	22		-37.9672	19.3798	18.5874	0.792484	-0.09291	0.03188	15.7417	1.18033	0.40512	-0.90709	0.03188	-15.7417	1.18033	0.98658	0.81418	31.4833	9.7631
2017 Thorat-Dye 2	10.1016/j.dyepig.2016.08.049		CC1=C(C(C)=C2N1[B-](F)(F)[N+]1=C(C)C(CC3=CC=CC=C3)=C(C)C1=C2C)C1=CSC(=N1)N1CCOCC1		CC(C)O	propan-2-ol	518	543	25		-37.7212	19.305	18.4162	0.888813	-0.09291	0.03188	15.7417	1.18033	0.40512	-0.90709	0.03188	-15.7417	1.18033	0.98658	0.81418	31.4833	9.7631
2017 Thorat-Dye 2	10.1016/j.dyepig.2016.08.049		CC1=C(C(C)=C2N1[B-](F)(F)[N+]1=C(C)C(CC3=CC=CC=C3)=C(C)C1=C2C)C1=CSC(=N1)N1CCOCC1		CCOC(C)=O	ethyl acetate	523	545	22		-37.4691	19.1205	18.3486	0.771835	-0.09291	0.03188	15.7417	1.18033	0.40512	-0.90709	0.03188	-15.7417	1.18033	0.98658	0.81418	31.4833	9.7631
2017 Thorat-Dye 2	10.1016/j.dyepig.2016.08.049		CC1=C(C(C)=C2N1[B-](F)(F)[N+]1=C(C)C(CC3=CC=CC=C3)=C(C)C1=C2C)C1=CSC(=N1)N1CCOCC1		ClCCl	dichloromethane	522	535	13		-37.8487	19.1571	18.6916	0.465499	-0.09291	0.03188	15.7417	1.18033	0.40512	-0.90709	0.03188	-15.7417	1.18033	0.98658	0.81418	31.4833	9.7631
2017 Thorat-Dye 2	10.1016/j.dyepig.2016.08.049		CC1=C(C(C)=C2N1[B-](F)(F)[N+]1=C(C)C(CC3=CC=CC=C3)=C(C)C1=C2C)C1=CSC(=N1)N1CCOCC1		C1CCOC1	oxolane	525	620	95		-35.1767	19.0476	16.129	2.91859	-0.09291	0.03188	15.7417	1.18033	0.40512	-0.90709	0.03188	-15.7417	1.18033	0.98658	0.81418	31.4833	9.7631
2017 Thorat-Dye 2	10.1016/j.dyepig.2016.08.049		CC1=C(C(C)=C2N1[B-](F)(F)[N+]1=C(C)C(CC3=CC=CC=C3)=C(C)C1=C2C)C1=CSC(=N1)N1CCOCC1		C1COCCO1	1,4-dioxane	524	602	78		-35.6953	19.084	16.6113	2.47267	-0.09291	0.03188	15.7417	1.18033	0.40512	-0.90709	0.03188	-15.7417	1.18033	0.98658	0.81418	31.4833	9.7631
2017 Thorat-Dye 2	10.1016/j.dyepig.2016.08.049		CC1=C(C(C)=C2N1[B-](F)(F)[N+]1=C(C)C(CC3=CC=CC=C3)=C(C)C1=C2C)C1=CSC(=N1)N1CCOCC1		ClC(Cl)Cl	trichloromethane	523	607	84		-35.5949	19.1205	16.4745	2.64599	-0.09291	0.03188	15.7417	1.18033	0.40512	-0.90709	0.03188	-15.7417	1.18033	0.98658	0.81418	31.4833	9.7631
2017 Thorat-Dye 2	10.1016/j.dyepig.2016.08.049		CC1=C(C(C)=C2N1[B-](F)(F)[N+]1=C(C)C(CC3=CC=CC=C3)=C(C)C1=C2C)C1=CSC(=N1)N1CCOCC1		CC1=CC=CC=C1	toluene	527	603	76		-35.5591	18.9753	16.5837	2.39158	-0.09291	0.03188	15.7417	1.18033	0.40512	-0.90709	0.03188	-15.7417	1.18033	0.98658	0.81418	31.4833	9.7631
2017 Zhang(2447)-Ph-TMBDP	10.1002/asia.201700794		CC1=CC(C)=C2N1[B-](F)(F)[N+]1=C(C)C=C(C)C1=C2C1=CC=CC=C1		CCCCCC	hexane	501	511	10	0.56	-39.5296	19.9601	19.5695	0.390608	-0.50291	0.03395	0.10748	1.34201	0.96043	-0.49709	0.03395	-0.10748	1.34201	0.95953	-0.00583	0.21495	0.988427
2017 Zhang(2447)-Ph-TMBDP	10.1002/asia.201700794		CC1=CC(C)=C2N1[B-](F)(F)[N+]1=C(C)C=C(C)C1=C2C1=CC=CC=C1		C1CCCCC1	cyclohexane	503	513	10	0.6	-39.3739	19.8807	19.4932	0.387538	-0.50291	0.03395	0.10748	1.34201	0.96043	-0.49709	0.03395	-0.10748	1.34201	0.95953	-0.00583	0.21495	0.988427
2017 Zhang(2447)-Ph-TMBDP	10.1002/asia.201700794		CC1=CC(C)=C2N1[B-](F)(F)[N+]1=C(C)C=C(C)C1=C2C1=CC=CC=C1		CC1=CC=CC=C1	toluene	503	516	13	0.62	-39.2606	19.8807	19.3798	0.500871	-0.50291	0.03395	0.10748	1.34201	0.96043	-0.49709	0.03395	-0.10748	1.34201	0.95953	-0.00583	0.21495	0.988427
2017 Zhang(2447)-Ph-TMBDP	10.1002/asia.201700794		CC1=CC(C)=C2N1[B-](F)(F)[N+]1=C(C)C=C(C)C1=C2C1=CC=CC=C1		ClC(Cl)(Cl)Cl	tetrachloromethane	504	515	11	0.54	-39.2587	19.8413	19.4175	0.423794	-0.50291	0.03395	0.10748	1.34201	0.96043	-0.49709	0.03395	-0.10748	1.34201	0.95953	-0.00583	0.21495	0.988427
2017 Zhang(2447)-Ph-TMBDP	10.1002/asia.201700794		CC1=CC(C)=C2N1[B-](F)(F)[N+]1=C(C)C=C(C)C1=C2C1=CC=CC=C1		ClCCl	dichloromethane	501	513	12	0.63	-39.4533	19.9601	19.4932	0.466902	-0.50291	0.03395	0.10748	1.34201	0.96043	-0.49709	0.03395	-0.10748	1.34201	0.95953	-0.00583	0.21495	0.988427
2017 Zhang(2447)-Ph-TMBDP	10.1002/asia.201700794		CC1=CC(C)=C2N1[B-](F)(F)[N+]1=C(C)C=C(C)C1=C2C1=CC=CC=C1		CCOC(C)=O	ethyl acetate	498	510	12	0.58	-39.6882	20.0803	19.6078	0.472478	-0.50291	0.03395	0.10748	1.34201	0.96043	-0.49709	0.03395	-0.10748	1.34201	0.95953	-0.00583	0.21495	0.988427
2017 Zhang(2447)-Ph-TMBDP	10.1002/asia.201700794		CC1=CC(C)=C2N1[B-](F)(F)[N+]1=C(C)C=C(C)C1=C2C1=CC=CC=C1		C1CCOC1	oxolane	500	512	12	0.56	-39.5312	20	19.5312	0.46875	-0.50291	0.03395	0.10748	1.34201	0.96043	-0.49709	0.03395	-0.10748	1.34201	0.95953	-0.00583	0.21495	0.988427
2017 Zhang(2447)-Ph-TMBDP	10.1002/asia.201700794		CC1=CC(C)=C2N1[B-](F)(F)[N+]1=C(C)C=C(C)C1=C2C1=CC=CC=C1		CC(C)=O	propan-2-one	498	509	11	0.54	-39.7267	20.0803	19.6464	0.433956	-0.50291	0.03395	0.10748	1.34201	0.96043	-0.49709	0.03395	-0.10748	1.34201	0.95953	-0.00583	0.21495	0.988427
2017 Zhang(2447)-Ph-TMBDP	10.1002/asia.201700794		CC1=CC(C)=C2N1[B-](F)(F)[N+]1=C(C)C=C(C)C1=C2C1=CC=CC=C1		CO	methanol	498	510	12	0.58	-39.6882	20.0803	19.6078	0.472478	-0.50291	0.03395	0.10748	1.34201	0.96043	-0.49709	0.03395	-0.10748	1.34201	0.95953	-0.00583	0.21495	0.988427
2017 Zhang(2447)-Ph-TMBDP	10.1002/asia.201700794		CC1=CC(C)=C2N1[B-](F)(F)[N+]1=C(C)C=C(C)C1=C2C1=CC=CC=C1		CC#N	acetonitrile	497	508	11	0.52	-39.8058	20.1207	19.685	0.435685	-0.50291	0.03395	0.10748	1.34201	0.96043	-0.49709	0.03395	-0.10748	1.34201	0.95953	-0.00583	0.21495	0.988427
2018 Ripoll-2	10.1002/ejoc.201800083		F[B-]1(F)N2C=CC=C2C(NCC2=CC=CC=C2)=C2C=CC=[N+]12		CO	methanol	402	449	47	0.081	-47.1473	24.8756	22.2717	2.60391	-0.49286	0.02955	1.57669	1.36988	0.93585	-0.50714	0.02955	-1.57669	1.36988	0.93921	0.01429	3.15339	1.02897
2018 Ripoll-2	10.1002/ejoc.201800083		F[B-]1(F)N2C=CC=C2C(NCC2=CC=CC=C2)=C2C=CC=[N+]12		CC#N	acetonitrile	400	451	51	0.164	-47.1729	25	22.1729	2.82705	-0.49286	0.02955	1.57669	1.36988	0.93585	-0.50714	0.02955	-1.57669	1.36988	0.93921	0.01429	3.15339	1.02897
2018 Ripoll-2	10.1002/ejoc.201800083		F[B-]1(F)N2C=CC=C2C(NCC2=CC=CC=C2)=C2C=CC=[N+]12		CCOCC	ethoxyethane	410	454	44	0.45	-46.4167	24.3902	22.0264	2.36381	-0.49286	0.02955	1.57669	1.36988	0.93585	-0.50714	0.02955	-1.57669	1.36988	0.93921	0.01429	3.15339	1.02897
2018 Ripoll-2	10.1002/ejoc.201800083		F[B-]1(F)N2C=CC=C2C(NCC2=CC=CC=C2)=C2C=CC=[N+]12		CC(C)=O	propan-2-one	403	449	46	0.209	-47.0856	24.8139	22.2717	2.54218	-0.49286	0.02955	1.57669	1.36988	0.93585	-0.50714	0.02955	-1.57669	1.36988	0.93921	0.01429	3.15339	1.02897
2018 Ripoll-2	10.1002/ejoc.201800083		F[B-]1(F)N2C=CC=C2C(NCC2=CC=CC=C2)=C2C=CC=[N+]12		CCOC(C)=O	ethyl acetate	405	454	49	0.6	-46.7178	24.6914	22.0264	2.66493	-0.49286	0.02955	1.57669	1.36988	0.93585	-0.50714	0.02955	-1.57669	1.36988	0.93921	0.01429	3.15339	1.02897
2018 Ripoll-2	10.1002/ejoc.201800083		F[B-]1(F)N2C=CC=C2C(NCC2=CC=CC=C2)=C2C=CC=[N+]12		CC(C)O	propan-2-ol	406	446	40	0.26	-47.0521	24.6305	22.4215	2.20902	-0.49286	0.02955	1.57669	1.36988	0.93585	-0.50714	0.02955	-1.57669	1.36988	0.93921	0.01429	3.15339	1.02897
2018 Ripoll-2	10.1002/ejoc.201800083		F[B-]1(F)N2C=CC=C2C(NCC2=CC=CC=C2)=C2C=CC=[N+]12		CCCC#N	butanenitrile	404	452	48	0.48	-46.8764	24.7525	22.1239	2.62858	-0.49286	0.02955	1.57669	1.36988	0.93585	-0.50714	0.02955	-1.57669	1.36988	0.93921	0.01429	3.15339	1.02897
2018 Ripoll-2	10.1002/ejoc.201800083		F[B-]1(F)N2C=CC=C2C(NCC2=CC=CC=C2)=C2C=CC=[N+]12		CCCCOCCCC	1-butoxybutane	414	464	50	0.61	-45.7063	24.1546	21.5517	2.60287	-0.49286	0.02955	1.57669	1.36988	0.93585	-0.50714	0.02955	-1.57669	1.36988	0.93921	0.01429	3.15339	1.02897
2018 Ripoll-2	10.1002/ejoc.201800083		F[B-]1(F)N2C=CC=C2C(NCC2=CC=CC=C2)=C2C=CC=[N+]12		CCCCO	butan-1-ol	406	447	41	0.3	-47.0019	24.6305	22.3714	2.25918	-0.49286	0.02955	1.57669	1.36988	0.93585	-0.50714	0.02955	-1.57669	1.36988	0.93921	0.01429	3.15339	1.02897
2018 Ripoll-2	10.1002/ejoc.201800083		F[B-]1(F)N2C=CC=C2C(NCC2=CC=CC=C2)=C2C=CC=[N+]12		C1CCOC1	oxolane	406	453	47	0.36	-46.7056	24.6305	22.0751	2.55549	-0.49286	0.02955	1.57669	1.36988	0.93585	-0.50714	0.02955	-1.57669	1.36988	0.93921	0.01429	3.15339	1.02897
2018 Ripoll-2	10.1002/ejoc.201800083		F[B-]1(F)N2C=CC=C2C(NCC2=CC=CC=C2)=C2C=CC=[N+]12		CCCCCO	pentan-1-ol	407	448	41	0.36	-46.8915	24.57	22.3214	2.2486	-0.49286	0.02955	1.57669	1.36988	0.93585	-0.50714	0.02955	-1.57669	1.36988	0.93921	0.01429	3.15339	1.02897
2018 Ripoll-2	10.1002/ejoc.201800083		F[B-]1(F)N2C=CC=C2C(NCC2=CC=CC=C2)=C2C=CC=[N+]12		C1COCCO1	1,4-dioxane	409	454	45	0.66	-46.4763	24.4499	22.0264	2.42345	-0.49286	0.02955	1.57669	1.36988	0.93585	-0.50714	0.02955	-1.57669	1.36988	0.93921	0.01429	3.15339	1.02897
2018 Ripoll-2	10.1002/ejoc.201800083		F[B-]1(F)N2C=CC=C2C(NCC2=CC=CC=C2)=C2C=CC=[N+]12		ClCCl	dichloromethane	412	466	54	0.52	-45.7311	24.2718	21.4592	2.81262	-0.49286	0.02955	1.57669	1.36988	0.93585	-0.50714	0.02955	-1.57669	1.36988	0.93921	0.01429	3.15339	1.02897
2018 Ripoll-2	10.1002/ejoc.201800083		F[B-]1(F)N2C=CC=C2C(NCC2=CC=CC=C2)=C2C=CC=[N+]12		C1CCCCC1	cyclohexane	422	469	47	0.61	-45.0186	23.6967	21.322	2.37472	-0.49286	0.02955	1.57669	1.36988	0.93585	-0.50714	0.02955	-1.57669	1.36988	0.93921	0.01429	3.15339	1.02897
2018 Ripoll-2	10.1002/ejoc.201800083		F[B-]1(F)N2C=CC=C2C(NCC2=CC=CC=C2)=C2C=CC=[N+]12		CCCCCCCCO	octan-1-ol	408	448	40	0.51	-46.8312	24.5098	22.3214	2.18838	-0.49286	0.02955	1.57669	1.36988	0.93585	-0.50714	0.02955	-1.57669	1.36988	0.93921	0.01429	3.15339	1.02897
2018 Ripoll-2	10.1002/ejoc.201800083		F[B-]1(F)N2C=CC=C2C(NCC2=CC=CC=C2)=C2C=CC=[N+]12		ClC(Cl)Cl	trichloromethane	415	466	51	0.46	-45.5556	24.0964	21.4592	2.63716	-0.49286	0.02955	1.57669	1.36988	0.93585	-0.50714	0.02955	-1.57669	1.36988	0.93921	0.01429	3.15339	1.02897
2018 Ripoll-2	10.1002/ejoc.201800083		F[B-]1(F)N2C=CC=C2C(NCC2=CC=CC=C2)=C2C=CC=[N+]12		O=C1CCCCC1	cyclohexanone	406	452	46	0.35	-46.7544	24.6305	22.1239	2.50665	-0.49286	0.02955	1.57669	1.36988	0.93585	-0.50714	0.02955	-1.57669	1.36988	0.93921	0.01429	3.15339	1.02897
2018 Ripoll-2	10.1002/ejoc.201800083		F[B-]1(F)N2C=CC=C2C(NCC2=CC=CC=C2)=C2C=CC=[N+]12		ClC(Cl)(Cl)Cl	tetrachloromethane	422	468	46	0.7	-45.0642	23.6967	21.3675	2.32916	-0.49286	0.02955	1.57669	1.36988	0.93585	-0.50714	0.02955	-1.57669	1.36988	0.93921	0.01429	3.15339	1.02897
2018 Ripoll-2	10.1002/ejoc.201800083		F[B-]1(F)N2C=CC=C2C(NCC2=CC=CC=C2)=C2C=CC=[N+]12		CC1=CC=CC=C1	toluene	418	467	49	0.75	-45.3367	23.9234	21.4133	2.51017	-0.49286	0.02955	1.57669	1.36988	0.93585	-0.50714	0.02955	-1.57669	1.36988	0.93921	0.01429	3.15339	1.02897
2018 Ripoll-2	10.1002/ejoc.201800083		F[B-]1(F)N2C=CC=C2C(NCC2=CC=CC=C2)=C2C=CC=[N+]12		ClC1=CC=CC=C1	chlorobenzene	416	465	49	0.65	-45.5438	24.0385	21.5054	2.53309	-0.49286	0.02955	1.57669	1.36988	0.93585	-0.50714	0.02955	-1.57669	1.36988	0.93921	0.01429	3.15339	1.02897
2018 Ripoll-4	10.1002/ejoc.201800083		CC1=C2C=CC=[N+]2[B-](F)(F)N2C(NCC3=CC=CC=C3)=CC=C12		CO	methanol	465	517	52	0.78	-40.8477	21.5054	19.3424	2.16302	-0.9017	0.0251	-15.3269	0.99982	0.98548	-0.0983	0.0251	15.3269	0.99982	0.43011	-0.80339	-30.6537	0.109016
2018 Ripoll-4	10.1002/ejoc.201800083		CC1=C2C=CC=[N+]2[B-](F)(F)N2C(NCC3=CC=CC=C3)=CC=C12		CC#N	acetonitrile	462	517	55	0.8	-40.9874	21.645	19.3424	2.30266	-0.9017	0.0251	-15.3269	0.99982	0.98548	-0.0983	0.0251	15.3269	0.99982	0.43011	-0.80339	-30.6537	0.109016
2018 Ripoll-4	10.1002/ejoc.201800083		CC1=C2C=CC=[N+]2[B-](F)(F)N2C(NCC3=CC=CC=C3)=CC=C12		CCOCC	ethoxyethane	493	517	24	0.89	-39.6263	20.284	19.3424	0.941616	-0.9017	0.0251	-15.3269	0.99982	0.98548	-0.0983	0.0251	15.3269	0.99982	0.43011	-0.80339	-30.6537	0.109016
2018 Ripoll-4	10.1002/ejoc.201800083		CC1=C2C=CC=[N+]2[B-](F)(F)N2C(NCC3=CC=CC=C3)=CC=C12		CC(C)=O	propan-2-one	465	517	52	0.8	-40.8477	21.5054	19.3424	2.16302	-0.9017	0.0251	-15.3269	0.99982	0.98548	-0.0983	0.0251	15.3269	0.99982	0.43011	-0.80339	-30.6537	0.109016
2018 Ripoll-4	10.1002/ejoc.201800083		CC1=C2C=CC=[N+]2[B-](F)(F)N2C(NCC3=CC=CC=C3)=CC=C12		CCO	ethanol	466	517	51	0.89	-40.8016	21.4592	19.3424	2.11687	-0.9017	0.0251	-15.3269	0.99982	0.98548	-0.0983	0.0251	15.3269	0.99982	0.43011	-0.80339	-30.6537	0.109016
2018 Ripoll-4	10.1002/ejoc.201800083		CC1=C2C=CC=[N+]2[B-](F)(F)N2C(NCC3=CC=CC=C3)=CC=C12		CCOC(C)=O	ethyl acetate	487	517	30	0.79	-39.8762	20.5339	19.3424	1.19152	-0.9017	0.0251	-15.3269	0.99982	0.98548	-0.0983	0.0251	15.3269	0.99982	0.43011	-0.80339	-30.6537	0.109016
2018 Ripoll-4	10.1002/ejoc.201800083		CC1=C2C=CC=[N+]2[B-](F)(F)N2C(NCC3=CC=CC=C3)=CC=C12		CC(C)O	propan-2-ol	488	518	30	0.84	-39.7968	20.4918	19.305	1.18678	-0.9017	0.0251	-15.3269	0.99982	0.98548	-0.0983	0.0251	15.3269	0.99982	0.43011	-0.80339	-30.6537	0.109016
2018 Ripoll-4	10.1002/ejoc.201800083		CC1=C2C=CC=[N+]2[B-](F)(F)N2C(NCC3=CC=CC=C3)=CC=C12		CCCC#N	butanenitrile	467	519	52	0.83	-40.6811	21.4133	19.2678	2.14545	-0.9017	0.0251	-15.3269	0.99982	0.98548	-0.0983	0.0251	15.3269	0.99982	0.43011	-0.80339	-30.6537	0.109016
2018 Ripoll-4	10.1002/ejoc.201800083		CC1=C2C=CC=[N+]2[B-](F)(F)N2C(NCC3=CC=CC=C3)=CC=C12		CCCCOCCCC	1-butoxybutane	498	519	21	0.92	-39.3481	20.0803	19.2678	0.812499	-0.9017	0.0251	-15.3269	0.99982	0.98548	-0.0983	0.0251	15.3269	0.99982	0.43011	-0.80339	-30.6537	0.109016
2018 Ripoll-4	10.1002/ejoc.201800083		CC1=C2C=CC=[N+]2[B-](F)(F)N2C(NCC3=CC=CC=C3)=CC=C12		CCCCO	butan-1-ol	489	519	30	0.9	-39.7177	20.4499	19.2678	1.18208	-0.9017	0.0251	-15.3269	0.99982	0.98548	-0.0983	0.0251	15.3269	0.99982	0.43011	-0.80339	-30.6537	0.109016
2018 Ripoll-4	10.1002/ejoc.201800083		CC1=C2C=CC=[N+]2[B-](F)(F)N2C(NCC3=CC=CC=C3)=CC=C12		C1CCOC1	oxolane	488	521	33	0.82	-39.6857	20.4918	19.1939	1.29795	-0.9017	0.0251	-15.3269	0.99982	0.98548	-0.0983	0.0251	15.3269	0.99982	0.43011	-0.80339	-30.6537	0.109016
2018 Ripoll-4	10.1002/ejoc.201800083		CC1=C2C=CC=[N+]2[B-](F)(F)N2C(NCC3=CC=CC=C3)=CC=C12		CCCCCO	pentan-1-ol	491	520	29	0.88	-39.5974	20.3666	19.2308	1.13583	-0.9017	0.0251	-15.3269	0.99982	0.98548	-0.0983	0.0251	15.3269	0.99982	0.43011	-0.80339	-30.6537	0.109016
2018 Ripoll-4	10.1002/ejoc.201800083		CC1=C2C=CC=[N+]2[B-](F)(F)N2C(NCC3=CC=CC=C3)=CC=C12		C1COCCO1	1,4-dioxane	492	521	29	0.86	-39.5191	20.3252	19.1939	1.13135	-0.9017	0.0251	-15.3269	0.99982	0.98548	-0.0983	0.0251	15.3269	0.99982	0.43011	-0.80339	-30.6537	0.109016
2018 Ripoll-4	10.1002/ejoc.201800083		CC1=C2C=CC=[N+]2[B-](F)(F)N2C(NCC3=CC=CC=C3)=CC=C12		ClCCl	dichloromethane	489	522	33	0.87	-39.607	20.4499	19.1571	1.29281	-0.9017	0.0251	-15.3269	0.99982	0.98548	-0.0983	0.0251	15.3269	0.99982	0.43011	-0.80339	-30.6537	0.109016
2018 Ripoll-4	10.1002/ejoc.201800083		CC1=C2C=CC=[N+]2[B-](F)(F)N2C(NCC3=CC=CC=C3)=CC=C12		C1CCCCC1	cyclohexane	504	519	15	0.94	-39.1091	19.8413	19.2678	0.573447	-0.9017	0.0251	-15.3269	0.99982	0.98548	-0.0983	0.0251	15.3269	0.99982	0.43011	-0.80339	-30.6537	0.109016
2018 Ripoll-4	10.1002/ejoc.201800083		CC1=C2C=CC=[N+]2[B-](F)(F)N2C(NCC3=CC=CC=C3)=CC=C12		CCCCCCCCO	octan-1-ol	494	520	26	0.86	-39.4737	20.2429	19.2308	1.01215	-0.9017	0.0251	-15.3269	0.99982	0.98548	-0.0983	0.0251	15.3269	0.99982	0.43011	-0.80339	-30.6537	0.109016
2018 Ripoll-4	10.1002/ejoc.201800083		CC1=C2C=CC=[N+]2[B-](F)(F)N2C(NCC3=CC=CC=C3)=CC=C12		ClC(Cl)Cl	trichloromethane	496	522	26	0.9	-39.3184	20.1613	19.1571	1.0042	-0.9017	0.0251	-15.3269	0.99982	0.98548	-0.0983	0.0251	15.3269	0.99982	0.43011	-0.80339	-30.6537	0.109016
2018 Ripoll-4	10.1002/ejoc.201800083		CC1=C2C=CC=[N+]2[B-](F)(F)N2C(NCC3=CC=CC=C3)=CC=C12		O=C1CCCCC1	cyclohexanone	488	524	36	0.94	-39.5758	20.4918	19.084	1.40783	-0.9017	0.0251	-15.3269	0.99982	0.98548	-0.0983	0.0251	15.3269	0.99982	0.43011	-0.80339	-30.6537	0.109016
2018 Ripoll-4	10.1002/ejoc.201800083		CC1=C2C=CC=[N+]2[B-](F)(F)N2C(NCC3=CC=CC=C3)=CC=C12		CC1=CC=CC=C1	toluene	501	524	23	0.84	-39.044	19.9601	19.084	0.87611	-0.9017	0.0251	-15.3269	0.99982	0.98548	-0.0983	0.0251	15.3269	0.99982	0.43011	-0.80339	-30.6537	0.109016
2018 Ripoll-4	10.1002/ejoc.201800083		CC1=C2C=CC=[N+]2[B-](F)(F)N2C(NCC3=CC=CC=C3)=CC=C12		ClC1=CC=CC=C1	chlorobenzene	499	524	25	0.82	-39.124	20.0401	19.084	0.956111	-0.9017	0.0251	-15.3269	0.99982	0.98548	-0.0983	0.0251	15.3269	0.99982	0.43011	-0.80339	-30.6537	0.109016
2018 Ripoll-6	10.1002/ejoc.201800083		CCC1=C(C)C2=CC3=CC=C(NCC4=CC=CC=C4)N3[B-](F)(F)[N+]2=C1\C=C\C1=CC=C(OC)C=C1		CO	methanol	582	605	23	0.53	-33.7111	17.1821	16.5289	0.653205	-0.6687	0.03488	-5.37752	1.16616	0.9532	-0.3313	0.03488	5.37752	1.16616	0.83215	-0.3374	-10.755	0.495439
2018 Ripoll-6	10.1002/ejoc.201800083		CCC1=C(C)C2=CC3=CC=C(NCC4=CC=CC=C4)N3[B-](F)(F)[N+]2=C1\C=C\C1=CC=C(OC)C=C1		CC#N	acetonitrile	577	604	27	0.56	-33.8873	17.331	16.5563	0.774731	-0.6687	0.03488	-5.37752	1.16616	0.9532	-0.3313	0.03488	5.37752	1.16616	0.83215	-0.3374	-10.755	0.495439
2018 Ripoll-6	10.1002/ejoc.201800083		CCC1=C(C)C2=CC3=CC=C(NCC4=CC=CC=C4)N3[B-](F)(F)[N+]2=C1\C=C\C1=CC=C(OC)C=C1		CCOCC	ethoxyethane	589	604	15	0.62	-33.5342	16.9779	16.5563	0.421637	-0.6687	0.03488	-5.37752	1.16616	0.9532	-0.3313	0.03488	5.37752	1.16616	0.83215	-0.3374	-10.755	0.495439
2018 Ripoll-6	10.1002/ejoc.201800083		CCC1=C(C)C2=CC3=CC=C(NCC4=CC=CC=C4)N3[B-](F)(F)[N+]2=C1\C=C\C1=CC=C(OC)C=C1		CC(C)=O	propan-2-one	580	603	23	0.59	-33.8251	17.2414	16.5837	0.657631	-0.6687	0.03488	-5.37752	1.16616	0.9532	-0.3313	0.03488	5.37752	1.16616	0.83215	-0.3374	-10.755	0.495439
2018 Ripoll-6	10.1002/ejoc.201800083		CCC1=C(C)C2=CC3=CC=C(NCC4=CC=CC=C4)N3[B-](F)(F)[N+]2=C1\C=C\C1=CC=C(OC)C=C1		CCOC(C)=O	ethyl acetate	584	603	19	0.61	-33.707	17.1233	16.5837	0.53954	-0.6687	0.03488	-5.37752	1.16616	0.9532	-0.3313	0.03488	5.37752	1.16616	0.83215	-0.3374	-10.755	0.495439
2018 Ripoll-6	10.1002/ejoc.201800083		CCC1=C(C)C2=CC3=CC=C(NCC4=CC=CC=C4)N3[B-](F)(F)[N+]2=C1\C=C\C1=CC=C(OC)C=C1		CC(C)O	propan-2-ol	585	605	20	0.57	-33.6229	17.094	16.5289	0.565091	-0.6687	0.03488	-5.37752	1.16616	0.9532	-0.3313	0.03488	5.37752	1.16616	0.83215	-0.3374	-10.755	0.495439
2018 Ripoll-6	10.1002/ejoc.201800083		CCC1=C(C)C2=CC3=CC=C(NCC4=CC=CC=C4)N3[B-](F)(F)[N+]2=C1\C=C\C1=CC=C(OC)C=C1		CCCC#N	butanenitrile	583	608	25	0.61	-33.6	17.1527	16.4474	0.70529	-0.6687	0.03488	-5.37752	1.16616	0.9532	-0.3313	0.03488	5.37752	1.16616	0.83215	-0.3374	-10.755	0.495439
2018 Ripoll-6	10.1002/ejoc.201800083		CCC1=C(C)C2=CC3=CC=C(NCC4=CC=CC=C4)N3[B-](F)(F)[N+]2=C1\C=C\C1=CC=C(OC)C=C1		CCCCOCCCC	1-butoxybutane	594	606	12	0.45	-33.3367	16.835	16.5017	0.333367	-0.6687	0.03488	-5.37752	1.16616	0.9532	-0.3313	0.03488	5.37752	1.16616	0.83215	-0.3374	-10.755	0.495439
2018 Ripoll-6	10.1002/ejoc.201800083		CCC1=C(C)C2=CC3=CC=C(NCC4=CC=CC=C4)N3[B-](F)(F)[N+]2=C1\C=C\C1=CC=C(OC)C=C1		CCCCO	butan-1-ol	587	607	20	0.53	-33.5102	17.0358	16.4745	0.561311	-0.6687	0.03488	-5.37752	1.16616	0.9532	-0.3313	0.03488	5.37752	1.16616	0.83215	-0.3374	-10.755	0.495439
2018 Ripoll-6	10.1002/ejoc.201800083		CCC1=C(C)C2=CC3=CC=C(NCC4=CC=CC=C4)N3[B-](F)(F)[N+]2=C1\C=C\C1=CC=C(OC)C=C1		C1CCOC1	oxolane	586	606	20	0.48	-33.5665	17.0648	16.5017	0.563196	-0.6687	0.03488	-5.37752	1.16616	0.9532	-0.3313	0.03488	5.37752	1.16616	0.83215	-0.3374	-10.755	0.495439
2018 Ripoll-6	10.1002/ejoc.201800083		CCC1=C(C)C2=CC3=CC=C(NCC4=CC=CC=C4)N3[B-](F)(F)[N+]2=C1\C=C\C1=CC=C(OC)C=C1		CCCCCO	pentan-1-ol	589	608	19	0.47	-33.4253	16.9779	16.4474	0.53056	-0.6687	0.03488	-5.37752	1.16616	0.9532	-0.3313	0.03488	5.37752	1.16616	0.83215	-0.3374	-10.755	0.495439
2018 Ripoll-6	10.1002/ejoc.201800083		CCC1=C(C)C2=CC3=CC=C(NCC4=CC=CC=C4)N3[B-](F)(F)[N+]2=C1\C=C\C1=CC=C(OC)C=C1		C1COCCO1	1,4-dioxane	591	607	16	0.56	-33.3949	16.9205	16.4745	0.446009	-0.6687	0.03488	-5.37752	1.16616	0.9532	-0.3313	0.03488	5.37752	1.16616	0.83215	-0.3374	-10.755	0.495439
2018 Ripoll-6	10.1002/ejoc.201800083		CCC1=C(C)C2=CC3=CC=C(NCC4=CC=CC=C4)N3[B-](F)(F)[N+]2=C1\C=C\C1=CC=C(OC)C=C1		ClCCl	dichloromethane	593	612	19	0.44	-33.2033	16.8634	16.3399	0.523537	-0.6687	0.03488	-5.37752	1.16616	0.9532	-0.3313	0.03488	5.37752	1.16616	0.83215	-0.3374	-10.755	0.495439
2018 Ripoll-6	10.1002/ejoc.201800083		CCC1=C(C)C2=CC3=CC=C(NCC4=CC=CC=C4)N3[B-](F)(F)[N+]2=C1\C=C\C1=CC=C(OC)C=C1		C1CCCCC1	cyclohexane	593	608	15	0.64	-33.3108	16.8634	16.4474	0.416038	-0.6687	0.03488	-5.37752	1.16616	0.9532	-0.3313	0.03488	5.37752	1.16616	0.83215	-0.3374	-10.755	0.495439
2018 Ripoll-6	10.1002/ejoc.201800083		CCC1=C(C)C2=CC3=CC=C(NCC4=CC=CC=C4)N3[B-](F)(F)[N+]2=C1\C=C\C1=CC=C(OC)C=C1		CCCCCCCCO	octan-1-ol	592	609	17	0.6	-33.3123	16.8919	16.4204	0.471531	-0.6687	0.03488	-5.37752	1.16616	0.9532	-0.3313	0.03488	5.37752	1.16616	0.83215	-0.3374	-10.755	0.495439
2018 Ripoll-6	10.1002/ejoc.201800083		CCC1=C(C)C2=CC3=CC=C(NCC4=CC=CC=C4)N3[B-](F)(F)[N+]2=C1\C=C\C1=CC=C(OC)C=C1		ClC(Cl)Cl	trichloromethane	597	613	16	0.49	-33.0636	16.7504	16.3132	0.437205	-0.6687	0.03488	-5.37752	1.16616	0.9532	-0.3313	0.03488	5.37752	1.16616	0.83215	-0.3374	-10.755	0.495439
2018 Ripoll-6	10.1002/ejoc.201800083		CCC1=C(C)C2=CC3=CC=C(NCC4=CC=CC=C4)N3[B-](F)(F)[N+]2=C1\C=C\C1=CC=C(OC)C=C1		O=C1CCCCC1	cyclohexanone	587	610	23	0.63	-33.4292	17.0358	16.3934	0.642333	-0.6687	0.03488	-5.37752	1.16616	0.9532	-0.3313	0.03488	5.37752	1.16616	0.83215	-0.3374	-10.755	0.495439
2018 Ripoll-6	10.1002/ejoc.201800083		CCC1=C(C)C2=CC3=CC=C(NCC4=CC=CC=C4)N3[B-](F)(F)[N+]2=C1\C=C\C1=CC=C(OC)C=C1		CC1=CC=CC=C1	toluene	600	613	13	0.43	-32.9799	16.6667	16.3132	0.353453	-0.6687	0.03488	-5.37752	1.16616	0.9532	-0.3313	0.03488	5.37752	1.16616	0.83215	-0.3374	-10.755	0.495439
2018 Ripoll-6	10.1002/ejoc.201800083		CCC1=C(C)C2=CC3=CC=C(NCC4=CC=CC=C4)N3[B-](F)(F)[N+]2=C1\C=C\C1=CC=C(OC)C=C1		ClC1=CC=CC=C1	chlorobenzene	601	616	15	0.44	-32.8727	16.6389	16.2338	0.405169	-0.6687	0.03488	-5.37752	1.16616	0.9532	-0.3313	0.03488	5.37752	1.16616	0.83215	-0.3374	-10.755	0.495439
2018 Mallah-Bn-OH-BDY	10.1016/j.optmat.2018.08.007		CC1=C(CC2=CC=CC=C2)C(C)=C2N1[B-](F)(F)[N+]1=C(C)C(CC3=CC=CC=C3)=C(C)C1=C2C1=CC(C2=NC3=C(S2)C=CC=C3)=C(O)C2=CC=CC=C12		CS(C)=O	methanesulfinylmethane	532	547	15	0.69	-37.0785	18.797	18.2815	0.515457	-0.36586	0.03518	5.23697	1.3124	0.92252	-0.63414	0.03518	-5.23697	1.3124	0.97297	0.26827	10.474	1.73329
2018 Mallah-Bn-OH-BDY	10.1016/j.optmat.2018.08.007		CC1=C(CC2=CC=CC=C2)C(C)=C2N1[B-](F)(F)[N+]1=C(C)C(CC3=CC=CC=C3)=C(C)C1=C2C1=CC(C2=NC3=C(S2)C=CC=C3)=C(O)C2=CC=CC=C12		CN(C)C=O	N,N-dimethylformamide	530	545	15	0.67	-37.2165	18.8679	18.3486	0.519301	-0.36586	0.03518	5.23697	1.3124	0.92252	-0.63414	0.03518	-5.23697	1.3124	0.97297	0.26827	10.474	1.73329
2018 Mallah-Bn-OH-BDY	10.1016/j.optmat.2018.08.007		CC1=C(CC2=CC=CC=C2)C(C)=C2N1[B-](F)(F)[N+]1=C(C)C(CC3=CC=CC=C3)=C(C)C1=C2C1=CC(C2=NC3=C(S2)C=CC=C3)=C(O)C2=CC=CC=C12		CC#N	acetonitrile	528	541	13	0.57	-37.4237	18.9394	18.4843	0.455106	-0.36586	0.03518	5.23697	1.3124	0.92252	-0.63414	0.03518	-5.23697	1.3124	0.97297	0.26827	10.474	1.73329
2018 Mallah-Bn-OH-BDY	10.1016/j.optmat.2018.08.007		CC1=C(CC2=CC=CC=C2)C(C)=C2N1[B-](F)(F)[N+]1=C(C)C(CC3=CC=CC=C3)=C(C)C1=C2C1=CC(C2=NC3=C(S2)C=CC=C3)=C(O)C2=CC=CC=C12		CCO	ethanol	528	540	12	0.61	-37.4579	18.9394	18.5185	0.420875	-0.36586	0.03518	5.23697	1.3124	0.92252	-0.63414	0.03518	-5.23697	1.3124	0.97297	0.26827	10.474	1.73329
2018 Mallah-Bn-OH-BDY	10.1016/j.optmat.2018.08.007		CC1=C(CC2=CC=CC=C2)C(C)=C2N1[B-](F)(F)[N+]1=C(C)C(CC3=CC=CC=C3)=C(C)C1=C2C1=CC(C2=NC3=C(S2)C=CC=C3)=C(O)C2=CC=CC=C12		CC(C)=O	propan-2-one	528	542	14	0.65	-37.3896	18.9394	18.4502	0.489209	-0.36586	0.03518	5.23697	1.3124	0.92252	-0.63414	0.03518	-5.23697	1.3124	0.97297	0.26827	10.474	1.73329
2018 Mallah-Bn-OH-BDY	10.1016/j.optmat.2018.08.007		CC1=C(CC2=CC=CC=C2)C(C)=C2N1[B-](F)(F)[N+]1=C(C)C(CC3=CC=CC=C3)=C(C)C1=C2C1=CC(C2=NC3=C(S2)C=CC=C3)=C(O)C2=CC=CC=C12		C1COCCO1	1,4-dioxane	530	544	14	0.66	-37.2503	18.8679	18.3824	0.485572	-0.36586	0.03518	5.23697	1.3124	0.92252	-0.63414	0.03518	-5.23697	1.3124	0.97297	0.26827	10.474	1.73329
2018 Mallah-Bn-OH-BDY	10.1016/j.optmat.2018.08.007		CC1=C(CC2=CC=CC=C2)C(C)=C2N1[B-](F)(F)[N+]1=C(C)C(CC3=CC=CC=C3)=C(C)C1=C2C1=CC(C2=NC3=C(S2)C=CC=C3)=C(O)C2=CC=CC=C12		CCOC(C)=O	ethyl acetate	528	538	10	0.71	-37.5268	18.9394	18.5874	0.352033	-0.36586	0.03518	5.23697	1.3124	0.92252	-0.63414	0.03518	-5.23697	1.3124	0.97297	0.26827	10.474	1.73329
2018 Mallah-Bn-OH-BDY	10.1016/j.optmat.2018.08.007		CC1=C(CC2=CC=CC=C2)C(C)=C2N1[B-](F)(F)[N+]1=C(C)C(CC3=CC=CC=C3)=C(C)C1=C2C1=CC(C2=NC3=C(S2)C=CC=C3)=C(O)C2=CC=CC=C12		C1CCOC1	oxolane	529	542	13	0.75	-37.3538	18.9036	18.4502	0.453407	-0.36586	0.03518	5.23697	1.3124	0.92252	-0.63414	0.03518	-5.23697	1.3124	0.97297	0.26827	10.474	1.73329
2018 Mallah-Bn-OH-BDY	10.1016/j.optmat.2018.08.007		CC1=C(CC2=CC=CC=C2)C(C)=C2N1[B-](F)(F)[N+]1=C(C)C(CC3=CC=CC=C3)=C(C)C1=C2C1=CC(C2=NC3=C(S2)C=CC=C3)=C(O)C2=CC=CC=C12		ClCCl	dichloromethane	530	544	14	0.66	-37.2503	18.8679	18.3824	0.485572	-0.36586	0.03518	5.23697	1.3124	0.92252	-0.63414	0.03518	-5.23697	1.3124	0.97297	0.26827	10.474	1.73329
2018 Mallah-Bn-OH-BDY	10.1016/j.optmat.2018.08.007		CC1=C(CC2=CC=CC=C2)C(C)=C2N1[B-](F)(F)[N+]1=C(C)C(CC3=CC=CC=C3)=C(C)C1=C2C1=CC(C2=NC3=C(S2)C=CC=C3)=C(O)C2=CC=CC=C12		CC1=CC=CC=C1	toluene	532	546	14	0.69	-37.112	18.797	18.315	0.481974	-0.36586	0.03518	5.23697	1.3124	0.92252	-0.63414	0.03518	-5.23697	1.3124	0.97297	0.26827	10.474	1.73329
2018 Ordonez-Hernandez-mVP1	10.1016/j.dyepig.2018.05.009		CCN(CC)C1=CC=C2C=C(C(=O)OC2=C1)C1=CC=C(C=C1)C1=C2C=CC=[N+]2[B-](F)(F)N2C=CC=C12		CCCCC	pentane	500	517	17		-39.3424	20	19.3424	0.65764	-0.03107	0.01372	18.7297	0.52065	0.12473	-0.96893	0.01372	-18.7297	0.52065	0.99422	0.93785	37.4594	31.1854
2018 Ordonez-Hernandez-mVP1	10.1016/j.dyepig.2018.05.009		CCN(CC)C1=CC=C2C=C(C(=O)OC2=C1)C1=CC=C(C=C1)C1=C2C=CC=[N+]2[B-](F)(F)N2C=CC=C12		C1COCCO1	1,4-dioxane	501	628	127		-35.8836	19.9601	15.9236	4.03651	-0.03107	0.01372	18.7297	0.52065	0.12473	-0.96893	0.01372	-18.7297	0.52065	0.99422	0.93785	37.4594	31.1854
2018 Ordonez-Hernandez-mVP1	10.1016/j.dyepig.2018.05.009		CCN(CC)C1=CC=C2C=C(C(=O)OC2=C1)C1=CC=C(C=C1)C1=C2C=CC=[N+]2[B-](F)(F)N2C=CC=C12		CC1=CC=CC=C1	toluene	504	602	98		-36.4526	19.8413	16.6113	3.22997	-0.03107	0.01372	18.7297	0.52065	0.12473	-0.96893	0.01372	-18.7297	0.52065	0.99422	0.93785	37.4594	31.1854
2018 Ordonez-Hernandez-mVP1	10.1016/j.dyepig.2018.05.009		CCN(CC)C1=CC=C2C=C(C(=O)OC2=C1)C1=CC=C(C=C1)C1=C2C=CC=[N+]2[B-](F)(F)N2C=CC=C12		CC1=CC=C(C)C=C1	1,4-xylene	503	602	99		-36.492	19.8807	16.6113	3.26942	-0.03107	0.01372	18.7297	0.52065	0.12473	-0.96893	0.01372	-18.7297	0.52065	0.99422	0.93785	37.4594	31.1854
2018 Ordonez-Hernandez-mVP1	10.1016/j.dyepig.2018.05.009		CCN(CC)C1=CC=C2C=C(C(=O)OC2=C1)C1=CC=C(C=C1)C1=C2C=CC=[N+]2[B-](F)(F)N2C=CC=C12		CCOCC	ethoxyethane	500	660	160		-35.1515	20	15.1515	4.84848	-0.03107	0.01372	18.7297	0.52065	0.12473	-0.96893	0.01372	-18.7297	0.52065	0.99422	0.93785	37.4594	31.1854
2018 Ordonez-Hernandez-mVP1	10.1016/j.dyepig.2018.05.009		CCN(CC)C1=CC=C2C=C(C(=O)OC2=C1)C1=CC=C(C=C1)C1=C2C=CC=[N+]2[B-](F)(F)N2C=CC=C12		COC(C)(C)C	2-methoxy-2-methylpropane	498	660	162		-35.2318	20.0803	15.1515	4.92881	-0.03107	0.01372	18.7297	0.52065	0.12473	-0.96893	0.01372	-18.7297	0.52065	0.99422	0.93785	37.4594	31.1854
2018 Ordonez-Hernandez-mVP1	10.1016/j.dyepig.2018.05.009		CCN(CC)C1=CC=C2C=C(C(=O)OC2=C1)C1=CC=C(C=C1)C1=C2C=CC=[N+]2[B-](F)(F)N2C=CC=C12		ClC(Cl)Cl	trichloromethane	504	661	157		-34.9699	19.8413	15.1286	4.71268	-0.03107	0.01372	18.7297	0.52065	0.12473	-0.96893	0.01372	-18.7297	0.52065	0.99422	0.93785	37.4594	31.1854
2018 Ordonez-Hernandez-mVP1	10.1016/j.dyepig.2018.05.009		CCN(CC)C1=CC=C2C=C(C(=O)OC2=C1)C1=CC=C(C=C1)C1=C2C=CC=[N+]2[B-](F)(F)N2C=CC=C12		CCOC(C)=O	ethyl acetate	500	524	24		-39.084	20	19.084	0.916031	-0.03107	0.01372	18.7297	0.52065	0.12473	-0.96893	0.01372	-18.7297	0.52065	0.99422	0.93785	37.4594	31.1854
2018 Ordonez-Hernandez-mVP1	10.1016/j.dyepig.2018.05.009		CCN(CC)C1=CC=C2C=C(C(=O)OC2=C1)C1=CC=C(C=C1)C1=C2C=CC=[N+]2[B-](F)(F)N2C=CC=C12		CCCCOC(C)=O	butyl acetate	500	523	23		-39.1205	20	19.1205	0.879541	-0.03107	0.01372	18.7297	0.52065	0.12473	-0.96893	0.01372	-18.7297	0.52065	0.99422	0.93785	37.4594	31.1854
2018 Ordonez-Hernandez-mVP1	10.1016/j.dyepig.2018.05.009		CCN(CC)C1=CC=C2C=C(C(=O)OC2=C1)C1=CC=C(C=C1)C1=C2C=CC=[N+]2[B-](F)(F)N2C=CC=C12		CC(Cl)(Cl)Cl	1,1,1-trichloroethane	500	674	174		-34.8368	20	14.8368	5.1632	-0.03107	0.01372	18.7297	0.52065	0.12473	-0.96893	0.01372	-18.7297	0.52065	0.99422	0.93785	37.4594	31.1854
2018 Ordonez-Hernandez-mVP1	10.1016/j.dyepig.2018.05.009		CCN(CC)C1=CC=C2C=C(C(=O)OC2=C1)C1=CC=C(C=C1)C1=C2C=CC=[N+]2[B-](F)(F)N2C=CC=C12		C1CCOC1	oxolane	502	524	22		-39.0043	19.9203	19.084	0.836349	-0.03107	0.01372	18.7297	0.52065	0.12473	-0.96893	0.01372	-18.7297	0.52065	0.99422	0.93785	37.4594	31.1854
2018 Ordonez-Hernandez-mVP1	10.1016/j.dyepig.2018.05.009		CCN(CC)C1=CC=C2C=C(C(=O)OC2=C1)C1=CC=C(C=C1)C1=C2C=CC=[N+]2[B-](F)(F)N2C=CC=C12		ClCCl	dichloromethane	503	527	24		-38.856	19.8807	18.9753	0.905384	-0.03107	0.01372	18.7297	0.52065	0.12473	-0.96893	0.01372	-18.7297	0.52065	0.99422	0.93785	37.4594	31.1854
2018 Ordonez-Hernandez-mVP1	10.1016/j.dyepig.2018.05.009		CCN(CC)C1=CC=C2C=C(C(=O)OC2=C1)C1=CC=C(C=C1)C1=C2C=CC=[N+]2[B-](F)(F)N2C=CC=C12		CCCCCCCCO	octan-1-ol	503	529	26		-38.7843	19.8807	18.9036	0.977124	-0.03107	0.01372	18.7297	0.52065	0.12473	-0.96893	0.01372	-18.7297	0.52065	0.99422	0.93785	37.4594	31.1854
2018 Ordonez-Hernandez-mVP1	10.1016/j.dyepig.2018.05.009		CCN(CC)C1=CC=C2C=C(C(=O)OC2=C1)C1=CC=C(C=C1)C1=C2C=CC=[N+]2[B-](F)(F)N2C=CC=C12		ClCCCl	1,2-dichloroethane	506	545	39		-38.1115	19.7628	18.3486	1.41422	-0.03107	0.01372	18.7297	0.52065	0.12473	-0.96893	0.01372	-18.7297	0.52065	0.99422	0.93785	37.4594	31.1854
2018 Ordonez-Hernandez-mVP1	10.1016/j.dyepig.2018.05.009		CCN(CC)C1=CC=C2C=C(C(=O)OC2=C1)C1=CC=C(C=C1)C1=C2C=CC=[N+]2[B-](F)(F)N2C=CC=C12		OCC1=CC=CC=C1	phenylmethanol	507	534	27		-38.4505	19.7239	18.7266	0.997274	-0.03107	0.01372	18.7297	0.52065	0.12473	-0.96893	0.01372	-18.7297	0.52065	0.99422	0.93785	37.4594	31.1854
2018 Ordonez-Hernandez-mVP1	10.1016/j.dyepig.2018.05.009		CCN(CC)C1=CC=C2C=C(C(=O)OC2=C1)C1=CC=C(C=C1)C1=C2C=CC=[N+]2[B-](F)(F)N2C=CC=C12		OC1CCCCC1	cyclohexanol	503	528	25		-38.8201	19.8807	18.9394	0.941322	-0.03107	0.01372	18.7297	0.52065	0.12473	-0.96893	0.01372	-18.7297	0.52065	0.99422	0.93785	37.4594	31.1854
2018 Ordonez-Hernandez-mVP1	10.1016/j.dyepig.2018.05.009		CCN(CC)C1=CC=C2C=C(C(=O)OC2=C1)C1=CC=C(C=C1)C1=C2C=CC=[N+]2[B-](F)(F)N2C=CC=C12		CC(C)CO	2-methylpropan-1-ol	500	528	28		-38.9394	20	18.9394	1.06061	-0.03107	0.01372	18.7297	0.52065	0.12473	-0.96893	0.01372	-18.7297	0.52065	0.99422	0.93785	37.4594	31.1854
2018 Ordonez-Hernandez-mVP1	10.1016/j.dyepig.2018.05.009		CCN(CC)C1=CC=C2C=C(C(=O)OC2=C1)C1=CC=C(C=C1)C1=C2C=CC=[N+]2[B-](F)(F)N2C=CC=C12		CCCCO	butan-1-ol	500	528	28		-38.9394	20	18.9394	1.06061	-0.03107	0.01372	18.7297	0.52065	0.12473	-0.96893	0.01372	-18.7297	0.52065	0.99422	0.93785	37.4594	31.1854
2018 Ordonez-Hernandez-mVP1	10.1016/j.dyepig.2018.05.009		CCN(CC)C1=CC=C2C=C(C(=O)OC2=C1)C1=CC=C(C=C1)C1=C2C=CC=[N+]2[B-](F)(F)N2C=CC=C12		CCC(C)=O	butan-2-one	500	525	25		-39.0476	20	19.0476	0.952381	-0.03107	0.01372	18.7297	0.52065	0.12473	-0.96893	0.01372	-18.7297	0.52065	0.99422	0.93785	37.4594	31.1854
2018 Ordonez-Hernandez-mVP1	10.1016/j.dyepig.2018.05.009		CCN(CC)C1=CC=C2C=C(C(=O)OC2=C1)C1=CC=C(C=C1)C1=C2C=CC=[N+]2[B-](F)(F)N2C=CC=C12		CC(C)O	propan-2-ol	500	526	26		-39.0114	20	19.0114	0.988593	-0.03107	0.01372	18.7297	0.52065	0.12473	-0.96893	0.01372	-18.7297	0.52065	0.99422	0.93785	37.4594	31.1854
2018 Ordonez-Hernandez-mVP1	10.1016/j.dyepig.2018.05.009		CCN(CC)C1=CC=C2C=C(C(=O)OC2=C1)C1=CC=C(C=C1)C1=C2C=CC=[N+]2[B-](F)(F)N2C=CC=C12		CCO	ethanol	500	524	24		-39.084	20	19.084	0.916031	-0.03107	0.01372	18.7297	0.52065	0.12473	-0.96893	0.01372	-18.7297	0.52065	0.99422	0.93785	37.4594	31.1854
2018 Ordonez-Hernandez-mVP1	10.1016/j.dyepig.2018.05.009		CCN(CC)C1=CC=C2C=C(C(=O)OC2=C1)C1=CC=C(C=C1)C1=C2C=CC=[N+]2[B-](F)(F)N2C=CC=C12		OCCCl	2-chloroethan-1-ol	504	528	24		-38.7807	19.8413	18.9394	0.901876	-0.03107	0.01372	18.7297	0.52065	0.12473	-0.96893	0.01372	-18.7297	0.52065	0.99422	0.93785	37.4594	31.1854
2018 Ordonez-Hernandez-mVP1	10.1016/j.dyepig.2018.05.009		CCN(CC)C1=CC=C2C=C(C(=O)OC2=C1)C1=CC=C(C=C1)C1=C2C=CC=[N+]2[B-](F)(F)N2C=CC=C12		CO	methanol	499	526	27		-39.0515	20.0401	19.0114	1.02867	-0.03107	0.01372	18.7297	0.52065	0.12473	-0.96893	0.01372	-18.7297	0.52065	0.99422	0.93785	37.4594	31.1854
2018 Ordonez-Hernandez-mVP1	10.1016/j.dyepig.2018.05.009		CCN(CC)C1=CC=C2C=C(C(=O)OC2=C1)C1=CC=C(C=C1)C1=C2C=CC=[N+]2[B-](F)(F)N2C=CC=C12		CC#N	acetonitrile	500	525	25		-39.0476	20	19.0476	0.952381	-0.03107	0.01372	18.7297	0.52065	0.12473	-0.96893	0.01372	-18.7297	0.52065	0.99422	0.93785	37.4594	31.1854
2018 Ordonez-Hernandez-mVP1	10.1016/j.dyepig.2018.05.009		CCN(CC)C1=CC=C2C=C(C(=O)OC2=C1)C1=CC=C(C=C1)C1=C2C=CC=[N+]2[B-](F)(F)N2C=CC=C12		CN(C)C=O	N,N-dimethylformamide	502	527	25		-38.8957	19.9203	18.9753	0.944987	-0.03107	0.01372	18.7297	0.52065	0.12473	-0.96893	0.01372	-18.7297	0.52065	0.99422	0.93785	37.4594	31.1854
2018 Ordonez-Hernandez-mVP1	10.1016/j.dyepig.2018.05.009		CCN(CC)C1=CC=C2C=C(C(=O)OC2=C1)C1=CC=C(C=C1)C1=C2C=CC=[N+]2[B-](F)(F)N2C=CC=C12		OCCO	ethane-1,2-diol	502	525	23		-38.9679	19.9203	19.0476	0.8727	-0.03107	0.01372	18.7297	0.52065	0.12473	-0.96893	0.01372	-18.7297	0.52065	0.99422	0.93785	37.4594	31.1854
2018 Ordonez-Hernandez-mVP1	10.1016/j.dyepig.2018.05.009		CCN(CC)C1=CC=C2C=C(C(=O)OC2=C1)C1=CC=C(C=C1)C1=C2C=CC=[N+]2[B-](F)(F)N2C=CC=C12		CS(C)=O	methanesulfinylmethane	504	533	29		-38.603	19.8413	18.7617	1.07954	-0.03107	0.01372	18.7297	0.52065	0.12473	-0.96893	0.01372	-18.7297	0.52065	0.99422	0.93785	37.4594	31.1854
2018 Ordonez-Hernandez-mVP1	10.1016/j.dyepig.2018.05.009		CCN(CC)C1=CC=C2C=C(C(=O)OC2=C1)C1=CC=C(C=C1)C1=C2C=CC=[N+]2[B-](F)(F)N2C=CC=C12		O	water	517	733	216		-32.9849	19.3424	13.6426	5.69979	-0.03107	0.01372	18.7297	0.52065	0.12473	-0.96893	0.01372	-18.7297	0.52065	0.99422	0.93785	37.4594	31.1854
2018 Ordonez-Hernandez-mVP1	10.1016/j.dyepig.2018.05.009		CCN(CC)C1=CC=C2C=C(C(=O)OC2=C1)C1=CC=C(C=C1)C1=C2C=CC=[N+]2[B-](F)(F)N2C=CC=C12		CN1CCCC1=O	1-methylpyrrolidin-2-one	504	527	23		-38.8166	19.8413	18.9753	0.865938	-0.03107	0.01372	18.7297	0.52065	0.12473	-0.96893	0.01372	-18.7297	0.52065	0.99422	0.93785	37.4594	31.1854
2018 Ordonez-Hernandez-mVP2	10.1016/j.dyepig.2018.05.009		CCN(CC)C1=CC=C2C=C(C3=CC=C(S3)C3=C4C=CC=[N+]4[B-](F)(F)N4C=CC=C34)C(=O)OC2=C1		CCCCC	pentane	513	603	90		-36.0769	19.4932	16.5837	2.90943	-0.20465	0.04892	12.1031	1.80244	0.36261	-0.79535	0.04892	-12.1031	1.80244	0.90078	0.59069	24.2063	3.88639
2018 Ordonez-Hernandez-mVP2	10.1016/j.dyepig.2018.05.009		CCN(CC)C1=CC=C2C=C(C3=CC=C(S3)C3=C4C=CC=[N+]4[B-](F)(F)N4C=CC=C34)C(=O)OC2=C1		C1COCCO1	1,4-dioxane	515	664	149		-34.4777	19.4175	15.0602	4.35723	-0.20465	0.04892	12.1031	1.80244	0.36261	-0.79535	0.04892	-12.1031	1.80244	0.90078	0.59069	24.2063	3.88639
2018 Ordonez-Hernandez-mVP2	10.1016/j.dyepig.2018.05.009		CCN(CC)C1=CC=C2C=C(C3=CC=C(S3)C3=C4C=CC=[N+]4[B-](F)(F)N4C=CC=C34)C(=O)OC2=C1		CC1=CC=CC=C1	toluene	519	654	135		-34.5583	19.2678	15.2905	3.9773	-0.20465	0.04892	12.1031	1.80244	0.36261	-0.79535	0.04892	-12.1031	1.80244	0.90078	0.59069	24.2063	3.88639
2018 Ordonez-Hernandez-mVP2	10.1016/j.dyepig.2018.05.009		CCN(CC)C1=CC=C2C=C(C3=CC=C(S3)C3=C4C=CC=[N+]4[B-](F)(F)N4C=CC=C34)C(=O)OC2=C1		CC1=CC=C(C)C=C1	1,4-xylene	520	650	130		-34.6154	19.2308	15.3846	3.84615	-0.20465	0.04892	12.1031	1.80244	0.36261	-0.79535	0.04892	-12.1031	1.80244	0.90078	0.59069	24.2063	3.88639
2018 Ordonez-Hernandez-mVP2	10.1016/j.dyepig.2018.05.009		CCN(CC)C1=CC=C2C=C(C3=CC=C(S3)C3=C4C=CC=[N+]4[B-](F)(F)N4C=CC=C34)C(=O)OC2=C1		CCOCC	ethoxyethane	513	680	167		-34.1991	19.4932	14.7059	4.7873	-0.20465	0.04892	12.1031	1.80244	0.36261	-0.79535	0.04892	-12.1031	1.80244	0.90078	0.59069	24.2063	3.88639
2018 Ordonez-Hernandez-mVP2	10.1016/j.dyepig.2018.05.009		CCN(CC)C1=CC=C2C=C(C3=CC=C(S3)C3=C4C=CC=[N+]4[B-](F)(F)N4C=CC=C34)C(=O)OC2=C1		COC(C)(C)C	2-methoxy-2-methylpropane	513	677	164		-34.2642	19.4932	14.771	4.72213	-0.20465	0.04892	12.1031	1.80244	0.36261	-0.79535	0.04892	-12.1031	1.80244	0.90078	0.59069	24.2063	3.88639
2018 Ordonez-Hernandez-mVP2	10.1016/j.dyepig.2018.05.009		CCN(CC)C1=CC=C2C=C(C3=CC=C(S3)C3=C4C=CC=[N+]4[B-](F)(F)N4C=CC=C34)C(=O)OC2=C1		ClC(Cl)Cl	trichloromethane	515	682	167		-34.0802	19.4175	14.6628	4.75472	-0.20465	0.04892	12.1031	1.80244	0.36261	-0.79535	0.04892	-12.1031	1.80244	0.90078	0.59069	24.2063	3.88639
2018 Ordonez-Hernandez-mVP2	10.1016/j.dyepig.2018.05.009		CCN(CC)C1=CC=C2C=C(C3=CC=C(S3)C3=C4C=CC=[N+]4[B-](F)(F)N4C=CC=C34)C(=O)OC2=C1		CCCCOC(C)=O	butyl acetate	513	698	185		-33.8198	19.4932	14.3266	5.16653	-0.20465	0.04892	12.1031	1.80244	0.36261	-0.79535	0.04892	-12.1031	1.80244	0.90078	0.59069	24.2063	3.88639
2018 Ordonez-Hernandez-mVP2	10.1016/j.dyepig.2018.05.009		CCN(CC)C1=CC=C2C=C(C3=CC=C(S3)C3=C4C=CC=[N+]4[B-](F)(F)N4C=CC=C34)C(=O)OC2=C1		CCOC(C)=O	ethyl acetate	509	531	22		-38.4788	19.6464	18.8324	0.813974	-0.20465	0.04892	12.1031	1.80244	0.36261	-0.79535	0.04892	-12.1031	1.80244	0.90078	0.59069	24.2063	3.88639
2018 Ordonez-Hernandez-mVP2	10.1016/j.dyepig.2018.05.009		CCN(CC)C1=CC=C2C=C(C3=CC=C(S3)C3=C4C=CC=[N+]4[B-](F)(F)N4C=CC=C34)C(=O)OC2=C1		CC(Cl)(Cl)Cl	1,1,1-trichloroethane	512	692	180		-33.9821	19.5312	14.4509	5.08038	-0.20465	0.04892	12.1031	1.80244	0.36261	-0.79535	0.04892	-12.1031	1.80244	0.90078	0.59069	24.2063	3.88639
2018 Ordonez-Hernandez-mVP2	10.1016/j.dyepig.2018.05.009		CCN(CC)C1=CC=C2C=C(C3=CC=C(S3)C3=C4C=CC=[N+]4[B-](F)(F)N4C=CC=C34)C(=O)OC2=C1		C1CCOC1	oxolane	513	533	20		-38.2549	19.4932	18.7617	0.731451	-0.20465	0.04892	12.1031	1.80244	0.36261	-0.79535	0.04892	-12.1031	1.80244	0.90078	0.59069	24.2063	3.88639
2018 Ordonez-Hernandez-mVP2	10.1016/j.dyepig.2018.05.009		CCN(CC)C1=CC=C2C=C(C3=CC=C(S3)C3=C4C=CC=[N+]4[B-](F)(F)N4C=CC=C34)C(=O)OC2=C1		ClCCl	dichloromethane	513	537	24		-38.1152	19.4932	18.622	0.871203	-0.20465	0.04892	12.1031	1.80244	0.36261	-0.79535	0.04892	-12.1031	1.80244	0.90078	0.59069	24.2063	3.88639
2018 Ordonez-Hernandez-mVP2	10.1016/j.dyepig.2018.05.009		CCN(CC)C1=CC=C2C=C(C3=CC=C(S3)C3=C4C=CC=[N+]4[B-](F)(F)N4C=CC=C34)C(=O)OC2=C1		CCCCCCCCO	octan-1-ol	513	675	162		-34.308	19.4932	14.8148	4.67836	-0.20465	0.04892	12.1031	1.80244	0.36261	-0.79535	0.04892	-12.1031	1.80244	0.90078	0.59069	24.2063	3.88639
2018 Ordonez-Hernandez-mVP2	10.1016/j.dyepig.2018.05.009		CCN(CC)C1=CC=C2C=C(C3=CC=C(S3)C3=C4C=CC=[N+]4[B-](F)(F)N4C=CC=C34)C(=O)OC2=C1		ClCCCl	1,2-dichloroethane	520	557	37		-37.1841	19.2308	17.9533	1.27745	-0.20465	0.04892	12.1031	1.80244	0.36261	-0.79535	0.04892	-12.1031	1.80244	0.90078	0.59069	24.2063	3.88639
2018 Ordonez-Hernandez-mVP2	10.1016/j.dyepig.2018.05.009		CCN(CC)C1=CC=C2C=C(C3=CC=C(S3)C3=C4C=CC=[N+]4[B-](F)(F)N4C=CC=C34)C(=O)OC2=C1		OCC1=CC=CC=C1	phenylmethanol	517	554	37		-37.3929	19.3424	18.0505	1.29182	-0.20465	0.04892	12.1031	1.80244	0.36261	-0.79535	0.04892	-12.1031	1.80244	0.90078	0.59069	24.2063	3.88639
2018 Ordonez-Hernandez-mVP2	10.1016/j.dyepig.2018.05.009		CCN(CC)C1=CC=C2C=C(C3=CC=C(S3)C3=C4C=CC=[N+]4[B-](F)(F)N4C=CC=C34)C(=O)OC2=C1		OC1CCCCC1	cyclohexanol	513	687	174		-34.0492	19.4932	14.556	4.93714	-0.20465	0.04892	12.1031	1.80244	0.36261	-0.79535	0.04892	-12.1031	1.80244	0.90078	0.59069	24.2063	3.88639
2018 Ordonez-Hernandez-mVP2	10.1016/j.dyepig.2018.05.009		CCN(CC)C1=CC=C2C=C(C3=CC=C(S3)C3=C4C=CC=[N+]4[B-](F)(F)N4C=CC=C34)C(=O)OC2=C1		CC(C)CO	2-methylpropan-1-ol	511	545	34		-37.9181	19.5695	18.3486	1.22085	-0.20465	0.04892	12.1031	1.80244	0.36261	-0.79535	0.04892	-12.1031	1.80244	0.90078	0.59069	24.2063	3.88639
2018 Ordonez-Hernandez-mVP2	10.1016/j.dyepig.2018.05.009		CCN(CC)C1=CC=C2C=C(C3=CC=C(S3)C3=C4C=CC=[N+]4[B-](F)(F)N4C=CC=C34)C(=O)OC2=C1		CCCCO	butan-1-ol	513	545	32		-37.8418	19.4932	18.3486	1.14455	-0.20465	0.04892	12.1031	1.80244	0.36261	-0.79535	0.04892	-12.1031	1.80244	0.90078	0.59069	24.2063	3.88639
2018 Ordonez-Hernandez-mVP2	10.1016/j.dyepig.2018.05.009		CCN(CC)C1=CC=C2C=C(C3=CC=C(S3)C3=C4C=CC=[N+]4[B-](F)(F)N4C=CC=C34)C(=O)OC2=C1		CCC(C)=O	butan-2-one	510	540	30		-38.1264	19.6078	18.5185	1.08932	-0.20465	0.04892	12.1031	1.80244	0.36261	-0.79535	0.04892	-12.1031	1.80244	0.90078	0.59069	24.2063	3.88639
2018 Ordonez-Hernandez-mVP2	10.1016/j.dyepig.2018.05.009		CCN(CC)C1=CC=C2C=C(C3=CC=C(S3)C3=C4C=CC=[N+]4[B-](F)(F)N4C=CC=C34)C(=O)OC2=C1		CC(C)O	propan-2-ol	510	542	32		-38.058	19.6078	18.4502	1.15766	-0.20465	0.04892	12.1031	1.80244	0.36261	-0.79535	0.04892	-12.1031	1.80244	0.90078	0.59069	24.2063	3.88639
2018 Ordonez-Hernandez-mVP2	10.1016/j.dyepig.2018.05.009		CCN(CC)C1=CC=C2C=C(C3=CC=C(S3)C3=C4C=CC=[N+]4[B-](F)(F)N4C=CC=C34)C(=O)OC2=C1		CCO	ethanol	509	543	34		-38.0626	19.6464	18.4162	1.23016	-0.20465	0.04892	12.1031	1.80244	0.36261	-0.79535	0.04892	-12.1031	1.80244	0.90078	0.59069	24.2063	3.88639
2018 Ordonez-Hernandez-mVP2	10.1016/j.dyepig.2018.05.009		CCN(CC)C1=CC=C2C=C(C3=CC=C(S3)C3=C4C=CC=[N+]4[B-](F)(F)N4C=CC=C34)C(=O)OC2=C1		OCCCl	2-chloroethan-1-ol	517	555	38		-37.3604	19.3424	18.018	1.32434	-0.20465	0.04892	12.1031	1.80244	0.36261	-0.79535	0.04892	-12.1031	1.80244	0.90078	0.59069	24.2063	3.88639
2018 Ordonez-Hernandez-mVP2	10.1016/j.dyepig.2018.05.009		CCN(CC)C1=CC=C2C=C(C3=CC=C(S3)C3=C4C=CC=[N+]4[B-](F)(F)N4C=CC=C34)C(=O)OC2=C1		CO	methanol	508	555	47		-37.7031	19.685	18.018	1.66702	-0.20465	0.04892	12.1031	1.80244	0.36261	-0.79535	0.04892	-12.1031	1.80244	0.90078	0.59069	24.2063	3.88639
2018 Ordonez-Hernandez-mVP2	10.1016/j.dyepig.2018.05.009		CCN(CC)C1=CC=C2C=C(C3=CC=C(S3)C3=C4C=CC=[N+]4[B-](F)(F)N4C=CC=C34)C(=O)OC2=C1		CC#N	acetonitrile	506	536	30		-38.4196	19.7628	18.6567	1.10613	-0.20465	0.04892	12.1031	1.80244	0.36261	-0.79535	0.04892	-12.1031	1.80244	0.90078	0.59069	24.2063	3.88639
2018 Ordonez-Hernandez-mVP2	10.1016/j.dyepig.2018.05.009		CCN(CC)C1=CC=C2C=C(C3=CC=C(S3)C3=C4C=CC=[N+]4[B-](F)(F)N4C=CC=C34)C(=O)OC2=C1		CN(C)C=O	N,N-dimethylformamide	510	537	27		-38.2298	19.6078	18.622	0.985869	-0.20465	0.04892	12.1031	1.80244	0.36261	-0.79535	0.04892	-12.1031	1.80244	0.90078	0.59069	24.2063	3.88639
2018 Ordonez-Hernandez-mVP2	10.1016/j.dyepig.2018.05.009		CCN(CC)C1=CC=C2C=C(C3=CC=C(S3)C3=C4C=CC=[N+]4[B-](F)(F)N4C=CC=C34)C(=O)OC2=C1		OCCO	ethane-1,2-diol	510	558	48		-37.529	19.6078	17.9211	1.6867	-0.20465	0.04892	12.1031	1.80244	0.36261	-0.79535	0.04892	-12.1031	1.80244	0.90078	0.59069	24.2063	3.88639
2018 Ordonez-Hernandez-mVP2	10.1016/j.dyepig.2018.05.009		CCN(CC)C1=CC=C2C=C(C3=CC=C(S3)C3=C4C=CC=[N+]4[B-](F)(F)N4C=CC=C34)C(=O)OC2=C1		CS(C)=O	methanesulfinylmethane	513	544	31		-37.8755	19.4932	18.3824	1.11082	-0.20465	0.04892	12.1031	1.80244	0.36261	-0.79535	0.04892	-12.1031	1.80244	0.90078	0.59069	24.2063	3.88639
2018 Ordonez-Hernandez-mVP2	10.1016/j.dyepig.2018.05.009		CCN(CC)C1=CC=C2C=C(C3=CC=C(S3)C3=C4C=CC=[N+]4[B-](F)(F)N4C=CC=C34)C(=O)OC2=C1		O	water	430	506	76		-43.0187	23.2558	19.7628	3.49297	-0.20465	0.04892	12.1031	1.80244	0.36261	-0.79535	0.04892	-12.1031	1.80244	0.90078	0.59069	24.2063	3.88639
2018 Ordonez-Hernandez-mVP2	10.1016/j.dyepig.2018.05.009		CCN(CC)C1=CC=C2C=C(C3=CC=C(S3)C3=C4C=CC=[N+]4[B-](F)(F)N4C=CC=C34)C(=O)OC2=C1		CN1CCCC1=O	1-methylpyrrolidin-2-one	510	550	40		-37.7897	19.6078	18.1818	1.42602	-0.20465	0.04892	12.1031	1.80244	0.36261	-0.79535	0.04892	-12.1031	1.80244	0.90078	0.59069	24.2063	3.88639
2018 Ordonez-Hernandez-mVP3	10.1016/j.dyepig.2018.05.009		CCN(CC)C1=CC=C2C=C(C(=O)OC2=C1)C1=C2C=CC=[N+]2[B-](F)(F)N2C=CC=C12		CCCCC	pentane	510	538	28		-38.1952	19.6078	18.5874	1.02048	-0.03396	0.0155	18.3624	0.56646	0.11593	-0.96604	0.0155	-18.3624	0.56646	0.99259	0.93208	36.7247	28.4464
2018 Ordonez-Hernandez-mVP3	10.1016/j.dyepig.2018.05.009		CCN(CC)C1=CC=C2C=C(C(=O)OC2=C1)C1=C2C=CC=[N+]2[B-](F)(F)N2C=CC=C12		C1COCCO1	1,4-dioxane	511	626	115		-35.5439	19.5695	15.9744	3.59503	-0.03396	0.0155	18.3624	0.56646	0.11593	-0.96604	0.0155	-18.3624	0.56646	0.99259	0.93208	36.7247	28.4464
2018 Ordonez-Hernandez-mVP3	10.1016/j.dyepig.2018.05.009		CCN(CC)C1=CC=C2C=C(C(=O)OC2=C1)C1=C2C=CC=[N+]2[B-](F)(F)N2C=CC=C12		CC1=CC=CC=C1	toluene	515	598	83		-36.1399	19.4175	16.7224	2.69507	-0.03396	0.0155	18.3624	0.56646	0.11593	-0.96604	0.0155	-18.3624	0.56646	0.99259	0.93208	36.7247	28.4464
2018 Ordonez-Hernandez-mVP3	10.1016/j.dyepig.2018.05.009		CCN(CC)C1=CC=C2C=C(C(=O)OC2=C1)C1=C2C=CC=[N+]2[B-](F)(F)N2C=CC=C12		CC1=CC=C(C)C=C1	1,4-xylene	515	595	80		-36.2242	19.4175	16.8067	2.61075	-0.03396	0.0155	18.3624	0.56646	0.11593	-0.96604	0.0155	-18.3624	0.56646	0.99259	0.93208	36.7247	28.4464
2018 Ordonez-Hernandez-mVP3	10.1016/j.dyepig.2018.05.009		CCN(CC)C1=CC=C2C=C(C(=O)OC2=C1)C1=C2C=CC=[N+]2[B-](F)(F)N2C=CC=C12		CCOCC	ethoxyethane	508	643	135		-35.2371	19.685	15.5521	4.13294	-0.03396	0.0155	18.3624	0.56646	0.11593	-0.96604	0.0155	-18.3624	0.56646	0.99259	0.93208	36.7247	28.4464
2018 Ordonez-Hernandez-mVP3	10.1016/j.dyepig.2018.05.009		CCN(CC)C1=CC=C2C=C(C(=O)OC2=C1)C1=C2C=CC=[N+]2[B-](F)(F)N2C=CC=C12		COC(C)(C)C	2-methoxy-2-methylpropane	506	626	120		-35.7373	19.7628	15.9744	3.7884	-0.03396	0.0155	18.3624	0.56646	0.11593	-0.96604	0.0155	-18.3624	0.56646	0.99259	0.93208	36.7247	28.4464
2018 Ordonez-Hernandez-mVP3	10.1016/j.dyepig.2018.05.009		CCN(CC)C1=CC=C2C=C(C(=O)OC2=C1)C1=C2C=CC=[N+]2[B-](F)(F)N2C=CC=C12		ClC(Cl)Cl	trichloromethane	515	633	118		-35.2153	19.4175	15.7978	3.61969	-0.03396	0.0155	18.3624	0.56646	0.11593	-0.96604	0.0155	-18.3624	0.56646	0.99259	0.93208	36.7247	28.4464
2018 Ordonez-Hernandez-mVP3	10.1016/j.dyepig.2018.05.009		CCN(CC)C1=CC=C2C=C(C(=O)OC2=C1)C1=C2C=CC=[N+]2[B-](F)(F)N2C=CC=C12		CCCCOC(C)=O	butyl acetate	509	664	155		-34.7066	19.6464	15.0602	4.58612	-0.03396	0.0155	18.3624	0.56646	0.11593	-0.96604	0.0155	-18.3624	0.56646	0.99259	0.93208	36.7247	28.4464
2018 Ordonez-Hernandez-mVP3	10.1016/j.dyepig.2018.05.009		CCN(CC)C1=CC=C2C=C(C(=O)OC2=C1)C1=C2C=CC=[N+]2[B-](F)(F)N2C=CC=C12		CCOC(C)=O	ethyl acetate	506	680	174		-34.4687	19.7628	14.7059	5.05696	-0.03396	0.0155	18.3624	0.56646	0.11593	-0.96604	0.0155	-18.3624	0.56646	0.99259	0.93208	36.7247	28.4464
2018 Ordonez-Hernandez-mVP3	10.1016/j.dyepig.2018.05.009		CCN(CC)C1=CC=C2C=C(C(=O)OC2=C1)C1=C2C=CC=[N+]2[B-](F)(F)N2C=CC=C12		CC(Cl)(Cl)Cl	1,1,1-trichloroethane	510	645	135		-35.1117	19.6078	15.5039	4.10397	-0.03396	0.0155	18.3624	0.56646	0.11593	-0.96604	0.0155	-18.3624	0.56646	0.99259	0.93208	36.7247	28.4464
2018 Ordonez-Hernandez-mVP3	10.1016/j.dyepig.2018.05.009		CCN(CC)C1=CC=C2C=C(C(=O)OC2=C1)C1=C2C=CC=[N+]2[B-](F)(F)N2C=CC=C12		C1CCOC1	oxolane	510	682	172		-34.2706	19.6078	14.6628	4.94509	-0.03396	0.0155	18.3624	0.56646	0.11593	-0.96604	0.0155	-18.3624	0.56646	0.99259	0.93208	36.7247	28.4464
2018 Ordonez-Hernandez-mVP3	10.1016/j.dyepig.2018.05.009		CCN(CC)C1=CC=C2C=C(C(=O)OC2=C1)C1=C2C=CC=[N+]2[B-](F)(F)N2C=CC=C12		ClCCl	dichloromethane	508	685	177		-34.2836	19.685	14.5985	5.0865	-0.03396	0.0155	18.3624	0.56646	0.11593	-0.96604	0.0155	-18.3624	0.56646	0.99259	0.93208	36.7247	28.4464
2018 Ordonez-Hernandez-mVP3	10.1016/j.dyepig.2018.05.009		CCN(CC)C1=CC=C2C=C(C(=O)OC2=C1)C1=C2C=CC=[N+]2[B-](F)(F)N2C=CC=C12		CCCCCCCCO	octan-1-ol	510	621	111		-35.7109	19.6078	16.1031	3.50478	-0.03396	0.0155	18.3624	0.56646	0.11593	-0.96604	0.0155	-18.3624	0.56646	0.99259	0.93208	36.7247	28.4464
2018 Ordonez-Hernandez-mVP3	10.1016/j.dyepig.2018.05.009		CCN(CC)C1=CC=C2C=C(C(=O)OC2=C1)C1=C2C=CC=[N+]2[B-](F)(F)N2C=CC=C12		ClCCCl	1,2-dichloroethane	515	558	43		-37.3386	19.4175	17.9211	1.49633	-0.03396	0.0155	18.3624	0.56646	0.11593	-0.96604	0.0155	-18.3624	0.56646	0.99259	0.93208	36.7247	28.4464
2018 Ordonez-Hernandez-mVP3	10.1016/j.dyepig.2018.05.009		CCN(CC)C1=CC=C2C=C(C(=O)OC2=C1)C1=C2C=CC=[N+]2[B-](F)(F)N2C=CC=C12		OCC1=CC=CC=C1	phenylmethanol	515	540	25		-37.936	19.4175	18.5185	0.898957	-0.03396	0.0155	18.3624	0.56646	0.11593	-0.96604	0.0155	-18.3624	0.56646	0.99259	0.93208	36.7247	28.4464
2018 Ordonez-Hernandez-mVP3	10.1016/j.dyepig.2018.05.009		CCN(CC)C1=CC=C2C=C(C(=O)OC2=C1)C1=C2C=CC=[N+]2[B-](F)(F)N2C=CC=C12		OC1CCCCC1	cyclohexanol	513	635	122		-35.2412	19.4932	15.748	3.74515	-0.03396	0.0155	18.3624	0.56646	0.11593	-0.96604	0.0155	-18.3624	0.56646	0.99259	0.93208	36.7247	28.4464
2018 Ordonez-Hernandez-mVP3	10.1016/j.dyepig.2018.05.009		CCN(CC)C1=CC=C2C=C(C(=O)OC2=C1)C1=C2C=CC=[N+]2[B-](F)(F)N2C=CC=C12		CC(C)CO	2-methylpropan-1-ol	511	613	102		-35.8827	19.5695	16.3132	3.25626	-0.03396	0.0155	18.3624	0.56646	0.11593	-0.96604	0.0155	-18.3624	0.56646	0.99259	0.93208	36.7247	28.4464
2018 Ordonez-Hernandez-mVP3	10.1016/j.dyepig.2018.05.009		CCN(CC)C1=CC=C2C=C(C(=O)OC2=C1)C1=C2C=CC=[N+]2[B-](F)(F)N2C=CC=C12		CCCCO	butan-1-ol	510	617	107		-35.8153	19.6078	16.2075	3.40039	-0.03396	0.0155	18.3624	0.56646	0.11593	-0.96604	0.0155	-18.3624	0.56646	0.99259	0.93208	36.7247	28.4464
2018 Ordonez-Hernandez-mVP3	10.1016/j.dyepig.2018.05.009		CCN(CC)C1=CC=C2C=C(C(=O)OC2=C1)C1=C2C=CC=[N+]2[B-](F)(F)N2C=CC=C12		CCC(C)=O	butan-2-one	506	532	26		-38.5598	19.7628	18.797	0.965853	-0.03396	0.0155	18.3624	0.56646	0.11593	-0.96604	0.0155	-18.3624	0.56646	0.99259	0.93208	36.7247	28.4464
2018 Ordonez-Hernandez-mVP3	10.1016/j.dyepig.2018.05.009		CCN(CC)C1=CC=C2C=C(C(=O)OC2=C1)C1=C2C=CC=[N+]2[B-](F)(F)N2C=CC=C12		CC(C)O	propan-2-ol	508	615	107		-35.9452	19.685	16.2602	3.42488	-0.03396	0.0155	18.3624	0.56646	0.11593	-0.96604	0.0155	-18.3624	0.56646	0.99259	0.93208	36.7247	28.4464
2018 Ordonez-Hernandez-mVP3	10.1016/j.dyepig.2018.05.009		CCN(CC)C1=CC=C2C=C(C(=O)OC2=C1)C1=C2C=CC=[N+]2[B-](F)(F)N2C=CC=C12		CCO	ethanol	508	530	22		-38.553	19.685	18.8679	0.817115	-0.03396	0.0155	18.3624	0.56646	0.11593	-0.96604	0.0155	-18.3624	0.56646	0.99259	0.93208	36.7247	28.4464
2018 Ordonez-Hernandez-mVP3	10.1016/j.dyepig.2018.05.009		CCN(CC)C1=CC=C2C=C(C(=O)OC2=C1)C1=C2C=CC=[N+]2[B-](F)(F)N2C=CC=C12		OCCCl	2-chloroethan-1-ol	515	552	37		-37.5334	19.4175	18.1159	1.30153	-0.03396	0.0155	18.3624	0.56646	0.11593	-0.96604	0.0155	-18.3624	0.56646	0.99259	0.93208	36.7247	28.4464
2018 Ordonez-Hernandez-mVP3	10.1016/j.dyepig.2018.05.009		CCN(CC)C1=CC=C2C=C(C(=O)OC2=C1)C1=C2C=CC=[N+]2[B-](F)(F)N2C=CC=C12		CO	methanol	508	532	24		-38.482	19.685	18.797	0.888047	-0.03396	0.0155	18.3624	0.56646	0.11593	-0.96604	0.0155	-18.3624	0.56646	0.99259	0.93208	36.7247	28.4464
2018 Ordonez-Hernandez-mVP3	10.1016/j.dyepig.2018.05.009		CCN(CC)C1=CC=C2C=C(C(=O)OC2=C1)C1=C2C=CC=[N+]2[B-](F)(F)N2C=CC=C12		CC#N	acetonitrile	505	538	33		-38.3893	19.802	18.5874	1.21462	-0.03396	0.0155	18.3624	0.56646	0.11593	-0.96604	0.0155	-18.3624	0.56646	0.99259	0.93208	36.7247	28.4464
2018 Ordonez-Hernandez-mVP3	10.1016/j.dyepig.2018.05.009		CCN(CC)C1=CC=C2C=C(C(=O)OC2=C1)C1=C2C=CC=[N+]2[B-](F)(F)N2C=CC=C12		CN(C)C=O	N,N-dimethylformamide	506	540	34		-38.2814	19.7628	18.5185	1.24433	-0.03396	0.0155	18.3624	0.56646	0.11593	-0.96604	0.0155	-18.3624	0.56646	0.99259	0.93208	36.7247	28.4464
2018 Ordonez-Hernandez-mVP3	10.1016/j.dyepig.2018.05.009		CCN(CC)C1=CC=C2C=C(C(=O)OC2=C1)C1=C2C=CC=[N+]2[B-](F)(F)N2C=CC=C12		OCCO	ethane-1,2-diol	508	533	25		-38.4468	19.685	18.7617	0.923313	-0.03396	0.0155	18.3624	0.56646	0.11593	-0.96604	0.0155	-18.3624	0.56646	0.99259	0.93208	36.7247	28.4464
2018 Ordonez-Hernandez-mVP3	10.1016/j.dyepig.2018.05.009		CCN(CC)C1=CC=C2C=C(C(=O)OC2=C1)C1=C2C=CC=[N+]2[B-](F)(F)N2C=CC=C12		CS(C)=O	methanesulfinylmethane	507	536	29		-38.3806	19.7239	18.6567	1.06715	-0.03396	0.0155	18.3624	0.56646	0.11593	-0.96604	0.0155	-18.3624	0.56646	0.99259	0.93208	36.7247	28.4464
2018 Ordonez-Hernandez-mVP3	10.1016/j.dyepig.2018.05.009		CCN(CC)C1=CC=C2C=C(C(=O)OC2=C1)C1=C2C=CC=[N+]2[B-](F)(F)N2C=CC=C12		O	water	522	725	203		-32.9502	19.1571	13.7931	5.36398	-0.03396	0.0155	18.3624	0.56646	0.11593	-0.96604	0.0155	-18.3624	0.56646	0.99259	0.93208	36.7247	28.4464
2018 Ordonez-Hernandez-mVP3	10.1016/j.dyepig.2018.05.009		CCN(CC)C1=CC=C2C=C(C(=O)OC2=C1)C1=C2C=CC=[N+]2[B-](F)(F)N2C=CC=C12		CN1CCCC1=O	1-methylpyrrolidin-2-one	507	533	26		-38.4856	19.7239	18.7617	0.96214	-0.03396	0.0155	18.3624	0.56646	0.11593	-0.96604	0.0155	-18.3624	0.56646	0.99259	0.93208	36.7247	28.4464
2019 Ali-2	10.1039/c9dt02309g		CC1=CC(C)=C2N1[B-](F)(F)[N+]1=C(C)C=C(C)C1=C2C1=CC=C(C=C(Br)Br)C=C1		CO	methanol	498	512.5	14.5		-39.5925	20.0803	19.5122	0.568126	-0.52084	0.02898	-0.53629	1.14062	0.96696	-0.47916	0.02898	0.53629	1.14062	0.96117	-0.04168	-1.07258	0.919975
2019 Ali-2	10.1039/c9dt02309g		CC1=CC(C)=C2N1[B-](F)(F)[N+]1=C(C)C=C(C)C1=C2C1=CC=C(C=C(Br)Br)C=C1		CC#N	acetonitrile	498	512.5	14.5		-39.5925	20.0803	19.5122	0.568126	-0.52084	0.02898	-0.53629	1.14062	0.96696	-0.47916	0.02898	0.53629	1.14062	0.96117	-0.04168	-1.07258	0.919975
2019 Ali-2	10.1039/c9dt02309g		CC1=CC(C)=C2N1[B-](F)(F)[N+]1=C(C)C=C(C)C1=C2C1=CC=C(C=C(Br)Br)C=C1		CCOC(C)=O	ethyl acetate	499	514	15		-39.4953	20.0401	19.4553	0.584827	-0.52084	0.02898	-0.53629	1.14062	0.96696	-0.47916	0.02898	0.53629	1.14062	0.96117	-0.04168	-1.07258	0.919975
2019 Ali-2	10.1039/c9dt02309g		CC1=CC(C)=C2N1[B-](F)(F)[N+]1=C(C)C=C(C)C1=C2C1=CC=C(C=C(Br)Br)C=C1		C1CCOC1	oxolane	501	516	15		-39.3399	19.9601	19.3798	0.580235	-0.52084	0.02898	-0.53629	1.14062	0.96696	-0.47916	0.02898	0.53629	1.14062	0.96117	-0.04168	-1.07258	0.919975
2019 Ali-2	10.1039/c9dt02309g		CC1=CC(C)=C2N1[B-](F)(F)[N+]1=C(C)C=C(C)C1=C2C1=CC=C(C=C(Br)Br)C=C1		C1COCCO1	1,4-dioxane	501	515.5	14.5		-39.3587	19.9601	19.3986	0.561438	-0.52084	0.02898	-0.53629	1.14062	0.96696	-0.47916	0.02898	0.53629	1.14062	0.96117	-0.04168	-1.07258	0.919975
2019 Ali-2	10.1039/c9dt02309g		CC1=CC(C)=C2N1[B-](F)(F)[N+]1=C(C)C=C(C)C1=C2C1=CC=C(C=C(Br)Br)C=C1		ClCCl	dichloromethane	501	516.5	15.5		-39.3212	19.9601	19.3611	0.598996	-0.52084	0.02898	-0.53629	1.14062	0.96696	-0.47916	0.02898	0.53629	1.14062	0.96117	-0.04168	-1.07258	0.919975
2019 Ali-2	10.1039/c9dt02309g		CC1=CC(C)=C2N1[B-](F)(F)[N+]1=C(C)C=C(C)C1=C2C1=CC=C(C=C(Br)Br)C=C1		ClC(Cl)Cl	trichloromethane	503	517	14		-39.2231	19.8807	19.3424	0.538356	-0.52084	0.02898	-0.53629	1.14062	0.96696	-0.47916	0.02898	0.53629	1.14062	0.96117	-0.04168	-1.07258	0.919975
2019 Ali-2	10.1039/c9dt02309g		CC1=CC(C)=C2N1[B-](F)(F)[N+]1=C(C)C=C(C)C1=C2C1=CC=C(C=C(Br)Br)C=C1		CCCCCC	hexane	501	516.5	15.5		-39.3212	19.9601	19.3611	0.598996	-0.52084	0.02898	-0.53629	1.14062	0.96696	-0.47916	0.02898	0.53629	1.14062	0.96117	-0.04168	-1.07258	0.919975
2019 Ali-2	10.1039/c9dt02309g		CC1=CC(C)=C2N1[B-](F)(F)[N+]1=C(C)C=C(C)C1=C2C1=CC=C(C=C(Br)Br)C=C1		C1CCCCC1	cyclohexane	503	516	13		-39.2606	19.8807	19.3798	0.500871	-0.52084	0.02898	-0.53629	1.14062	0.96696	-0.47916	0.02898	0.53629	1.14062	0.96117	-0.04168	-1.07258	0.919975
2019 Ali-2	10.1039/c9dt02309g		CC1=CC(C)=C2N1[B-](F)(F)[N+]1=C(C)C=C(C)C1=C2C1=CC=C(C=C(Br)Br)C=C1		CN(C)C=O	N,N-dimethylformamide	501	516	15		-39.3399	19.9601	19.3798	0.580235	-0.52084	0.02898	-0.53629	1.14062	0.96696	-0.47916	0.02898	0.53629	1.14062	0.96117	-0.04168	-1.07258	0.919975
2019 Ali-2	10.1039/c9dt02309g		CC1=CC(C)=C2N1[B-](F)(F)[N+]1=C(C)C=C(C)C1=C2C1=CC=C(C=C(Br)Br)C=C1		CS(C)=O	methanesulfinylmethane	502	516.5	14.5		-39.2814	19.9203	19.3611	0.559235	-0.52084	0.02898	-0.53629	1.14062	0.96696	-0.47916	0.02898	0.53629	1.14062	0.96117	-0.04168	-1.07258	0.919975
2019 Ali-2	10.1039/c9dt02309g		CC1=CC(C)=C2N1[B-](F)(F)[N+]1=C(C)C=C(C)C1=C2C1=CC=C(C=C(Br)Br)C=C1		CC1=CC=CC=C1	toluene	504	519	15		-39.1091	19.8413	19.2678	0.573447	-0.52084	0.02898	-0.53629	1.14062	0.96696	-0.47916	0.02898	0.53629	1.14062	0.96117	-0.04168	-1.07258	0.919975
2019 Ali-6	10.1039/c9dt02309g		CC1=CC(C)=C2C=C3C(C)=C(C=C(Br)Br)C(C)=[N+]3[B-](F)(F)N12		CO	methanol	511	535	24		-38.2611	19.5695	18.6916	0.877883	-0.62276	0.05598	-4.21178	2.12628	0.91775	-0.37724	0.05598	4.21178	2.12628	0.80145	-0.24553	-8.42356	0.605755
2019 Ali-6	10.1039/c9dt02309g		CC1=CC(C)=C2C=C3C(C)=C(C=C(Br)Br)C(C)=[N+]3[B-](F)(F)N12		CC#N	acetonitrile	509	537.5	28.5		-38.251	19.6464	18.6047	1.04171	-0.62276	0.05598	-4.21178	2.12628	0.91775	-0.37724	0.05598	4.21178	2.12628	0.80145	-0.24553	-8.42356	0.605755
2019 Ali-6	10.1039/c9dt02309g		CC1=CC(C)=C2C=C3C(C)=C(C=C(Br)Br)C(C)=[N+]3[B-](F)(F)N12		CCOC(C)=O	ethyl acetate	512	537	25		-38.1532	19.5312	18.622	0.909276	-0.62276	0.05598	-4.21178	2.12628	0.91775	-0.37724	0.05598	4.21178	2.12628	0.80145	-0.24553	-8.42356	0.605755
2019 Ali-6	10.1039/c9dt02309g		CC1=CC(C)=C2C=C3C(C)=C(C=C(Br)Br)C(C)=[N+]3[B-](F)(F)N12		C1CCOC1	oxolane	514	539	25		-38.0081	19.4553	18.5529	0.902377	-0.62276	0.05598	-4.21178	2.12628	0.91775	-0.37724	0.05598	4.21178	2.12628	0.80145	-0.24553	-8.42356	0.605755
2019 Ali-6	10.1039/c9dt02309g		CC1=CC(C)=C2C=C3C(C)=C(C=C(Br)Br)C(C)=[N+]3[B-](F)(F)N12		C1COCCO1	1,4-dioxane	514	538.5	24.5		-38.0254	19.4553	18.5701	0.885151	-0.62276	0.05598	-4.21178	2.12628	0.91775	-0.37724	0.05598	4.21178	2.12628	0.80145	-0.24553	-8.42356	0.605755
2019 Ali-6	10.1039/c9dt02309g		CC1=CC(C)=C2C=C3C(C)=C(C=C(Br)Br)C(C)=[N+]3[B-](F)(F)N12		ClCCl	dichloromethane	516	541	25		-37.8641	19.3798	18.4843	0.895557	-0.62276	0.05598	-4.21178	2.12628	0.91775	-0.37724	0.05598	4.21178	2.12628	0.80145	-0.24553	-8.42356	0.605755
2019 Ali-6	10.1039/c9dt02309g		CC1=CC(C)=C2C=C3C(C)=C(C=C(Br)Br)C(C)=[N+]3[B-](F)(F)N12		ClC(Cl)Cl	trichloromethane	518	540.5	22.5		-37.8064	19.305	18.5014	0.803632	-0.62276	0.05598	-4.21178	2.12628	0.91775	-0.37724	0.05598	4.21178	2.12628	0.80145	-0.24553	-8.42356	0.605755
2019 Ali-6	10.1039/c9dt02309g		CC1=CC(C)=C2C=C3C(C)=C(C=C(Br)Br)C(C)=[N+]3[B-](F)(F)N12		CCCCCC	hexane	516	539.5	23.5		-37.9155	19.3798	18.5357	0.844164	-0.62276	0.05598	-4.21178	2.12628	0.91775	-0.37724	0.05598	4.21178	2.12628	0.80145	-0.24553	-8.42356	0.605755
2019 Ali-6	10.1039/c9dt02309g		CC1=CC(C)=C2C=C3C(C)=C(C=C(Br)Br)C(C)=[N+]3[B-](F)(F)N12		C1CCCCC1	cyclohexane	518	540.5	22.5		-37.8064	19.305	18.5014	0.803632	-0.62276	0.05598	-4.21178	2.12628	0.91775	-0.37724	0.05598	4.21178	2.12628	0.80145	-0.24553	-8.42356	0.605755
2019 Ali-6	10.1039/c9dt02309g		CC1=CC(C)=C2C=C3C(C)=C(C=C(Br)Br)C(C)=[N+]3[B-](F)(F)N12		CN(C)C=O	N,N-dimethylformamide	512	539	27		-38.0841	19.5312	18.5529	0.978374	-0.62276	0.05598	-4.21178	2.12628	0.91775	-0.37724	0.05598	4.21178	2.12628	0.80145	-0.24553	-8.42356	0.605755
2019 Ali-6	10.1039/c9dt02309g		CC1=CC(C)=C2C=C3C(C)=C(C=C(Br)Br)C(C)=[N+]3[B-](F)(F)N12		CS(C)=O	methanesulfinylmethane	513	542	29		-37.9434	19.4932	18.4502	1.04299	-0.62276	0.05598	-4.21178	2.12628	0.91775	-0.37724	0.05598	4.21178	2.12628	0.80145	-0.24553	-8.42356	0.605755
2019 Ali-6	10.1039/c9dt02309g		CC1=CC(C)=C2C=C3C(C)=C(C=C(Br)Br)C(C)=[N+]3[B-](F)(F)N12		CC1=CC=CC=C1	toluene	520	543.5	23.5		-37.63	19.2308	18.3993	0.831505	-0.62276	0.05598	-4.21178	2.12628	0.91775	-0.37724	0.05598	4.21178	2.12628	0.80145	-0.24553	-8.42356	0.605755
2019 Ali-9	10.1039/c9dt02309g		CC1=CC(C)=C2N1[B-](F)(F)[N+]1=C(C)C(C=C(Br)Br)=C(C)C1=C2C1=CC=CC=C1		CO	methanol	506	531	25		-38.5952	19.7628	18.8324	0.930454	-0.50683	0.04412	0.20125	1.68971	0.92253	-0.49317	0.04412	-0.20125	1.68971	0.9185	-0.01365	0.40249	0.973048
2019 Ali-9	10.1039/c9dt02309g		CC1=CC(C)=C2N1[B-](F)(F)[N+]1=C(C)C(C=C(Br)Br)=C(C)C1=C2C1=CC=CC=C1		CC#N	acetonitrile	506	532	26		-38.5598	19.7628	18.797	0.965853	-0.50683	0.04412	0.20125	1.68971	0.92253	-0.49317	0.04412	-0.20125	1.68971	0.9185	-0.01365	0.40249	0.973048
2019 Ali-9	10.1039/c9dt02309g		CC1=CC(C)=C2N1[B-](F)(F)[N+]1=C(C)C(C=C(Br)Br)=C(C)C1=C2C1=CC=CC=C1		CCOC(C)=O	ethyl acetate	508	533.5	25.5		-38.4292	19.685	18.7441	0.940897	-0.50683	0.04412	0.20125	1.68971	0.92253	-0.49317	0.04412	-0.20125	1.68971	0.9185	-0.01365	0.40249	0.973048
2019 Ali-9	10.1039/c9dt02309g		CC1=CC(C)=C2N1[B-](F)(F)[N+]1=C(C)C(C=C(Br)Br)=C(C)C1=C2C1=CC=CC=C1		C1CCOC1	oxolane	510	535	25		-38.2994	19.6078	18.6916	0.916254	-0.50683	0.04412	0.20125	1.68971	0.92253	-0.49317	0.04412	-0.20125	1.68971	0.9185	-0.01365	0.40249	0.973048
2019 Ali-9	10.1039/c9dt02309g		CC1=CC(C)=C2N1[B-](F)(F)[N+]1=C(C)C(C=C(Br)Br)=C(C)C1=C2C1=CC=CC=C1		C1COCCO1	1,4-dioxane	510	534.5	24.5		-38.3169	19.6078	18.7091	0.898769	-0.50683	0.04412	0.20125	1.68971	0.92253	-0.49317	0.04412	-0.20125	1.68971	0.9185	-0.01365	0.40249	0.973048
2019 Ali-9	10.1039/c9dt02309g		CC1=CC(C)=C2N1[B-](F)(F)[N+]1=C(C)C(C=C(Br)Br)=C(C)C1=C2C1=CC=CC=C1		ClCCl	dichloromethane	510	535	25		-38.2994	19.6078	18.6916	0.916254	-0.50683	0.04412	0.20125	1.68971	0.92253	-0.49317	0.04412	-0.20125	1.68971	0.9185	-0.01365	0.40249	0.973048
2019 Ali-9	10.1039/c9dt02309g		CC1=CC(C)=C2N1[B-](F)(F)[N+]1=C(C)C(C=C(Br)Br)=C(C)C1=C2C1=CC=CC=C1		ClC(Cl)Cl	trichloromethane	512	537	25		-38.1532	19.5312	18.622	0.909276	-0.50683	0.04412	0.20125	1.68971	0.92253	-0.49317	0.04412	-0.20125	1.68971	0.9185	-0.01365	0.40249	0.973048
2019 Ali-9	10.1039/c9dt02309g		CC1=CC(C)=C2N1[B-](F)(F)[N+]1=C(C)C(C=C(Br)Br)=C(C)C1=C2C1=CC=CC=C1		CCCCCC	hexane	510	533.5	23.5		-38.352	19.6078	18.7441	0.863701	-0.50683	0.04412	0.20125	1.68971	0.92253	-0.49317	0.04412	-0.20125	1.68971	0.9185	-0.01365	0.40249	0.973048
2019 Ali-9	10.1039/c9dt02309g		CC1=CC(C)=C2N1[B-](F)(F)[N+]1=C(C)C(C=C(Br)Br)=C(C)C1=C2C1=CC=CC=C1		C1CCCCC1	cyclohexane	512	535.5	23.5		-38.2054	19.5312	18.6741	0.857114	-0.50683	0.04412	0.20125	1.68971	0.92253	-0.49317	0.04412	-0.20125	1.68971	0.9185	-0.01365	0.40249	0.973048
2019 Ali-9	10.1039/c9dt02309g		CC1=CC(C)=C2N1[B-](F)(F)[N+]1=C(C)C(C=C(Br)Br)=C(C)C1=C2C1=CC=CC=C1		CN(C)C=O	N,N-dimethylformamide	510	537	27		-38.2298	19.6078	18.622	0.985869	-0.50683	0.04412	0.20125	1.68971	0.92253	-0.49317	0.04412	-0.20125	1.68971	0.9185	-0.01365	0.40249	0.973048
2019 Ali-9	10.1039/c9dt02309g		CC1=CC(C)=C2N1[B-](F)(F)[N+]1=C(C)C(C=C(Br)Br)=C(C)C1=C2C1=CC=CC=C1		CS(C)=O	methanesulfinylmethane	511	539	28		-38.1223	19.5695	18.5529	1.0166	-0.50683	0.04412	0.20125	1.68971	0.92253	-0.49317	0.04412	-0.20125	1.68971	0.9185	-0.01365	0.40249	0.973048
2019 Ali-9	10.1039/c9dt02309g		CC1=CC(C)=C2N1[B-](F)(F)[N+]1=C(C)C(C=C(Br)Br)=C(C)C1=C2C1=CC=CC=C1		CC1=CC=CC=C1	toluene	513.5	538.5	25		-38.0443	19.4742	18.5701	0.904095	-0.50683	0.04412	0.20125	1.68971	0.92253	-0.49317	0.04412	-0.20125	1.68971	0.9185	-0.01365	0.40249	0.973048
2019 Ali-10	10.1039/c9dt02309g		COC1=CC=C(C=C1)C1=C2C(C)=C(C=C(Br)Br)C(C)=[N+]2[B-](F)(F)N2C(C)=CC(C)=C12		CO	methanol	506	531	25		-38.5952	19.7628	18.8324	0.930454	-0.54608	0.05042	-1.32144	1.93321	0.9136	-0.45392	0.05042	1.32144	1.93321	0.8792	-0.09216	-2.64289	0.831234
2019 Ali-10	10.1039/c9dt02309g		COC1=CC=C(C=C1)C1=C2C(C)=C(C=C(Br)Br)C(C)=[N+]2[B-](F)(F)N2C(C)=CC(C)=C12		CC#N	acetonitrile	506	531.5	25.5		-38.5775	19.7628	18.8147	0.94817	-0.54608	0.05042	-1.32144	1.93321	0.9136	-0.45392	0.05042	1.32144	1.93321	0.8792	-0.09216	-2.64289	0.831234
2019 Ali-10	10.1039/c9dt02309g		COC1=CC=C(C=C1)C1=C2C(C)=C(C=C(Br)Br)C(C)=[N+]2[B-](F)(F)N2C(C)=CC(C)=C12		CCOC(C)=O	ethyl acetate	507	531.5	24.5		-38.5385	19.7239	18.8147	0.90919	-0.54608	0.05042	-1.32144	1.93321	0.9136	-0.45392	0.05042	1.32144	1.93321	0.8792	-0.09216	-2.64289	0.831234
2019 Ali-10	10.1039/c9dt02309g		COC1=CC=C(C=C1)C1=C2C(C)=C(C=C(Br)Br)C(C)=[N+]2[B-](F)(F)N2C(C)=CC(C)=C12		C1CCOC1	oxolane	510	534	24		-38.3344	19.6078	18.7266	0.881251	-0.54608	0.05042	-1.32144	1.93321	0.9136	-0.45392	0.05042	1.32144	1.93321	0.8792	-0.09216	-2.64289	0.831234
2019 Ali-10	10.1039/c9dt02309g		COC1=CC=C(C=C1)C1=C2C(C)=C(C=C(Br)Br)C(C)=[N+]2[B-](F)(F)N2C(C)=CC(C)=C12		C1COCCO1	1,4-dioxane	510	533.5	23.5		-38.352	19.6078	18.7441	0.863701	-0.54608	0.05042	-1.32144	1.93321	0.9136	-0.45392	0.05042	1.32144	1.93321	0.8792	-0.09216	-2.64289	0.831234
2019 Ali-10	10.1039/c9dt02309g		COC1=CC=C(C=C1)C1=C2C(C)=C(C=C(Br)Br)C(C)=[N+]2[B-](F)(F)N2C(C)=CC(C)=C12		ClCCl	dichloromethane	510	534	24		-38.3344	19.6078	18.7266	0.881251	-0.54608	0.05042	-1.32144	1.93321	0.9136	-0.45392	0.05042	1.32144	1.93321	0.8792	-0.09216	-2.64289	0.831234
2019 Ali-10	10.1039/c9dt02309g		COC1=CC=C(C=C1)C1=C2C(C)=C(C=C(Br)Br)C(C)=[N+]2[B-](F)(F)N2C(C)=CC(C)=C12		ClC(Cl)Cl	trichloromethane	512	534.5	22.5		-38.2403	19.5312	18.7091	0.822176	-0.54608	0.05042	-1.32144	1.93321	0.9136	-0.45392	0.05042	1.32144	1.93321	0.8792	-0.09216	-2.64289	0.831234
2019 Ali-10	10.1039/c9dt02309g		COC1=CC=C(C=C1)C1=C2C(C)=C(C=C(Br)Br)C(C)=[N+]2[B-](F)(F)N2C(C)=CC(C)=C12		CCCCCC	hexane	510	533	23		-38.3696	19.6078	18.7617	0.846117	-0.54608	0.05042	-1.32144	1.93321	0.9136	-0.45392	0.05042	1.32144	1.93321	0.8792	-0.09216	-2.64289	0.831234
2019 Ali-10	10.1039/c9dt02309g		COC1=CC=C(C=C1)C1=C2C(C)=C(C=C(Br)Br)C(C)=[N+]2[B-](F)(F)N2C(C)=CC(C)=C12		C1CCCCC1	cyclohexane	512	534	22		-38.2578	19.5312	18.7266	0.804658	-0.54608	0.05042	-1.32144	1.93321	0.9136	-0.45392	0.05042	1.32144	1.93321	0.8792	-0.09216	-2.64289	0.831234
2019 Ali-10	10.1039/c9dt02309g		COC1=CC=C(C=C1)C1=C2C(C)=C(C=C(Br)Br)C(C)=[N+]2[B-](F)(F)N2C(C)=CC(C)=C12		CN(C)C=O	N,N-dimethylformamide	510	536.5	26.5		-38.2472	19.6078	18.6393	0.968514	-0.54608	0.05042	-1.32144	1.93321	0.9136	-0.45392	0.05042	1.32144	1.93321	0.8792	-0.09216	-2.64289	0.831234
2019 Ali-10	10.1039/c9dt02309g		COC1=CC=C(C=C1)C1=C2C(C)=C(C=C(Br)Br)C(C)=[N+]2[B-](F)(F)N2C(C)=CC(C)=C12		CS(C)=O	methanesulfinylmethane	511	537	26		-38.1914	19.5695	18.622	0.947498	-0.54608	0.05042	-1.32144	1.93321	0.9136	-0.45392	0.05042	1.32144	1.93321	0.8792	-0.09216	-2.64289	0.831234
2019 Ali-10	10.1039/c9dt02309g		COC1=CC=C(C=C1)C1=C2C(C)=C(C=C(Br)Br)C(C)=[N+]2[B-](F)(F)N2C(C)=CC(C)=C12		CC1=CC=CC=C1	toluene	513	537.5	24.5		-38.0978	19.4932	18.6047	0.888526	-0.54608	0.05042	-1.32144	1.93321	0.9136	-0.45392	0.05042	1.32144	1.93321	0.8792	-0.09216	-2.64289	0.831234
2019 Ali-12	10.1039/c9dt02309g		CC1=C(Br)C(C)=C2N1[B-](F)(F)[N+]1=C(C)C(C=C(Br)Br)=C(C)C1=C2C1=CC=CC=C1		CO	methanol	520	544.5	24.5		-37.5962	19.2308	18.3655	0.865296	-0.52108	0.03966	-0.3372	1.48044	0.93976	-0.47892	0.03966	0.3372	1.48044	0.92939	-0.04216	-0.67441	0.919091
2019 Ali-12	10.1039/c9dt02309g		CC1=C(Br)C(C)=C2N1[B-](F)(F)[N+]1=C(C)C(C=C(Br)Br)=C(C)C1=C2C1=CC=CC=C1		CC#N	acetonitrile	519	544.5	25.5		-37.6333	19.2678	18.3655	0.90235	-0.52108	0.03966	-0.3372	1.48044	0.93976	-0.47892	0.03966	0.3372	1.48044	0.92939	-0.04216	-0.67441	0.919091
2019 Ali-12	10.1039/c9dt02309g		CC1=C(Br)C(C)=C2N1[B-](F)(F)[N+]1=C(C)C(C=C(Br)Br)=C(C)C1=C2C1=CC=CC=C1		CCOC(C)=O	ethyl acetate	521	547.5	26.5		-37.4587	19.1939	18.2648	0.929018	-0.52108	0.03966	-0.3372	1.48044	0.93976	-0.47892	0.03966	0.3372	1.48044	0.92939	-0.04216	-0.67441	0.919091
2019 Ali-12	10.1039/c9dt02309g		CC1=C(Br)C(C)=C2N1[B-](F)(F)[N+]1=C(C)C(C=C(Br)Br)=C(C)C1=C2C1=CC=CC=C1		C1CCOC1	oxolane	523	549.5	26.5		-37.3188	19.1205	18.1984	0.922097	-0.52108	0.03966	-0.3372	1.48044	0.93976	-0.47892	0.03966	0.3372	1.48044	0.92939	-0.04216	-0.67441	0.919091
2019 Ali-12	10.1039/c9dt02309g		CC1=C(Br)C(C)=C2N1[B-](F)(F)[N+]1=C(C)C(C=C(Br)Br)=C(C)C1=C2C1=CC=CC=C1		C1COCCO1	1,4-dioxane	524	550	26		-37.2658	19.084	18.1818	0.902151	-0.52108	0.03966	-0.3372	1.48044	0.93976	-0.47892	0.03966	0.3372	1.48044	0.92939	-0.04216	-0.67441	0.919091
2019 Ali-12	10.1039/c9dt02309g		CC1=C(Br)C(C)=C2N1[B-](F)(F)[N+]1=C(C)C(C=C(Br)Br)=C(C)C1=C2C1=CC=CC=C1		ClCCl	dichloromethane	524	550.5	26.5		-37.2493	19.084	18.1653	0.918665	-0.52108	0.03966	-0.3372	1.48044	0.93976	-0.47892	0.03966	0.3372	1.48044	0.92939	-0.04216	-0.67441	0.919091
2019 Ali-12	10.1039/c9dt02309g		CC1=C(Br)C(C)=C2N1[B-](F)(F)[N+]1=C(C)C(C=C(Br)Br)=C(C)C1=C2C1=CC=CC=C1		ClC(Cl)Cl	trichloromethane	523	550.5	27.5		-37.2858	19.1205	18.1653	0.955155	-0.52108	0.03966	-0.3372	1.48044	0.93976	-0.47892	0.03966	0.3372	1.48044	0.92939	-0.04216	-0.67441	0.919091
2019 Ali-12	10.1039/c9dt02309g		CC1=C(Br)C(C)=C2N1[B-](F)(F)[N+]1=C(C)C(C=C(Br)Br)=C(C)C1=C2C1=CC=CC=C1		CCCCCC	hexane	525	549.5	24.5		-37.246	19.0476	18.1984	0.849257	-0.52108	0.03966	-0.3372	1.48044	0.93976	-0.47892	0.03966	0.3372	1.48044	0.92939	-0.04216	-0.67441	0.919091
2019 Ali-12	10.1039/c9dt02309g		CC1=C(Br)C(C)=C2N1[B-](F)(F)[N+]1=C(C)C(C=C(Br)Br)=C(C)C1=C2C1=CC=CC=C1		C1CCCCC1	cyclohexane	526	550	24		-37.1932	19.0114	18.1818	0.829589	-0.52108	0.03966	-0.3372	1.48044	0.93976	-0.47892	0.03966	0.3372	1.48044	0.92939	-0.04216	-0.67441	0.919091
2019 Ali-12	10.1039/c9dt02309g		CC1=C(Br)C(C)=C2N1[B-](F)(F)[N+]1=C(C)C(C=C(Br)Br)=C(C)C1=C2C1=CC=CC=C1		CN(C)C=O	N,N-dimethylformamide	523	550.5	27.5		-37.2858	19.1205	18.1653	0.955155	-0.52108	0.03966	-0.3372	1.48044	0.93976	-0.47892	0.03966	0.3372	1.48044	0.92939	-0.04216	-0.67441	0.919091
2019 Ali-12	10.1039/c9dt02309g		CC1=C(Br)C(C)=C2N1[B-](F)(F)[N+]1=C(C)C(C=C(Br)Br)=C(C)C1=C2C1=CC=CC=C1		CS(C)=O	methanesulfinylmethane	524	550	26		-37.2658	19.084	18.1818	0.902151	-0.52108	0.03966	-0.3372	1.48044	0.93976	-0.47892	0.03966	0.3372	1.48044	0.92939	-0.04216	-0.67441	0.919091
2019 Ali-12	10.1039/c9dt02309g		CC1=C(Br)C(C)=C2N1[B-](F)(F)[N+]1=C(C)C(C=C(Br)Br)=C(C)C1=C2C1=CC=CC=C1		CC1=CC=CC=C1	toluene	527	552	25		-37.0913	18.9753	18.1159	0.85939	-0.52108	0.03966	-0.3372	1.48044	0.93976	-0.47892	0.03966	0.3372	1.48044	0.92939	-0.04216	-0.67441	0.919091
2019 Ali-14	10.1039/c9dt02309g		CC1=C(C(C)=C2N1[B-](F)(F)[N+]1=C(C)C(C=C(Br)Br)=C(C)C1=C2C1=CC=CC=C1)C1=CC=CC=C1		CO	methanol	520	548	28		-37.4789	19.2308	18.2482	0.982594	-0.52963	0.03568	-0.62329	1.32779	0.95225	-0.47037	0.03568	0.62329	1.32779	0.94016	-0.05926	-1.24659	0.888111
2019 Ali-14	10.1039/c9dt02309g		CC1=C(C(C)=C2N1[B-](F)(F)[N+]1=C(C)C(C=C(Br)Br)=C(C)C1=C2C1=CC=CC=C1)C1=CC=CC=C1		CC#N	acetonitrile	520	548.5	28.5		-37.4623	19.2308	18.2315	0.999229	-0.52963	0.03568	-0.62329	1.32779	0.95225	-0.47037	0.03568	0.62329	1.32779	0.94016	-0.05926	-1.24659	0.888111
2019 Ali-14	10.1039/c9dt02309g		CC1=C(C(C)=C2N1[B-](F)(F)[N+]1=C(C)C(C=C(Br)Br)=C(C)C1=C2C1=CC=CC=C1)C1=CC=CC=C1		CCOC(C)=O	ethyl acetate	522	549	27		-37.372	19.1571	18.2149	0.942152	-0.52963	0.03568	-0.62329	1.32779	0.95225	-0.47037	0.03568	0.62329	1.32779	0.94016	-0.05926	-1.24659	0.888111
2019 Ali-14	10.1039/c9dt02309g		CC1=C(C(C)=C2N1[B-](F)(F)[N+]1=C(C)C(C=C(Br)Br)=C(C)C1=C2C1=CC=CC=C1)C1=CC=CC=C1		C1CCOC1	oxolane	524	552	28		-37.1999	19.084	18.1159	0.968027	-0.52963	0.03568	-0.62329	1.32779	0.95225	-0.47037	0.03568	0.62329	1.32779	0.94016	-0.05926	-1.24659	0.888111
2019 Ali-14	10.1039/c9dt02309g		CC1=C(C(C)=C2N1[B-](F)(F)[N+]1=C(C)C(C=C(Br)Br)=C(C)C1=C2C1=CC=CC=C1)C1=CC=CC=C1		C1COCCO1	1,4-dioxane	525	552	27		-37.1636	19.0476	18.1159	0.931677	-0.52963	0.03568	-0.62329	1.32779	0.95225	-0.47037	0.03568	0.62329	1.32779	0.94016	-0.05926	-1.24659	0.888111
2019 Ali-14	10.1039/c9dt02309g		CC1=C(C(C)=C2N1[B-](F)(F)[N+]1=C(C)C(C=C(Br)Br)=C(C)C1=C2C1=CC=CC=C1)C1=CC=CC=C1		ClCCl	dichloromethane	524	552	28		-37.1999	19.084	18.1159	0.968027	-0.52963	0.03568	-0.62329	1.32779	0.95225	-0.47037	0.03568	0.62329	1.32779	0.94016	-0.05926	-1.24659	0.888111
2019 Ali-14	10.1039/c9dt02309g		CC1=C(C(C)=C2N1[B-](F)(F)[N+]1=C(C)C(C=C(Br)Br)=C(C)C1=C2C1=CC=CC=C1)C1=CC=CC=C1		ClC(Cl)Cl	trichloromethane	526	552.5	26.5		-37.111	19.0114	18.0995	0.911859	-0.52963	0.03568	-0.62329	1.32779	0.95225	-0.47037	0.03568	0.62329	1.32779	0.94016	-0.05926	-1.24659	0.888111
2019 Ali-14	10.1039/c9dt02309g		CC1=C(C(C)=C2N1[B-](F)(F)[N+]1=C(C)C(C=C(Br)Br)=C(C)C1=C2C1=CC=CC=C1)C1=CC=CC=C1		CCCCCC	hexane	524	551	27		-37.2328	19.084	18.1488	0.935149	-0.52963	0.03568	-0.62329	1.32779	0.95225	-0.47037	0.03568	0.62329	1.32779	0.94016	-0.05926	-1.24659	0.888111
2019 Ali-14	10.1039/c9dt02309g		CC1=C(C(C)=C2N1[B-](F)(F)[N+]1=C(C)C(C=C(Br)Br)=C(C)C1=C2C1=CC=CC=C1)C1=CC=CC=C1		C1CCCCC1	cyclohexane	526	552	26		-37.1273	19.0114	18.1159	0.895465	-0.52963	0.03568	-0.62329	1.32779	0.95225	-0.47037	0.03568	0.62329	1.32779	0.94016	-0.05926	-1.24659	0.888111
2019 Ali-14	10.1039/c9dt02309g		CC1=C(C(C)=C2N1[B-](F)(F)[N+]1=C(C)C(C=C(Br)Br)=C(C)C1=C2C1=CC=CC=C1)C1=CC=CC=C1		CN(C)C=O	N,N-dimethylformamide	524	553	29		-37.1672	19.084	18.0832	1.00079	-0.52963	0.03568	-0.62329	1.32779	0.95225	-0.47037	0.03568	0.62329	1.32779	0.94016	-0.05926	-1.24659	0.888111
2019 Ali-14	10.1039/c9dt02309g		CC1=C(C(C)=C2N1[B-](F)(F)[N+]1=C(C)C(C=C(Br)Br)=C(C)C1=C2C1=CC=CC=C1)C1=CC=CC=C1		CS(C)=O	methanesulfinylmethane	525	554	29		-37.0982	19.0476	18.0505	0.997078	-0.52963	0.03568	-0.62329	1.32779	0.95225	-0.47037	0.03568	0.62329	1.32779	0.94016	-0.05926	-1.24659	0.888111
2019 Ali-14	10.1039/c9dt02309g		CC1=C(C(C)=C2N1[B-](F)(F)[N+]1=C(C)C(C=C(Br)Br)=C(C)C1=C2C1=CC=CC=C1)C1=CC=CC=C1		CC1=CC=CC=C1	toluene	527	555.5	28.5		-36.9771	18.9753	18.0018	0.973532	-0.52963	0.03568	-0.62329	1.32779	0.95225	-0.47037	0.03568	0.62329	1.32779	0.94016	-0.05926	-1.24659	0.888111
2019 Ali-16	10.1039/c9dt02309g		CC1=CC(C)=C2C=C3C(C)=C(C(C)=[N+]3[B-](F)(F)N12)C1=CC=C(C=C(Br)Br)C=C1		CO	methanol	510	540	30		-38.1264	19.6078	18.5185	1.08932	-0.58961	0.04811	-2.87831	1.82221	0.93718	-0.41039	0.04811	2.87831	1.82221	0.87768	-0.17922	-5.75661	0.696036
2019 Ali-16	10.1039/c9dt02309g		CC1=CC(C)=C2C=C3C(C)=C(C(C)=[N+]3[B-](F)(F)N12)C1=CC=C(C=C(Br)Br)C=C1		CC#N	acetonitrile	510	540.5	30.5		-38.1092	19.6078	18.5014	1.10646	-0.58961	0.04811	-2.87831	1.82221	0.93718	-0.41039	0.04811	2.87831	1.82221	0.87768	-0.17922	-5.75661	0.696036
2019 Ali-16	10.1039/c9dt02309g		CC1=CC(C)=C2C=C3C(C)=C(C(C)=[N+]3[B-](F)(F)N12)C1=CC=C(C=C(Br)Br)C=C1		CCOC(C)=O	ethyl acetate	512	540.5	28.5		-38.0326	19.5312	18.5014	1.02986	-0.58961	0.04811	-2.87831	1.82221	0.93718	-0.41039	0.04811	2.87831	1.82221	0.87768	-0.17922	-5.75661	0.696036
2019 Ali-16	10.1039/c9dt02309g		CC1=CC(C)=C2C=C3C(C)=C(C(C)=[N+]3[B-](F)(F)N12)C1=CC=C(C=C(Br)Br)C=C1		C1CCOC1	oxolane	514	542.5	28.5		-37.8884	19.4553	18.4332	1.02207	-0.58961	0.04811	-2.87831	1.82221	0.93718	-0.41039	0.04811	2.87831	1.82221	0.87768	-0.17922	-5.75661	0.696036
2019 Ali-16	10.1039/c9dt02309g		CC1=CC(C)=C2C=C3C(C)=C(C(C)=[N+]3[B-](F)(F)N12)C1=CC=C(C=C(Br)Br)C=C1		C1COCCO1	1,4-dioxane	515	543.5	28.5		-37.8167	19.4175	18.3993	1.01821	-0.58961	0.04811	-2.87831	1.82221	0.93718	-0.41039	0.04811	2.87831	1.82221	0.87768	-0.17922	-5.75661	0.696036
2019 Ali-16	10.1039/c9dt02309g		CC1=CC(C)=C2C=C3C(C)=C(C(C)=[N+]3[B-](F)(F)N12)C1=CC=C(C=C(Br)Br)C=C1		ClCCl	dichloromethane	515	543.5	28.5		-37.8167	19.4175	18.3993	1.01821	-0.58961	0.04811	-2.87831	1.82221	0.93718	-0.41039	0.04811	2.87831	1.82221	0.87768	-0.17922	-5.75661	0.696036
2019 Ali-16	10.1039/c9dt02309g		CC1=CC(C)=C2C=C3C(C)=C(C(C)=[N+]3[B-](F)(F)N12)C1=CC=C(C=C(Br)Br)C=C1		ClC(Cl)Cl	trichloromethane	516	544	28		-37.7622	19.3798	18.3824	0.997492	-0.58961	0.04811	-2.87831	1.82221	0.93718	-0.41039	0.04811	2.87831	1.82221	0.87768	-0.17922	-5.75661	0.696036
2019 Ali-16	10.1039/c9dt02309g		CC1=CC(C)=C2C=C3C(C)=C(C(C)=[N+]3[B-](F)(F)N12)C1=CC=C(C=C(Br)Br)C=C1		C1CCCCC1	cyclohexane	516	542	26		-37.83	19.3798	18.4502	0.92966	-0.58961	0.04811	-2.87831	1.82221	0.93718	-0.41039	0.04811	2.87831	1.82221	0.87768	-0.17922	-5.75661	0.696036
2019 Ali-16	10.1039/c9dt02309g		CC1=CC(C)=C2C=C3C(C)=C(C(C)=[N+]3[B-](F)(F)N12)C1=CC=C(C=C(Br)Br)C=C1		CN(C)C=O	N,N-dimethylformamide	515	544.5	29.5		-37.7829	19.4175	18.3655	1.052	-0.58961	0.04811	-2.87831	1.82221	0.93718	-0.41039	0.04811	2.87831	1.82221	0.87768	-0.17922	-5.75661	0.696036
2019 Ali-16	10.1039/c9dt02309g		CC1=CC(C)=C2C=C3C(C)=C(C(C)=[N+]3[B-](F)(F)N12)C1=CC=C(C=C(Br)Br)C=C1		CS(C)=O	methanesulfinylmethane	515	545.5	30.5		-37.7493	19.4175	18.3318	1.08567	-0.58961	0.04811	-2.87831	1.82221	0.93718	-0.41039	0.04811	2.87831	1.82221	0.87768	-0.17922	-5.75661	0.696036
2019 Ali-16	10.1039/c9dt02309g		CC1=CC(C)=C2C=C3C(C)=C(C(C)=[N+]3[B-](F)(F)N12)C1=CC=C(C=C(Br)Br)C=C1		CC1=CC=CC=C1	toluene	517	545	28		-37.691	19.3424	18.3486	0.993736	-0.58961	0.04811	-2.87831	1.82221	0.93718	-0.41039	0.04811	2.87831	1.82221	0.87768	-0.17922	-5.75661	0.696036
2019 Ali-19	10.1039/c9dt02309g		CC1=C(C=C(Br)Br)C(C)=C2N1[B-](F)(F)[N+]1=C(C)C(C=C(Br)Br)=C(C)C1=C2C1=CC=CC=C1		CO	methanol	518	549	31		-37.52	19.305	18.2149	1.09008	-0.54913	0.05151	-1.30274	1.91993	0.91103	-0.45087	0.05151	1.30274	1.91993	0.87299	-0.09827	-2.60549	0.821062
2019 Ali-19	10.1039/c9dt02309g		CC1=C(C=C(Br)Br)C(C)=C2N1[B-](F)(F)[N+]1=C(C)C(C=C(Br)Br)=C(C)C1=C2C1=CC=CC=C1		CC#N	acetonitrile	518	550	32		-37.4868	19.305	18.1818	1.1232	-0.54913	0.05151	-1.30274	1.91993	0.91103	-0.45087	0.05151	1.30274	1.91993	0.87299	-0.09827	-2.60549	0.821062
2019 Ali-19	10.1039/c9dt02309g		CC1=C(C=C(Br)Br)C(C)=C2N1[B-](F)(F)[N+]1=C(C)C(C=C(Br)Br)=C(C)C1=C2C1=CC=CC=C1		CCOC(C)=O	ethyl acetate	520	550.5	30.5		-37.3961	19.2308	18.1653	1.06546	-0.54913	0.05151	-1.30274	1.91993	0.91103	-0.45087	0.05151	1.30274	1.91993	0.87299	-0.09827	-2.60549	0.821062
2019 Ali-19	10.1039/c9dt02309g		CC1=C(C=C(Br)Br)C(C)=C2N1[B-](F)(F)[N+]1=C(C)C(C=C(Br)Br)=C(C)C1=C2C1=CC=CC=C1		C1CCOC1	oxolane	522	553	31		-37.2403	19.1571	18.0832	1.07391	-0.54913	0.05151	-1.30274	1.91993	0.91103	-0.45087	0.05151	1.30274	1.91993	0.87299	-0.09827	-2.60549	0.821062
2019 Ali-19	10.1039/c9dt02309g		CC1=C(C=C(Br)Br)C(C)=C2N1[B-](F)(F)[N+]1=C(C)C(C=C(Br)Br)=C(C)C1=C2C1=CC=CC=C1		C1COCCO1	1,4-dioxane	523	552	29		-37.2364	19.1205	18.1159	1.00452	-0.54913	0.05151	-1.30274	1.91993	0.91103	-0.45087	0.05151	1.30274	1.91993	0.87299	-0.09827	-2.60549	0.821062
2019 Ali-19	10.1039/c9dt02309g		CC1=C(C=C(Br)Br)C(C)=C2N1[B-](F)(F)[N+]1=C(C)C(C=C(Br)Br)=C(C)C1=C2C1=CC=CC=C1		ClCCl	dichloromethane	522	552.5	30.5		-37.2566	19.1571	18.0995	1.05754	-0.54913	0.05151	-1.30274	1.91993	0.91103	-0.45087	0.05151	1.30274	1.91993	0.87299	-0.09827	-2.60549	0.821062
2019 Ali-19	10.1039/c9dt02309g		CC1=C(C=C(Br)Br)C(C)=C2N1[B-](F)(F)[N+]1=C(C)C(C=C(Br)Br)=C(C)C1=C2C1=CC=CC=C1		ClC(Cl)Cl	trichloromethane	524	552	28		-37.1999	19.084	18.1159	0.968027	-0.54913	0.05151	-1.30274	1.91993	0.91103	-0.45087	0.05151	1.30274	1.91993	0.87299	-0.09827	-2.60549	0.821062
2019 Ali-19	10.1039/c9dt02309g		CC1=C(C=C(Br)Br)C(C)=C2N1[B-](F)(F)[N+]1=C(C)C(C=C(Br)Br)=C(C)C1=C2C1=CC=CC=C1		CCCCCC	hexane	522	551	29		-37.3059	19.1571	18.1488	1.00827	-0.54913	0.05151	-1.30274	1.91993	0.91103	-0.45087	0.05151	1.30274	1.91993	0.87299	-0.09827	-2.60549	0.821062
2019 Ali-19	10.1039/c9dt02309g		CC1=C(C=C(Br)Br)C(C)=C2N1[B-](F)(F)[N+]1=C(C)C(C=C(Br)Br)=C(C)C1=C2C1=CC=CC=C1		C1CCCCC1	cyclohexane	523	552.5	29.5		-37.22	19.1205	18.0995	1.02091	-0.54913	0.05151	-1.30274	1.91993	0.91103	-0.45087	0.05151	1.30274	1.91993	0.87299	-0.09827	-2.60549	0.821062
2019 Ali-19	10.1039/c9dt02309g		CC1=C(C=C(Br)Br)C(C)=C2N1[B-](F)(F)[N+]1=C(C)C(C=C(Br)Br)=C(C)C1=C2C1=CC=CC=C1		CN(C)C=O	N,N-dimethylformamide	522	554	32		-37.2076	19.1571	18.0505	1.10655	-0.54913	0.05151	-1.30274	1.91993	0.91103	-0.45087	0.05151	1.30274	1.91993	0.87299	-0.09827	-2.60549	0.821062
2019 Ali-19	10.1039/c9dt02309g		CC1=C(C=C(Br)Br)C(C)=C2N1[B-](F)(F)[N+]1=C(C)C(C=C(Br)Br)=C(C)C1=C2C1=CC=CC=C1		CS(C)=O	methanesulfinylmethane	523	555	32		-37.1385	19.1205	18.018	1.10244	-0.54913	0.05151	-1.30274	1.91993	0.91103	-0.45087	0.05151	1.30274	1.91993	0.87299	-0.09827	-2.60549	0.821062
2019 Ali-19	10.1039/c9dt02309g		CC1=C(C=C(Br)Br)C(C)=C2N1[B-](F)(F)[N+]1=C(C)C(C=C(Br)Br)=C(C)C1=C2C1=CC=CC=C1		CC1=CC=CC=C1	toluene	525	556	31		-37.0332	19.0476	17.9856	1.06201	-0.54913	0.05151	-1.30274	1.91993	0.91103	-0.45087	0.05151	1.30274	1.91993	0.87299	-0.09827	-2.60549	0.821062
2019 Ali-20	10.1039/c9dt02309g		CC1=C(C=O)C(C)=C2N1[B-](F)(F)[N+]1=C(C)C(C=C(Br)Br)=C(C)C1=C2C1=CC=CC=C1		CO	methanol	504	538	34		-38.4286	19.8413	18.5874	1.25391	-0.5009	0.05055	0.58959	1.92268	0.89833	-0.4991	0.05055	-0.58959	1.92268	0.89767	-0.00181	1.17919	0.996406
2019 Ali-20	10.1039/c9dt02309g		CC1=C(C=O)C(C)=C2N1[B-](F)(F)[N+]1=C(C)C(C=C(Br)Br)=C(C)C1=C2C1=CC=CC=C1		CC#N	acetonitrile	505	540	35		-38.3205	19.802	18.5185	1.28346	-0.5009	0.05055	0.58959	1.92268	0.89833	-0.4991	0.05055	-0.58959	1.92268	0.89767	-0.00181	1.17919	0.996406
2019 Ali-20	10.1039/c9dt02309g		CC1=C(C=O)C(C)=C2N1[B-](F)(F)[N+]1=C(C)C(C=C(Br)Br)=C(C)C1=C2C1=CC=CC=C1		CCOC(C)=O	ethyl acetate	507	540	33		-38.2424	19.7239	18.5185	1.20535	-0.5009	0.05055	0.58959	1.92268	0.89833	-0.4991	0.05055	-0.58959	1.92268	0.89767	-0.00181	1.17919	0.996406
2019 Ali-20	10.1039/c9dt02309g		CC1=C(C=O)C(C)=C2N1[B-](F)(F)[N+]1=C(C)C(C=C(Br)Br)=C(C)C1=C2C1=CC=CC=C1		C1CCOC1	oxolane	509	543.5	34.5		-38.0456	19.6464	18.3993	1.2471	-0.5009	0.05055	0.58959	1.92268	0.89833	-0.4991	0.05055	-0.58959	1.92268	0.89767	-0.00181	1.17919	0.996406
2019 Ali-20	10.1039/c9dt02309g		CC1=C(C=O)C(C)=C2N1[B-](F)(F)[N+]1=C(C)C(C=C(Br)Br)=C(C)C1=C2C1=CC=CC=C1		C1COCCO1	1,4-dioxane	510	545	35		-37.9565	19.6078	18.3486	1.25922	-0.5009	0.05055	0.58959	1.92268	0.89833	-0.4991	0.05055	-0.58959	1.92268	0.89767	-0.00181	1.17919	0.996406
2019 Ali-20	10.1039/c9dt02309g		CC1=C(C=O)C(C)=C2N1[B-](F)(F)[N+]1=C(C)C(C=C(Br)Br)=C(C)C1=C2C1=CC=CC=C1		ClCCl	dichloromethane	509	543.5	34.5		-38.0456	19.6464	18.3993	1.2471	-0.5009	0.05055	0.58959	1.92268	0.89833	-0.4991	0.05055	-0.58959	1.92268	0.89767	-0.00181	1.17919	0.996406
2019 Ali-20	10.1039/c9dt02309g		CC1=C(C=O)C(C)=C2N1[B-](F)(F)[N+]1=C(C)C(C=C(Br)Br)=C(C)C1=C2C1=CC=CC=C1		ClC(Cl)Cl	trichloromethane	510	545.5	35.5		-37.9396	19.6078	18.3318	1.27604	-0.5009	0.05055	0.58959	1.92268	0.89833	-0.4991	0.05055	-0.58959	1.92268	0.89767	-0.00181	1.17919	0.996406
2019 Ali-20	10.1039/c9dt02309g		CC1=C(C=O)C(C)=C2N1[B-](F)(F)[N+]1=C(C)C(C=C(Br)Br)=C(C)C1=C2C1=CC=CC=C1		CCCCCC	hexane	511	542	31		-38.0197	19.5695	18.4502	1.11929	-0.5009	0.05055	0.58959	1.92268	0.89833	-0.4991	0.05055	-0.58959	1.92268	0.89767	-0.00181	1.17919	0.996406
2019 Ali-20	10.1039/c9dt02309g		CC1=C(C=O)C(C)=C2N1[B-](F)(F)[N+]1=C(C)C(C=C(Br)Br)=C(C)C1=C2C1=CC=CC=C1		C1CCCCC1	cyclohexane	512	544.5	32.5		-37.8967	19.5312	18.3655	1.16578	-0.5009	0.05055	0.58959	1.92268	0.89833	-0.4991	0.05055	-0.58959	1.92268	0.89767	-0.00181	1.17919	0.996406
2019 Ali-20	10.1039/c9dt02309g		CC1=C(C=O)C(C)=C2N1[B-](F)(F)[N+]1=C(C)C(C=C(Br)Br)=C(C)C1=C2C1=CC=CC=C1		CN(C)C=O	N,N-dimethylformamide	508.5	546	37.5		-37.9807	19.6657	18.315	1.35067	-0.5009	0.05055	0.58959	1.92268	0.89833	-0.4991	0.05055	-0.58959	1.92268	0.89767	-0.00181	1.17919	0.996406
2019 Ali-20	10.1039/c9dt02309g		CC1=C(C=O)C(C)=C2N1[B-](F)(F)[N+]1=C(C)C(C=C(Br)Br)=C(C)C1=C2C1=CC=CC=C1		CS(C)=O	methanesulfinylmethane	510	547.5	37.5		-37.8727	19.6078	18.2648	1.343	-0.5009	0.05055	0.58959	1.92268	0.89833	-0.4991	0.05055	-0.58959	1.92268	0.89767	-0.00181	1.17919	0.996406
2019 Ali-20	10.1039/c9dt02309g		CC1=C(C=O)C(C)=C2N1[B-](F)(F)[N+]1=C(C)C(C=C(Br)Br)=C(C)C1=C2C1=CC=CC=C1		CC1=CC=CC=C1	toluene	514	548.5	34.5		-37.6868	19.4553	18.2315	1.22371	-0.5009	0.05055	0.58959	1.92268	0.89833	-0.4991	0.05055	-0.58959	1.92268	0.89767	-0.00181	1.17919	0.996406
2019 Ali-21	10.1039/c9dt02309g		COC1=CC=C(C=C1)C1=C2C(C)=C(C=C(Br)Br)C(C)=[N+]2[B-](F)(F)N2C(C)=C(C=C(Br)Br)C(C)=C12		CO	methanol	518	547	29		-37.5866	19.305	18.2815	1.02348	-0.60341	0.0277	-3.35596	1.03438	0.97729	-0.39659	0.0277	3.35596	1.03438	0.94883	-0.20681	-6.71193	0.657248
2019 Ali-21	10.1039/c9dt02309g		COC1=CC=C(C=C1)C1=C2C(C)=C(C=C(Br)Br)C(C)=[N+]2[B-](F)(F)N2C(C)=C(C=C(Br)Br)C(C)=C12		CC#N	acetonitrile	517	548	31		-37.5905	19.3424	18.2482	1.09418	-0.60341	0.0277	-3.35596	1.03438	0.97729	-0.39659	0.0277	3.35596	1.03438	0.94883	-0.20681	-6.71193	0.657248
2019 Ali-21	10.1039/c9dt02309g		COC1=CC=C(C=C1)C1=C2C(C)=C(C=C(Br)Br)C(C)=[N+]2[B-](F)(F)N2C(C)=C(C=C(Br)Br)C(C)=C12		CCOC(C)=O	ethyl acetate	519	549	30		-37.4828	19.2678	18.2149	1.05289	-0.60341	0.0277	-3.35596	1.03438	0.97729	-0.39659	0.0277	3.35596	1.03438	0.94883	-0.20681	-6.71193	0.657248
2019 Ali-21	10.1039/c9dt02309g		COC1=CC=C(C=C1)C1=C2C(C)=C(C=C(Br)Br)C(C)=[N+]2[B-](F)(F)N2C(C)=C(C=C(Br)Br)C(C)=C12		C1CCOC1	oxolane	522	551	29		-37.3059	19.1571	18.1488	1.00827	-0.60341	0.0277	-3.35596	1.03438	0.97729	-0.39659	0.0277	3.35596	1.03438	0.94883	-0.20681	-6.71193	0.657248
2019 Ali-21	10.1039/c9dt02309g		COC1=CC=C(C=C1)C1=C2C(C)=C(C=C(Br)Br)C(C)=[N+]2[B-](F)(F)N2C(C)=C(C=C(Br)Br)C(C)=C12		C1COCCO1	1,4-dioxane	522	551.5	29.5		-37.2895	19.1571	18.1324	1.02472	-0.60341	0.0277	-3.35596	1.03438	0.97729	-0.39659	0.0277	3.35596	1.03438	0.94883	-0.20681	-6.71193	0.657248
2019 Ali-21	10.1039/c9dt02309g		COC1=CC=C(C=C1)C1=C2C(C)=C(C=C(Br)Br)C(C)=[N+]2[B-](F)(F)N2C(C)=C(C=C(Br)Br)C(C)=C12		ClCCl	dichloromethane	522	550.5	28.5		-37.3224	19.1571	18.1653	0.991784	-0.60341	0.0277	-3.35596	1.03438	0.97729	-0.39659	0.0277	3.35596	1.03438	0.94883	-0.20681	-6.71193	0.657248
2019 Ali-21	10.1039/c9dt02309g		COC1=CC=C(C=C1)C1=C2C(C)=C(C=C(Br)Br)C(C)=[N+]2[B-](F)(F)N2C(C)=C(C=C(Br)Br)C(C)=C12		ClC(Cl)Cl	trichloromethane	523.5	552	28.5		-37.2181	19.1022	18.1159	0.986255	-0.60341	0.0277	-3.35596	1.03438	0.97729	-0.39659	0.0277	3.35596	1.03438	0.94883	-0.20681	-6.71193	0.657248
2019 Ali-21	10.1039/c9dt02309g		COC1=CC=C(C=C1)C1=C2C(C)=C(C=C(Br)Br)C(C)=[N+]2[B-](F)(F)N2C(C)=C(C=C(Br)Br)C(C)=C12		CCCCCC	hexane	521	550	29		-37.3757	19.1939	18.1818	1.01204	-0.60341	0.0277	-3.35596	1.03438	0.97729	-0.39659	0.0277	3.35596	1.03438	0.94883	-0.20681	-6.71193	0.657248
2019 Ali-21	10.1039/c9dt02309g		COC1=CC=C(C=C1)C1=C2C(C)=C(C=C(Br)Br)C(C)=[N+]2[B-](F)(F)N2C(C)=C(C=C(Br)Br)C(C)=C12		C1CCCCC1	cyclohexane	524	551	27		-37.2328	19.084	18.1488	0.935149	-0.60341	0.0277	-3.35596	1.03438	0.97729	-0.39659	0.0277	3.35596	1.03438	0.94883	-0.20681	-6.71193	0.657248
2019 Ali-21	10.1039/c9dt02309g		COC1=CC=C(C=C1)C1=C2C(C)=C(C=C(Br)Br)C(C)=[N+]2[B-](F)(F)N2C(C)=C(C=C(Br)Br)C(C)=C12		CN(C)C=O	N,N-dimethylformamide	522	551.5	29.5		-37.2895	19.1571	18.1324	1.02472	-0.60341	0.0277	-3.35596	1.03438	0.97729	-0.39659	0.0277	3.35596	1.03438	0.94883	-0.20681	-6.71193	0.657248
2019 Ali-21	10.1039/c9dt02309g		COC1=CC=C(C=C1)C1=C2C(C)=C(C=C(Br)Br)C(C)=[N+]2[B-](F)(F)N2C(C)=C(C=C(Br)Br)C(C)=C12		CS(C)=O	methanesulfinylmethane	523	551.5	28.5		-37.2528	19.1205	18.1324	0.988093	-0.60341	0.0277	-3.35596	1.03438	0.97729	-0.39659	0.0277	3.35596	1.03438	0.94883	-0.20681	-6.71193	0.657248
2019 Ali-21	10.1039/c9dt02309g		COC1=CC=C(C=C1)C1=C2C(C)=C(C=C(Br)Br)C(C)=[N+]2[B-](F)(F)N2C(C)=C(C=C(Br)Br)C(C)=C12		CC1=CC=CC=C1	toluene	525	553.5	28.5		-37.1145	19.0476	18.0668	0.980772	-0.60341	0.0277	-3.35596	1.03438	0.97729	-0.39659	0.0277	3.35596	1.03438	0.94883	-0.20681	-6.71193	0.657248
2019 Ali-23	10.1039/c9dt02309g		CC1=C(C(C)=C2N1[B-](F)(F)[N+]1=CC(=C(C)C1=C2C1=CC=CC=C1)C1=CC=C(C=C(Br)Br)C=C1)C1=CC=C(C=C(Br)Br)C=C1		CO	methanol	526.5	559	32.5		-36.8824	18.9934	17.8891	1.10426	-0.56408	0.02997	-1.81093	1.09578	0.97247	-0.43592	0.02997	1.81093	1.09578	0.95466	-0.12816	-3.62185	0.772798
2019 Ali-23	10.1039/c9dt02309g		CC1=C(C(C)=C2N1[B-](F)(F)[N+]1=CC(=C(C)C1=C2C1=CC=CC=C1)C1=CC=C(C=C(Br)Br)C=C1)C1=CC=C(C=C(Br)Br)C=C1		CC#N	acetonitrile	527	560	33		-36.8325	18.9753	17.8571	1.11819	-0.56408	0.02997	-1.81093	1.09578	0.97247	-0.43592	0.02997	1.81093	1.09578	0.95466	-0.12816	-3.62185	0.772798
2019 Ali-23	10.1039/c9dt02309g		CC1=C(C(C)=C2N1[B-](F)(F)[N+]1=CC(=C(C)C1=C2C1=CC=CC=C1)C1=CC=C(C=C(Br)Br)C=C1)C1=CC=C(C=C(Br)Br)C=C1		CCOC(C)=O	ethyl acetate	529	560.5	31.5		-36.7448	18.9036	17.8412	1.06238	-0.56408	0.02997	-1.81093	1.09578	0.97247	-0.43592	0.02997	1.81093	1.09578	0.95466	-0.12816	-3.62185	0.772798
2019 Ali-23	10.1039/c9dt02309g		CC1=C(C(C)=C2N1[B-](F)(F)[N+]1=CC(=C(C)C1=C2C1=CC=CC=C1)C1=CC=C(C=C(Br)Br)C=C1)C1=CC=C(C=C(Br)Br)C=C1		C1CCOC1	oxolane	532	564	32		-36.5275	18.797	17.7305	1.0665	-0.56408	0.02997	-1.81093	1.09578	0.97247	-0.43592	0.02997	1.81093	1.09578	0.95466	-0.12816	-3.62185	0.772798
2019 Ali-23	10.1039/c9dt02309g		CC1=C(C(C)=C2N1[B-](F)(F)[N+]1=CC(=C(C)C1=C2C1=CC=CC=C1)C1=CC=C(C=C(Br)Br)C=C1)C1=CC=C(C=C(Br)Br)C=C1		C1COCCO1	1,4-dioxane	533	564	31		-36.4922	18.7617	17.7305	1.03123	-0.56408	0.02997	-1.81093	1.09578	0.97247	-0.43592	0.02997	1.81093	1.09578	0.95466	-0.12816	-3.62185	0.772798
2019 Ali-23	10.1039/c9dt02309g		CC1=C(C(C)=C2N1[B-](F)(F)[N+]1=CC(=C(C)C1=C2C1=CC=CC=C1)C1=CC=C(C=C(Br)Br)C=C1)C1=CC=C(C=C(Br)Br)C=C1		ClCCl	dichloromethane	531	564	33		-36.5629	18.8324	17.7305	1.1019	-0.56408	0.02997	-1.81093	1.09578	0.97247	-0.43592	0.02997	1.81093	1.09578	0.95466	-0.12816	-3.62185	0.772798
2019 Ali-23	10.1039/c9dt02309g		CC1=C(C(C)=C2N1[B-](F)(F)[N+]1=CC(=C(C)C1=C2C1=CC=CC=C1)C1=CC=C(C=C(Br)Br)C=C1)C1=CC=C(C=C(Br)Br)C=C1		ClC(Cl)Cl	trichloromethane	533	564.5	31.5		-36.4765	18.7617	17.7148	1.04693	-0.56408	0.02997	-1.81093	1.09578	0.97247	-0.43592	0.02997	1.81093	1.09578	0.95466	-0.12816	-3.62185	0.772798
2019 Ali-23	10.1039/c9dt02309g		CC1=C(C(C)=C2N1[B-](F)(F)[N+]1=CC(=C(C)C1=C2C1=CC=CC=C1)C1=CC=C(C=C(Br)Br)C=C1)C1=CC=C(C=C(Br)Br)C=C1		C1CCCCC1	cyclohexane	534	563.5	29.5		-36.4728	18.7266	17.7462	0.980363	-0.56408	0.02997	-1.81093	1.09578	0.97247	-0.43592	0.02997	1.81093	1.09578	0.95466	-0.12816	-3.62185	0.772798
2019 Ali-23	10.1039/c9dt02309g		CC1=C(C(C)=C2N1[B-](F)(F)[N+]1=CC(=C(C)C1=C2C1=CC=CC=C1)C1=CC=C(C=C(Br)Br)C=C1)C1=CC=C(C=C(Br)Br)C=C1		CN(C)C=O	N,N-dimethylformamide	533	565.5	32.5		-36.4452	18.7617	17.6835	1.07826	-0.56408	0.02997	-1.81093	1.09578	0.97247	-0.43592	0.02997	1.81093	1.09578	0.95466	-0.12816	-3.62185	0.772798
2019 Ali-23	10.1039/c9dt02309g		CC1=C(C(C)=C2N1[B-](F)(F)[N+]1=CC(=C(C)C1=C2C1=CC=CC=C1)C1=CC=C(C=C(Br)Br)C=C1)C1=CC=C(C=C(Br)Br)C=C1		CS(C)=O	methanesulfinylmethane	533.5	566	32.5		-36.412	18.7441	17.6678	1.0763	-0.56408	0.02997	-1.81093	1.09578	0.97247	-0.43592	0.02997	1.81093	1.09578	0.95466	-0.12816	-3.62185	0.772798
2019 Ali-23	10.1039/c9dt02309g		CC1=C(C(C)=C2N1[B-](F)(F)[N+]1=CC(=C(C)C1=C2C1=CC=CC=C1)C1=CC=C(C=C(Br)Br)C=C1)C1=CC=C(C=C(Br)Br)C=C1		CC1=CC=CC=C1	toluene	535	566.5	31.5		-36.3438	18.6916	17.6523	1.03934	-0.56408	0.02997	-1.81093	1.09578	0.97247	-0.43592	0.02997	1.81093	1.09578	0.95466	-0.12816	-3.62185	0.772798
2019 Bai-NJ1060	10.1039/c9cc03378e		COC1=CC=C(C=C1)C1=CC(=C2N=C3C(=CC(C4=CC=C(OC)C=C4)=[N+]3[B-](F)(F)N12)C1=CC2=C3N(CCCC3=C1)CCC2)C1=CC2=C3N(CCCC3=C1)CCC2		CS(C)=O	methanesulfinylmethane	854	1036	182		-21.3621	11.7096	9.65251	2.05709	-0.46285	0.05151	1.7575	1.12375	0.89859	-0.53715	0.05151	-1.7575	1.12375	0.92292	0.07431	3.515	1.16053
2019 Bai-NJ1060	10.1039/c9cc03378e		COC1=CC=C(C=C1)C1=CC(=C2N=C3C(=CC(C4=CC=C(OC)C=C4)=[N+]3[B-](F)(F)N12)C1=CC2=C3N(CCCC3=C1)CCC2)C1=CC2=C3N(CCCC3=C1)CCC2		ClC1=CC=CC=C1Cl	1,2-dichlorobenzene	856	989	133		-21.7935	11.6822	10.1112	1.57102	-0.46285	0.05151	1.7575	1.12375	0.89859	-0.53715	0.05151	-1.7575	1.12375	0.92292	0.07431	3.515	1.16053
2019 Bai-NJ1060	10.1039/c9cc03378e		COC1=CC=C(C=C1)C1=CC(=C2N=C3C(=CC(C4=CC=C(OC)C=C4)=[N+]3[B-](F)(F)N12)C1=CC2=C3N(CCCC3=C1)CCC2)C1=CC2=C3N(CCCC3=C1)CCC2		ClCCl	dichloromethane	844	1002	158		-21.8284	11.8483	9.98004	1.8683	-0.46285	0.05151	1.7575	1.12375	0.89859	-0.53715	0.05151	-1.7575	1.12375	0.92292	0.07431	3.515	1.16053
2019 Bai-NJ1060	10.1039/c9cc03378e		COC1=CC=C(C=C1)C1=CC(=C2N=C3C(=CC(C4=CC=C(OC)C=C4)=[N+]3[B-](F)(F)N12)C1=CC2=C3N(CCCC3=C1)CCC2)C1=CC2=C3N(CCCC3=C1)CCC2		C1CCOC1	oxolane	820	976	156		-22.441	12.1951	10.2459	1.94922	-0.46285	0.05151	1.7575	1.12375	0.89859	-0.53715	0.05151	-1.7575	1.12375	0.92292	0.07431	3.515	1.16053
2019 Bai-NJ1060	10.1039/c9cc03378e		COC1=CC=C(C=C1)C1=CC(=C2N=C3C(=CC(C4=CC=C(OC)C=C4)=[N+]3[B-](F)(F)N12)C1=CC2=C3N(CCCC3=C1)CCC2)C1=CC2=C3N(CCCC3=C1)CCC2		CCO	ethanol	825	969	144		-22.4411	12.1212	10.3199	1.80129	-0.46285	0.05151	1.7575	1.12375	0.89859	-0.53715	0.05151	-1.7575	1.12375	0.92292	0.07431	3.515	1.16053
2019 Bai-NJ1060	10.1039/c9cc03378e		COC1=CC=C(C=C1)C1=CC(=C2N=C3C(=CC(C4=CC=C(OC)C=C4)=[N+]3[B-](F)(F)N12)C1=CC2=C3N(CCCC3=C1)CCC2)C1=CC2=C3N(CCCC3=C1)CCC2		C1COCCO1	1,4-dioxane	805	948	143		-22.9709	12.4224	10.5485	1.87384	-0.46285	0.05151	1.7575	1.12375	0.89859	-0.53715	0.05151	-1.7575	1.12375	0.92292	0.07431	3.515	1.16053
2019 Bai-NJ1060	10.1039/c9cc03378e		COC1=CC=C(C=C1)C1=CC(=C2N=C3C(=CC(C4=CC=C(OC)C=C4)=[N+]3[B-](F)(F)N12)C1=CC2=C3N(CCCC3=C1)CCC2)C1=CC2=C3N(CCCC3=C1)CCC2		CC#N	acetonitrile	855	1056	201		-21.1656	11.6959	9.4697	2.22621	-0.46285	0.05151	1.7575	1.12375	0.89859	-0.53715	0.05151	-1.7575	1.12375	0.92292	0.07431	3.515	1.16053
2019 Bai-NJ1060	10.1039/c9cc03378e		COC1=CC=C(C=C1)C1=CC(=C2N=C3C(=CC(C4=CC=C(OC)C=C4)=[N+]3[B-](F)(F)N12)C1=CC2=C3N(CCCC3=C1)CCC2)C1=CC2=C3N(CCCC3=C1)CCC2		CN(C)C=O	N,N-dimethylformamide	867	1005	138		-21.4843	11.534	9.95025	1.58378	-0.46285	0.05151	1.7575	1.12375	0.89859	-0.53715	0.05151	-1.7575	1.12375	0.92292	0.07431	3.515	1.16053
2019 Bai-NJ1060	10.1039/c9cc03378e		COC1=CC=C(C=C1)C1=CC(=C2N=C3C(=CC(C4=CC=C(OC)C=C4)=[N+]3[B-](F)(F)N12)C1=CC2=C3N(CCCC3=C1)CCC2)C1=CC2=C3N(CCCC3=C1)CCC2		CO	methanol	835	1006	171		-21.9164	11.976	9.94036	2.03569	-0.46285	0.05151	1.7575	1.12375	0.89859	-0.53715	0.05151	-1.7575	1.12375	0.92292	0.07431	3.515	1.16053
2019 Bai-NJ1060	10.1039/c9cc03378e		COC1=CC=C(C=C1)C1=CC(=C2N=C3C(=CC(C4=CC=C(OC)C=C4)=[N+]3[B-](F)(F)N12)C1=CC2=C3N(CCCC3=C1)CCC2)C1=CC2=C3N(CCCC3=C1)CCC2		CS(C)=O	methanesulfinylmethane	883	1070	187		-20.6708	11.325	9.34579	1.97923	-0.46285	0.05151	1.7575	1.12375	0.89859	-0.53715	0.05151	-1.7575	1.12375	0.92292	0.07431	3.515	1.16053
2019 Kawakami-BFBODIPY-DMP-DMAS	10.14723/tmrsj.44.69		CN(C)C1=CC=C(\C=C\C2=[N+]3C(=CC4=C5C=CC(C)=CC5=C(N4[B-]3(F)F)C3=C(C)C=C(C)N3)C(C)=C2)C=C1		C1COCCO1	1,4-dioxane	711	746	35	0.08	-27.4695	14.0647	13.4048	0.659872	-0.30232	0.14492	5.82937	3.95097	0.25103	-0.69768	0.14492	-5.82937	3.95097	0.6892	0.39536	11.6587	2.30775
2019 Kawakami-BFBODIPY-DMP-DMAS	10.14723/tmrsj.44.69		CN(C)C1=CC=C(\C=C\C2=[N+]3C(=CC4=C5C=CC(C)=CC5=C(N4[B-]3(F)F)C3=C(C)C=C(C)N3)C(C)=C2)C=C1		CC1=CC=CC=C1	toluene	722	750	28	0.09	-27.1837	13.8504	13.3333	0.517082	-0.30232	0.14492	5.82937	3.95097	0.25103	-0.69768	0.14492	-5.82937	3.95097	0.6892	0.39536	11.6587	2.30775
2019 Kawakami-BFBODIPY-DMP-DMAS	10.14723/tmrsj.44.69		CN(C)C1=CC=C(\C=C\C2=[N+]3C(=CC4=C5C=CC(C)=CC5=C(N4[B-]3(F)F)C3=C(C)C=C(C)N3)C(C)=C2)C=C1		ClC(Cl)Cl	trichloromethane	716	755	39	0.09	-27.2115	13.9665	13.245	0.721447	-0.30232	0.14492	5.82937	3.95097	0.25103	-0.69768	0.14492	-5.82937	3.95097	0.6892	0.39536	11.6587	2.30775
2019 Kawakami-BFBODIPY-DMP-DMAS	10.14723/tmrsj.44.69		CN(C)C1=CC=C(\C=C\C2=[N+]3C(=CC4=C5C=CC(C)=CC5=C(N4[B-]3(F)F)C3=C(C)C=C(C)N3)C(C)=C2)C=C1		CCOC(C)=O	ethyl acetate	706	748	42	0.1	-27.5333	14.1643	13.369	0.795322	-0.30232	0.14492	5.82937	3.95097	0.25103	-0.69768	0.14492	-5.82937	3.95097	0.6892	0.39536	11.6587	2.30775
2019 Kawakami-BFBODIPY-DMP-DMAS	10.14723/tmrsj.44.69		CN(C)C1=CC=C(\C=C\C2=[N+]3C(=CC4=C5C=CC(C)=CC5=C(N4[B-]3(F)F)C3=C(C)C=C(C)N3)C(C)=C2)C=C1		C1CCOC1	oxolane	711	752	41	0.08	-27.3626	14.0647	13.2979	0.766825	-0.30232	0.14492	5.82937	3.95097	0.25103	-0.69768	0.14492	-5.82937	3.95097	0.6892	0.39536	11.6587	2.30775
2019 Kawakami-BFBODIPY-DMP-DMAS	10.14723/tmrsj.44.69		CN(C)C1=CC=C(\C=C\C2=[N+]3C(=CC4=C5C=CC(C)=CC5=C(N4[B-]3(F)F)C3=C(C)C=C(C)N3)C(C)=C2)C=C1		ClCCl	dichloromethane	716	762	46	0.07	-27.0898	13.9665	13.1234	0.843121	-0.30232	0.14492	5.82937	3.95097	0.25103	-0.69768	0.14492	-5.82937	3.95097	0.6892	0.39536	11.6587	2.30775
2019 Kawakami-BFBODIPY-DMP-DMAS	10.14723/tmrsj.44.69		CN(C)C1=CC=C(\C=C\C2=[N+]3C(=CC4=C5C=CC(C)=CC5=C(N4[B-]3(F)F)C3=C(C)C=C(C)N3)C(C)=C2)C=C1		CC#N	acetonitrile	704	767	63	0.05	-27.2424	14.2045	13.0378	1.16674	-0.30232	0.14492	5.82937	3.95097	0.25103	-0.69768	0.14492	-5.82937	3.95097	0.6892	0.39536	11.6587	2.30775
2019 Kawakami-BFBODIPY-DMP-DMAS	10.14723/tmrsj.44.69		CN(C)C1=CC=C(\C=C\C2=[N+]3C(=CC4=C5C=CC(C)=CC5=C(N4[B-]3(F)F)C3=C(C)C=C(C)N3)C(C)=C2)C=C1		CN(C)C=O	N,N-dimethylformamide	711	772	61	0.04	-27.0181	14.0647	12.9534	1.11133	-0.30232	0.14492	5.82937	3.95097	0.25103	-0.69768	0.14492	-5.82937	3.95097	0.6892	0.39536	11.6587	2.30775
2019 Kawakami-BFBODIPY-DMP-DMAS	10.14723/tmrsj.44.69		CN(C)C1=CC=C(\C=C\C2=[N+]3C(=CC4=C5C=CC(C)=CC5=C(N4[B-]3(F)F)C3=C(C)C=C(C)N3)C(C)=C2)C=C1		CS(C)=O	methanesulfinylmethane	714	781	67	0.03	-26.8097	14.0056	12.8041	1.2015	-0.30232	0.14492	5.82937	3.95097	0.25103	-0.69768	0.14492	-5.82937	3.95097	0.6892	0.39536	11.6587	2.30775
2019 Kawakami-BFBODIPY-DMP-DMAS	10.14723/tmrsj.44.69		CN(C)C1=CC=C(\C=C\C2=[N+]3C(=CC4=C5C=CC(C)=CC5=C(N4[B-]3(F)F)C3=C(C)C=C(C)N3)C(C)=C2)C=C1		CCO	ethanol	706	754	48	0.05	-27.4269	14.1643	13.2626	0.901706	-0.30232	0.14492	5.82937	3.95097	0.25103	-0.69768	0.14492	-5.82937	3.95097	0.6892	0.39536	11.6587	2.30775
2019 Kawakami-BFBODIPY-DMP-DMAS	10.14723/tmrsj.44.69		CN(C)C1=CC=C(\C=C\C2=[N+]3C(=CC4=C5C=CC(C)=CC5=C(N4[B-]3(F)F)C3=C(C)C=C(C)N3)C(C)=C2)C=C1		CO	methanol	701	754	53	0.05	-27.5279	14.2653	13.2626	1.00274	-0.30232	0.14492	5.82937	3.95097	0.25103	-0.69768	0.14492	-5.82937	3.95097	0.6892	0.39536	11.6587	2.30775
2019 Sevinc-TPy-BDP	10.1016/j.jlumin.2019.03.058		CCC1=C(C)N2C(=C1C)C(=C1C(C)=C(CC)C(C)=[N+]1[B-]2(F)F)C1=C(C)C=C(C)N=C1C1=CC=CS1		C1CCCCC1	cyclohexane	532	551	19	0.53	-36.9458	18.797	18.1488	0.648172	-0.49691	0.02208	0.4366	0.81544	0.97682	-0.50309	0.02208	-0.4366	0.81544	0.97737	0.00617	0.8732	#REF!
2019 Sevinc-TPy-BDP	10.1016/j.jlumin.2019.03.058		CCC1=C(C)N2C(=C1C)C(=C1C(C)=C(CC)C(C)=[N+]1[B-]2(F)F)C1=C(C)C=C(C)N=C1C1=CC=CS1		CCCCCC	hexane	531	550	19	0.52	-37.0142	18.8324	18.1818	0.650574	-0.49691	0.02208	0.4366	0.81544	0.97682	-0.50309	0.02208	-0.4366	0.81544	0.97737	0.00617	0.8732	0.552337
2019 Sevinc-TPy-BDP	10.1016/j.jlumin.2019.03.058		CCC1=C(C)N2C(=C1C)C(=C1C(C)=C(CC)C(C)=[N+]1[B-]2(F)F)C1=C(C)C=C(C)N=C1C1=CC=CS1		ClC(Cl)(Cl)Cl	tetrachloromethane	534	553	19	0.5	-36.8098	18.7266	18.0832	0.643409	-0.49691	0.02208	0.4366	0.81544	0.97682	-0.50309	0.02208	-0.4366	0.81544	0.97737	0.00617	0.8732	0.552337
2019 Sevinc-TPy-BDP	10.1016/j.jlumin.2019.03.058		CCC1=C(C)N2C(=C1C)C(=C1C(C)=C(CC)C(C)=[N+]1[B-]2(F)F)C1=C(C)C=C(C)N=C1C1=CC=CS1		CC1=CC=CC=C1	toluene	533	553	20	0.49	-36.8449	18.7617	18.0832	0.678543	-0.49691	0.02208	0.4366	0.81544	0.97682	-0.50309	0.02208	-0.4366	0.81544	0.97737	0.00617	0.8732	0.552337
2019 Sevinc-TPy-BDP	10.1016/j.jlumin.2019.03.058		CCC1=C(C)N2C(=C1C)C(=C1C(C)=C(CC)C(C)=[N+]1[B-]2(F)F)C1=C(C)C=C(C)N=C1C1=CC=CS1		C1COCCO1	1,4-dioxane	533	552	19	0.49	-36.8777	18.7617	18.1159	0.645784	-0.49691	0.02208	0.4366	0.81544	0.97682	-0.50309	0.02208	-0.4366	0.81544	0.97737	0.00617	0.8732	0.552337
2019 Sevinc-TPy-BDP	10.1016/j.jlumin.2019.03.058		CCC1=C(C)N2C(=C1C)C(=C1C(C)=C(CC)C(C)=[N+]1[B-]2(F)F)C1=C(C)C=C(C)N=C1C1=CC=CS1		ClC(Cl)Cl	trichloromethane	535	554	19	0.49	-36.7421	18.6916	18.0505	0.641047	-0.49691	0.02208	0.4366	0.81544	0.97682	-0.50309	0.02208	-0.4366	0.81544	0.97737	0.00617	0.8732	0.552337
2019 Sevinc-TPy-BDP	10.1016/j.jlumin.2019.03.058		CCC1=C(C)N2C(=C1C)C(=C1C(C)=C(CC)C(C)=[N+]1[B-]2(F)F)C1=C(C)C=C(C)N=C1C1=CC=CS1		CCOCC	ethoxyethane	530	548	18	0.5	-37.1161	18.8679	18.2482	0.619749	-0.49691	0.02208	0.4366	0.81544	0.97682	-0.50309	0.02208	-0.4366	0.81544	0.97737	0.00617	0.8732	0.552337
2019 Sevinc-TPy-BDP	10.1016/j.jlumin.2019.03.058		CCC1=C(C)N2C(=C1C)C(=C1C(C)=C(CC)C(C)=[N+]1[B-]2(F)F)C1=C(C)C=C(C)N=C1C1=CC=CS1		CCOC(C)=O	ethyl acetate	531	550	19	0.47	-37.0142	18.8324	18.1818	0.650574	-0.49691	0.02208	0.4366	0.81544	0.97682	-0.50309	0.02208	-0.4366	0.81544	0.97737	0.00617	0.8732	0.552337
2019 Sevinc-TPy-BDP	10.1016/j.jlumin.2019.03.058		CCC1=C(C)N2C(=C1C)C(=C1C(C)=C(CC)C(C)=[N+]1[B-]2(F)F)C1=C(C)C=C(C)N=C1C1=CC=CS1		C1CCOC1	oxolane	532	551	19	0.46	-36.9458	18.797	18.1488	0.648172	-0.49691	0.02208	0.4366	0.81544	0.97682	-0.50309	0.02208	-0.4366	0.81544	0.97737	0.00617	0.8732	0.552337
2019 Sevinc-TPy-BDP	10.1016/j.jlumin.2019.03.058		CCC1=C(C)N2C(=C1C)C(=C1C(C)=C(CC)C(C)=[N+]1[B-]2(F)F)C1=C(C)C=C(C)N=C1C1=CC=CS1		CS(C)=O	methanesulfinylmethane	534	552	18	0.44	-36.8425	18.7266	18.1159	0.61065	-0.49691	0.02208	0.4366	0.81544	0.97682	-0.50309	0.02208	-0.4366	0.81544	0.97737	0.00617	0.8732	0.552337
2019 Sevinc-TPy-BDP	10.1016/j.jlumin.2019.03.058		CCC1=C(C)N2C(=C1C)C(=C1C(C)=C(CC)C(C)=[N+]1[B-]2(F)F)C1=C(C)C=C(C)N=C1C1=CC=CS1		CN(C)C=O	N,N-dimethylformamide	532	551	19	0.44	-36.9458	18.797	18.1488	0.648172	-0.49691	0.02208	0.4366	0.81544	0.97682	-0.50309	0.02208	-0.4366	0.81544	0.97737	0.00617	0.8732	0.552337
2019 Sevinc-TPy-BDP	10.1016/j.jlumin.2019.03.058		CCC1=C(C)N2C(=C1C)C(=C1C(C)=C(CC)C(C)=[N+]1[B-]2(F)F)C1=C(C)C=C(C)N=C1C1=CC=CS1		CCO	ethanol	531	550	19	0.47	-37.0142	18.8324	18.1818	0.650574	-0.49691	0.02208	0.4366	0.81544	0.97682	-0.50309	0.02208	-0.4366	0.81544	0.97737	0.00617	0.8732	0.552337
2019 Sevinc-TPy-BDP	10.1016/j.jlumin.2019.03.058		CCC1=C(C)N2C(=C1C)C(=C1C(C)=C(CC)C(C)=[N+]1[B-]2(F)F)C1=C(C)C=C(C)N=C1C1=CC=CS1		CC#N	acetonitrile	530	549	19	0.45	-37.0829	18.8679	18.2149	0.652988	-0.49691	0.02208	0.4366	0.81544	0.97682	-0.50309	0.02208	-0.4366	0.81544	0.97737	0.00617	0.8732	0.552337
2019 Zhang(148)-BDP	10.1016/j.jlumin.2018.09.017		F[B-]1(F)N2C=CC=C2C=C2C=CC=[N+]12		CCCCCC	hexane	502	509	7	0.92	-39.5667	19.9203	19.6464	0.273953	-0.48797	0.03194	0.65526	1.26861	0.96272	-0.51203	0.03194	-0.65526	1.26861	0.96604	0.02406	1.31052	1.04931
2019 Zhang(148)-BDP	10.1016/j.jlumin.2018.09.017		F[B-]1(F)N2C=CC=C2C=C2C=CC=[N+]12		CC1=CC=CC=C1	toluene	504	514	10	0.79	-39.2965	19.8413	19.4553	0.386017	-0.48797	0.03194	0.65526	1.26861	0.96272	-0.51203	0.03194	-0.65526	1.26861	0.96604	0.02406	1.31052	1.04931
2019 Zhang(148)-BDP	10.1016/j.jlumin.2018.09.017		F[B-]1(F)N2C=CC=C2C=C2C=CC=[N+]12		ClCCCl	1,2-dichloroethane	500	510	10	0.88	-39.6078	20	19.6078	0.392157	-0.48797	0.03194	0.65526	1.26861	0.96272	-0.51203	0.03194	-0.65526	1.26861	0.96604	0.02406	1.31052	1.04931
2019 Zhang(148)-BDP	10.1016/j.jlumin.2018.09.017		F[B-]1(F)N2C=CC=C2C=C2C=CC=[N+]12		C1CCOC1	oxolane	500	509	9	0.86	-39.6464	20	19.6464	0.353635	-0.48797	0.03194	0.65526	1.26861	0.96272	-0.51203	0.03194	-0.65526	1.26861	0.96604	0.02406	1.31052	1.04931
2019 Zhang(148)-BDP	10.1016/j.jlumin.2018.09.017		F[B-]1(F)N2C=CC=C2C=C2C=CC=[N+]12		CC(C)=O	propan-2-one	497	506	9	0.91	-39.8836	20.1207	19.7628	0.357878	-0.48797	0.03194	0.65526	1.26861	0.96272	-0.51203	0.03194	-0.65526	1.26861	0.96604	0.02406	1.31052	1.04931
2019 Zhang(148)-BDP	10.1016/j.jlumin.2018.09.017		F[B-]1(F)N2C=CC=C2C=C2C=CC=[N+]12		CC#N	acetonitrile	497	506	9	0.97	-39.8836	20.1207	19.7628	0.357878	-0.48797	0.03194	0.65526	1.26861	0.96272	-0.51203	0.03194	-0.65526	1.26861	0.96604	0.02406	1.31052	1.04931
2019 Zhang(148)-BDP	10.1016/j.jlumin.2018.09.017		F[B-]1(F)N2C=CC=C2C=C2C=CC=[N+]12		CCO	ethanol	498	507	9	0.92	-39.8042	20.0803	19.7239	0.356455	-0.48797	0.03194	0.65526	1.26861	0.96272	-0.51203	0.03194	-0.65526	1.26861	0.96604	0.02406	1.31052	1.04931
2019 Zhang(148)-BDP	10.1016/j.jlumin.2018.09.017		F[B-]1(F)N2C=CC=C2C=C2C=CC=[N+]12		CO	methanol	496	505	9	0.96	-39.9633	20.1613	19.802	0.35931	-0.48797	0.03194	0.65526	1.26861	0.96272	-0.51203	0.03194	-0.65526	1.26861	0.96604	0.02406	1.31052	1.04931
2019 Zhang(148)-BDP	10.1016/j.jlumin.2018.09.017		F[B-]1(F)N2C=CC=C2C=C2C=CC=[N+]12		CN(C)C=O	N,N-dimethylformamide	499	509	10	0.83	-39.6864	20.0401	19.6464	0.393715	-0.48797	0.03194	0.65526	1.26861	0.96272	-0.51203	0.03194	-0.65526	1.26861	0.96604	0.02406	1.31052	1.04931
2019 Zhang(148)-BDP	10.1016/j.jlumin.2018.09.017		F[B-]1(F)N2C=CC=C2C=C2C=CC=[N+]12		O	water	498	506	8	0.98	-39.8432	20.0803	19.7628	0.317475	-0.48797	0.03194	0.65526	1.26861	0.96272	-0.51203	0.03194	-0.65526	1.26861	0.96604	0.02406	1.31052	1.04931
2020 Gonzalez-Vera-2	10.1016/j.dyepig.2020.108510		CCN(CC)C1=CC=C2N1[B-](F)(F)[N+]1=CC(=CC1=C2C1=C(C)C=C(C)C=C1C)C(C)=O		CO	methanol	443	526	83	0.002	-41.5848	22.5734	19.0114	3.56196	-0.83668	0.03127	-12.1515	1.27839	0.97544	-0.16332	0.03127	12.1515	1.27839	0.59349	-0.67336	-24.3031	0.1952
2020 Gonzalez-Vera-2	10.1016/j.dyepig.2020.108510		CCN(CC)C1=CC=C2N1[B-](F)(F)[N+]1=CC(=CC1=C2C1=C(C)C=C(C)C=C1C)C(C)=O		CC#N	acetonitrile	444	529	85	0.0024	-41.4261	22.5225	18.9036	3.61893	-0.83668	0.03127	-12.1515	1.27839	0.97544	-0.16332	0.03127	12.1515	1.27839	0.59349	-0.67336	-24.3031	0.1952
2020 Gonzalez-Vera-2	10.1016/j.dyepig.2020.108510		CCN(CC)C1=CC=C2N1[B-](F)(F)[N+]1=CC(=CC1=C2C1=C(C)C=C(C)C=C1C)C(C)=O		CC(C)=O	propan-2-one	448	528	80	0.0056	-41.2608	22.3214	18.9394	3.38203	-0.83668	0.03127	-12.1515	1.27839	0.97544	-0.16332	0.03127	12.1515	1.27839	0.59349	-0.67336	-24.3031	0.1952
2020 Gonzalez-Vera-2	10.1016/j.dyepig.2020.108510		CCN(CC)C1=CC=C2N1[B-](F)(F)[N+]1=CC(=CC1=C2C1=C(C)C=C(C)C=C1C)C(C)=O		CCO	ethanol	446	526	80	0.0038	-41.4329	22.4215	19.0114	3.41012	-0.83668	0.03127	-12.1515	1.27839	0.97544	-0.16332	0.03127	12.1515	1.27839	0.59349	-0.67336	-24.3031	0.1952
2020 Gonzalez-Vera-2	10.1016/j.dyepig.2020.108510		CCN(CC)C1=CC=C2N1[B-](F)(F)[N+]1=CC(=CC1=C2C1=C(C)C=C(C)C=C1C)C(C)=O		CCOC(C)=O	ethyl acetate	454	532	78	0.0065	-40.8234	22.0264	18.797	3.22944	-0.83668	0.03127	-12.1515	1.27839	0.97544	-0.16332	0.03127	12.1515	1.27839	0.59349	-0.67336	-24.3031	0.1952
2020 Gonzalez-Vera-2	10.1016/j.dyepig.2020.108510		CCN(CC)C1=CC=C2N1[B-](F)(F)[N+]1=CC(=CC1=C2C1=C(C)C=C(C)C=C1C)C(C)=O		CC(C)O	propan-2-ol	447	528	81	0.0078	-41.3108	22.3714	18.9394	3.43197	-0.83668	0.03127	-12.1515	1.27839	0.97544	-0.16332	0.03127	12.1515	1.27839	0.59349	-0.67336	-24.3031	0.1952
2020 Gonzalez-Vera-2	10.1016/j.dyepig.2020.108510		CCN(CC)C1=CC=C2N1[B-](F)(F)[N+]1=CC(=CC1=C2C1=C(C)C=C(C)C=C1C)C(C)=O		CCCO	propan-1-ol	447	529	82	0.0078	-41.275	22.3714	18.9036	3.46777	-0.83668	0.03127	-12.1515	1.27839	0.97544	-0.16332	0.03127	12.1515	1.27839	0.59349	-0.67336	-24.3031	0.1952
2020 Gonzalez-Vera-2	10.1016/j.dyepig.2020.108510		CCN(CC)C1=CC=C2N1[B-](F)(F)[N+]1=CC(=CC1=C2C1=C(C)C=C(C)C=C1C)C(C)=O		CCCCO	butan-1-ol	449	529	80	0.0112	-41.1753	22.2717	18.9036	3.36812	-0.83668	0.03127	-12.1515	1.27839	0.97544	-0.16332	0.03127	12.1515	1.27839	0.59349	-0.67336	-24.3031	0.1952
2020 Gonzalez-Vera-2	10.1016/j.dyepig.2020.108510		CCN(CC)C1=CC=C2N1[B-](F)(F)[N+]1=CC(=CC1=C2C1=C(C)C=C(C)C=C1C)C(C)=O		C1CCOC1	oxolane	456	531	75	0.0073	-40.7622	21.9298	18.8324	3.09743	-0.83668	0.03127	-12.1515	1.27839	0.97544	-0.16332	0.03127	12.1515	1.27839	0.59349	-0.67336	-24.3031	0.1952
2020 Gonzalez-Vera-2	10.1016/j.dyepig.2020.108510		CCN(CC)C1=CC=C2N1[B-](F)(F)[N+]1=CC(=CC1=C2C1=C(C)C=C(C)C=C1C)C(C)=O		CCCCCO	pentan-1-ol	450	532	82	0.0156	-41.0192	22.2222	18.797	3.42523	-0.83668	0.03127	-12.1515	1.27839	0.97544	-0.16332	0.03127	12.1515	1.27839	0.59349	-0.67336	-24.3031	0.1952
2020 Gonzalez-Vera-2	10.1016/j.dyepig.2020.108510		CCN(CC)C1=CC=C2N1[B-](F)(F)[N+]1=CC(=CC1=C2C1=C(C)C=C(C)C=C1C)C(C)=O		C1COCCO1	1,4-dioxane	459	535	76	0.0289	-40.4781	21.7865	18.6916	3.0949	-0.83668	0.03127	-12.1515	1.27839	0.97544	-0.16332	0.03127	12.1515	1.27839	0.59349	-0.67336	-24.3031	0.1952
2020 Gonzalez-Vera-2	10.1016/j.dyepig.2020.108510		CCN(CC)C1=CC=C2N1[B-](F)(F)[N+]1=CC(=CC1=C2C1=C(C)C=C(C)C=C1C)C(C)=O		C1CCCCC1	cyclohexane	495	534	39	0.501	-38.9286	20.202	18.7266	1.47543	-0.83668	0.03127	-12.1515	1.27839	0.97544	-0.16332	0.03127	12.1515	1.27839	0.59349	-0.67336	-24.3031	0.1952
2020 Gonzalez-Vera-2	10.1016/j.dyepig.2020.108510		CCN(CC)C1=CC=C2N1[B-](F)(F)[N+]1=CC(=CC1=C2C1=C(C)C=C(C)C=C1C)C(C)=O		CCCCCCCCO	octan-1-ol	452	531	79	0.0321	-40.9563	22.1239	18.8324	3.2915	-0.83668	0.03127	-12.1515	1.27839	0.97544	-0.16332	0.03127	12.1515	1.27839	0.59349	-0.67336	-24.3031	0.1952
2020 Gonzalez-Vera-2	10.1016/j.dyepig.2020.108510		CCN(CC)C1=CC=C2N1[B-](F)(F)[N+]1=CC(=CC1=C2C1=C(C)C=C(C)C=C1C)C(C)=O		CN(C)C=O	N,N-dimethylformamide	448	530	82	0.0104	-41.1894	22.3214	18.8679	3.4535	-0.83668	0.03127	-12.1515	1.27839	0.97544	-0.16332	0.03127	12.1515	1.27839	0.59349	-0.67336	-24.3031	0.1952
2020 Gonzalez-Vera-2	10.1016/j.dyepig.2020.108510		CCN(CC)C1=CC=C2N1[B-](F)(F)[N+]1=CC(=CC1=C2C1=C(C)C=C(C)C=C1C)C(C)=O		OCCO	ethane-1,2-diol	443	526	83	0.0185	-41.5848	22.5734	19.0114	3.56196	-0.83668	0.03127	-12.1515	1.27839	0.97544	-0.16332	0.03127	12.1515	1.27839	0.59349	-0.67336	-24.3031	0.1952
2020 Gonzalez-Vera-2	10.1016/j.dyepig.2020.108510		CCN(CC)C1=CC=C2N1[B-](F)(F)[N+]1=CC(=CC1=C2C1=C(C)C=C(C)C=C1C)C(C)=O		ClC(Cl)Cl	trichloromethane	455	535	80	0.0565	-40.6696	21.978	18.6916	3.28643	-0.83668	0.03127	-12.1515	1.27839	0.97544	-0.16332	0.03127	12.1515	1.27839	0.59349	-0.67336	-24.3031	0.1952
2020 Gonzalez-Vera-2	10.1016/j.dyepig.2020.108510		CCN(CC)C1=CC=C2N1[B-](F)(F)[N+]1=CC(=CC1=C2C1=C(C)C=C(C)C=C1C)C(C)=O		C1=CC=CC=C1	benzene	463	538	75	0.11	-40.1856	21.5983	18.5874	3.01091	-0.83668	0.03127	-12.1515	1.27839	0.97544	-0.16332	0.03127	12.1515	1.27839	0.59349	-0.67336	-24.3031	0.1952
2020 Gonzalez-Vera-2	10.1016/j.dyepig.2020.108510		CCN(CC)C1=CC=C2N1[B-](F)(F)[N+]1=CC(=CC1=C2C1=C(C)C=C(C)C=C1C)C(C)=O		CC1=CC=CC=C1	toluene	463	537	74	0.1299	-40.2202	21.5983	18.622	2.9763	-0.83668	0.03127	-12.1515	1.27839	0.97544	-0.16332	0.03127	12.1515	1.27839	0.59349	-0.67336	-24.3031	0.1952
2020 Gonzalez-Vera-2	10.1016/j.dyepig.2020.108510		CCN(CC)C1=CC=C2N1[B-](F)(F)[N+]1=CC(=CC1=C2C1=C(C)C=C(C)C=C1C)C(C)=O		ClC1=CC=CC=C1	chlorobenzene	460	536	76	0.0609	-40.3958	21.7391	18.6567	3.08241	-0.83668	0.03127	-12.1515	1.27839	0.97544	-0.16332	0.03127	12.1515	1.27839	0.59349	-0.67336	-24.3031	0.1952
2020 Gonzalez-Vera-3	10.1016/j.dyepig.2020.108510		CCN(CC)C1=CC=C2N1[B-](F)(F)[N+]1=C(C=CC1=C2C1=C(C)C=C(C)C=C1C)C(C)=O		CO	methanol	466	516	50	0.0136	-40.8391	21.4592	19.3798	2.07938	-0.77225	0.06032	-10.0054	2.43905	0.90049	-0.22775	0.06032	10.0054	2.43905	0.42408	-0.54449	-20.0108	0.294917
2020 Gonzalez-Vera-3	10.1016/j.dyepig.2020.108510		CCN(CC)C1=CC=C2N1[B-](F)(F)[N+]1=C(C=CC1=C2C1=C(C)C=C(C)C=C1C)C(C)=O		CC#N	acetonitrile	462	520	58	0.0181	-40.8758	21.645	19.2308	2.41425	-0.77225	0.06032	-10.0054	2.43905	0.90049	-0.22775	0.06032	10.0054	2.43905	0.42408	-0.54449	-20.0108	0.294917
2020 Gonzalez-Vera-3	10.1016/j.dyepig.2020.108510		CCN(CC)C1=CC=C2N1[B-](F)(F)[N+]1=C(C=CC1=C2C1=C(C)C=C(C)C=C1C)C(C)=O		CC(C)=O	propan-2-one	466	519	53	0.0223	-40.7271	21.4592	19.2678	2.1914	-0.77225	0.06032	-10.0054	2.43905	0.90049	-0.22775	0.06032	10.0054	2.43905	0.42408	-0.54449	-20.0108	0.294917
2020 Gonzalez-Vera-3	10.1016/j.dyepig.2020.108510		CCN(CC)C1=CC=C2N1[B-](F)(F)[N+]1=C(C=CC1=C2C1=C(C)C=C(C)C=C1C)C(C)=O		CCO	ethanol	469	517	48	0.0154	-40.6643	21.322	19.3424	1.9796	-0.77225	0.06032	-10.0054	2.43905	0.90049	-0.22775	0.06032	10.0054	2.43905	0.42408	-0.54449	-20.0108	0.294917
2020 Gonzalez-Vera-3	10.1016/j.dyepig.2020.108510		CCN(CC)C1=CC=C2N1[B-](F)(F)[N+]1=C(C=CC1=C2C1=C(C)C=C(C)C=C1C)C(C)=O		CCOC(C)=O	ethyl acetate	470	519	49	0.0285	-40.5444	21.2766	19.2678	2.00877	-0.77225	0.06032	-10.0054	2.43905	0.90049	-0.22775	0.06032	10.0054	2.43905	0.42408	-0.54449	-20.0108	0.294917
2020 Gonzalez-Vera-3	10.1016/j.dyepig.2020.108510		CCN(CC)C1=CC=C2N1[B-](F)(F)[N+]1=C(C=CC1=C2C1=C(C)C=C(C)C=C1C)C(C)=O		CC(C)O	propan-2-ol	471	518	47	0.0229	-40.5364	21.2314	19.305	1.9264	-0.77225	0.06032	-10.0054	2.43905	0.90049	-0.22775	0.06032	10.0054	2.43905	0.42408	-0.54449	-20.0108	0.294917
2020 Gonzalez-Vera-3	10.1016/j.dyepig.2020.108510		CCN(CC)C1=CC=C2N1[B-](F)(F)[N+]1=C(C=CC1=C2C1=C(C)C=C(C)C=C1C)C(C)=O		CCCO	propan-1-ol	471	518	47	0.0274	-40.5364	21.2314	19.305	1.9264	-0.77225	0.06032	-10.0054	2.43905	0.90049	-0.22775	0.06032	10.0054	2.43905	0.42408	-0.54449	-20.0108	0.294917
2020 Gonzalez-Vera-3	10.1016/j.dyepig.2020.108510		CCN(CC)C1=CC=C2N1[B-](F)(F)[N+]1=C(C=CC1=C2C1=C(C)C=C(C)C=C1C)C(C)=O		CCCCO	butan-1-ol	473	518	45	0.0236	-40.4467	21.1416	19.305	1.83663	-0.77225	0.06032	-10.0054	2.43905	0.90049	-0.22775	0.06032	10.0054	2.43905	0.42408	-0.54449	-20.0108	0.294917
2020 Gonzalez-Vera-3	10.1016/j.dyepig.2020.108510		CCN(CC)C1=CC=C2N1[B-](F)(F)[N+]1=C(C=CC1=C2C1=C(C)C=C(C)C=C1C)C(C)=O		C1CCOC1	oxolane	472	521	49	0.022	-40.3803	21.1864	19.1939	1.99258	-0.77225	0.06032	-10.0054	2.43905	0.90049	-0.22775	0.06032	10.0054	2.43905	0.42408	-0.54449	-20.0108	0.294917
2020 Gonzalez-Vera-3	10.1016/j.dyepig.2020.108510		CCN(CC)C1=CC=C2N1[B-](F)(F)[N+]1=C(C=CC1=C2C1=C(C)C=C(C)C=C1C)C(C)=O		CCCCCO	pentan-1-ol	473	520	47	0.0185	-40.3724	21.1416	19.2308	1.91088	-0.77225	0.06032	-10.0054	2.43905	0.90049	-0.22775	0.06032	10.0054	2.43905	0.42408	-0.54449	-20.0108	0.294917
2020 Gonzalez-Vera-3	10.1016/j.dyepig.2020.108510		CCN(CC)C1=CC=C2N1[B-](F)(F)[N+]1=C(C=CC1=C2C1=C(C)C=C(C)C=C1C)C(C)=O		C1COCCO1	1,4-dioxane	472	519	47	0.0392	-40.4543	21.1864	19.2678	1.91862	-0.77225	0.06032	-10.0054	2.43905	0.90049	-0.22775	0.06032	10.0054	2.43905	0.42408	-0.54449	-20.0108	0.294917
2020 Gonzalez-Vera-3	10.1016/j.dyepig.2020.108510		CCN(CC)C1=CC=C2N1[B-](F)(F)[N+]1=C(C=CC1=C2C1=C(C)C=C(C)C=C1C)C(C)=O		C1CCCCC1	cyclohexane	488	522	34	0.2592	-39.6489	20.4918	19.1571	1.33472	-0.77225	0.06032	-10.0054	2.43905	0.90049	-0.22775	0.06032	10.0054	2.43905	0.42408	-0.54449	-20.0108	0.294917
2020 Gonzalez-Vera-3	10.1016/j.dyepig.2020.108510		CCN(CC)C1=CC=C2N1[B-](F)(F)[N+]1=C(C=CC1=C2C1=C(C)C=C(C)C=C1C)C(C)=O		CCCCCCCCO	octan-1-ol	475	522	47	0.0325	-40.2097	21.0526	19.1571	1.89554	-0.77225	0.06032	-10.0054	2.43905	0.90049	-0.22775	0.06032	10.0054	2.43905	0.42408	-0.54449	-20.0108	0.294917
2020 Gonzalez-Vera-3	10.1016/j.dyepig.2020.108510		CCN(CC)C1=CC=C2N1[B-](F)(F)[N+]1=C(C=CC1=C2C1=C(C)C=C(C)C=C1C)C(C)=O		CN(C)C=O	N,N-dimethylformamide	467	520	53	0.0322	-40.644	21.4133	19.2308	2.18251	-0.77225	0.06032	-10.0054	2.43905	0.90049	-0.22775	0.06032	10.0054	2.43905	0.42408	-0.54449	-20.0108	0.294917
2020 Gonzalez-Vera-3	10.1016/j.dyepig.2020.108510		CCN(CC)C1=CC=C2N1[B-](F)(F)[N+]1=C(C=CC1=C2C1=C(C)C=C(C)C=C1C)C(C)=O		OCCO	ethane-1,2-diol	466	522	56	0.0332	-40.6163	21.4592	19.1571	2.30214	-0.77225	0.06032	-10.0054	2.43905	0.90049	-0.22775	0.06032	10.0054	2.43905	0.42408	-0.54449	-20.0108	0.294917
2020 Gonzalez-Vera-3	10.1016/j.dyepig.2020.108510		CCN(CC)C1=CC=C2N1[B-](F)(F)[N+]1=C(C=CC1=C2C1=C(C)C=C(C)C=C1C)C(C)=O		ClC(Cl)Cl	trichloromethane	472	523	51	0.0174	-40.3069	21.1864	19.1205	2.06598	-0.77225	0.06032	-10.0054	2.43905	0.90049	-0.22775	0.06032	10.0054	2.43905	0.42408	-0.54449	-20.0108	0.294917
2020 Gonzalez-Vera-3	10.1016/j.dyepig.2020.108510		CCN(CC)C1=CC=C2N1[B-](F)(F)[N+]1=C(C=CC1=C2C1=C(C)C=C(C)C=C1C)C(C)=O		C1=CC=CC=C1	benzene	474	525	51	0.0577	-40.1447	21.097	19.0476	2.04943	-0.77225	0.06032	-10.0054	2.43905	0.90049	-0.22775	0.06032	10.0054	2.43905	0.42408	-0.54449	-20.0108	0.294917
2020 Gonzalez-Vera-3	10.1016/j.dyepig.2020.108510		CCN(CC)C1=CC=C2N1[B-](F)(F)[N+]1=C(C=CC1=C2C1=C(C)C=C(C)C=C1C)C(C)=O		CC1=CC=CC=C1	toluene	476	525	49	0.064	-40.056	21.0084	19.0476	1.96078	-0.77225	0.06032	-10.0054	2.43905	0.90049	-0.22775	0.06032	10.0054	2.43905	0.42408	-0.54449	-20.0108	0.294917
2020 Gonzalez-Vera-3	10.1016/j.dyepig.2020.108510		CCN(CC)C1=CC=C2N1[B-](F)(F)[N+]1=C(C=CC1=C2C1=C(C)C=C(C)C=C1C)C(C)=O		ClC1=CC=CC=C1	chlorobenzene	473	525	52	0.0498	-40.1893	21.1416	19.0476	2.09403	-0.77225	0.06032	-10.0054	2.43905	0.90049	-0.22775	0.06032	10.0054	2.43905	0.42408	-0.54449	-20.0108	0.294917
2020 Shen-BODIPY-DT	10.1016/j.cclet.2019.12.025		COC(=O)C1=CC=C(C=C1)C1=C2C(C)=C(C#CC3=CC=C(C=C3)C3=CC(=NC(=C3)C3=NC=CC=C3)C3=CC=CC=N3)C(C)=[N+]2[B-](F)(F)N2C(C)=C(C#CC3=CC=C(C=C3)C3=CC(=NC(=C3)C3=NC=CC=C3)C3=CC=CC=N3)C(C)=C12		CN(C)C=O	N,N-dimethylformamide	586	623	37		-33.1162	17.0648	16.0514	1.01348	-0.68226	0.07889	-5.52045	2.62157	0.85021	-0.31774	0.07889	5.52045	2.62157	0.53935	-0.36452	-11.0409	0.465717
2020 Shen-BODIPY-DT	10.1016/j.cclet.2019.12.025		COC(=O)C1=CC=C(C=C1)C1=C2C(C)=C(C#CC3=CC=C(C=C3)C3=CC(=NC(=C3)C3=NC=CC=C3)C3=CC=CC=N3)C(C)=[N+]2[B-](F)(F)N2C(C)=C(C#CC3=CC=C(C=C3)C3=CC(=NC(=C3)C3=NC=CC=C3)C3=CC=CC=N3)C(C)=C12		CS(C)=O	methanesulfinylmethane	580	624.6	44.6		-33.2516	17.2414	16.0102	1.23113	-0.68226	0.07889	-5.52045	2.62157	0.85021	-0.31774	0.07889	5.52045	2.62157	0.53935	-0.36452	-11.0409	0.465717
2020 Shen-BODIPY-DT	10.1016/j.cclet.2019.12.025		COC(=O)C1=CC=C(C=C1)C1=C2C(C)=C(C#CC3=CC=C(C=C3)C3=CC(=NC(=C3)C3=NC=CC=C3)C3=CC=CC=N3)C(C)=[N+]2[B-](F)(F)N2C(C)=C(C#CC3=CC=C(C=C3)C3=CC(=NC(=C3)C3=NC=CC=C3)C3=CC=CC=N3)C(C)=C12		C1=CC=NC=C1	pyridine	584	627.4	43.4		-33.0621	17.1233	15.9388	1.18449	-0.68226	0.07889	-5.52045	2.62157	0.85021	-0.31774	0.07889	5.52045	2.62157	0.53935	-0.36452	-11.0409	0.465717
2020 Shen-BODIPY-DT	10.1016/j.cclet.2019.12.025		COC(=O)C1=CC=C(C=C1)C1=C2C(C)=C(C#CC3=CC=C(C=C3)C3=CC(=NC(=C3)C3=NC=CC=C3)C3=CC=CC=N3)C(C)=[N+]2[B-](F)(F)N2C(C)=C(C#CC3=CC=C(C=C3)C3=CC(=NC(=C3)C3=NC=CC=C3)C3=CC=CC=N3)C(C)=C12		CC(C)=O	propan-2-one	576	620.8	44.8		-33.4694	17.3611	16.1082	1.25286	-0.68226	0.07889	-5.52045	2.62157	0.85021	-0.31774	0.07889	5.52045	2.62157	0.53935	-0.36452	-11.0409	0.465717
2020 Shen-BODIPY-DT	10.1016/j.cclet.2019.12.025		COC(=O)C1=CC=C(C=C1)C1=C2C(C)=C(C#CC3=CC=C(C=C3)C3=CC(=NC(=C3)C3=NC=CC=C3)C3=CC=CC=N3)C(C)=[N+]2[B-](F)(F)N2C(C)=C(C#CC3=CC=C(C=C3)C3=CC(=NC(=C3)C3=NC=CC=C3)C3=CC=CC=N3)C(C)=C12		C1COCCO1	1,4-dioxane	602	624.6	22.6		-32.6215	16.6113	16.0102	0.601049	-0.68226	0.07889	-5.52045	2.62157	0.85021	-0.31774	0.07889	5.52045	2.62157	0.53935	-0.36452	-11.0409	0.465717
2020 Shen-BODIPY-DT	10.1016/j.cclet.2019.12.025		COC(=O)C1=CC=C(C=C1)C1=C2C(C)=C(C#CC3=CC=C(C=C3)C3=CC(=NC(=C3)C3=NC=CC=C3)C3=CC=CC=N3)C(C)=[N+]2[B-](F)(F)N2C(C)=C(C#CC3=CC=C(C=C3)C3=CC(=NC(=C3)C3=NC=CC=C3)C3=CC=CC=N3)C(C)=C12		CC1=CC=C(C)C=C1	1,4-xylene	586	625.6	39.6		-33.0495	17.0648	15.9847	1.08019	-0.68226	0.07889	-5.52045	2.62157	0.85021	-0.31774	0.07889	5.52045	2.62157	0.53935	-0.36452	-11.0409	0.465717
2020 Shen-BODIPY-DT	10.1016/j.cclet.2019.12.025		COC(=O)C1=CC=C(C=C1)C1=C2C(C)=C(C#CC3=CC=C(C=C3)C3=CC(=NC(=C3)C3=NC=CC=C3)C3=CC=CC=N3)C(C)=[N+]2[B-](F)(F)N2C(C)=C(C#CC3=CC=C(C=C3)C3=CC(=NC(=C3)C3=NC=CC=C3)C3=CC=CC=N3)C(C)=C12		ClCCl	dichloromethane	582	621.8	39.8		-33.2645	17.1821	16.0823	1.09979	-0.68226	0.07889	-5.52045	2.62157	0.85021	-0.31774	0.07889	5.52045	2.62157	0.53935	-0.36452	-11.0409	0.465717
2020 Shen-BODIPY-DT	10.1016/j.cclet.2019.12.025		COC(=O)C1=CC=C(C=C1)C1=C2C(C)=C(C#CC3=CC=C(C=C3)C3=CC(=NC(=C3)C3=NC=CC=C3)C3=CC=CC=N3)C(C)=[N+]2[B-](F)(F)N2C(C)=C(C#CC3=CC=C(C=C3)C3=CC(=NC(=C3)C3=NC=CC=C3)C3=CC=CC=N3)C(C)=C12		CC1=CC=CC=C1	toluene	586	625	39		-33.0648	17.0648	16	1.06485	-0.68226	0.07889	-5.52045	2.62157	0.85021	-0.31774	0.07889	5.52045	2.62157	0.53935	-0.36452	-11.0409	0.465717
2020 Shen-BODIPY-DT	10.1016/j.cclet.2019.12.025		COC(=O)C1=CC=C(C=C1)C1=C2C(C)=C(C#CC3=CC=C(C=C3)C3=CC(=NC(=C3)C3=NC=CC=C3)C3=CC=CC=N3)C(C)=[N+]2[B-](F)(F)N2C(C)=C(C#CC3=CC=C(C=C3)C3=CC(=NC(=C3)C3=NC=CC=C3)C3=CC=CC=N3)C(C)=C12		ClC(Cl)Cl	trichloromethane	584	624.8	40.8		-33.1284	17.1233	16.0051	1.11817	-0.68226	0.07889	-5.52045	2.62157	0.85021	-0.31774	0.07889	5.52045	2.62157	0.53935	-0.36452	-11.0409	0.465717
2020 Shen-BODIPY-DT	10.1016/j.cclet.2019.12.025		COC(=O)C1=CC=C(C=C1)C1=C2C(C)=C(C#CC3=CC=C(C=C3)C3=CC(=NC(=C3)C3=NC=CC=C3)C3=CC=CC=N3)C(C)=[N+]2[B-](F)(F)N2C(C)=C(C#CC3=CC=C(C=C3)C3=CC(=NC(=C3)C3=NC=CC=C3)C3=CC=CC=N3)C(C)=C12		C1CCOC1	oxolane	580	621.8	41.8		-33.3237	17.2414	16.0823	1.15904	-0.68226	0.07889	-5.52045	2.62157	0.85021	-0.31774	0.07889	5.52045	2.62157	0.53935	-0.36452	-11.0409	0.465717
2020 Shen-BODIPY-DT	10.1016/j.cclet.2019.12.025		COC(=O)C1=CC=C(C=C1)C1=C2C(C)=C(C#CC3=CC=C(C=C3)C3=CC(=NC(=C3)C3=NC=CC=C3)C3=CC=CC=N3)C(C)=[N+]2[B-](F)(F)N2C(C)=C(C#CC3=CC=C(C=C3)C3=CC(=NC(=C3)C3=NC=CC=C3)C3=CC=CC=N3)C(C)=C12		CCO	ethanol	584	615	31		-33.3835	17.1233	16.2602	0.863125	-0.68226	0.07889	-5.52045	2.62157	0.85021	-0.31774	0.07889	5.52045	2.62157	0.53935	-0.36452	-11.0409	0.465717
2020 Shen-BODIPY-DT	10.1016/j.cclet.2019.12.025		COC(=O)C1=CC=C(C=C1)C1=C2C(C)=C(C#CC3=CC=C(C=C3)C3=CC(=NC(=C3)C3=NC=CC=C3)C3=CC=CC=N3)C(C)=[N+]2[B-](F)(F)N2C(C)=C(C#CC3=CC=C(C=C3)C3=CC(=NC(=C3)C3=NC=CC=C3)C3=CC=CC=N3)C(C)=C12		COCCO	2-methoxyethan-1-ol	580	622	42		-33.3185	17.2414	16.0772	1.16421	-0.68226	0.07889	-5.52045	2.62157	0.85021	-0.31774	0.07889	5.52045	2.62157	0.53935	-0.36452	-11.0409	0.465717
2020 Shen-BODIPY-DT	10.1016/j.cclet.2019.12.025		COC(=O)C1=CC=C(C=C1)C1=C2C(C)=C(C#CC3=CC=C(C=C3)C3=CC(=NC(=C3)C3=NC=CC=C3)C3=CC=CC=N3)C(C)=[N+]2[B-](F)(F)N2C(C)=C(C#CC3=CC=C(C=C3)C3=CC(=NC(=C3)C3=NC=CC=C3)C3=CC=CC=N3)C(C)=C12		CC#N	acetonitrile	576	613.2	37.2		-33.669	17.3611	16.3079	1.05322	-0.68226	0.07889	-5.52045	2.62157	0.85021	-0.31774	0.07889	5.52045	2.62157	0.53935	-0.36452	-11.0409	0.465717
2020 Shen-BODIPY-DT	10.1016/j.cclet.2019.12.025		COC(=O)C1=CC=C(C=C1)C1=C2C(C)=C(C#CC3=CC=C(C=C3)C3=CC(=NC(=C3)C3=NC=CC=C3)C3=CC=CC=N3)C(C)=[N+]2[B-](F)(F)N2C(C)=C(C#CC3=CC=C(C=C3)C3=CC(=NC(=C3)C3=NC=CC=C3)C3=CC=CC=N3)C(C)=C12		CCOC(C)=O	ethyl acetate	578	618	40		-33.4823	17.301	16.1812	1.11981	-0.68226	0.07889	-5.52045	2.62157	0.85021	-0.31774	0.07889	5.52045	2.62157	0.53935	-0.36452	-11.0409	0.465717
2021 Vysnauskas-BODIPY2	10.1021/acssensors.0c02275		CCCCCCCCCCOC1=CC=C(C=C1)C1=C2C=C(C=[N+]2[B-](F)(F)N2C=C(C=C12)C1CC1)C1CC1		C1CCCCC1	cyclohexane	547	576	29	0.2	-35.6426	18.2815	17.3611	0.920425	-0.45138	0.06012	2.26413	2.12586	0.86019	-0.54862	0.06012	-2.26413	2.12586	0.9014	0.09724	4.52825	1.21543
2021 Vysnauskas-BODIPY2	10.1021/acssensors.0c02275		CCCCCCCCCCOC1=CC=C(C=C1)C1=C2C=C(C=[N+]2[B-](F)(F)N2C=C(C=C12)C1CC1)C1CC1		CC1=CC=CC=C1	toluene	552	585	33	0.2	-35.21	18.1159	17.094	1.02192	-0.45138	0.06012	2.26413	2.12586	0.86019	-0.54862	0.06012	-2.26413	2.12586	0.9014	0.09724	4.52825	1.21543
2021 Vysnauskas-BODIPY2	10.1021/acssensors.0c02275		CCCCCCCCCCOC1=CC=C(C=C1)C1=C2C=C(C=[N+]2[B-](F)(F)N2C=C(C=C12)C1CC1)C1CC1		CCOCC	ethoxyethane	545	580	35	0.16	-35.59	18.3486	17.2414	1.10724	-0.45138	0.06012	2.26413	2.12586	0.86019	-0.54862	0.06012	-2.26413	2.12586	0.9014	0.09724	4.52825	1.21543
2021 Vysnauskas-BODIPY2	10.1021/acssensors.0c02275		CCCCCCCCCCOC1=CC=C(C=C1)C1=C2C=C(C=[N+]2[B-](F)(F)N2C=C(C=C12)C1CC1)C1CC1		CCCCOC(C)=O	butyl acetate	548	582	34	0.16	-35.4303	18.2482	17.1821	1.06604	-0.45138	0.06012	2.26413	2.12586	0.86019	-0.54862	0.06012	-2.26413	2.12586	0.9014	0.09724	4.52825	1.21543
2021 Vysnauskas-BODIPY2	10.1021/acssensors.0c02275		CCCCCCCCCCOC1=CC=C(C=C1)C1=C2C=C(C=[N+]2[B-](F)(F)N2C=C(C=C12)C1CC1)C1CC1		ClC(Cl)Cl	trichloromethane	551	586	35	0.23	-35.2137	18.1488	17.0648	1.08397	-0.45138	0.06012	2.26413	2.12586	0.86019	-0.54862	0.06012	-2.26413	2.12586	0.9014	0.09724	4.52825	1.21543
2021 Vysnauskas-BODIPY2	10.1021/acssensors.0c02275		CCCCCCCCCCOC1=CC=C(C=C1)C1=C2C=C(C=[N+]2[B-](F)(F)N2C=C(C=C12)C1CC1)C1CC1		ClCCl	dichloromethane	550	584	34	0.17	-35.3051	18.1818	17.1233	1.05853	-0.45138	0.06012	2.26413	2.12586	0.86019	-0.54862	0.06012	-2.26413	2.12586	0.9014	0.09724	4.52825	1.21543
2021 Vysnauskas-BODIPY2	10.1021/acssensors.0c02275		CCCCCCCCCCOC1=CC=C(C=C1)C1=C2C=C(C=[N+]2[B-](F)(F)N2C=C(C=C12)C1CC1)C1CC1		CCO	ethanol	546	582	36	0.15	-35.4971	18.315	17.1821	1.13289	-0.45138	0.06012	2.26413	2.12586	0.86019	-0.54862	0.06012	-2.26413	2.12586	0.9014	0.09724	4.52825	1.21543
2021 Vysnauskas-BODIPY2	10.1021/acssensors.0c02275		CCCCCCCCCCOC1=CC=C(C=C1)C1=C2C=C(C=[N+]2[B-](F)(F)N2C=C(C=C12)C1CC1)C1CC1		CO	methanol	545	583	38	0.12	-35.5013	18.3486	17.1527	1.19597	-0.45138	0.06012	2.26413	2.12586	0.86019	-0.54862	0.06012	-2.26413	2.12586	0.9014	0.09724	4.52825	1.21543
2021 Vysnauskas-BODIPY2	10.1021/acssensors.0c02275		CCCCCCCCCCOC1=CC=C(C=C1)C1=C2C=C(C=[N+]2[B-](F)(F)N2C=C(C=C12)C1CC1)C1CC1		CC#N	acetonitrile	548	585	37	0.1	-35.3422	18.2482	17.094	1.15416	-0.45138	0.06012	2.26413	2.12586	0.86019	-0.54862	0.06012	-2.26413	2.12586	0.9014	0.09724	4.52825	1.21543
2021 Vysnauskas-BODIPY2	10.1021/acssensors.0c02275		CCCCCCCCCCOC1=CC=C(C=C1)C1=C2C=C(C=[N+]2[B-](F)(F)N2C=C(C=C12)C1CC1)C1CC1		CS(C)=O	methanesulfinylmethane	555	593	38	0.12	-34.8814	18.018	16.8634	1.15461	-0.45138	0.06012	2.26413	2.12586	0.86019	-0.54862	0.06012	-2.26413	2.12586	0.9014	0.09724	4.52825	1.21543
2021 Vysnauskas-BODIPY3	10.1021/acssensors.0c02275		CCCCCCCCCCOC1=CC=C(C=C1)C1=C2C=CC(C3CC3)=[N+]2[B-](F)(F)N2C(=CC=C12)C1CC1		C1CCCCC1	cyclohexane	526	534	8	0.48	-37.738	19.0114	18.7266	0.284815	-0.45948	0.04342	1.69251	1.63669	0.92499	-0.54052	0.04342	-1.69251	1.63669	0.94477	0.08105	3.38502	1.17637
2021 Vysnauskas-BODIPY3	10.1021/acssensors.0c02275		CCCCCCCCCCOC1=CC=C(C=C1)C1=C2C=CC(C3CC3)=[N+]2[B-](F)(F)N2C(=CC=C12)C1CC1		CC1=CC=CC=C1	toluene	529	538	9	0.56	-37.491	18.9036	18.5874	0.316231	-0.45948	0.04342	1.69251	1.63669	0.92499	-0.54052	0.04342	-1.69251	1.63669	0.94477	0.08105	3.38502	1.17637
2021 Vysnauskas-BODIPY3	10.1021/acssensors.0c02275		CCCCCCCCCCOC1=CC=C(C=C1)C1=C2C=CC(C3CC3)=[N+]2[B-](F)(F)N2C(=CC=C12)C1CC1		CCOCC	ethoxyethane	523	532	9	0.43	-37.9175	19.1205	18.797	0.323466	-0.45948	0.04342	1.69251	1.63669	0.92499	-0.54052	0.04342	-1.69251	1.63669	0.94477	0.08105	3.38502	1.17637
2021 Vysnauskas-BODIPY3	10.1021/acssensors.0c02275		CCCCCCCCCCOC1=CC=C(C=C1)C1=C2C=CC(C3CC3)=[N+]2[B-](F)(F)N2C(=CC=C12)C1CC1		CCCCOC(C)=O	butyl acetate	525	534	9	0.53	-37.7742	19.0476	18.7266	0.321027	-0.45948	0.04342	1.69251	1.63669	0.92499	-0.54052	0.04342	-1.69251	1.63669	0.94477	0.08105	3.38502	1.17637
2021 Vysnauskas-BODIPY3	10.1021/acssensors.0c02275		CCCCCCCCCCOC1=CC=C(C=C1)C1=C2C=CC(C3CC3)=[N+]2[B-](F)(F)N2C(=CC=C12)C1CC1		ClC(Cl)Cl	trichloromethane	529	538	9	0.61	-37.491	18.9036	18.5874	0.316231	-0.45948	0.04342	1.69251	1.63669	0.92499	-0.54052	0.04342	-1.69251	1.63669	0.94477	0.08105	3.38502	1.17637
2021 Vysnauskas-BODIPY3	10.1021/acssensors.0c02275		CCCCCCCCCCOC1=CC=C(C=C1)C1=C2C=CC(C3CC3)=[N+]2[B-](F)(F)N2C(=CC=C12)C1CC1		ClCCl	dichloromethane	527	537	10	0.54	-37.5973	18.9753	18.622	0.353358	-0.45948	0.04342	1.69251	1.63669	0.92499	-0.54052	0.04342	-1.69251	1.63669	0.94477	0.08105	3.38502	1.17637
2021 Vysnauskas-BODIPY3	10.1021/acssensors.0c02275		CCCCCCCCCCOC1=CC=C(C=C1)C1=C2C=CC(C3CC3)=[N+]2[B-](F)(F)N2C(=CC=C12)C1CC1		CCO	ethanol	526	533	7	0.47	-37.7731	19.0114	18.7617	0.249681	-0.45948	0.04342	1.69251	1.63669	0.92499	-0.54052	0.04342	-1.69251	1.63669	0.94477	0.08105	3.38502	1.17637
2021 Vysnauskas-BODIPY3	10.1021/acssensors.0c02275		CCCCCCCCCCOC1=CC=C(C=C1)C1=C2C=CC(C3CC3)=[N+]2[B-](F)(F)N2C(=CC=C12)C1CC1		CO	methanol	523	532	9	0.42	-37.9175	19.1205	18.797	0.323466	-0.45948	0.04342	1.69251	1.63669	0.92499	-0.54052	0.04342	-1.69251	1.63669	0.94477	0.08105	3.38502	1.17637
2021 Vysnauskas-BODIPY3	10.1021/acssensors.0c02275		CCCCCCCCCCOC1=CC=C(C=C1)C1=C2C=CC(C3CC3)=[N+]2[B-](F)(F)N2C(=CC=C12)C1CC1		CC#N	acetonitrile	523	534	11	0.42	-37.8471	19.1205	18.7266	0.393867	-0.45948	0.04342	1.69251	1.63669	0.92499	-0.54052	0.04342	-1.69251	1.63669	0.94477	0.08105	3.38502	1.17637
2021 Vysnauskas-BODIPY3	10.1021/acssensors.0c02275		CCCCCCCCCCOC1=CC=C(C=C1)C1=C2C=CC(C3CC3)=[N+]2[B-](F)(F)N2C(=CC=C12)C1CC1		CS(C)=O	methanesulfinylmethane	529	541	12	0.54	-37.3879	18.9036	18.4843	0.419303	-0.45948	0.04342	1.69251	1.63669	0.92499	-0.54052	0.04342	-1.69251	1.63669	0.94477	0.08105	3.38502	1.17637
1998 Lopez-Arbeloa-PM567	10.1016/S0301-0104(98)00215-8		CCC1=C(C)N2C(=C1C)C(C)=C1C(C)=C(CC)C(C)=[N+]1[B-]2(F)F		CCC(C)C	2-methylbutane	520.4	534.4	14	0.87	-37.9286	19.216	18.7126	0.503413	-0.59548	0.03611	-3.35785	1.37185	0.91861	-0.40452	0.03611	3.35785	1.37185	0.83835	-0.19097	-6.71569	0.679318
1998 Lopez-Arbeloa-PM567	10.1016/S0301-0104(98)00215-8		CCC1=C(C)N2C(=C1C)C(C)=C1C(C)=C(CC)C(C)=[N+]1[B-]2(F)F		CCCCCC	hexane	521.1	533.6	12.5	0.83	-37.9308	19.1902	18.7406	0.449545	-0.59548	0.03611	-3.35785	1.37185	0.91861	-0.40452	0.03611	3.35785	1.37185	0.83835	-0.19097	-6.71569	0.679318
1998 Lopez-Arbeloa-PM567	10.1016/S0301-0104(98)00215-8		CCC1=C(C)N2C(=C1C)C(C)=C1C(C)=C(CC)C(C)=[N+]1[B-]2(F)F		C1CCCCC1	cyclohexane	522.5	537.2	14.7	0.7	-37.7538	19.1388	18.615	0.523715	-0.59548	0.03611	-3.35785	1.37185	0.91861	-0.40452	0.03611	3.35785	1.37185	0.83835	-0.19097	-6.71569	0.679318
1998 Lopez-Arbeloa-PM567	10.1016/S0301-0104(98)00215-8		CCC1=C(C)N2C(=C1C)C(C)=C1C(C)=C(CC)C(C)=[N+]1[B-]2(F)F		CC(C)CC(C)(C)C	2,2,4-trimethylpentane	521.2	535.2	14	0.77	-37.8711	19.1865	18.6846	0.501889	-0.59548	0.03611	-3.35785	1.37185	0.91861	-0.40452	0.03611	3.35785	1.37185	0.83835	-0.19097	-6.71569	0.679318
1998 Lopez-Arbeloa-PM567	10.1016/S0301-0104(98)00215-8		CCC1=C(C)N2C(=C1C)C(C)=C1C(C)=C(CC)C(C)=[N+]1[B-]2(F)F		C1=CC=CC=C1	benzene	522.7	536.4	13.7	0.59	-37.7742	19.1314	18.6428	0.488629	-0.59548	0.03611	-3.35785	1.37185	0.91861	-0.40452	0.03611	3.35785	1.37185	0.83835	-0.19097	-6.71569	0.679318
1998 Lopez-Arbeloa-PM567	10.1016/S0301-0104(98)00215-8		CCC1=C(C)N2C(=C1C)C(C)=C1C(C)=C(CC)C(C)=[N+]1[B-]2(F)F		CC1=CC=CC=C1	toluene	522.5	536.4	13.9	0.5	-37.7816	19.1388	18.6428	0.495952	-0.59548	0.03611	-3.35785	1.37185	0.91861	-0.40452	0.03611	3.35785	1.37185	0.83835	-0.19097	-6.71569	0.679318
1998 Lopez-Arbeloa-PM567	10.1016/S0301-0104(98)00215-8		CCC1=C(C)N2C(=C1C)C(C)=C1C(C)=C(CC)C(C)=[N+]1[B-]2(F)F		CCOCC	ethoxyethane	518.8	532.8	14	0.89	-38.044	19.2753	18.7688	0.506482	-0.59548	0.03611	-3.35785	1.37185	0.91861	-0.40452	0.03611	3.35785	1.37185	0.83835	-0.19097	-6.71569	0.679318
1998 Lopez-Arbeloa-PM567	10.1016/S0301-0104(98)00215-8		CCC1=C(C)N2C(=C1C)C(C)=C1C(C)=C(CC)C(C)=[N+]1[B-]2(F)F		C1COCCO1	1,4-dioxane	518.6	533.2	14.6	0.83	-38.0374	19.2827	18.7547	0.527995	-0.59548	0.03611	-3.35785	1.37185	0.91861	-0.40452	0.03611	3.35785	1.37185	0.83835	-0.19097	-6.71569	0.679318
1998 Lopez-Arbeloa-PM567	10.1016/S0301-0104(98)00215-8		CCC1=C(C)N2C(=C1C)C(C)=C1C(C)=C(CC)C(C)=[N+]1[B-]2(F)F		C1CCOC1	oxolane	518.4	534	15.6	0.75	-38.0167	19.2901	18.7266	0.563532	-0.59548	0.03611	-3.35785	1.37185	0.91861	-0.40452	0.03611	3.35785	1.37185	0.83835	-0.19097	-6.71569	0.679318
1998 Lopez-Arbeloa-PM567	10.1016/S0301-0104(98)00215-8		CCC1=C(C)N2C(=C1C)C(C)=C1C(C)=C(CC)C(C)=[N+]1[B-]2(F)F		CN1CCCC1=O	1-methylpyrrolidin-2-one	518.2	533.2	15	0.57	-38.0523	19.2976	18.7547	0.54288	-0.59548	0.03611	-3.35785	1.37185	0.91861	-0.40452	0.03611	3.35785	1.37185	0.83835	-0.19097	-6.71569	0.679318
1998 Lopez-Arbeloa-PM567	10.1016/S0301-0104(98)00215-8		CCC1=C(C)N2C(=C1C)C(C)=C1C(C)=C(CC)C(C)=[N+]1[B-]2(F)F		CCOC(C)=O	ethyl acetate	516.4	531.6	15.2	0.8	-38.176	19.3648	18.8111	0.553697	-0.59548	0.03611	-3.35785	1.37185	0.91861	-0.40452	0.03611	3.35785	1.37185	0.83835	-0.19097	-6.71569	0.679318
1998 Lopez-Arbeloa-PM567	10.1016/S0301-0104(98)00215-8		CCC1=C(C)N2C(=C1C)C(C)=C1C(C)=C(CC)C(C)=[N+]1[B-]2(F)F		CN(C)C=O	N,N-dimethylformamide	517.1	532.8	15.7	0.67	-38.1074	19.3386	18.7688	0.56985	-0.59548	0.03611	-3.35785	1.37185	0.91861	-0.40452	0.03611	3.35785	1.37185	0.83835	-0.19097	-6.71569	0.679318
1998 Lopez-Arbeloa-PM567	10.1016/S0301-0104(98)00215-8		CCC1=C(C)N2C(=C1C)C(C)=C1C(C)=C(CC)C(C)=[N+]1[B-]2(F)F		CC(C)=O	propan-2-one	516	532	16	0.85	-38.1768	19.3798	18.797	0.582852	-0.59548	0.03611	-3.35785	1.37185	0.91861	-0.40452	0.03611	3.35785	1.37185	0.83835	-0.19097	-6.71569	0.679318
1998 Lopez-Arbeloa-PM567	10.1016/S0301-0104(98)00215-8		CCC1=C(C)N2C(=C1C)C(C)=C1C(C)=C(CC)C(C)=[N+]1[B-]2(F)F		CC#N	acetonitrile	514.8	530.4	15.6	0.87	-38.2787	19.425	18.8537	0.571324	-0.59548	0.03611	-3.35785	1.37185	0.91861	-0.40452	0.03611	3.35785	1.37185	0.83835	-0.19097	-6.71569	0.679318
1998 Lopez-Arbeloa-PM567	10.1016/S0301-0104(98)00215-8		CCC1=C(C)N2C(=C1C)C(C)=C1C(C)=C(CC)C(C)=[N+]1[B-]2(F)F		OCCO	ethane-1,2-diol	518	536.4	18.4	0.71	-37.9478	19.305	18.6428	0.662215	-0.59548	0.03611	-3.35785	1.37185	0.91861	-0.40452	0.03611	3.35785	1.37185	0.83835	-0.19097	-6.71569	0.679318
1998 Lopez-Arbeloa-PM567	10.1016/S0301-0104(98)00215-8		CCC1=C(C)N2C(=C1C)C(C)=C1C(C)=C(CC)C(C)=[N+]1[B-]2(F)F		OCC(F)(F)F	2,2,2-trifluoroethan-1-ol	515.7	535.2	19.5	0.97	-38.0757	19.3911	18.6846	0.706515	-0.59548	0.03611	-3.35785	1.37185	0.91861	-0.40452	0.03611	3.35785	1.37185	0.83835	-0.19097	-6.71569	0.679318
1998 Lopez-Arbeloa-PM567	10.1016/S0301-0104(98)00215-8		CCC1=C(C)N2C(=C1C)C(C)=C1C(C)=C(CC)C(C)=[N+]1[B-]2(F)F		OCCOC1=CC=CC=C1	2-phenoxyethan-1-ol	522.3	536.8	14.5	0.61	-37.775	19.1461	18.6289	0.517173	-0.59548	0.03611	-3.35785	1.37185	0.91861	-0.40452	0.03611	3.35785	1.37185	0.83835	-0.19097	-6.71569	0.679318
1998 Lopez-Arbeloa-PM567	10.1016/S0301-0104(98)00215-8		CCC1=C(C)N2C(=C1C)C(C)=C1C(C)=C(CC)C(C)=[N+]1[B-]2(F)F		CCCCCCCCCCO	decan-1-ol	521.8	534.8	13	0.77	-37.863	19.1644	18.6986	0.465852	-0.59548	0.03611	-3.35785	1.37185	0.91861	-0.40452	0.03611	3.35785	1.37185	0.83835	-0.19097	-6.71569	0.679318
1998 Lopez-Arbeloa-PM567	10.1016/S0301-0104(98)00215-8		CCC1=C(C)N2C(=C1C)C(C)=C1C(C)=C(CC)C(C)=[N+]1[B-]2(F)F		CCCCCCCCO	octan-1-ol	521	534.4	13.4	0.71	-37.9064	19.1939	18.7126	0.481283	-0.59548	0.03611	-3.35785	1.37185	0.91861	-0.40452	0.03611	3.35785	1.37185	0.83835	-0.19097	-6.71569	0.679318
1998 Lopez-Arbeloa-PM567	10.1016/S0301-0104(98)00215-8		CCC1=C(C)N2C(=C1C)C(C)=C1C(C)=C(CC)C(C)=[N+]1[B-]2(F)F		CCCCCCO	hexan-1-ol	520.4	534.8	14.4	0.76	-37.9146	19.216	18.6986	0.517409	-0.59548	0.03611	-3.35785	1.37185	0.91861	-0.40452	0.03611	3.35785	1.37185	0.83835	-0.19097	-6.71569	0.679318
1998 Lopez-Arbeloa-PM567	10.1016/S0301-0104(98)00215-8		CCC1=C(C)N2C(=C1C)C(C)=C1C(C)=C(CC)C(C)=[N+]1[B-]2(F)F		CCCCO	butan-1-ol	519.4	534.4	15	0.76	-37.9656	19.253	18.7126	0.540409	-0.59548	0.03611	-3.35785	1.37185	0.91861	-0.40452	0.03611	3.35785	1.37185	0.83835	-0.19097	-6.71569	0.679318
1998 Lopez-Arbeloa-PM567	10.1016/S0301-0104(98)00215-8		CCC1=C(C)N2C(=C1C)C(C)=C1C(C)=C(CC)C(C)=[N+]1[B-]2(F)F		CC(C)O	propan-2-ol	518.8	534	15.2	0.83	-38.0018	19.2753	18.7266	0.548659	-0.59548	0.03611	-3.35785	1.37185	0.91861	-0.40452	0.03611	3.35785	1.37185	0.83835	-0.19097	-6.71569	0.679318
1998 Lopez-Arbeloa-PM567	10.1016/S0301-0104(98)00215-8		CCC1=C(C)N2C(=C1C)C(C)=C1C(C)=C(CC)C(C)=[N+]1[B-]2(F)F		CCCO	propan-1-ol	518.9	534	15.1	0.78	-37.9981	19.2715	18.7266	0.544944	-0.59548	0.03611	-3.35785	1.37185	0.91861	-0.40452	0.03611	3.35785	1.37185	0.83835	-0.19097	-6.71569	0.679318
1998 Lopez-Arbeloa-PM567	10.1016/S0301-0104(98)00215-8		CCC1=C(C)N2C(=C1C)C(C)=C1C(C)=C(CC)C(C)=[N+]1[B-]2(F)F		CCO	ethanol	517.7	532.4	14.7	0.84	-38.0991	19.3162	18.7829	0.533336	-0.59548	0.03611	-3.35785	1.37185	0.91861	-0.40452	0.03611	3.35785	1.37185	0.83835	-0.19097	-6.71569	0.679318
1998 Lopez-Arbeloa-PM567	10.1016/S0301-0104(98)00215-8		CCC1=C(C)N2C(=C1C)C(C)=C1C(C)=C(CC)C(C)=[N+]1[B-]2(F)F		CO	methanol	516.2	531.6	15.4	0.91	-38.1835	19.3723	18.8111	0.5612	-0.59548	0.03611	-3.35785	1.37185	0.91861	-0.40452	0.03611	3.35785	1.37185	0.83835	-0.19097	-6.71569	0.679318
1999 Lopez-Arbeloa(177)-PM546	10.1016/S1010-6030(98)00453-5		CC1=CC(C)=C2N1[B-](F)(F)[N+]1=C(C)C=C(C)C1=C2C		CCC(C)C	2-methylbutane	497.5	506.8	9.3	0.93	-39.8322	20.1005	19.7316	0.368853	-0.54912	0.02147	-1.76068	0.85656	0.96455	-0.45088	0.02147	1.76068	0.85656	0.94827	-0.09823	-3.52135	0.821096
1999 Lopez-Arbeloa(177)-PM546	10.1016/S1010-6030(98)00453-5		CC1=CC(C)=C2N1[B-](F)(F)[N+]1=C(C)C=C(C)C1=C2C		CCCCCC	hexane	498.2	507.2	9	0.9	-39.7883	20.0723	19.7161	0.356172	-0.54912	0.02147	-1.76068	0.85656	0.96455	-0.45088	0.02147	1.76068	0.85656	0.94827	-0.09823	-3.52135	0.821096
1999 Lopez-Arbeloa(177)-PM546	10.1016/S1010-6030(98)00453-5		CC1=CC(C)=C2N1[B-](F)(F)[N+]1=C(C)C=C(C)C1=C2C		C1CCCCC1	cyclohexane	499.4	509.6	10.2	0.77	-39.6473	20.024	19.6232	0.400795	-0.54912	0.02147	-1.76068	0.85656	0.96455	-0.45088	0.02147	1.76068	0.85656	0.94827	-0.09823	-3.52135	0.821096
1999 Lopez-Arbeloa(177)-PM546	10.1016/S1010-6030(98)00453-5		CC1=CC(C)=C2N1[B-](F)(F)[N+]1=C(C)C=C(C)C1=C2C		CCCCCC(C)C	2-methylheptane	498.1	507.2	9.1	0.84	-39.7924	20.0763	19.7161	0.360202	-0.54912	0.02147	-1.76068	0.85656	0.96455	-0.45088	0.02147	1.76068	0.85656	0.94827	-0.09823	-3.52135	0.821096
1999 Lopez-Arbeloa(177)-PM546	10.1016/S1010-6030(98)00453-5		CC1=CC(C)=C2N1[B-](F)(F)[N+]1=C(C)C=C(C)C1=C2C		C1=CC=CC=C1	benzene	499.9	510.4	10.5	0.63	-39.5965	20.004	19.5925	0.411524	-0.54912	0.02147	-1.76068	0.85656	0.96455	-0.45088	0.02147	1.76068	0.85656	0.94827	-0.09823	-3.52135	0.821096
1999 Lopez-Arbeloa(177)-PM546	10.1016/S1010-6030(98)00453-5		CC1=CC(C)=C2N1[B-](F)(F)[N+]1=C(C)C=C(C)C1=C2C		CC1=CC=CC=C1	toluene	500	510.4	10.4	0.62	-39.5925	20	19.5925	0.407524	-0.54912	0.02147	-1.76068	0.85656	0.96455	-0.45088	0.02147	1.76068	0.85656	0.94827	-0.09823	-3.52135	0.821096
1999 Lopez-Arbeloa(177)-PM546	10.1016/S1010-6030(98)00453-5		CC1=CC(C)=C2N1[B-](F)(F)[N+]1=C(C)C=C(C)C1=C2C		CCOCC	ethoxyethane	495.7	505.6	9.9	0.91	-39.952	20.1735	19.7785	0.395011	-0.54912	0.02147	-1.76068	0.85656	0.96455	-0.45088	0.02147	1.76068	0.85656	0.94827	-0.09823	-3.52135	0.821096
1999 Lopez-Arbeloa(177)-PM546	10.1016/S1010-6030(98)00453-5		CC1=CC(C)=C2N1[B-](F)(F)[N+]1=C(C)C=C(C)C1=C2C		C1COCCO1	1,4-dioxane	496	506.8	10.8	0.87	-39.8929	20.1613	19.7316	0.429641	-0.54912	0.02147	-1.76068	0.85656	0.96455	-0.45088	0.02147	1.76068	0.85656	0.94827	-0.09823	-3.52135	0.821096
1999 Lopez-Arbeloa(177)-PM546	10.1016/S1010-6030(98)00453-5		CC1=CC(C)=C2N1[B-](F)(F)[N+]1=C(C)C=C(C)C1=C2C		C1CCOC1	oxolane	496.1	506.4	10.3	0.78	-39.9045	20.1572	19.7472	0.409991	-0.54912	0.02147	-1.76068	0.85656	0.96455	-0.45088	0.02147	1.76068	0.85656	0.94827	-0.09823	-3.52135	0.821096
1999 Lopez-Arbeloa(177)-PM546	10.1016/S1010-6030(98)00453-5		CC1=CC(C)=C2N1[B-](F)(F)[N+]1=C(C)C=C(C)C1=C2C		CN1CCCC1=O	1-methylpyrrolidin-2-one	496.5	506.4	9.9	0.68	-39.8882	20.141	19.7472	0.393752	-0.54912	0.02147	-1.76068	0.85656	0.96455	-0.45088	0.02147	1.76068	0.85656	0.94827	-0.09823	-3.52135	0.821096
1999 Lopez-Arbeloa(177)-PM546	10.1016/S1010-6030(98)00453-5		CC1=CC(C)=C2N1[B-](F)(F)[N+]1=C(C)C=C(C)C1=C2C		CCOC(C)=O	ethyl acetate	494.1	504	9.9	0.85	-40.0801	20.2388	19.8413	0.397548	-0.54912	0.02147	-1.76068	0.85656	0.96455	-0.45088	0.02147	1.76068	0.85656	0.94827	-0.09823	-3.52135	0.821096
1999 Lopez-Arbeloa(177)-PM546	10.1016/S1010-6030(98)00453-5		CC1=CC(C)=C2N1[B-](F)(F)[N+]1=C(C)C=C(C)C1=C2C		CN(C)C=O	N,N-dimethylformamide	497.6	504.8	7.2	0.67	-39.9063	20.0965	19.8098	0.286637	-0.54912	0.02147	-1.76068	0.85656	0.96455	-0.45088	0.02147	1.76068	0.85656	0.94827	-0.09823	-3.52135	0.821096
1999 Lopez-Arbeloa(177)-PM546	10.1016/S1010-6030(98)00453-5		CC1=CC(C)=C2N1[B-](F)(F)[N+]1=C(C)C=C(C)C1=C2C		CC(C)=O	propan-2-one	493	503.6	10.6	0.93	-40.141	20.284	19.857	0.426946	-0.54912	0.02147	-1.76068	0.85656	0.96455	-0.45088	0.02147	1.76068	0.85656	0.94827	-0.09823	-3.52135	0.821096
1999 Lopez-Arbeloa(177)-PM546	10.1016/S1010-6030(98)00453-5		CC1=CC(C)=C2N1[B-](F)(F)[N+]1=C(C)C=C(C)C1=C2C		CC#N	acetonitrile	491.7	502	10.3	0.93	-40.2579	20.3376	19.9203	0.417286	-0.54912	0.02147	-1.76068	0.85656	0.96455	-0.45088	0.02147	1.76068	0.85656	0.94827	-0.09823	-3.52135	0.821096
1999 Lopez-Arbeloa(177)-PM546	10.1016/S1010-6030(98)00453-5		CC1=CC(C)=C2N1[B-](F)(F)[N+]1=C(C)C=C(C)C1=C2C		OCCO	ethane-1,2-diol	495.4	505.6	10.2	0.78	-39.9642	20.1857	19.7785	0.407228	-0.54912	0.02147	-1.76068	0.85656	0.96455	-0.45088	0.02147	1.76068	0.85656	0.94827	-0.09823	-3.52135	0.821096
1999 Lopez-Arbeloa(177)-PM546	10.1016/S1010-6030(98)00453-5		CC1=CC(C)=C2N1[B-](F)(F)[N+]1=C(C)C=C(C)C1=C2C		OCC(F)(F)F	2,2,2-trifluoroethan-1-ol	490.1	502.8	12.7	0.99	-40.2926	20.404	19.8886	0.515375	-0.54912	0.02147	-1.76068	0.85656	0.96455	-0.45088	0.02147	1.76068	0.85656	0.94827	-0.09823	-3.52135	0.821096
1999 Lopez-Arbeloa(177)-PM546	10.1016/S1010-6030(98)00453-5		CC1=CC(C)=C2N1[B-](F)(F)[N+]1=C(C)C=C(C)C1=C2C		OCCOC1=CC=CC=C1	2-phenoxyethan-1-ol	499.6	510.8	11.2	0.76	-39.5931	20.016	19.5771	0.438879	-0.54912	0.02147	-1.76068	0.85656	0.96455	-0.45088	0.02147	1.76068	0.85656	0.94827	-0.09823	-3.52135	0.821096
1999 Lopez-Arbeloa(177)-PM546	10.1016/S1010-6030(98)00453-5		CC1=CC(C)=C2N1[B-](F)(F)[N+]1=C(C)C=C(C)C1=C2C		CCCCCCCCCCO	decan-1-ol	499.6	507.6	8	0.85	-39.7166	20.016	19.7006	0.315461	-0.54912	0.02147	-1.76068	0.85656	0.96455	-0.45088	0.02147	1.76068	0.85656	0.94827	-0.09823	-3.52135	0.821096
1999 Lopez-Arbeloa(177)-PM546	10.1016/S1010-6030(98)00453-5		CC1=CC(C)=C2N1[B-](F)(F)[N+]1=C(C)C=C(C)C1=C2C		CCCCCCCCO	octan-1-ol	498.5	507.6	9.1	0.87	-39.7607	20.0602	19.7006	0.359629	-0.54912	0.02147	-1.76068	0.85656	0.96455	-0.45088	0.02147	1.76068	0.85656	0.94827	-0.09823	-3.52135	0.821096
1999 Lopez-Arbeloa(177)-PM546	10.1016/S1010-6030(98)00453-5		CC1=CC(C)=C2N1[B-](F)(F)[N+]1=C(C)C=C(C)C1=C2C		CCCCCCO	hexan-1-ol	497.8	507.2	9.4	0.85	-39.8045	20.0884	19.7161	0.372301	-0.54912	0.02147	-1.76068	0.85656	0.96455	-0.45088	0.02147	1.76068	0.85656	0.94827	-0.09823	-3.52135	0.821096
1999 Lopez-Arbeloa(177)-PM546	10.1016/S1010-6030(98)00453-5		CC1=CC(C)=C2N1[B-](F)(F)[N+]1=C(C)C=C(C)C1=C2C		CCCCO	butan-1-ol	496.9	506.8	9.9	0.87	-39.8564	20.1248	19.7316	0.393124	-0.54912	0.02147	-1.76068	0.85656	0.96455	-0.45088	0.02147	1.76068	0.85656	0.94827	-0.09823	-3.52135	0.821096
1999 Lopez-Arbeloa(177)-PM546	10.1016/S1010-6030(98)00453-5		CC1=CC(C)=C2N1[B-](F)(F)[N+]1=C(C)C=C(C)C1=C2C		CC(C)O	propan-2-ol	495.6	505.6	10	0.88	-39.956	20.1776	19.7785	0.399082	-0.54912	0.02147	-1.76068	0.85656	0.96455	-0.45088	0.02147	1.76068	0.85656	0.94827	-0.09823	-3.52135	0.821096
1999 Lopez-Arbeloa(177)-PM546	10.1016/S1010-6030(98)00453-5		CC1=CC(C)=C2N1[B-](F)(F)[N+]1=C(C)C=C(C)C1=C2C		CCCO	propan-1-ol	496	506.4	10.4	0.86	-39.9085	20.1613	19.7472	0.414055	-0.54912	0.02147	-1.76068	0.85656	0.96455	-0.45088	0.02147	1.76068	0.85656	0.94827	-0.09823	-3.52135	0.821096
1999 Lopez-Arbeloa(177)-PM546	10.1016/S1010-6030(98)00453-5		CC1=CC(C)=C2N1[B-](F)(F)[N+]1=C(C)C=C(C)C1=C2C		CCO	ethanol	494.8	504.8	10	0.89	-40.02	20.2102	19.8098	0.40036	-0.54912	0.02147	-1.76068	0.85656	0.96455	-0.45088	0.02147	1.76068	0.85656	0.94827	-0.09823	-3.52135	0.821096
1999 Lopez-Arbeloa(177)-PM546	10.1016/S1010-6030(98)00453-5		CC1=CC(C)=C2N1[B-](F)(F)[N+]1=C(C)C=C(C)C1=C2C		CO	methanol	492.3	503.6	11.3	0.95	-40.1698	20.3128	19.857	0.455788	-0.54912	0.02147	-1.76068	0.85656	0.96455	-0.45088	0.02147	1.76068	0.85656	0.94827	-0.09823	-3.52135	0.821096
2004 Banuelos Prieto(29)-PAr1Ac	10.1016/j.cplett.2003.12.076		CCC1=C(C)N2C(=C1C)C(=C1C(C)=C(CC)C(C)=[N+]1[B-]2(F)F)C1=CC=C(COC(C)=O)C=C1		CCC(C)C	2-methylbutane	523.9	536	12.1	0.54	-37.7443	19.0876	18.6567	0.430896	-0.55311	0.02667	-1.77253	1.0062	0.95336	-0.44689	0.02667	1.77253	1.0062	0.9302	-0.10621	-3.54506	0.807959
2004 Banuelos Prieto(29)-PAr1Ac	10.1016/j.cplett.2003.12.076		CCC1=C(C)N2C(=C1C)C(=C1C(C)=C(CC)C(C)=[N+]1[B-]2(F)F)C1=CC=C(COC(C)=O)C=C1		CCCCCC	hexane	524.8	536.8	12	0.61	-37.6838	19.0549	18.6289	0.425966	-0.55311	0.02667	-1.77253	1.0062	0.95336	-0.44689	0.02667	1.77253	1.0062	0.9302	-0.10621	-3.54506	0.807959
2004 Banuelos Prieto(29)-PAr1Ac	10.1016/j.cplett.2003.12.076		CCC1=C(C)N2C(=C1C)C(=C1C(C)=C(CC)C(C)=[N+]1[B-]2(F)F)C1=CC=C(COC(C)=O)C=C1		C1CCCCC1	cyclohexane	526	538	12	0.45	-37.5988	19.0114	18.5874	0.424046	-0.55311	0.02667	-1.77253	1.0062	0.95336	-0.44689	0.02667	1.77253	1.0062	0.9302	-0.10621	-3.54506	0.807959
2004 Banuelos Prieto(29)-PAr1Ac	10.1016/j.cplett.2003.12.076		CCC1=C(C)N2C(=C1C)C(=C1C(C)=C(CC)C(C)=[N+]1[B-]2(F)F)C1=CC=C(COC(C)=O)C=C1		CC(C)CC(C)(C)C	2,2,4-trimethylpentane	524.6	536.8	12.2	0.48	-37.6911	19.0621	18.6289	0.433231	-0.55311	0.02667	-1.77253	1.0062	0.95336	-0.44689	0.02667	1.77253	1.0062	0.9302	-0.10621	-3.54506	0.807959
2004 Banuelos Prieto(29)-PAr1Ac	10.1016/j.cplett.2003.12.076		CCC1=C(C)N2C(=C1C)C(=C1C(C)=C(CC)C(C)=[N+]1[B-]2(F)F)C1=CC=C(COC(C)=O)C=C1		CCOCC	ethoxyethane	522.7	535.2	12.5	0.65	-37.816	19.1314	18.6846	0.446829	-0.55311	0.02667	-1.77253	1.0062	0.95336	-0.44689	0.02667	1.77253	1.0062	0.9302	-0.10621	-3.54506	0.807959
2004 Banuelos Prieto(29)-PAr1Ac	10.1016/j.cplett.2003.12.076		CCC1=C(C)N2C(=C1C)C(=C1C(C)=C(CC)C(C)=[N+]1[B-]2(F)F)C1=CC=C(COC(C)=O)C=C1		C1COCCO1	1,4-dioxane	524.6	537.6	13	0.58	-37.6633	19.0621	18.6012	0.460952	-0.55311	0.02667	-1.77253	1.0062	0.95336	-0.44689	0.02667	1.77253	1.0062	0.9302	-0.10621	-3.54506	0.807959
2004 Banuelos Prieto(29)-PAr1Ac	10.1016/j.cplett.2003.12.076		CCC1=C(C)N2C(=C1C)C(=C1C(C)=C(CC)C(C)=[N+]1[B-]2(F)F)C1=CC=C(COC(C)=O)C=C1		C1CCOC1	oxolane	524.1	537.6	13.5	0.56	-37.6815	19.0803	18.6012	0.479138	-0.55311	0.02667	-1.77253	1.0062	0.95336	-0.44689	0.02667	1.77253	1.0062	0.9302	-0.10621	-3.54506	0.807959
2004 Banuelos Prieto(29)-PAr1Ac	10.1016/j.cplett.2003.12.076		CCC1=C(C)N2C(=C1C)C(=C1C(C)=C(CC)C(C)=[N+]1[B-]2(F)F)C1=CC=C(COC(C)=O)C=C1		CN(C)C=O	N,N-dimethylformamide	524.1	538.4	14.3	0.56	-37.6539	19.0803	18.5736	0.506777	-0.55311	0.02667	-1.77253	1.0062	0.95336	-0.44689	0.02667	1.77253	1.0062	0.9302	-0.10621	-3.54506	0.807959
2004 Banuelos Prieto(29)-PAr1Ac	10.1016/j.cplett.2003.12.076		CCC1=C(C)N2C(=C1C)C(=C1C(C)=C(CC)C(C)=[N+]1[B-]2(F)F)C1=CC=C(COC(C)=O)C=C1		CC(C)=O	propan-2-one	522.2	536	13.8	0.65	-37.8065	19.1498	18.6567	0.493035	-0.55311	0.02667	-1.77253	1.0062	0.95336	-0.44689	0.02667	1.77253	1.0062	0.9302	-0.10621	-3.54506	0.807959
2004 Banuelos Prieto(29)-PAr1Ac	10.1016/j.cplett.2003.12.076		CCC1=C(C)N2C(=C1C)C(=C1C(C)=C(CC)C(C)=[N+]1[B-]2(F)F)C1=CC=C(COC(C)=O)C=C1		CCCC(C)=O	pentan-2-one	523.5	536.8	13.3	0.59	-37.7311	19.1022	18.6289	0.473285	-0.55311	0.02667	-1.77253	1.0062	0.95336	-0.44689	0.02667	1.77253	1.0062	0.9302	-0.10621	-3.54506	0.807959
2004 Banuelos Prieto(29)-PAr1Ac	10.1016/j.cplett.2003.12.076		CCC1=C(C)N2C(=C1C)C(=C1C(C)=C(CC)C(C)=[N+]1[B-]2(F)F)C1=CC=C(COC(C)=O)C=C1		COC=O	methyl formate	521.9	535.2	13.3	0.75	-37.8454	19.1608	18.6846	0.476155	-0.55311	0.02667	-1.77253	1.0062	0.95336	-0.44689	0.02667	1.77253	1.0062	0.9302	-0.10621	-3.54506	0.807959
2004 Banuelos Prieto(29)-PAr1Ac	10.1016/j.cplett.2003.12.076		CCC1=C(C)N2C(=C1C)C(=C1C(C)=C(CC)C(C)=[N+]1[B-]2(F)F)C1=CC=C(COC(C)=O)C=C1		COC(C)=O	methyl acetate	522.2	535.2	13	0.72	-37.8344	19.1498	18.6846	0.465147	-0.55311	0.02667	-1.77253	1.0062	0.95336	-0.44689	0.02667	1.77253	1.0062	0.9302	-0.10621	-3.54506	0.807959
2004 Banuelos Prieto(29)-PAr1Ac	10.1016/j.cplett.2003.12.076		CCC1=C(C)N2C(=C1C)C(=C1C(C)=C(CC)C(C)=[N+]1[B-]2(F)F)C1=CC=C(COC(C)=O)C=C1		CCOC(C)=O	ethyl acetate	522.6	536	13.4	0.65	-37.7918	19.1351	18.6567	0.478377	-0.55311	0.02667	-1.77253	1.0062	0.95336	-0.44689	0.02667	1.77253	1.0062	0.9302	-0.10621	-3.54506	0.807959
2004 Banuelos Prieto(29)-PAr1Ac	10.1016/j.cplett.2003.12.076		CCC1=C(C)N2C(=C1C)C(=C1C(C)=C(CC)C(C)=[N+]1[B-]2(F)F)C1=CC=C(COC(C)=O)C=C1		CCCCOC(C)=O	butyl acetate	523.6	536.8	13.2	0.63	-37.7275	19.0985	18.6289	0.469636	-0.55311	0.02667	-1.77253	1.0062	0.95336	-0.44689	0.02667	1.77253	1.0062	0.9302	-0.10621	-3.54506	0.807959
2004 Banuelos Prieto(29)-PAr1Ac	10.1016/j.cplett.2003.12.076		CCC1=C(C)N2C(=C1C)C(=C1C(C)=C(CC)C(C)=[N+]1[B-]2(F)F)C1=CC=C(COC(C)=O)C=C1		CC#N	acetonitrile	521.6	534.8	13.2	0.69	-37.8704	19.1718	18.6986	0.4732	-0.55311	0.02667	-1.77253	1.0062	0.95336	-0.44689	0.02667	1.77253	1.0062	0.9302	-0.10621	-3.54506	0.807959
2004 Banuelos Prieto(29)-PAr1Ac	10.1016/j.cplett.2003.12.076		CCC1=C(C)N2C(=C1C)C(=C1C(C)=C(CC)C(C)=[N+]1[B-]2(F)F)C1=CC=C(COC(C)=O)C=C1		CCCCCCCCO	octan-1-ol	525.8	538.4	12.6	0.61	-37.5922	19.0186	18.5736	0.445087	-0.55311	0.02667	-1.77253	1.0062	0.95336	-0.44689	0.02667	1.77253	1.0062	0.9302	-0.10621	-3.54506	0.807959
2004 Banuelos Prieto(29)-PAr1Ac	10.1016/j.cplett.2003.12.076		CCC1=C(C)N2C(=C1C)C(=C1C(C)=C(CC)C(C)=[N+]1[B-]2(F)F)C1=CC=C(COC(C)=O)C=C1		CCCCCCO	hexan-1-ol	525.4	538.4	13	0.58	-37.6067	19.0331	18.5736	0.459566	-0.55311	0.02667	-1.77253	1.0062	0.95336	-0.44689	0.02667	1.77253	1.0062	0.9302	-0.10621	-3.54506	0.807959
2004 Banuelos Prieto(29)-PAr1Ac	10.1016/j.cplett.2003.12.076		CCC1=C(C)N2C(=C1C)C(=C1C(C)=C(CC)C(C)=[N+]1[B-]2(F)F)C1=CC=C(COC(C)=O)C=C1		CCCCO	butan-1-ol	524.7	537.6	12.9	0.6	-37.6597	19.0585	18.6012	0.457319	-0.55311	0.02667	-1.77253	1.0062	0.95336	-0.44689	0.02667	1.77253	1.0062	0.9302	-0.10621	-3.54506	0.807959
2004 Banuelos Prieto(29)-PAr1Ac	10.1016/j.cplett.2003.12.076		CCC1=C(C)N2C(=C1C)C(=C1C(C)=C(CC)C(C)=[N+]1[B-]2(F)F)C1=CC=C(COC(C)=O)C=C1		CCCO	propan-1-ol	524.1	537.2	13.1	0.63	-37.6954	19.0803	18.615	0.465287	-0.55311	0.02667	-1.77253	1.0062	0.95336	-0.44689	0.02667	1.77253	1.0062	0.9302	-0.10621	-3.54506	0.807959
2004 Banuelos Prieto(29)-PAr1Ac	10.1016/j.cplett.2003.12.076		CCC1=C(C)N2C(=C1C)C(=C1C(C)=C(CC)C(C)=[N+]1[B-]2(F)F)C1=CC=C(COC(C)=O)C=C1		CCO	ethanol	523.6	536	12.4	0.68	-37.7553	19.0985	18.6567	0.441832	-0.55311	0.02667	-1.77253	1.0062	0.95336	-0.44689	0.02667	1.77253	1.0062	0.9302	-0.10621	-3.54506	0.807959
2004 Banuelos Prieto(29)-PAr1Ac	10.1016/j.cplett.2003.12.076		CCC1=C(C)N2C(=C1C)C(=C1C(C)=C(CC)C(C)=[N+]1[B-]2(F)F)C1=CC=C(COC(C)=O)C=C1		CO	methanol	522.3	535.6	13.3	0.71	-37.8167	19.1461	18.6706	0.475435	-0.55311	0.02667	-1.77253	1.0062	0.95336	-0.44689	0.02667	1.77253	1.0062	0.9302	-0.10621	-3.54506	0.807959
2004 Banuelos Prieto(29)-PAr1Ac	10.1016/j.cplett.2003.12.076		CCC1=C(C)N2C(=C1C)C(=C1C(C)=C(CC)C(C)=[N+]1[B-]2(F)F)C1=CC=C(COC(C)=O)C=C1		OCC(F)(F)F	2,2,2-trifluoroethan-1-ol	521.3	535.2	13.9	0.81	-37.8674	19.1828	18.6846	0.498208	-0.55311	0.02667	-1.77253	1.0062	0.95336	-0.44689	0.02667	1.77253	1.0062	0.9302	-0.10621	-3.54506	0.807959
2004 Banuelos-Prieto(5503)-PM597	10.1021/jp0373898		CC1=C(C(C)=C2N1[B-](F)(F)[N+]1=C(C)C(=C(C)C1=C2C)C(C)(C)C)C(C)(C)C		CCC(C)C	2-methylbutane	527.1	569	41.9	0.4	-36.5464	18.9717	17.5747	1.39704	-0.46501	0.0235	1.9609	0.864	0.94898	-0.53499	0.0235	-1.9609	0.864	0.96099	0.06998	3.9218	1.15049
2004 Banuelos-Prieto(5503)-PM597	10.1021/jp0373898		CC1=C(C(C)=C2N1[B-](F)(F)[N+]1=C(C)C(=C(C)C1=C2C)C(C)(C)C)C(C)(C)C		CCCCCC	hexane	527.5	567.8	40.3	0.43	-36.5692	18.9573	17.6118	1.34551	-0.46501	0.0235	1.9609	0.864	0.94898	-0.53499	0.0235	-1.9609	0.864	0.96099	0.06998	3.9218	1.15049
2004 Banuelos-Prieto(5503)-PM597	10.1021/jp0373898		CC1=C(C(C)=C2N1[B-](F)(F)[N+]1=C(C)C(=C(C)C1=C2C)C(C)(C)C)C(C)(C)C		C1CCCCC1	cyclohexane	529	571.2	42.2	0.32	-36.4106	18.9036	17.507	1.39659	-0.46501	0.0235	1.9609	0.864	0.94898	-0.53499	0.0235	-1.9609	0.864	0.96099	0.06998	3.9218	1.15049
2004 Banuelos-Prieto(5503)-PM597	10.1021/jp0373898		CC1=C(C(C)=C2N1[B-](F)(F)[N+]1=C(C)C(=C(C)C1=C2C)C(C)(C)C)C(C)(C)C		CC(C)CC(C)(C)C	2,2,4-trimethylpentane	527.5	569	41.5	0.4	-36.532	18.9573	17.5747	1.38265	-0.46501	0.0235	1.9609	0.864	0.94898	-0.53499	0.0235	-1.9609	0.864	0.96099	0.06998	3.9218	1.15049
2004 Banuelos-Prieto(5503)-PM597	10.1021/jp0373898		CC1=C(C(C)=C2N1[B-](F)(F)[N+]1=C(C)C(=C(C)C1=C2C)C(C)(C)C)C(C)(C)C		CCOCC	ethoxyethane	525.1	565.4	40.3	0.43	-36.7306	19.044	17.6866	1.3574	-0.46501	0.0235	1.9609	0.864	0.94898	-0.53499	0.0235	-1.9609	0.864	0.96099	0.06998	3.9218	1.15049
2004 Banuelos-Prieto(5503)-PM597	10.1021/jp0373898		CC1=C(C(C)=C2N1[B-](F)(F)[N+]1=C(C)C(=C(C)C1=C2C)C(C)(C)C)C(C)(C)C		C1COCCO1	1,4-dioxane	525.1	565.4	40.3	0.4	-36.7306	19.044	17.6866	1.3574	-0.46501	0.0235	1.9609	0.864	0.94898	-0.53499	0.0235	-1.9609	0.864	0.96099	0.06998	3.9218	1.15049
2004 Banuelos-Prieto(5503)-PM597	10.1021/jp0373898		CC1=C(C(C)=C2N1[B-](F)(F)[N+]1=C(C)C(=C(C)C1=C2C)C(C)(C)C)C(C)(C)C		C1CCOC1	oxolane	525.1	566.6	41.5	0.37	-36.6931	19.044	17.6491	1.39486	-0.46501	0.0235	1.9609	0.864	0.94898	-0.53499	0.0235	-1.9609	0.864	0.96099	0.06998	3.9218	1.15049
2004 Banuelos-Prieto(5503)-PM597	10.1021/jp0373898		CC1=C(C(C)=C2N1[B-](F)(F)[N+]1=C(C)C(=C(C)C1=C2C)C(C)(C)C)C(C)(C)C		CN(C)C=O	N,N-dimethylformamide	524	565.4	41.4	0.35	-36.7706	19.084	17.6866	1.39738	-0.46501	0.0235	1.9609	0.864	0.94898	-0.53499	0.0235	-1.9609	0.864	0.96099	0.06998	3.9218	1.15049
2004 Banuelos-Prieto(5503)-PM597	10.1021/jp0373898		CC1=C(C(C)=C2N1[B-](F)(F)[N+]1=C(C)C(=C(C)C1=C2C)C(C)(C)C)C(C)(C)C		CC(C)=O	propan-2-one	522.5	563.6	41.1	0.44	-36.8818	19.1388	17.7431	1.39568	-0.46501	0.0235	1.9609	0.864	0.94898	-0.53499	0.0235	-1.9609	0.864	0.96099	0.06998	3.9218	1.15049
2004 Banuelos-Prieto(5503)-PM597	10.1021/jp0373898		CC1=C(C(C)=C2N1[B-](F)(F)[N+]1=C(C)C(=C(C)C1=C2C)C(C)(C)C)C(C)(C)C		CCCC(C)=O	pentan-2-one	523.7	562.6	38.9	0.46	-36.8695	19.0949	17.7746	1.32028	-0.46501	0.0235	1.9609	0.864	0.94898	-0.53499	0.0235	-1.9609	0.864	0.96099	0.06998	3.9218	1.15049
2004 Banuelos-Prieto(5503)-PM597	10.1021/jp0373898		CC1=C(C(C)=C2N1[B-](F)(F)[N+]1=C(C)C(=C(C)C1=C2C)C(C)(C)C)C(C)(C)C		COC=O	methyl formate	522.3	560.6	38.3	0.47	-36.9841	19.1461	17.838	1.30805	-0.46501	0.0235	1.9609	0.864	0.94898	-0.53499	0.0235	-1.9609	0.864	0.96099	0.06998	3.9218	1.15049
2004 Banuelos-Prieto(5503)-PM597	10.1021/jp0373898		CC1=C(C(C)=C2N1[B-](F)(F)[N+]1=C(C)C(=C(C)C1=C2C)C(C)(C)C)C(C)(C)C		COC(C)=O	methyl acetate	522.5	561.8	39.3	0.48	-36.9387	19.1388	17.7999	1.33883	-0.46501	0.0235	1.9609	0.864	0.94898	-0.53499	0.0235	-1.9609	0.864	0.96099	0.06998	3.9218	1.15049
2004 Banuelos-Prieto(5503)-PM597	10.1021/jp0373898		CC1=C(C(C)=C2N1[B-](F)(F)[N+]1=C(C)C(=C(C)C1=C2C)C(C)(C)C)C(C)(C)C		CCOC(C)=O	ethyl acetate	523.2	562.4	39.2	0.44	-36.8941	19.1131	17.7809	1.33221	-0.46501	0.0235	1.9609	0.864	0.94898	-0.53499	0.0235	-1.9609	0.864	0.96099	0.06998	3.9218	1.15049
2004 Banuelos-Prieto(5503)-PM597	10.1021/jp0373898		CC1=C(C(C)=C2N1[B-](F)(F)[N+]1=C(C)C(=C(C)C1=C2C)C(C)(C)C)C(C)(C)C		CCCCOC(C)=O	butyl acetate	524.3	564.6	40.3	0.43	-36.7847	19.073	17.7117	1.3614	-0.46501	0.0235	1.9609	0.864	0.94898	-0.53499	0.0235	-1.9609	0.864	0.96099	0.06998	3.9218	1.15049
2004 Banuelos-Prieto(5503)-PM597	10.1021/jp0373898		CC1=C(C(C)=C2N1[B-](F)(F)[N+]1=C(C)C(=C(C)C1=C2C)C(C)(C)C)C(C)(C)C		CC#N	acetonitrile	520.8	560.6	39.8	0.44	-37.0393	19.2012	17.838	1.3632	-0.46501	0.0235	1.9609	0.864	0.94898	-0.53499	0.0235	-1.9609	0.864	0.96099	0.06998	3.9218	1.15049
2004 Banuelos-Prieto(5503)-PM597	10.1021/jp0373898		CC1=C(C(C)=C2N1[B-](F)(F)[N+]1=C(C)C(=C(C)C1=C2C)C(C)(C)C)C(C)(C)C		CCCCCCCCO	octan-1-ol	527.3	565	37.7	0.41	-36.6637	18.9645	17.6991	1.26542	-0.46501	0.0235	1.9609	0.864	0.94898	-0.53499	0.0235	-1.9609	0.864	0.96099	0.06998	3.9218	1.15049
2004 Banuelos-Prieto(5503)-PM597	10.1021/jp0373898		CC1=C(C(C)=C2N1[B-](F)(F)[N+]1=C(C)C(=C(C)C1=C2C)C(C)(C)C)C(C)(C)C		CCCCCCO	hexan-1-ol	526.7	565.4	38.7	0.42	-36.6727	18.9861	17.6866	1.29955	-0.46501	0.0235	1.9609	0.864	0.94898	-0.53499	0.0235	-1.9609	0.864	0.96099	0.06998	3.9218	1.15049
2004 Banuelos-Prieto(5503)-PM597	10.1021/jp0373898		CC1=C(C(C)=C2N1[B-](F)(F)[N+]1=C(C)C(=C(C)C1=C2C)C(C)(C)C)C(C)(C)C		CCCCO	butan-1-ol	526.1	566.6	40.5	0.39	-36.6569	19.0078	17.6491	1.35866	-0.46501	0.0235	1.9609	0.864	0.94898	-0.53499	0.0235	-1.9609	0.864	0.96099	0.06998	3.9218	1.15049
2004 Banuelos-Prieto(5503)-PM597	10.1021/jp0373898		CC1=C(C(C)=C2N1[B-](F)(F)[N+]1=C(C)C(=C(C)C1=C2C)C(C)(C)C)C(C)(C)C		CCCO	propan-1-ol	525.3	564.6	39.3	0.39	-36.7484	19.0367	17.7117	1.32509	-0.46501	0.0235	1.9609	0.864	0.94898	-0.53499	0.0235	-1.9609	0.864	0.96099	0.06998	3.9218	1.15049
2004 Banuelos-Prieto(5503)-PM597	10.1021/jp0373898		CC1=C(C(C)=C2N1[B-](F)(F)[N+]1=C(C)C(=C(C)C1=C2C)C(C)(C)C)C(C)(C)C		CCO	ethanol	524.3	563.2	38.9	0.43	-36.8287	19.073	17.7557	1.31737	-0.46501	0.0235	1.9609	0.864	0.94898	-0.53499	0.0235	-1.9609	0.864	0.96099	0.06998	3.9218	1.15049
2004 Banuelos-Prieto(5503)-PM597	10.1021/jp0373898		CC1=C(C(C)=C2N1[B-](F)(F)[N+]1=C(C)C(=C(C)C1=C2C)C(C)(C)C)C(C)(C)C		CO	methanol	522.9	561.2	38.3	0.48	-36.9431	19.1241	17.819	1.30516	-0.46501	0.0235	1.9609	0.864	0.94898	-0.53499	0.0235	-1.9609	0.864	0.96099	0.06998	3.9218	1.15049
2004 Banuelos-Prieto(5503)-PM597	10.1021/jp0373898		CC1=C(C(C)=C2N1[B-](F)(F)[N+]1=C(C)C(=C(C)C1=C2C)C(C)(C)C)C(C)(C)C		OCC(F)(F)F	2,2,2-trifluoroethan-1-ol	521.6	561.2	39.6	0.49	-36.9907	19.1718	17.819	1.35282	-0.46501	0.0235	1.9609	0.864	0.94898	-0.53499	0.0235	-1.9609	0.864	0.96099	0.06998	3.9218	1.15049
2004 Lopez-Arbeloa-PM650	10.1002/cphc.200400242		CC1=C(C)C(C)=C2N1[B-](F)(F)[N+]1=C(C)C(C)=C(C)C1=C2C#N		CCC(C)C	2-methylbutane	586.6	596	9.4	0.45	-33.8259	17.0474	16.7785	0.268868	-0.17671	0.04109	11.0628	1.37774	0.47934	-0.82329	0.04109	-11.0628	1.37774	0.9547	0.64658	22.1256	4.65899
2004 Lopez-Arbeloa-PM650	10.1002/cphc.200400242		CC1=C(C)C(C)=C2N1[B-](F)(F)[N+]1=C(C)C(C)=C(C)C1=C2C#N		CCCCCC	hexane	587.6	597.2	9.6	0.44	-33.7632	17.0184	16.7448	0.273571	-0.17671	0.04109	11.0628	1.37774	0.47934	-0.82329	0.04109	-11.0628	1.37774	0.9547	0.64658	22.1256	4.65899
2004 Lopez-Arbeloa-PM650	10.1002/cphc.200400242		CC1=C(C)C(C)=C2N1[B-](F)(F)[N+]1=C(C)C(C)=C(C)C1=C2C#N		C1CCCCC1	cyclohexane	589.3	599.6	10.3	0.36	-33.6471	16.9693	16.6778	0.2915	-0.17671	0.04109	11.0628	1.37774	0.47934	-0.82329	0.04109	-11.0628	1.37774	0.9547	0.64658	22.1256	4.65899
2004 Lopez-Arbeloa-PM650	10.1002/cphc.200400242		CC1=C(C)C(C)=C2N1[B-](F)(F)[N+]1=C(C)C(C)=C(C)C1=C2C#N		CC(C)CC(C)(C)C	2,2,4-trimethylpentane	587.5	597.2	9.7	0.41	-33.7661	17.0213	16.7448	0.276467	-0.17671	0.04109	11.0628	1.37774	0.47934	-0.82329	0.04109	-11.0628	1.37774	0.9547	0.64658	22.1256	4.65899
2004 Lopez-Arbeloa-PM650	10.1002/cphc.200400242		CC1=C(C)C(C)=C2N1[B-](F)(F)[N+]1=C(C)C(C)=C(C)C1=C2C#N		CCOCC	ethoxyethane	587.4	601.6	14.2	0.3	-33.6465	17.0242	16.6223	0.401834	-0.17671	0.04109	11.0628	1.37774	0.47934	-0.82329	0.04109	-11.0628	1.37774	0.9547	0.64658	22.1256	4.65899
2004 Lopez-Arbeloa-PM650	10.1002/cphc.200400242		CC1=C(C)C(C)=C2N1[B-](F)(F)[N+]1=C(C)C(C)=C(C)C1=C2C#N		C1COCCO1	1,4-dioxane	589.8	607.2	17.4	0.19	-33.4239	16.9549	16.469	0.485862	-0.17671	0.04109	11.0628	1.37774	0.47934	-0.82329	0.04109	-11.0628	1.37774	0.9547	0.64658	22.1256	4.65899
2004 Lopez-Arbeloa-PM650	10.1002/cphc.200400242		CC1=C(C)C(C)=C2N1[B-](F)(F)[N+]1=C(C)C(C)=C(C)C1=C2C#N		C1CCOC1	oxolane	590	606.4	16.4	0.18	-33.4399	16.9492	16.4908	0.458387	-0.17671	0.04109	11.0628	1.37774	0.47934	-0.82329	0.04109	-11.0628	1.37774	0.9547	0.64658	22.1256	4.65899
2004 Lopez-Arbeloa-PM650	10.1002/cphc.200400242		CC1=C(C)C(C)=C2N1[B-](F)(F)[N+]1=C(C)C(C)=C(C)C1=C2C#N		CC(C)=O	propan-2-one	587.9	606	18.1	0.11	-33.5113	17.0097	16.5017	0.508045	-0.17671	0.04109	11.0628	1.37774	0.47934	-0.82329	0.04109	-11.0628	1.37774	0.9547	0.64658	22.1256	4.65899
2004 Lopez-Arbeloa-PM650	10.1002/cphc.200400242		CC1=C(C)C(C)=C2N1[B-](F)(F)[N+]1=C(C)C(C)=C(C)C1=C2C#N		COC=O	methyl formate	587.6	605.2	17.6	0.15	-33.5418	17.0184	16.5235	0.494917	-0.17671	0.04109	11.0628	1.37774	0.47934	-0.82329	0.04109	-11.0628	1.37774	0.9547	0.64658	22.1256	4.65899
2004 Lopez-Arbeloa-PM650	10.1002/cphc.200400242		CC1=C(C)C(C)=C2N1[B-](F)(F)[N+]1=C(C)C(C)=C(C)C1=C2C#N		COC(C)=O	methyl acetate	587.8	604.8	17	0.16	-33.547	17.0126	16.5344	0.478198	-0.17671	0.04109	11.0628	1.37774	0.47934	-0.82329	0.04109	-11.0628	1.37774	0.9547	0.64658	22.1256	4.65899
2004 Lopez-Arbeloa-PM650	10.1002/cphc.200400242		CC1=C(C)C(C)=C2N1[B-](F)(F)[N+]1=C(C)C(C)=C(C)C1=C2C#N		CCOC(C)=O	ethyl acetate	587.8	603.2	15.4	0.15	-33.5908	17.0126	16.5782	0.43434	-0.17671	0.04109	11.0628	1.37774	0.47934	-0.82329	0.04109	-11.0628	1.37774	0.9547	0.64658	22.1256	4.65899
2004 Lopez-Arbeloa-PM650	10.1002/cphc.200400242		CC1=C(C)C(C)=C2N1[B-](F)(F)[N+]1=C(C)C(C)=C(C)C1=C2C#N		CCCCOC(C)=O	butyl acetate	588.9	603.6	14.7	0.19	-33.5481	16.9808	16.5673	0.413549	-0.17671	0.04109	11.0628	1.37774	0.47934	-0.82329	0.04109	-11.0628	1.37774	0.9547	0.64658	22.1256	4.65899
2004 Lopez-Arbeloa-PM650	10.1002/cphc.200400242		CC1=C(C)C(C)=C2N1[B-](F)(F)[N+]1=C(C)C(C)=C(C)C1=C2C#N		CC#N	acetonitrile	588	605.6	17.6	0.096	-33.5194	17.0068	16.5125	0.494253	-0.17671	0.04109	11.0628	1.37774	0.47934	-0.82329	0.04109	-11.0628	1.37774	0.9547	0.64658	22.1256	4.65899
2004 Lopez-Arbeloa-PM650	10.1002/cphc.200400242		CC1=C(C)C(C)=C2N1[B-](F)(F)[N+]1=C(C)C(C)=C(C)C1=C2C#N		CCCCCCCCO	octan-1-ol	591.1	605.6	14.5	0.17	-33.4302	16.9176	16.5125	0.405062	-0.17671	0.04109	11.0628	1.37774	0.47934	-0.82329	0.04109	-11.0628	1.37774	0.9547	0.64658	22.1256	4.65899
2004 Lopez-Arbeloa-PM650	10.1002/cphc.200400242		CC1=C(C)C(C)=C2N1[B-](F)(F)[N+]1=C(C)C(C)=C(C)C1=C2C#N		CCCCCCO	hexan-1-ol	590.5	607.6	17.1	0.14	-33.393	16.9348	16.4582	0.476605	-0.17671	0.04109	11.0628	1.37774	0.47934	-0.82329	0.04109	-11.0628	1.37774	0.9547	0.64658	22.1256	4.65899
2004 Lopez-Arbeloa-PM650	10.1002/cphc.200400242		CC1=C(C)C(C)=C2N1[B-](F)(F)[N+]1=C(C)C(C)=C(C)C1=C2C#N		CCCCO	butan-1-ol	590	607.6	17.6	0.13	-33.4073	16.9492	16.4582	0.490956	-0.17671	0.04109	11.0628	1.37774	0.47934	-0.82329	0.04109	-11.0628	1.37774	0.9547	0.64658	22.1256	4.65899
2004 Lopez-Arbeloa-PM650	10.1002/cphc.200400242		CC1=C(C)C(C)=C2N1[B-](F)(F)[N+]1=C(C)C(C)=C(C)C1=C2C#N		CCCO	propan-1-ol	589.6	606.8	17.2	0.13	-33.4405	16.9607	16.4799	0.480757	-0.17671	0.04109	11.0628	1.37774	0.47934	-0.82329	0.04109	-11.0628	1.37774	0.9547	0.64658	22.1256	4.65899
2004 Lopez-Arbeloa-PM650	10.1002/cphc.200400242		CC1=C(C)C(C)=C2N1[B-](F)(F)[N+]1=C(C)C(C)=C(C)C1=C2C#N		CCO	ethanol	588.7	608	19.3	0.099	-33.4339	16.9866	16.4474	0.539212	-0.17671	0.04109	11.0628	1.37774	0.47934	-0.82329	0.04109	-11.0628	1.37774	0.9547	0.64658	22.1256	4.65899
2004 Lopez-Arbeloa-PM650	10.1002/cphc.200400242		CC1=C(C)C(C)=C2N1[B-](F)(F)[N+]1=C(C)C(C)=C(C)C1=C2C#N		CO	methanol	587.5	609.2	21.7	0.06	-33.4362	17.0213	16.415	0.606306	-0.17671	0.04109	11.0628	1.37774	0.47934	-0.82329	0.04109	-11.0628	1.37774	0.9547	0.64658	22.1256	4.65899
2004 Lopez-Arbeloa-PM650	10.1002/cphc.200400242		CC1=C(C)C(C)=C2N1[B-](F)(F)[N+]1=C(C)C(C)=C(C)C1=C2C#N		OCC(F)(F)F	2,2,2-trifluoroethan-1-ol	589.9	614.4	24.5	0.04	-33.2281	16.952	16.276	0.675984	-0.17671	0.04109	11.0628	1.37774	0.47934	-0.82329	0.04109	-11.0628	1.37774	0.9547	0.64658	22.1256	4.65899
2011 Banuelos(3437)-BTAA	10.1039/c0cp01147a		F[B-]1(F)N2C=CC=C2N=C2C=CC=[N+]12		CCCCCC	hexane	396.8	398.4	1.6	0.36	-50.302	25.2016	25.1004	0.101211	-0.79075	0.03613	-14.4075	1.82298	0.93909	-0.20925	0.03613	14.4075	1.82298	0.51212	-0.58149	-28.815	0.264622
2011 Banuelos(3437)-BTAA	10.1039/c0cp01147a		F[B-]1(F)N2C=CC=C2N=C2C=CC=[N+]12		C1CCCCC1	cyclohexane	397.6	399.2	1.6	0.38	-50.201	25.1509	25.0501	0.100805	-0.79075	0.03613	-14.4075	1.82298	0.93909	-0.20925	0.03613	14.4075	1.82298	0.51212	-0.58149	-28.815	0.264622
2011 Banuelos(3437)-BTAA	10.1039/c0cp01147a		F[B-]1(F)N2C=CC=C2N=C2C=CC=[N+]12		CCC(C)C	2-methylbutane	396.2	397.6	1.4	0.35	-50.3907	25.2398	25.1509	0.0888725	-0.79075	0.03613	-14.4075	1.82298	0.93909	-0.20925	0.03613	14.4075	1.82298	0.51212	-0.58149	-28.815	0.264622
2011 Banuelos(3437)-BTAA	10.1039/c0cp01147a		F[B-]1(F)N2C=CC=C2N=C2C=CC=[N+]12		CCOCC	ethoxyethane	395.8	399.2	3.4	0.39	-50.3154	25.2653	25.0501	0.215185	-0.79075	0.03613	-14.4075	1.82298	0.93909	-0.20925	0.03613	14.4075	1.82298	0.51212	-0.58149	-28.815	0.264622
2011 Banuelos(3437)-BTAA	10.1039/c0cp01147a		F[B-]1(F)N2C=CC=C2N=C2C=CC=[N+]12		C1COCCO1	1,4-dioxane	396.2	401.6	5.4	0.42	-50.1402	25.2398	24.9004	0.339379	-0.79075	0.03613	-14.4075	1.82298	0.93909	-0.20925	0.03613	14.4075	1.82298	0.51212	-0.58149	-28.815	0.264622
2011 Banuelos(3437)-BTAA	10.1039/c0cp01147a		F[B-]1(F)N2C=CC=C2N=C2C=CC=[N+]12		CC1=CC=CC=C1	toluene	398.2	403.2	5	0.37	-49.9146	25.113	24.8016	0.311421	-0.79075	0.03613	-14.4075	1.82298	0.93909	-0.20925	0.03613	14.4075	1.82298	0.51212	-0.58149	-28.815	0.264622
2011 Banuelos(3437)-BTAA	10.1039/c0cp01147a		F[B-]1(F)N2C=CC=C2N=C2C=CC=[N+]12		C1CCOC1	oxolane	396.8	401.6	4.8	0.42	-50.102	25.2016	24.9004	0.301214	-0.79075	0.03613	-14.4075	1.82298	0.93909	-0.20925	0.03613	14.4075	1.82298	0.51212	-0.58149	-28.815	0.264622
2011 Banuelos(3437)-BTAA	10.1039/c0cp01147a		F[B-]1(F)N2C=CC=C2N=C2C=CC=[N+]12		CS(C)=O	methanesulfinylmethane	396.8	404	7.2	0.43	-49.9541	25.2016	24.7525	0.449138	-0.79075	0.03613	-14.4075	1.82298	0.93909	-0.20925	0.03613	14.4075	1.82298	0.51212	-0.58149	-28.815	0.264622
2011 Banuelos(3437)-BTAA	10.1039/c0cp01147a		F[B-]1(F)N2C=CC=C2N=C2C=CC=[N+]12		CC(C)=O	propan-2-one	394.2	400.4	6.2	0.39	-50.3429	25.3678	24.975	0.392809	-0.79075	0.03613	-14.4075	1.82298	0.93909	-0.20925	0.03613	14.4075	1.82298	0.51212	-0.58149	-28.815	0.264622
2011 Banuelos(3437)-BTAA	10.1039/c0cp01147a		F[B-]1(F)N2C=CC=C2N=C2C=CC=[N+]12		O=C1CCCN1	pyrrolidin-2-one	397	403.2	6.2	0.39	-49.9905	25.1889	24.8016	0.38733	-0.79075	0.03613	-14.4075	1.82298	0.93909	-0.20925	0.03613	14.4075	1.82298	0.51212	-0.58149	-28.815	0.264622
2011 Banuelos(3437)-BTAA	10.1039/c0cp01147a		F[B-]1(F)N2C=CC=C2N=C2C=CC=[N+]12		CCCC(C)=O	pentan-2-one	396.8	400.8	4	0.39	-50.1517	25.2016	24.9501	0.251513	-0.79075	0.03613	-14.4075	1.82298	0.93909	-0.20925	0.03613	14.4075	1.82298	0.51212	-0.58149	-28.815	0.264622
2011 Banuelos(3437)-BTAA	10.1039/c0cp01147a		F[B-]1(F)N2C=CC=C2N=C2C=CC=[N+]12		ClCCl	dichloromethane	394.4	401.6	7.2	0.4	-50.2554	25.355	24.9004	0.454571	-0.79075	0.03613	-14.4075	1.82298	0.93909	-0.20925	0.03613	14.4075	1.82298	0.51212	-0.58149	-28.815	0.264622
2011 Banuelos(3437)-BTAA	10.1039/c0cp01147a		F[B-]1(F)N2C=CC=C2N=C2C=CC=[N+]12		ClC(Cl)Cl	trichloromethane	392.2	401	8.8	0.39	-50.4349	25.4972	24.9377	0.559539	-0.79075	0.03613	-14.4075	1.82298	0.93909	-0.20925	0.03613	14.4075	1.82298	0.51212	-0.58149	-28.815	0.264622
2011 Banuelos(3437)-BTAA	10.1039/c0cp01147a		F[B-]1(F)N2C=CC=C2N=C2C=CC=[N+]12		ClC(Cl)(Cl)Cl	tetrachloromethane	397.4	401.4	4	0.33	-50.0764	25.1636	24.9128	0.250758	-0.79075	0.03613	-14.4075	1.82298	0.93909	-0.20925	0.03613	14.4075	1.82298	0.51212	-0.58149	-28.815	0.264622
2011 Banuelos(3437)-BTAA	10.1039/c0cp01147a		F[B-]1(F)N2C=CC=C2N=C2C=CC=[N+]12		NC=O	formamide	389.4	401.6	12.2	0.39	-50.5809	25.6805	24.9004	0.780136	-0.79075	0.03613	-14.4075	1.82298	0.93909	-0.20925	0.03613	14.4075	1.82298	0.51212	-0.58149	-28.815	0.264622
2011 Banuelos(3437)-BTAA	10.1039/c0cp01147a		F[B-]1(F)N2C=CC=C2N=C2C=CC=[N+]12		CNC=O	N-methylformamide	392.4	402.8	10.4	0.41	-50.3104	25.4842	24.8262	0.657983	-0.79075	0.03613	-14.4075	1.82298	0.93909	-0.20925	0.03613	14.4075	1.82298	0.51212	-0.58149	-28.815	0.264622
2011 Banuelos(3437)-BTAA	10.1039/c0cp01147a		F[B-]1(F)N2C=CC=C2N=C2C=CC=[N+]12		CN(C)C=O	N,N-dimethylformamide	396.4	403	6.6	0.42	-50.0409	25.227	24.8139	0.413148	-0.79075	0.03613	-14.4075	1.82298	0.93909	-0.20925	0.03613	14.4075	1.82298	0.51212	-0.58149	-28.815	0.264622
2011 Banuelos(3437)-BTAA	10.1039/c0cp01147a		F[B-]1(F)N2C=CC=C2N=C2C=CC=[N+]12		C[As](C)([O-])=O	dimethylarsinate	396.4	403	6.6	0.42	-50.0409	25.227	24.8139	0.413148	-0.79075	0.03613	-14.4075	1.82298	0.93909	-0.20925	0.03613	14.4075	1.82298	0.51212	-0.58149	-28.815	0.264622
2011 Banuelos(3437)-BTAA	10.1039/c0cp01147a		F[B-]1(F)N2C=CC=C2N=C2C=CC=[N+]12		COC(C)=O	methyl acetate	394.8	399.8	5	0.43	-50.3418	25.3293	25.0125	0.316774	-0.79075	0.03613	-14.4075	1.82298	0.93909	-0.20925	0.03613	14.4075	1.82298	0.51212	-0.58149	-28.815	0.264622
2011 Banuelos(3437)-BTAA	10.1039/c0cp01147a		F[B-]1(F)N2C=CC=C2N=C2C=CC=[N+]12		CCOC(C)=O	ethyl acetate	395.4	400.4	5	0.38	-50.2659	25.2908	24.975	0.31582	-0.79075	0.03613	-14.4075	1.82298	0.93909	-0.20925	0.03613	14.4075	1.82298	0.51212	-0.58149	-28.815	0.264622
2011 Banuelos(3437)-BTAA	10.1039/c0cp01147a		F[B-]1(F)N2C=CC=C2N=C2C=CC=[N+]12		CCCCOC(C)=O	butyl acetate	396	400.8	4.8	0.41	-50.2026	25.2525	24.9501	0.302425	-0.79075	0.03613	-14.4075	1.82298	0.93909	-0.20925	0.03613	14.4075	1.82298	0.51212	-0.58149	-28.815	0.264622
2011 Banuelos(3437)-BTAA	10.1039/c0cp01147a		F[B-]1(F)N2C=CC=C2N=C2C=CC=[N+]12		COC=O	methyl formate	393.8	399.6	5.8	0.45	-50.4186	25.3936	25.025	0.368576	-0.79075	0.03613	-14.4075	1.82298	0.93909	-0.20925	0.03613	14.4075	1.82298	0.51212	-0.58149	-28.815	0.264622
2011 Banuelos(3437)-BTAA	10.1039/c0cp01147a		F[B-]1(F)N2C=CC=C2N=C2C=CC=[N+]12		CC#N	acetonitrile	393.4	400.2	6.8	0.44	-50.4069	25.4194	24.9875	0.431914	-0.79075	0.03613	-14.4075	1.82298	0.93909	-0.20925	0.03613	14.4075	1.82298	0.51212	-0.58149	-28.815	0.264622
2011 Banuelos(3437)-BTAA	10.1039/c0cp01147a		F[B-]1(F)N2C=CC=C2N=C2C=CC=[N+]12		OCCO	ethane-1,2-diol	385.2	400.8	15.6	0.46	-50.9106	25.9605	24.9501	1.01044	-0.79075	0.03613	-14.4075	1.82298	0.93909	-0.20925	0.03613	14.4075	1.82298	0.51212	-0.58149	-28.815	0.264622
2011 Banuelos(3437)-BTAA	10.1039/c0cp01147a		F[B-]1(F)N2C=CC=C2N=C2C=CC=[N+]12		CCCCCCCCCCO	decan-1-ol	387.2	400.8	13.6	0.42	-50.7765	25.8264	24.9501	0.876346	-0.79075	0.03613	-14.4075	1.82298	0.93909	-0.20925	0.03613	14.4075	1.82298	0.51212	-0.58149	-28.815	0.264622
2011 Banuelos(3437)-BTAA	10.1039/c0cp01147a		F[B-]1(F)N2C=CC=C2N=C2C=CC=[N+]12		CCCCCCCCO	octan-1-ol	386.8	401	14.2	0.42	-50.7908	25.8532	24.9377	0.915498	-0.79075	0.03613	-14.4075	1.82298	0.93909	-0.20925	0.03613	14.4075	1.82298	0.51212	-0.58149	-28.815	0.264622
2011 Banuelos(3437)-BTAA	10.1039/c0cp01147a		F[B-]1(F)N2C=CC=C2N=C2C=CC=[N+]12		CCCCCCO	hexan-1-ol	386.4	400.2	13.8	0.44	-50.8674	25.8799	24.9875	0.892411	-0.79075	0.03613	-14.4075	1.82298	0.93909	-0.20925	0.03613	14.4075	1.82298	0.51212	-0.58149	-28.815	0.264622
2011 Banuelos(3437)-BTAA	10.1039/c0cp01147a		F[B-]1(F)N2C=CC=C2N=C2C=CC=[N+]12		CCCCO	butan-1-ol	385.8	400	14.2	0.41	-50.9202	25.9202	25	0.920166	-0.79075	0.03613	-14.4075	1.82298	0.93909	-0.20925	0.03613	14.4075	1.82298	0.51212	-0.58149	-28.815	0.264622
2011 Banuelos(3437)-BTAA	10.1039/c0cp01147a		F[B-]1(F)N2C=CC=C2N=C2C=CC=[N+]12		CCCO	propan-1-ol	385.4	399.8	14.4	0.45	-50.9596	25.9471	25.0125	0.934562	-0.79075	0.03613	-14.4075	1.82298	0.93909	-0.20925	0.03613	14.4075	1.82298	0.51212	-0.58149	-28.815	0.264622
2011 Banuelos(3437)-BTAA	10.1039/c0cp01147a		F[B-]1(F)N2C=CC=C2N=C2C=CC=[N+]12		CCO	ethanol	385.2	399.4	14.2	0.44	-50.9981	25.9605	25.0376	0.922984	-0.79075	0.03613	-14.4075	1.82298	0.93909	-0.20925	0.03613	14.4075	1.82298	0.51212	-0.58149	-28.815	0.264622
2011 Banuelos(3437)-BTAA	10.1039/c0cp01147a		F[B-]1(F)N2C=CC=C2N=C2C=CC=[N+]12		CO	methanol	384	398.4	14.4	0.43	-51.1421	26.0417	25.1004	0.941265	-0.79075	0.03613	-14.4075	1.82298	0.93909	-0.20925	0.03613	14.4075	1.82298	0.51212	-0.58149	-28.815	0.264622
2011 Banuelos(3437)-BTAA	10.1039/c0cp01147a		F[B-]1(F)N2C=CC=C2N=C2C=CC=[N+]12		OCC(F)(F)F	2,2,2-trifluoroethan-1-ol	377.4	393.6	16.2	0.44	-51.9036	26.4971	25.4065	1.09058	-0.79075	0.03613	-14.4075	1.82298	0.93909	-0.20925	0.03613	14.4075	1.82298	0.51212	-0.58149	-28.815	0.264622
2006 Baruah-1	10.1021/jp054878u		COC1=CC=C(C=C1)C1=C2C(C)=CC(C)=[N+]2[B-](F)(F)N2C(\C=C\C3=CC=C(C=C3)N(C)C)=CC(C)=C12		CC1CCCCC1	methylcyclohexane	597	612	15	0.86	-33.0903	16.7504	16.3399	0.410549	-0.07411	0.03113	14.331	0.9866	0.21536	-0.92589	0.03113	-14.331	0.9866	0.98112	0.85178	28.662	12.4935
2006 Baruah-1	10.1021/jp054878u		COC1=CC=C(C=C1)C1=C2C(C)=CC(C)=[N+]2[B-](F)(F)N2C(\C=C\C3=CC=C(C=C3)N(C)C)=CC(C)=C12		C1CCCCC1	cyclohexane	597	612	15	0.97	-33.0903	16.7504	16.3399	0.410549	-0.07411	0.03113	14.331	0.9866	0.21536	-0.92589	0.03113	-14.331	0.9866	0.98112	0.85178	28.662	12.4935
2006 Baruah-1	10.1021/jp054878u		COC1=CC=C(C=C1)C1=C2C(C)=CC(C)=[N+]2[B-](F)(F)N2C(\C=C\C3=CC=C(C=C3)N(C)C)=CC(C)=C12		C1COCCO1	1,4-dioxane	602	648	46	0.77	-32.0434	16.6113	15.4321	1.1792	-0.07411	0.03113	14.331	0.9866	0.21536	-0.92589	0.03113	-14.331	0.9866	0.98112	0.85178	28.662	12.4935
2006 Baruah-1	10.1021/jp054878u		COC1=CC=C(C=C1)C1=C2C(C)=CC(C)=[N+]2[B-](F)(F)N2C(\C=C\C3=CC=C(C=C3)N(C)C)=CC(C)=C12		CC1=CC=CC=C1	toluene	607	640	33	0.85	-32.0995	16.4745	15.625	0.849465	-0.07411	0.03113	14.331	0.9866	0.21536	-0.92589	0.03113	-14.331	0.9866	0.98112	0.85178	28.662	12.4935
2006 Baruah-1	10.1021/jp054878u		COC1=CC=C(C=C1)C1=C2C(C)=CC(C)=[N+]2[B-](F)(F)N2C(\C=C\C3=CC=C(C=C3)N(C)C)=CC(C)=C12		CCCCOCCCC	1-butoxybutane	596	627	31	0.91	-32.7275	16.7785	15.949	0.82956	-0.07411	0.03113	14.331	0.9866	0.21536	-0.92589	0.03113	-14.331	0.9866	0.98112	0.85178	28.662	12.4935
2006 Baruah-1	10.1021/jp054878u		COC1=CC=C(C=C1)C1=C2C(C)=CC(C)=[N+]2[B-](F)(F)N2C(\C=C\C3=CC=C(C=C3)N(C)C)=CC(C)=C12		CC(C)OC(C)C	2-(propan-2-yloxy)propane	594	629	35	0.87	-32.7333	16.835	15.8983	0.936766	-0.07411	0.03113	14.331	0.9866	0.21536	-0.92589	0.03113	-14.331	0.9866	0.98112	0.85178	28.662	12.4935
2006 Baruah-1	10.1021/jp054878u		COC1=CC=C(C=C1)C1=C2C(C)=CC(C)=[N+]2[B-](F)(F)N2C(\C=C\C3=CC=C(C=C3)N(C)C)=CC(C)=C12		CCOCC	ethoxyethane	593	641	48	0.93	-32.464	16.8634	15.6006	1.26278	-0.07411	0.03113	14.331	0.9866	0.21536	-0.92589	0.03113	-14.331	0.9866	0.98112	0.85178	28.662	12.4935
2006 Baruah-1	10.1021/jp054878u		COC1=CC=C(C=C1)C1=C2C(C)=CC(C)=[N+]2[B-](F)(F)N2C(\C=C\C3=CC=C(C=C3)N(C)C)=CC(C)=C12		ClC(Cl)Cl	trichloromethane	605	656	51	0.82	-31.7728	16.5289	15.2439	1.28502	-0.07411	0.03113	14.331	0.9866	0.21536	-0.92589	0.03113	-14.331	0.9866	0.98112	0.85178	28.662	12.4935
2006 Baruah-1	10.1021/jp054878u		COC1=CC=C(C=C1)C1=C2C(C)=CC(C)=[N+]2[B-](F)(F)N2C(\C=C\C3=CC=C(C=C3)N(C)C)=CC(C)=C12		CCOC(C)=O	ethyl acetate	596	665	69	0.59	-31.8161	16.7785	15.0376	1.74093	-0.07411	0.03113	14.331	0.9866	0.21536	-0.92589	0.03113	-14.331	0.9866	0.98112	0.85178	28.662	12.4935
2006 Baruah-1	10.1021/jp054878u		COC1=CC=C(C=C1)C1=C2C(C)=CC(C)=[N+]2[B-](F)(F)N2C(\C=C\C3=CC=C(C=C3)N(C)C)=CC(C)=C12		C1CCOC1	oxolane	600	664	64	0.56	-31.7269	16.6667	15.0602	1.60643	-0.07411	0.03113	14.331	0.9866	0.21536	-0.92589	0.03113	-14.331	0.9866	0.98112	0.85178	28.662	12.4935
2006 Baruah-1	10.1021/jp054878u		COC1=CC=C(C=C1)C1=C2C(C)=CC(C)=[N+]2[B-](F)(F)N2C(\C=C\C3=CC=C(C=C3)N(C)C)=CC(C)=C12		CCCCO	butan-1-ol	601	678	77	0.59	-31.3882	16.6389	14.7493	1.88967	-0.07411	0.03113	14.331	0.9866	0.21536	-0.92589	0.03113	-14.331	0.9866	0.98112	0.85178	28.662	12.4935
2006 Baruah-1	10.1021/jp054878u		COC1=CC=C(C=C1)C1=C2C(C)=CC(C)=[N+]2[B-](F)(F)N2C(\C=C\C3=CC=C(C=C3)N(C)C)=CC(C)=C12		CC(C)=O	propan-2-one	597	695	98	0.27	-31.1389	16.7504	14.3885	2.36193	-0.07411	0.03113	14.331	0.9866	0.21536	-0.92589	0.03113	-14.331	0.9866	0.98112	0.85178	28.662	12.4935
2006 Baruah-1	10.1021/jp054878u		COC1=CC=C(C=C1)C1=C2C(C)=CC(C)=[N+]2[B-](F)(F)N2C(\C=C\C3=CC=C(C=C3)N(C)C)=CC(C)=C12		CCCC#N	butanenitrile	600	695	95	0.27	-31.0552	16.6667	14.3885	2.27818	-0.07411	0.03113	14.331	0.9866	0.21536	-0.92589	0.03113	-14.331	0.9866	0.98112	0.85178	28.662	12.4935
2006 Baruah-1	10.1021/jp054878u		COC1=CC=C(C=C1)C1=C2C(C)=CC(C)=[N+]2[B-](F)(F)N2C(\C=C\C3=CC=C(C=C3)N(C)C)=CC(C)=C12		CCC#N	propanenitrile	598	710	112	0.19	-30.8069	16.7224	14.0845	2.6379	-0.07411	0.03113	14.331	0.9866	0.21536	-0.92589	0.03113	-14.331	0.9866	0.98112	0.85178	28.662	12.4935
2006 Baruah-1	10.1021/jp054878u		COC1=CC=C(C=C1)C1=C2C(C)=CC(C)=[N+]2[B-](F)(F)N2C(\C=C\C3=CC=C(C=C3)N(C)C)=CC(C)=C12		CO	methanol	596	696	100	0.16	-31.1463	16.7785	14.3678	2.41071	-0.07411	0.03113	14.331	0.9866	0.21536	-0.92589	0.03113	-14.331	0.9866	0.98112	0.85178	28.662	12.4935
2006 Baruah-1	10.1021/jp054878u		COC1=CC=C(C=C1)C1=C2C(C)=CC(C)=[N+]2[B-](F)(F)N2C(\C=C\C3=CC=C(C=C3)N(C)C)=CC(C)=C12		CN(C)C=O	N,N-dimethylformamide	607	718	111	0.08	-30.402	16.4745	13.9276	2.54689	-0.07411	0.03113	14.331	0.9866	0.21536	-0.92589	0.03113	-14.331	0.9866	0.98112	0.85178	28.662	12.4935
2006 Baruah-1	10.1021/jp054878u		COC1=CC=C(C=C1)C1=C2C(C)=CC(C)=[N+]2[B-](F)(F)N2C(\C=C\C3=CC=C(C=C3)N(C)C)=CC(C)=C12		CC#N	acetonitrile	597	717	120	0.09	-30.6974	16.7504	13.947	2.80342	-0.07411	0.03113	14.331	0.9866	0.21536	-0.92589	0.03113	-14.331	0.9866	0.98112	0.85178	28.662	12.4935
2006 Baruah-1	10.1021/jp054878u		COC1=CC=C(C=C1)C1=C2C(C)=CC(C)=[N+]2[B-](F)(F)N2C(\C=C\C3=CC=C(C=C3)N(C)C)=CC(C)=C12		CS(C)=O	methanesulfinylmethane	610	737	127	0.056	-29.962	16.3934	13.5685	2.82492	-0.07411	0.03113	14.331	0.9866	0.21536	-0.92589	0.03113	-14.331	0.9866	0.98112	0.85178	28.662	12.4935
2006 Qin(190) -1	10.1016/j.jphotochem.2006.03.015		COC(=O)C1=CC=C(C=C1)C1=C2C(C)=CC(C)=[N+]2[B-](F)(F)N2C(\C=C\C3=CC(Cl)=C(O)C=C3)=CC(C)=C12		C1CCCCC1	cyclohexane	567	577	10	0.98	-34.9677	17.6367	17.331	0.305662	-0.40347	0.03525	3.56921	1.22247	0.922	-0.59653	0.03525	-3.56921	1.22247	0.96289	0.19306	7.13841	1.4785
2006 Qin(190) -1	10.1016/j.jphotochem.2006.03.015		COC(=O)C1=CC=C(C=C1)C1=C2C(C)=CC(C)=[N+]2[B-](F)(F)N2C(\C=C\C3=CC(Cl)=C(O)C=C3)=CC(C)=C12		C1COCCO1	1,4-dioxane	570	583	13	0.98	-34.6965	17.5439	17.1527	0.391201	-0.40347	0.03525	3.56921	1.22247	0.922	-0.59653	0.03525	-3.56921	1.22247	0.96289	0.19306	7.13841	1.4785
2006 Qin(190) -1	10.1016/j.jphotochem.2006.03.015		COC(=O)C1=CC=C(C=C1)C1=C2C(C)=CC(C)=[N+]2[B-](F)(F)N2C(\C=C\C3=CC(Cl)=C(O)C=C3)=CC(C)=C12		CC1=CC=CC=C1	toluene	571	584	13	1	-34.6364	17.5131	17.1233	0.389847	-0.40347	0.03525	3.56921	1.22247	0.922	-0.59653	0.03525	-3.56921	1.22247	0.96289	0.19306	7.13841	1.4785
2006 Qin(190) -1	10.1016/j.jphotochem.2006.03.015		COC(=O)C1=CC=C(C=C1)C1=C2C(C)=CC(C)=[N+]2[B-](F)(F)N2C(\C=C\C3=CC(Cl)=C(O)C=C3)=CC(C)=C12		CCOCC	ethoxyethane	566	579	13	0.98	-34.939	17.6678	17.2712	0.396687	-0.40347	0.03525	3.56921	1.22247	0.922	-0.59653	0.03525	-3.56921	1.22247	0.96289	0.19306	7.13841	1.4785
2006 Qin(190) -1	10.1016/j.jphotochem.2006.03.015		COC(=O)C1=CC=C(C=C1)C1=C2C(C)=CC(C)=[N+]2[B-](F)(F)N2C(\C=C\C3=CC(Cl)=C(O)C=C3)=CC(C)=C12		ClC(Cl)Cl	trichloromethane	572	585	13	1	-34.5765	17.4825	17.094	0.3885	-0.40347	0.03525	3.56921	1.22247	0.922	-0.59653	0.03525	-3.56921	1.22247	0.96289	0.19306	7.13841	1.4785
2006 Qin(190) -1	10.1016/j.jphotochem.2006.03.015		COC(=O)C1=CC=C(C=C1)C1=C2C(C)=CC(C)=[N+]2[B-](F)(F)N2C(\C=C\C3=CC(Cl)=C(O)C=C3)=CC(C)=C12		CCOC(C)=O	ethyl acetate	567	580	13	0.99	-34.8781	17.6367	17.2414	0.395305	-0.40347	0.03525	3.56921	1.22247	0.922	-0.59653	0.03525	-3.56921	1.22247	0.96289	0.19306	7.13841	1.4785
2006 Qin(190) -1	10.1016/j.jphotochem.2006.03.015		COC(=O)C1=CC=C(C=C1)C1=C2C(C)=CC(C)=[N+]2[B-](F)(F)N2C(\C=C\C3=CC(Cl)=C(O)C=C3)=CC(C)=C12		CCCCO	butan-1-ol	573	591	18	0.93	-34.3725	17.452	16.9205	0.531533	-0.40347	0.03525	3.56921	1.22247	0.922	-0.59653	0.03525	-3.56921	1.22247	0.96289	0.19306	7.13841	1.4785
2006 Qin(190) -1	10.1016/j.jphotochem.2006.03.015		COC(=O)C1=CC=C(C=C1)C1=C2C(C)=CC(C)=[N+]2[B-](F)(F)N2C(\C=C\C3=CC(Cl)=C(O)C=C3)=CC(C)=C12		CC(C)=O	propan-2-one	567	581	14	1	-34.8484	17.6367	17.2117	0.42498	-0.40347	0.03525	3.56921	1.22247	0.922	-0.59653	0.03525	-3.56921	1.22247	0.96289	0.19306	7.13841	1.4785
2006 Qin(190) -1	10.1016/j.jphotochem.2006.03.015		COC(=O)C1=CC=C(C=C1)C1=C2C(C)=CC(C)=[N+]2[B-](F)(F)N2C(\C=C\C3=CC(Cl)=C(O)C=C3)=CC(C)=C12		CO	methanol	567	584	17	0.98	-34.76	17.6367	17.1233	0.513397	-0.40347	0.03525	3.56921	1.22247	0.922	-0.59653	0.03525	-3.56921	1.22247	0.96289	0.19306	7.13841	1.4785
2006 Qin(190) -1	10.1016/j.jphotochem.2006.03.015		COC(=O)C1=CC=C(C=C1)C1=C2C(C)=CC(C)=[N+]2[B-](F)(F)N2C(\C=C\C3=CC(Cl)=C(O)C=C3)=CC(C)=C12		CC#N	acetonitrile	564	580	16	1	-34.9719	17.7305	17.2414	0.489117	-0.40347	0.03525	3.56921	1.22247	0.922	-0.59653	0.03525	-3.56921	1.22247	0.96289	0.19306	7.13841	1.4785
2006 Qin(190) -1	10.1016/j.jphotochem.2006.03.015		COC(=O)C1=CC=C(C=C1)C1=C2C(C)=CC(C)=[N+]2[B-](F)(F)N2C(\C=C\C3=CC(Cl)=C(O)C=C3)=CC(C)=C12		CN(C)C=O	N,N-dimethylformamide	573	591	18	1	-34.3725	17.452	16.9205	0.531533	-0.40347	0.03525	3.56921	1.22247	0.922	-0.59653	0.03525	-3.56921	1.22247	0.96289	0.19306	7.13841	1.4785
2006 Qin(190) -1	10.1016/j.jphotochem.2006.03.015		COC(=O)C1=CC=C(C=C1)C1=C2C(C)=CC(C)=[N+]2[B-](F)(F)N2C(\C=C\C3=CC(Cl)=C(O)C=C3)=CC(C)=C12		CS(C)=O	methanesulfinylmethane	576	595	19	1	-34.1678	17.3611	16.8067	0.554388	-0.40347	0.03525	3.56921	1.22247	0.922	-0.59653	0.03525	-3.56921	1.22247	0.96289	0.19306	7.13841	1.4785
2008 Qin -1	10.1021/jp800261v		COC(=O)C1=CC=C(C=C1)C1=C2C(C)=CC(C)=[N+]2[B-](F)(F)N2C(\C=C\C3=CC=C(C=C3)N3CCOCCOCCOCCOCC3)=CC(C)=C12		C1CCCCC1	cyclohexane	612	631	19	0.68	-32.1877	16.3399	15.8479	0.492009	-0.04545	0.04648	14.9126	1.43365	-0.0026	-0.95455	0.04648	-14.9126	1.43365	0.96117	0.90911	29.8252	21.0022
2008 Qin -1	10.1021/jp800261v		COC(=O)C1=CC=C(C=C1)C1=C2C(C)=CC(C)=[N+]2[B-](F)(F)N2C(\C=C\C3=CC=C(C=C3)N3CCOCCOCCOCCOCC3)=CC(C)=C12		C1COCCO1	1,4-dioxane	616	661	45	0.61	-31.3624	16.2338	15.1286	1.10517	-0.04545	0.04648	14.9126	1.43365	-0.0026	-0.95455	0.04648	-14.9126	1.43365	0.96117	0.90911	29.8252	21.0022
2008 Qin -1	10.1021/jp800261v		COC(=O)C1=CC=C(C=C1)C1=C2C(C)=CC(C)=[N+]2[B-](F)(F)N2C(\C=C\C3=CC=C(C=C3)N3CCOCCOCCOCCOCC3)=CC(C)=C12		CC1=CC=CC=C1	toluene	620	656	36	0.72	-31.3729	16.129	15.2439	0.88513	-0.04545	0.04648	14.9126	1.43365	-0.0026	-0.95455	0.04648	-14.9126	1.43365	0.96117	0.90911	29.8252	21.0022
2008 Qin -1	10.1021/jp800261v		COC(=O)C1=CC=C(C=C1)C1=C2C(C)=CC(C)=[N+]2[B-](F)(F)N2C(\C=C\C3=CC=C(C=C3)N3CCOCCOCCOCCOCC3)=CC(C)=C12		CCOCC	ethoxyethane	608	659	51	0.6	-31.6219	16.4474	15.1745	1.27286	-0.04545	0.04648	14.9126	1.43365	-0.0026	-0.95455	0.04648	-14.9126	1.43365	0.96117	0.90911	29.8252	21.0022
2008 Qin -1	10.1021/jp800261v		COC(=O)C1=CC=C(C=C1)C1=C2C(C)=CC(C)=[N+]2[B-](F)(F)N2C(\C=C\C3=CC=C(C=C3)N3CCOCCOCCOCCOCC3)=CC(C)=C12		ClC(Cl)Cl	trichloromethane	615	671	56	0.62	-31.1633	16.2602	14.9031	1.35703	-0.04545	0.04648	14.9126	1.43365	-0.0026	-0.95455	0.04648	-14.9126	1.43365	0.96117	0.90911	29.8252	21.0022
2008 Qin -1	10.1021/jp800261v		COC(=O)C1=CC=C(C=C1)C1=C2C(C)=CC(C)=[N+]2[B-](F)(F)N2C(\C=C\C3=CC=C(C=C3)N3CCOCCOCCOCCOCC3)=CC(C)=C12		CCOC(C)=O	ethyl acetate	609	678	69	0.5	-31.1696	16.4204	14.7493	1.6711	-0.04545	0.04648	14.9126	1.43365	-0.0026	-0.95455	0.04648	-14.9126	1.43365	0.96117	0.90911	29.8252	21.0022
2008 Qin -1	10.1021/jp800261v		COC(=O)C1=CC=C(C=C1)C1=C2C(C)=CC(C)=[N+]2[B-](F)(F)N2C(\C=C\C3=CC=C(C=C3)N3CCOCCOCCOCCOCC3)=CC(C)=C12		C1CCOC1	oxolane	613	685	72	0.5	-30.9118	16.3132	14.5985	1.71467	-0.04545	0.04648	14.9126	1.43365	-0.0026	-0.95455	0.04648	-14.9126	1.43365	0.96117	0.90911	29.8252	21.0022
2008 Qin -1	10.1021/jp800261v		COC(=O)C1=CC=C(C=C1)C1=C2C(C)=CC(C)=[N+]2[B-](F)(F)N2C(\C=C\C3=CC=C(C=C3)N3CCOCCOCCOCCOCC3)=CC(C)=C12		CCCCCCCCCCO	decan-1-ol	615	677	62	0.43	-31.0312	16.2602	14.771	1.48911	-0.04545	0.04648	14.9126	1.43365	-0.0026	-0.95455	0.04648	-14.9126	1.43365	0.96117	0.90911	29.8252	21.0022
2008 Qin -1	10.1021/jp800261v		COC(=O)C1=CC=C(C=C1)C1=C2C(C)=CC(C)=[N+]2[B-](F)(F)N2C(\C=C\C3=CC=C(C=C3)N3CCOCCOCCOCCOCC3)=CC(C)=C12		CCCCCCCCO	octan-1-ol	615	682	67	0.32	-30.9229	16.2602	14.6628	1.59741	-0.04545	0.04648	14.9126	1.43365	-0.0026	-0.95455	0.04648	-14.9126	1.43365	0.96117	0.90911	29.8252	21.0022
2008 Qin -1	10.1021/jp800261v		COC(=O)C1=CC=C(C=C1)C1=C2C(C)=CC(C)=[N+]2[B-](F)(F)N2C(\C=C\C3=CC=C(C=C3)N3CCOCCOCCOCCOCC3)=CC(C)=C12		CCCCO	butan-1-ol	612	690	78	0.24	-30.8326	16.3399	14.4928	1.84712	-0.04545	0.04648	14.9126	1.43365	-0.0026	-0.95455	0.04648	-14.9126	1.43365	0.96117	0.90911	29.8252	21.0022
2008 Qin -1	10.1021/jp800261v		COC(=O)C1=CC=C(C=C1)C1=C2C(C)=CC(C)=[N+]2[B-](F)(F)N2C(\C=C\C3=CC=C(C=C3)N3CCOCCOCCOCCOCC3)=CC(C)=C12		CCCO	propan-1-ol	611	690	79	0.17	-30.8594	16.3666	14.4928	1.87386	-0.04545	0.04648	14.9126	1.43365	-0.0026	-0.95455	0.04648	-14.9126	1.43365	0.96117	0.90911	29.8252	21.0022
2008 Qin -1	10.1021/jp800261v		COC(=O)C1=CC=C(C=C1)C1=C2C(C)=CC(C)=[N+]2[B-](F)(F)N2C(\C=C\C3=CC=C(C=C3)N3CCOCCOCCOCCOCC3)=CC(C)=C12		CC(C)=O	propan-2-one	610	709	99	0.14	-30.4978	16.3934	14.1044	2.28907	-0.04545	0.04648	14.9126	1.43365	-0.0026	-0.95455	0.04648	-14.9126	1.43365	0.96117	0.90911	29.8252	21.0022
2008 Qin -1	10.1021/jp800261v		COC(=O)C1=CC=C(C=C1)C1=C2C(C)=CC(C)=[N+]2[B-](F)(F)N2C(\C=C\C3=CC=C(C=C3)N3CCOCCOCCOCCOCC3)=CC(C)=C12		CCCC#N	butanenitrile	612	715	103	0.21	-30.3259	16.3399	13.986	2.35386	-0.04545	0.04648	14.9126	1.43365	-0.0026	-0.95455	0.04648	-14.9126	1.43365	0.96117	0.90911	29.8252	21.0022
2008 Qin -1	10.1021/jp800261v		COC(=O)C1=CC=C(C=C1)C1=C2C(C)=CC(C)=[N+]2[B-](F)(F)N2C(\C=C\C3=CC=C(C=C3)N3CCOCCOCCOCCOCC3)=CC(C)=C12		CCC#N	propanenitrile	610	716	106	0.16	-30.3599	16.3934	13.9665	2.42696	-0.04545	0.04648	14.9126	1.43365	-0.0026	-0.95455	0.04648	-14.9126	1.43365	0.96117	0.90911	29.8252	21.0022
2008 Qin -1	10.1021/jp800261v		COC(=O)C1=CC=C(C=C1)C1=C2C(C)=CC(C)=[N+]2[B-](F)(F)N2C(\C=C\C3=CC=C(C=C3)N3CCOCCOCCOCCOCC3)=CC(C)=C12		CO	methanol	606	704	98	0.08	-30.7062	16.5017	14.2045	2.2971	-0.04545	0.04648	14.9126	1.43365	-0.0026	-0.95455	0.04648	-14.9126	1.43365	0.96117	0.90911	29.8252	21.0022
2008 Qin -1	10.1021/jp800261v		COC(=O)C1=CC=C(C=C1)C1=C2C(C)=CC(C)=[N+]2[B-](F)(F)N2C(\C=C\C3=CC=C(C=C3)N3CCOCCOCCOCCOCC3)=CC(C)=C12		CN(C)C=O	N,N-dimethylformamide	619	727	108	0.12	-29.9102	16.1551	13.7552	2.39993	-0.04545	0.04648	14.9126	1.43365	-0.0026	-0.95455	0.04648	-14.9126	1.43365	0.96117	0.90911	29.8252	21.0022
2008 Qin -1	10.1021/jp800261v		COC(=O)C1=CC=C(C=C1)C1=C2C(C)=CC(C)=[N+]2[B-](F)(F)N2C(\C=C\C3=CC=C(C=C3)N3CCOCCOCCOCCOCC3)=CC(C)=C12		CC#N	acetonitrile	608	723	115	0.08	-30.2786	16.4474	13.8313	2.61611	-0.04545	0.04648	14.9126	1.43365	-0.0026	-0.95455	0.04648	-14.9126	1.43365	0.96117	0.90911	29.8252	21.0022
2008 Qin -1	10.1021/jp800261v		COC(=O)C1=CC=C(C=C1)C1=C2C(C)=CC(C)=[N+]2[B-](F)(F)N2C(\C=C\C3=CC=C(C=C3)N3CCOCCOCCOCCOCC3)=CC(C)=C12		CS(C)=O	methanesulfinylmethane	623	739	116	0.068	-29.5832	16.0514	13.5318	2.51956	-0.04545	0.04648	14.9126	1.43365	-0.0026	-0.95455	0.04648	-14.9126	1.43365	0.96117	0.90911	29.8252	21.0022
2009 Cieslik-Boczula-4CN	10.1039/b905054j		BrC1=CC=C(C=C1)C1=C2C=CC(C#N)=[N+]2[B-](C#N)(C#N)N2C(=CC=C12)C#N		C1CCCCC1	cyclohexane	517	527	10	0.79	-38.3177	19.3424	18.9753	0.367028	-0.49401	0.04617	0.44025	1.77669	0.91165	-0.50599	0.04617	-0.44025	1.77669	0.91547	0.01198	0.8805	1.02425
2009 Cieslik-Boczula-4CN	10.1039/b905054j		BrC1=CC=C(C=C1)C1=C2C=CC(C#N)=[N+]2[B-](C#N)(C#N)N2C(=CC=C12)C#N		C1COCCO1	1,4-dioxane	516	529	13	0.87	-38.2834	19.3798	18.9036	0.476253	-0.49401	0.04617	0.44025	1.77669	0.91165	-0.50599	0.04617	-0.44025	1.77669	0.91547	0.01198	0.8805	1.02425
2009 Cieslik-Boczula-4CN	10.1039/b905054j		BrC1=CC=C(C=C1)C1=C2C=CC(C#N)=[N+]2[B-](C#N)(C#N)N2C(=CC=C12)C#N		CCCCOCCCC	1-butoxybutane	515	526	11	0.8	-38.4289	19.4175	19.0114	0.406069	-0.49401	0.04617	0.44025	1.77669	0.91165	-0.50599	0.04617	-0.44025	1.77669	0.91547	0.01198	0.8805	1.02425
2009 Cieslik-Boczula-4CN	10.1039/b905054j		BrC1=CC=C(C=C1)C1=C2C=CC(C#N)=[N+]2[B-](C#N)(C#N)N2C(=CC=C12)C#N		CC(C)OC(C)C	2-(propan-2-yloxy)propane	513	523	10	0.77	-38.6136	19.4932	19.1205	0.372718	-0.49401	0.04617	0.44025	1.77669	0.91165	-0.50599	0.04617	-0.44025	1.77669	0.91547	0.01198	0.8805	1.02425
2009 Cieslik-Boczula-4CN	10.1039/b905054j		BrC1=CC=C(C=C1)C1=C2C=CC(C#N)=[N+]2[B-](C#N)(C#N)N2C(=CC=C12)C#N		CCOCC	ethoxyethane	513	523	10	0.86	-38.6136	19.4932	19.1205	0.372718	-0.49401	0.04617	0.44025	1.77669	0.91165	-0.50599	0.04617	-0.44025	1.77669	0.91547	0.01198	0.8805	1.02425
2009 Cieslik-Boczula-4CN	10.1039/b905054j		BrC1=CC=C(C=C1)C1=C2C=CC(C#N)=[N+]2[B-](C#N)(C#N)N2C(=CC=C12)C#N		ClC(Cl)Cl	trichloromethane	517	527	10	0.9	-38.3177	19.3424	18.9753	0.367028	-0.49401	0.04617	0.44025	1.77669	0.91165	-0.50599	0.04617	-0.44025	1.77669	0.91547	0.01198	0.8805	1.02425
2009 Cieslik-Boczula-4CN	10.1039/b905054j		BrC1=CC=C(C=C1)C1=C2C=CC(C#N)=[N+]2[B-](C#N)(C#N)N2C(=CC=C12)C#N		CCOC(C)=O	ethyl acetate	512	524	12	0.77	-38.6152	19.5312	19.084	0.447281	-0.49401	0.04617	0.44025	1.77669	0.91165	-0.50599	0.04617	-0.44025	1.77669	0.91547	0.01198	0.8805	1.02425
2009 Cieslik-Boczula-4CN	10.1039/b905054j		BrC1=CC=C(C=C1)C1=C2C=CC(C#N)=[N+]2[B-](C#N)(C#N)N2C(=CC=C12)C#N		C1CCOC1	oxolane	514	527	13	0.84	-38.4306	19.4553	18.9753	0.479921	-0.49401	0.04617	0.44025	1.77669	0.91165	-0.50599	0.04617	-0.44025	1.77669	0.91547	0.01198	0.8805	1.02425
2009 Cieslik-Boczula-4CN	10.1039/b905054j		BrC1=CC=C(C=C1)C1=C2C=CC(C#N)=[N+]2[B-](C#N)(C#N)N2C(=CC=C12)C#N		CCCCCCCCO	octan-1-ol	515	527	12	0.75	-38.3928	19.4175	18.9753	0.442144	-0.49401	0.04617	0.44025	1.77669	0.91165	-0.50599	0.04617	-0.44025	1.77669	0.91547	0.01198	0.8805	1.02425
2009 Cieslik-Boczula-4CN	10.1039/b905054j		BrC1=CC=C(C=C1)C1=C2C=CC(C#N)=[N+]2[B-](C#N)(C#N)N2C(=CC=C12)C#N		CCCCCO	pentan-1-ol	514	526	12	0.81	-38.4667	19.4553	19.0114	0.443846	-0.49401	0.04617	0.44025	1.77669	0.91165	-0.50599	0.04617	-0.44025	1.77669	0.91547	0.01198	0.8805	1.02425
2009 Cieslik-Boczula-4CN	10.1039/b905054j		BrC1=CC=C(C=C1)C1=C2C=CC(C#N)=[N+]2[B-](C#N)(C#N)N2C(=CC=C12)C#N		CC(C)O	propan-2-ol	512	523	11	0.74	-38.6517	19.5312	19.1205	0.410791	-0.49401	0.04617	0.44025	1.77669	0.91165	-0.50599	0.04617	-0.44025	1.77669	0.91547	0.01198	0.8805	1.02425
2009 Cieslik-Boczula-4CN	10.1039/b905054j		BrC1=CC=C(C=C1)C1=C2C=CC(C#N)=[N+]2[B-](C#N)(C#N)N2C(=CC=C12)C#N		CO	methanol	511	523	12	0.8	-38.6899	19.5695	19.1205	0.449013	-0.49401	0.04617	0.44025	1.77669	0.91165	-0.50599	0.04617	-0.44025	1.77669	0.91547	0.01198	0.8805	1.02425
2009 Cieslik-Boczula-2CN	10.1039/b905054j		F[B-]1(F)N2C(=CC=C2C(=C2C=CC(C#N)=[N+]12)C1=CC=C(Br)C=C1)C#N		C1CCCCC1	cyclohexane	520	530	10	0.69	-38.0987	19.2308	18.8679	0.362845	-0.49434	0.03659	0.42916	1.39847	0.94285	-0.50566	0.03659	-0.42916	1.39847	0.94526	0.01132	0.85831	1.0229
2009 Cieslik-Boczula-2CN	10.1039/b905054j		F[B-]1(F)N2C(=CC=C2C(=C2C=CC(C#N)=[N+]12)C1=CC=C(Br)C=C1)C#N		C1COCCO1	1,4-dioxane	519	532	13	0.81	-38.0648	19.2678	18.797	0.47083	-0.49434	0.03659	0.42916	1.39847	0.94285	-0.50566	0.03659	-0.42916	1.39847	0.94526	0.01132	0.85831	1.0229
2009 Cieslik-Boczula-2CN	10.1039/b905054j		F[B-]1(F)N2C(=CC=C2C(=C2C=CC(C#N)=[N+]12)C1=CC=C(Br)C=C1)C#N		CCCCOCCCC	1-butoxybutane	518	530	12	0.69	-38.1729	19.305	18.8679	0.437095	-0.49434	0.03659	0.42916	1.39847	0.94285	-0.50566	0.03659	-0.42916	1.39847	0.94526	0.01132	0.85831	1.0229
2009 Cieslik-Boczula-2CN	10.1039/b905054j		F[B-]1(F)N2C(=CC=C2C(=C2C=CC(C#N)=[N+]12)C1=CC=C(Br)C=C1)C#N		CC(C)OC(C)C	2-(propan-2-yloxy)propane	516	527	11	0.73	-38.3552	19.3798	18.9753	0.404513	-0.49434	0.03659	0.42916	1.39847	0.94285	-0.50566	0.03659	-0.42916	1.39847	0.94526	0.01132	0.85831	1.0229
2009 Cieslik-Boczula-2CN	10.1039/b905054j		F[B-]1(F)N2C(=CC=C2C(=C2C=CC(C#N)=[N+]12)C1=CC=C(Br)C=C1)C#N		CCOCC	ethoxyethane	516	527	11	0.67	-38.3552	19.3798	18.9753	0.404513	-0.49434	0.03659	0.42916	1.39847	0.94285	-0.50566	0.03659	-0.42916	1.39847	0.94526	0.01132	0.85831	1.0229
2009 Cieslik-Boczula-2CN	10.1039/b905054j		F[B-]1(F)N2C(=CC=C2C(=C2C=CC(C#N)=[N+]12)C1=CC=C(Br)C=C1)C#N		ClC(Cl)Cl	trichloromethane	521	532	11	0.85	-37.9909	19.1939	18.797	0.396865	-0.49434	0.03659	0.42916	1.39847	0.94285	-0.50566	0.03659	-0.42916	1.39847	0.94526	0.01132	0.85831	1.0229
2009 Cieslik-Boczula-2CN	10.1039/b905054j		F[B-]1(F)N2C(=CC=C2C(=C2C=CC(C#N)=[N+]12)C1=CC=C(Br)C=C1)C#N		CCOC(C)=O	ethyl acetate	516	528	12	0.7	-38.3192	19.3798	18.9394	0.440451	-0.49434	0.03659	0.42916	1.39847	0.94285	-0.50566	0.03659	-0.42916	1.39847	0.94526	0.01132	0.85831	1.0229
2009 Cieslik-Boczula-2CN	10.1039/b905054j		F[B-]1(F)N2C(=CC=C2C(=C2C=CC(C#N)=[N+]12)C1=CC=C(Br)C=C1)C#N		C1CCOC1	oxolane	517	530	13	0.79	-38.2103	19.3424	18.8679	0.474435	-0.49434	0.03659	0.42916	1.39847	0.94285	-0.50566	0.03659	-0.42916	1.39847	0.94526	0.01132	0.85831	1.0229
2009 Cieslik-Boczula-2CN	10.1039/b905054j		F[B-]1(F)N2C(=CC=C2C(=C2C=CC(C#N)=[N+]12)C1=CC=C(Br)C=C1)C#N		CCCCCCCCO	octan-1-ol	519	531	12	0.85	-38.1002	19.2678	18.8324	0.435431	-0.49434	0.03659	0.42916	1.39847	0.94285	-0.50566	0.03659	-0.42916	1.39847	0.94526	0.01132	0.85831	1.0229
2009 Cieslik-Boczula-2CN	10.1039/b905054j		F[B-]1(F)N2C(=CC=C2C(=C2C=CC(C#N)=[N+]12)C1=CC=C(Br)C=C1)C#N		CCCCCO	pentan-1-ol	518	530	12	0.73	-38.1729	19.305	18.8679	0.437095	-0.49434	0.03659	0.42916	1.39847	0.94285	-0.50566	0.03659	-0.42916	1.39847	0.94526	0.01132	0.85831	1.0229
2009 Cieslik-Boczula-2CN	10.1039/b905054j		F[B-]1(F)N2C(=CC=C2C(=C2C=CC(C#N)=[N+]12)C1=CC=C(Br)C=C1)C#N		CC(C)O	propan-2-ol	516	528	12	0.71	-38.3192	19.3798	18.9394	0.440451	-0.49434	0.03659	0.42916	1.39847	0.94285	-0.50566	0.03659	-0.42916	1.39847	0.94526	0.01132	0.85831	1.0229
2009 Cieslik-Boczula-2CN	10.1039/b905054j		F[B-]1(F)N2C(=CC=C2C(=C2C=CC(C#N)=[N+]12)C1=CC=C(Br)C=C1)C#N		CO	methanol	515	526	11	0.66	-38.4289	19.4175	19.0114	0.406069	-0.49434	0.03659	0.42916	1.39847	0.94285	-0.50566	0.03659	-0.42916	1.39847	0.94526	0.01132	0.85831	1.0229
2009 Qin(11731)-1	10.1021/jp9017822		CC1=CC=C(C=C1)C1=C2C=CC(NC3=CC=CC=C3)=[N+]2[B-](F)(F)N2C(NC3=CC=CC=C3)=CC=C12		C1CCCCC1	cyclohexane	594	613	19	0.86	-33.1482	16.835	16.3132	0.521803	-0.51787	0.05109	-0.28899	1.69275	0.91874	-0.48213	0.05109	0.28899	1.69275	0.90727	-0.03574	-0.57799	0.930987
2009 Qin(11731)-1	10.1021/jp9017822		CC1=CC=C(C=C1)C1=C2C=CC(NC3=CC=CC=C3)=[N+]2[B-](F)(F)N2C(NC3=CC=CC=C3)=CC=C12		C1COCCO1	1,4-dioxane	592	615	23	0.66	-33.1521	16.8919	16.2602	0.631729	-0.51787	0.05109	-0.28899	1.69275	0.91874	-0.48213	0.05109	0.28899	1.69275	0.90727	-0.03574	-0.57799	0.930987
2009 Qin(11731)-1	10.1021/jp9017822		CC1=CC=C(C=C1)C1=C2C=CC(NC3=CC=CC=C3)=[N+]2[B-](F)(F)N2C(NC3=CC=CC=C3)=CC=C12		CC1=CC=CC=C1	toluene	597	620	23	0.61	-32.8795	16.7504	16.129	0.621387	-0.51787	0.05109	-0.28899	1.69275	0.91874	-0.48213	0.05109	0.28899	1.69275	0.90727	-0.03574	-0.57799	0.930987
2009 Qin(11731)-1	10.1021/jp9017822		CC1=CC=C(C=C1)C1=C2C=CC(NC3=CC=CC=C3)=[N+]2[B-](F)(F)N2C(NC3=CC=CC=C3)=CC=C12		CCOCC	ethoxyethane	590	611	21	0.65	-33.3158	16.9492	16.3666	0.58254	-0.51787	0.05109	-0.28899	1.69275	0.91874	-0.48213	0.05109	0.28899	1.69275	0.90727	-0.03574	-0.57799	0.930987
2009 Qin(11731)-1	10.1021/jp9017822		CC1=CC=C(C=C1)C1=C2C=CC(NC3=CC=CC=C3)=[N+]2[B-](F)(F)N2C(NC3=CC=CC=C3)=CC=C12		ClC(Cl)Cl	trichloromethane	595	617	22	0.79	-33.0142	16.8067	16.2075	0.599267	-0.51787	0.05109	-0.28899	1.69275	0.91874	-0.48213	0.05109	0.28899	1.69275	0.90727	-0.03574	-0.57799	0.930987
2009 Qin(11731)-1	10.1021/jp9017822		CC1=CC=C(C=C1)C1=C2C=CC(NC3=CC=CC=C3)=[N+]2[B-](F)(F)N2C(NC3=CC=CC=C3)=CC=C12		CCOC(C)=O	ethyl acetate	590	614	24	0.46	-33.2358	16.9492	16.2866	0.662508	-0.51787	0.05109	-0.28899	1.69275	0.91874	-0.48213	0.05109	0.28899	1.69275	0.90727	-0.03574	-0.57799	0.930987
2009 Qin(11731)-1	10.1021/jp9017822		CC1=CC=C(C=C1)C1=C2C=CC(NC3=CC=CC=C3)=[N+]2[B-](F)(F)N2C(NC3=CC=CC=C3)=CC=C12		C1CCOC1	oxolane	593	617	24	0.6	-33.0709	16.8634	16.2075	0.655951	-0.51787	0.05109	-0.28899	1.69275	0.91874	-0.48213	0.05109	0.28899	1.69275	0.90727	-0.03574	-0.57799	0.930987
2009 Qin(11731)-1	10.1021/jp9017822		CC1=CC=C(C=C1)C1=C2C=CC(NC3=CC=CC=C3)=[N+]2[B-](F)(F)N2C(NC3=CC=CC=C3)=CC=C12		CCCCCCCCCCO	decan-1-ol	596	617	21	0.73	-32.986	16.7785	16.2075	0.571068	-0.51787	0.05109	-0.28899	1.69275	0.91874	-0.48213	0.05109	0.28899	1.69275	0.90727	-0.03574	-0.57799	0.930987
2009 Qin(11731)-1	10.1021/jp9017822		CC1=CC=C(C=C1)C1=C2C=CC(NC3=CC=CC=C3)=[N+]2[B-](F)(F)N2C(NC3=CC=CC=C3)=CC=C12		CCCCO	butan-1-ol	593	614	21	0.63	-33.1501	16.8634	16.2866	0.576761	-0.51787	0.05109	-0.28899	1.69275	0.91874	-0.48213	0.05109	0.28899	1.69275	0.90727	-0.03574	-0.57799	0.930987
2009 Qin(11731)-1	10.1021/jp9017822		CC1=CC=C(C=C1)C1=C2C=CC(NC3=CC=CC=C3)=[N+]2[B-](F)(F)N2C(NC3=CC=CC=C3)=CC=C12		CO	methanol	588	611	23	0.45	-33.3734	17.0068	16.3666	0.640191	-0.51787	0.05109	-0.28899	1.69275	0.91874	-0.48213	0.05109	0.28899	1.69275	0.90727	-0.03574	-0.57799	0.930987
2010 Filarowski-1	10.1039/c0pp00035c		COC(=O)C1=CC=C(C=C1)C1=C2C(C)=CC(\C=C\C3=CC=C(C=C3)N(C)C)=[N+]2[B-](F)(F)N2C(C)=CC(C)=C12		C1CCCCC1	cyclohexane	604	622	18	0.887	-32.6335	16.5563	16.0772	0.479121	-0.06135	0.03187	14.5695	0.98909	0.11918	-0.93865	0.03187	-14.5695	0.98909	0.97744	0.8773	29.1391	15.2999
2010 Filarowski-1	10.1039/c0pp00035c		COC(=O)C1=CC=C(C=C1)C1=C2C(C)=CC(\C=C\C3=CC=C(C=C3)N(C)C)=[N+]2[B-](F)(F)N2C(C)=CC(C)=C12		ClC(Cl)(Cl)Cl	tetrachloromethane	610	633	23	0.87	-32.1912	16.3934	15.7978	0.595654	-0.06135	0.03187	14.5695	0.98909	0.11918	-0.93865	0.03187	-14.5695	0.98909	0.97744	0.8773	29.1391	15.2999
2010 Filarowski-1	10.1039/c0pp00035c		COC(=O)C1=CC=C(C=C1)C1=C2C(C)=CC(\C=C\C3=CC=C(C=C3)N(C)C)=[N+]2[B-](F)(F)N2C(C)=CC(C)=C12		CCCCOCCCC	1-butoxybutane	603	641	38	0.83	-32.1844	16.5837	15.6006	0.983124	-0.06135	0.03187	14.5695	0.98909	0.11918	-0.93865	0.03187	-14.5695	0.98909	0.97744	0.8773	29.1391	15.2999
2010 Filarowski-1	10.1039/c0pp00035c		COC(=O)C1=CC=C(C=C1)C1=C2C(C)=CC(\C=C\C3=CC=C(C=C3)N(C)C)=[N+]2[B-](F)(F)N2C(C)=CC(C)=C12		CC(C)OC(C)C	2-(propan-2-yloxy)propane	600	648	48	0.82	-32.0988	16.6667	15.4321	1.23457	-0.06135	0.03187	14.5695	0.98909	0.11918	-0.93865	0.03187	-14.5695	0.98909	0.97744	0.8773	29.1391	15.2999
2010 Filarowski-1	10.1039/c0pp00035c		COC(=O)C1=CC=C(C=C1)C1=C2C(C)=CC(\C=C\C3=CC=C(C=C3)N(C)C)=[N+]2[B-](F)(F)N2C(C)=CC(C)=C12		CCOCC	ethoxyethane	600	650	50	0.74	-32.0513	16.6667	15.3846	1.28205	-0.06135	0.03187	14.5695	0.98909	0.11918	-0.93865	0.03187	-14.5695	0.98909	0.97744	0.8773	29.1391	15.2999
2010 Filarowski-1	10.1039/c0pp00035c		COC(=O)C1=CC=C(C=C1)C1=C2C(C)=CC(\C=C\C3=CC=C(C=C3)N(C)C)=[N+]2[B-](F)(F)N2C(C)=CC(C)=C12		CC1=CC=CC=C1	toluene	613	650	37	0.73	-31.6978	16.3132	15.3846	0.928598	-0.06135	0.03187	14.5695	0.98909	0.11918	-0.93865	0.03187	-14.5695	0.98909	0.97744	0.8773	29.1391	15.2999
2010 Filarowski-1	10.1039/c0pp00035c		COC(=O)C1=CC=C(C=C1)C1=C2C(C)=CC(\C=C\C3=CC=C(C=C3)N(C)C)=[N+]2[B-](F)(F)N2C(C)=CC(C)=C12		C1COCCO1	1,4-dioxane	608	667	59	0.7	-31.4399	16.4474	14.9925	1.45486	-0.06135	0.03187	14.5695	0.98909	0.11918	-0.93865	0.03187	-14.5695	0.98909	0.97744	0.8773	29.1391	15.2999
2010 Filarowski-1	10.1039/c0pp00035c		COC(=O)C1=CC=C(C=C1)C1=C2C(C)=CC(\C=C\C3=CC=C(C=C3)N(C)C)=[N+]2[B-](F)(F)N2C(C)=CC(C)=C12		ClC(Cl)Cl	trichloromethane	612	676	64	0.6	-31.1328	16.3399	14.7929	1.54697	-0.06135	0.03187	14.5695	0.98909	0.11918	-0.93865	0.03187	-14.5695	0.98909	0.97744	0.8773	29.1391	15.2999
2010 Filarowski-1	10.1039/c0pp00035c		COC(=O)C1=CC=C(C=C1)C1=C2C(C)=CC(\C=C\C3=CC=C(C=C3)N(C)C)=[N+]2[B-](F)(F)N2C(C)=CC(C)=C12		CCCCCCCCCCCO	undecan-1-ol	610	680	70	0.51	-31.0993	16.3934	14.7059	1.68756	-0.06135	0.03187	14.5695	0.98909	0.11918	-0.93865	0.03187	-14.5695	0.98909	0.97744	0.8773	29.1391	15.2999
2010 Filarowski-1	10.1039/c0pp00035c		COC(=O)C1=CC=C(C=C1)C1=C2C(C)=CC(\C=C\C3=CC=C(C=C3)N(C)C)=[N+]2[B-](F)(F)N2C(C)=CC(C)=C12		CCOC(C)=O	ethyl acetate	602	692	90	0.485	-31.0622	16.6113	14.4509	2.16043	-0.06135	0.03187	14.5695	0.98909	0.11918	-0.93865	0.03187	-14.5695	0.98909	0.97744	0.8773	29.1391	15.2999
2010 Filarowski-1	10.1039/c0pp00035c		COC(=O)C1=CC=C(C=C1)C1=C2C(C)=CC(\C=C\C3=CC=C(C=C3)N(C)C)=[N+]2[B-](F)(F)N2C(C)=CC(C)=C12		CCCCCCCCO	octan-1-ol	610	687	77	0.41	-30.9495	16.3934	14.556	1.8374	-0.06135	0.03187	14.5695	0.98909	0.11918	-0.93865	0.03187	-14.5695	0.98909	0.97744	0.8773	29.1391	15.2999
2010 Filarowski-1	10.1039/c0pp00035c		COC(=O)C1=CC=C(C=C1)C1=C2C(C)=CC(\C=C\C3=CC=C(C=C3)N(C)C)=[N+]2[B-](F)(F)N2C(C)=CC(C)=C12		C1CCOC1	oxolane	607	700	93	0.41	-30.7602	16.4745	14.2857	2.18875	-0.06135	0.03187	14.5695	0.98909	0.11918	-0.93865	0.03187	-14.5695	0.98909	0.97744	0.8773	29.1391	15.2999
2010 Filarowski-1	10.1039/c0pp00035c		COC(=O)C1=CC=C(C=C1)C1=C2C(C)=CC(\C=C\C3=CC=C(C=C3)N(C)C)=[N+]2[B-](F)(F)N2C(C)=CC(C)=C12		CC(C)O	propan-2-ol	604	706	102	0.25	-30.7206	16.5563	14.1643	2.39199	-0.06135	0.03187	14.5695	0.98909	0.11918	-0.93865	0.03187	-14.5695	0.98909	0.97744	0.8773	29.1391	15.2999
2010 Filarowski-1	10.1039/c0pp00035c		COC(=O)C1=CC=C(C=C1)C1=C2C(C)=CC(\C=C\C3=CC=C(C=C3)N(C)C)=[N+]2[B-](F)(F)N2C(C)=CC(C)=C12		CCCCO	butan-1-ol	607	704	97	0.25	-30.679	16.4745	14.2045	2.26992	-0.06135	0.03187	14.5695	0.98909	0.11918	-0.93865	0.03187	-14.5695	0.98909	0.97744	0.8773	29.1391	15.2999
2010 Filarowski-1	10.1039/c0pp00035c		COC(=O)C1=CC=C(C=C1)C1=C2C(C)=CC(\C=C\C3=CC=C(C=C3)N(C)C)=[N+]2[B-](F)(F)N2C(C)=CC(C)=C12		CCCCCO	pentan-1-ol	609	702	93	0.29	-30.6654	16.4204	14.245	2.17535	-0.06135	0.03187	14.5695	0.98909	0.11918	-0.93865	0.03187	-14.5695	0.98909	0.97744	0.8773	29.1391	15.2999
2010 Filarowski-1	10.1039/c0pp00035c		COC(=O)C1=CC=C(C=C1)C1=C2C(C)=CC(\C=C\C3=CC=C(C=C3)N(C)C)=[N+]2[B-](F)(F)N2C(C)=CC(C)=C12		ClCCCl	1,2-dichloroethane	612	709	97	0.49	-30.4442	16.3399	14.1044	2.2355	-0.06135	0.03187	14.5695	0.98909	0.11918	-0.93865	0.03187	-14.5695	0.98909	0.97744	0.8773	29.1391	15.2999
2010 Filarowski-1	10.1039/c0pp00035c		COC(=O)C1=CC=C(C=C1)C1=C2C(C)=CC(\C=C\C3=CC=C(C=C3)N(C)C)=[N+]2[B-](F)(F)N2C(C)=CC(C)=C12		CC(C)=O	propan-2-one	603	722	119	0.43	-30.4342	16.5837	13.8504	2.73333	-0.06135	0.03187	14.5695	0.98909	0.11918	-0.93865	0.03187	-14.5695	0.98909	0.97744	0.8773	29.1391	15.2999
2010 Filarowski-1	10.1039/c0pp00035c		COC(=O)C1=CC=C(C=C1)C1=C2C(C)=CC(\C=C\C3=CC=C(C=C3)N(C)C)=[N+]2[B-](F)(F)N2C(C)=CC(C)=C12		CO	methanol	602	726	124	0.17	-30.3854	16.6113	13.7741	2.83719	-0.06135	0.03187	14.5695	0.98909	0.11918	-0.93865	0.03187	-14.5695	0.98909	0.97744	0.8773	29.1391	15.2999
2010 Filarowski-1	10.1039/c0pp00035c		COC(=O)C1=CC=C(C=C1)C1=C2C(C)=CC(\C=C\C3=CC=C(C=C3)N(C)C)=[N+]2[B-](F)(F)N2C(C)=CC(C)=C12		CC#N	acetonitrile	602	746	144	0.07	-30.0161	16.6113	13.4048	3.20647	-0.06135	0.03187	14.5695	0.98909	0.11918	-0.93865	0.03187	-14.5695	0.98909	0.97744	0.8773	29.1391	15.2999
2010 Filarowski-1	10.1039/c0pp00035c		COC(=O)C1=CC=C(C=C1)C1=C2C(C)=CC(\C=C\C3=CC=C(C=C3)N(C)C)=[N+]2[B-](F)(F)N2C(C)=CC(C)=C12		CN(C)C=O	N,N-dimethylformamide	613	751	138	0.06	-29.6288	16.3132	13.3156	2.99763	-0.06135	0.03187	14.5695	0.98909	0.11918	-0.93865	0.03187	-14.5695	0.98909	0.97744	0.8773	29.1391	15.2999
2010 Filarowski-1	10.1039/c0pp00035c		COC(=O)C1=CC=C(C=C1)C1=C2C(C)=CC(\C=C\C3=CC=C(C=C3)N(C)C)=[N+]2[B-](F)(F)N2C(C)=CC(C)=C12		CS(C)=O	methanesulfinylmethane	618	766	148	0.05	-29.2361	16.1812	13.0548	3.1264	-0.06135	0.03187	14.5695	0.98909	0.11918	-0.93865	0.03187	-14.5695	0.98909	0.97744	0.8773	29.1391	15.2999
2010 Filarowski-3	10.1039/c0pp00035c		COC(=O)C1=CC=C(C=C1)C1=C2C(C)=CC(\C=C\C3=CC(O)=C(F)C=C3)=[N+]2[B-](F)(F)N2C(C)=CC(C)=C12		C1CCCCC1	cyclohexane	561	571	10	0.49	-35.3384	17.8253	17.5131	0.312177	-0.48311	0.01939	0.77745	0.68285	0.97945	-0.51689	0.01939	-0.77745	0.68285	0.98201	0.03378	1.5549	1.06992
2010 Filarowski-3	10.1039/c0pp00035c		COC(=O)C1=CC=C(C=C1)C1=C2C(C)=CC(\C=C\C3=CC(O)=C(F)C=C3)=[N+]2[B-](F)(F)N2C(C)=CC(C)=C12		C1COCCO1	1,4-dioxane	563	575	12	0.563	-35.1533	17.762	17.3913	0.370685	-0.48311	0.01939	0.77745	0.68285	0.97945	-0.51689	0.01939	-0.77745	0.68285	0.98201	0.03378	1.5549	1.06992
2010 Filarowski-3	10.1039/c0pp00035c		COC(=O)C1=CC=C(C=C1)C1=C2C(C)=CC(\C=C\C3=CC(O)=C(F)C=C3)=[N+]2[B-](F)(F)N2C(C)=CC(C)=C12		CC1=CC=CC=C1	toluene	566	577	11	0.63	-34.9989	17.6678	17.331	0.336822	-0.48311	0.01939	0.77745	0.68285	0.97945	-0.51689	0.01939	-0.77745	0.68285	0.98201	0.03378	1.5549	1.06992
2010 Filarowski-3	10.1039/c0pp00035c		COC(=O)C1=CC=C(C=C1)C1=C2C(C)=CC(\C=C\C3=CC(O)=C(F)C=C3)=[N+]2[B-](F)(F)N2C(C)=CC(C)=C12		CCCCOCCCC	1-butoxybutane	562	574	12	0.59	-35.2152	17.7936	17.4216	0.371992	-0.48311	0.01939	0.77745	0.68285	0.97945	-0.51689	0.01939	-0.77745	0.68285	0.98201	0.03378	1.5549	1.06992
2010 Filarowski-3	10.1039/c0pp00035c		COC(=O)C1=CC=C(C=C1)C1=C2C(C)=CC(\C=C\C3=CC(O)=C(F)C=C3)=[N+]2[B-](F)(F)N2C(C)=CC(C)=C12		CCOCC	ethoxyethane	560	571	11	0.6	-35.3703	17.8571	17.5131	0.344008	-0.48311	0.01939	0.77745	0.68285	0.97945	-0.51689	0.01939	-0.77745	0.68285	0.98201	0.03378	1.5549	1.06992
2010 Filarowski-3	10.1039/c0pp00035c		COC(=O)C1=CC=C(C=C1)C1=C2C(C)=CC(\C=C\C3=CC(O)=C(F)C=C3)=[N+]2[B-](F)(F)N2C(C)=CC(C)=C12		ClC(Cl)Cl	trichloromethane	565	576	11	0.62	-35.0602	17.6991	17.3611	0.338004	-0.48311	0.01939	0.77745	0.68285	0.97945	-0.51689	0.01939	-0.77745	0.68285	0.98201	0.03378	1.5549	1.06992
2010 Filarowski-3	10.1039/c0pp00035c		COC(=O)C1=CC=C(C=C1)C1=C2C(C)=CC(\C=C\C3=CC(O)=C(F)C=C3)=[N+]2[B-](F)(F)N2C(C)=CC(C)=C12		CCOC(C)=O	ethyl acetate	560	571	11	0.56	-35.3703	17.8571	17.5131	0.344008	-0.48311	0.01939	0.77745	0.68285	0.97945	-0.51689	0.01939	-0.77745	0.68285	0.98201	0.03378	1.5549	1.06992
2010 Filarowski-3	10.1039/c0pp00035c		COC(=O)C1=CC=C(C=C1)C1=C2C(C)=CC(\C=C\C3=CC(O)=C(F)C=C3)=[N+]2[B-](F)(F)N2C(C)=CC(C)=C12		C1CCOC1	oxolane	563	575	12	0.63	-35.1533	17.762	17.3913	0.370685	-0.48311	0.01939	0.77745	0.68285	0.97945	-0.51689	0.01939	-0.77745	0.68285	0.98201	0.03378	1.5549	1.06992
2010 Filarowski-3	10.1039/c0pp00035c		COC(=O)C1=CC=C(C=C1)C1=C2C(C)=CC(\C=C\C3=CC(O)=C(F)C=C3)=[N+]2[B-](F)(F)N2C(C)=CC(C)=C12		CCCCO	butan-1-ol	564	577	13	0.58	-35.0615	17.7305	17.331	0.399474	-0.48311	0.01939	0.77745	0.68285	0.97945	-0.51689	0.01939	-0.77745	0.68285	0.98201	0.03378	1.5549	1.06992
2010 Filarowski-3	10.1039/c0pp00035c		COC(=O)C1=CC=C(C=C1)C1=C2C(C)=CC(\C=C\C3=CC(O)=C(F)C=C3)=[N+]2[B-](F)(F)N2C(C)=CC(C)=C12		CC(C)=O	propan-2-one	559	571	12	0.32	-35.4022	17.8891	17.5131	0.375953	-0.48311	0.01939	0.77745	0.68285	0.97945	-0.51689	0.01939	-0.77745	0.68285	0.98201	0.03378	1.5549	1.06992
2010 Filarowski-3	10.1039/c0pp00035c		COC(=O)C1=CC=C(C=C1)C1=C2C(C)=CC(\C=C\C3=CC(O)=C(F)C=C3)=[N+]2[B-](F)(F)N2C(C)=CC(C)=C12		CO	methanol	559	571	12	0.55	-35.4022	17.8891	17.5131	0.375953	-0.48311	0.01939	0.77745	0.68285	0.97945	-0.51689	0.01939	-0.77745	0.68285	0.98201	0.03378	1.5549	1.06992
2010 Filarowski-3	10.1039/c0pp00035c		COC(=O)C1=CC=C(C=C1)C1=C2C(C)=CC(\C=C\C3=CC(O)=C(F)C=C3)=[N+]2[B-](F)(F)N2C(C)=CC(C)=C12		CN(C)C=O	N,N-dimethylformamide	564	577	13	0.59	-35.0615	17.7305	17.331	0.399474	-0.48311	0.01939	0.77745	0.68285	0.97945	-0.51689	0.01939	-0.77745	0.68285	0.98201	0.03378	1.5549	1.06992
2010 Filarowski-3	10.1039/c0pp00035c		COC(=O)C1=CC=C(C=C1)C1=C2C(C)=CC(\C=C\C3=CC(O)=C(F)C=C3)=[N+]2[B-](F)(F)N2C(C)=CC(C)=C12		CC#N	acetonitrile	557	569	12	0.46	-35.528	17.9533	17.5747	0.378629	-0.48311	0.01939	0.77745	0.68285	0.97945	-0.51689	0.01939	-0.77745	0.68285	0.98201	0.03378	1.5549	1.06992
2010 Filarowski-3	10.1039/c0pp00035c		COC(=O)C1=CC=C(C=C1)C1=C2C(C)=CC(\C=C\C3=CC(O)=C(F)C=C3)=[N+]2[B-](F)(F)N2C(C)=CC(C)=C12		CS(C)=O	methanesulfinylmethane	567	580	13	0.54	-34.8781	17.6367	17.2414	0.395305	-0.48311	0.01939	0.77745	0.68285	0.97945	-0.51689	0.01939	-0.77745	0.68285	0.98201	0.03378	1.5549	1.06992
2010 Filarowski-2	10.1039/c0pp00035c		COC(=O)C1=CC=C(C=C1)C1=C2C(C)=CC(C)=[N+]2[B-](F)(F)N2C(C)=CC(C)=C12		C1CCCCC1	cyclohexane	504	515	11	0.34	-39.2587	19.8413	19.4175	0.423794	-0.49582	0.02147	0.41086	0.84484	0.96906	-0.50418	0.02147	-0.41086	0.84484	0.97005	0.00836	0.82172	1.01686
2010 Filarowski-2	10.1039/c0pp00035c		COC(=O)C1=CC=C(C=C1)C1=C2C(C)=CC(C)=[N+]2[B-](F)(F)N2C(C)=CC(C)=C12		C1COCCO1	1,4-dioxane	502	515	13	0.31	-39.3378	19.9203	19.4175	0.502843	-0.49582	0.02147	0.41086	0.84484	0.96906	-0.50418	0.02147	-0.41086	0.84484	0.97005	0.00836	0.82172	1.01686
2010 Filarowski-2	10.1039/c0pp00035c		COC(=O)C1=CC=C(C=C1)C1=C2C(C)=CC(C)=[N+]2[B-](F)(F)N2C(C)=CC(C)=C12		CC1=CC=CC=C1	toluene	505	518	13	0.497	-39.107	19.802	19.305	0.496961	-0.49582	0.02147	0.41086	0.84484	0.96906	-0.50418	0.02147	-0.41086	0.84484	0.97005	0.00836	0.82172	1.01686
2010 Filarowski-2	10.1039/c0pp00035c		COC(=O)C1=CC=C(C=C1)C1=C2C(C)=CC(C)=[N+]2[B-](F)(F)N2C(C)=CC(C)=C12		ClC(Cl)(Cl)Cl	tetrachloromethane	505	518	13	0.52	-39.107	19.802	19.305	0.496961	-0.49582	0.02147	0.41086	0.84484	0.96906	-0.50418	0.02147	-0.41086	0.84484	0.97005	0.00836	0.82172	1.01686
2010 Filarowski-2	10.1039/c0pp00035c		COC(=O)C1=CC=C(C=C1)C1=C2C(C)=CC(C)=[N+]2[B-](F)(F)N2C(C)=CC(C)=C12		CCCCOCCCC	1-butoxybutane	502	514	12	0.3	-39.3756	19.9203	19.4553	0.465066	-0.49582	0.02147	0.41086	0.84484	0.96906	-0.50418	0.02147	-0.41086	0.84484	0.97005	0.00836	0.82172	1.01686
2010 Filarowski-2	10.1039/c0pp00035c		COC(=O)C1=CC=C(C=C1)C1=C2C(C)=CC(C)=[N+]2[B-](F)(F)N2C(C)=CC(C)=C12		CC(C)OC(C)C	2-(propan-2-yloxy)propane	501	513	12	0.33	-39.4533	19.9601	19.4932	0.466902	-0.49582	0.02147	0.41086	0.84484	0.96906	-0.50418	0.02147	-0.41086	0.84484	0.97005	0.00836	0.82172	1.01686
2010 Filarowski-2	10.1039/c0pp00035c		COC(=O)C1=CC=C(C=C1)C1=C2C(C)=CC(C)=[N+]2[B-](F)(F)N2C(C)=CC(C)=C12		CCOCC	ethoxyethane	500	513	13	0.29	-39.4932	20	19.4932	0.506823	-0.49582	0.02147	0.41086	0.84484	0.96906	-0.50418	0.02147	-0.41086	0.84484	0.97005	0.00836	0.82172	1.01686
2010 Filarowski-2	10.1039/c0pp00035c		COC(=O)C1=CC=C(C=C1)C1=C2C(C)=CC(C)=[N+]2[B-](F)(F)N2C(C)=CC(C)=C12		ClC(Cl)Cl	trichloromethane	504	517	13	0.46	-39.1836	19.8413	19.3424	0.49891	-0.49582	0.02147	0.41086	0.84484	0.96906	-0.50418	0.02147	-0.41086	0.84484	0.97005	0.00836	0.82172	1.01686
2010 Filarowski-2	10.1039/c0pp00035c		COC(=O)C1=CC=C(C=C1)C1=C2C(C)=CC(C)=[N+]2[B-](F)(F)N2C(C)=CC(C)=C12		CCOC(C)=O	ethyl acetate	500	512	12	0.44	-39.5312	20	19.5312	0.46875	-0.49582	0.02147	0.41086	0.84484	0.96906	-0.50418	0.02147	-0.41086	0.84484	0.97005	0.00836	0.82172	1.01686
2010 Filarowski-2	10.1039/c0pp00035c		COC(=O)C1=CC=C(C=C1)C1=C2C(C)=CC(C)=[N+]2[B-](F)(F)N2C(C)=CC(C)=C12		C1CCOC1	oxolane	502	515	13	0.436	-39.3378	19.9203	19.4175	0.502843	-0.49582	0.02147	0.41086	0.84484	0.96906	-0.50418	0.02147	-0.41086	0.84484	0.97005	0.00836	0.82172	1.01686
2010 Filarowski-2	10.1039/c0pp00035c		COC(=O)C1=CC=C(C=C1)C1=C2C(C)=CC(C)=[N+]2[B-](F)(F)N2C(C)=CC(C)=C12		CCCCCCCCO	octan-1-ol	503	516	13	0.49	-39.2606	19.8807	19.3798	0.500871	-0.49582	0.02147	0.41086	0.84484	0.96906	-0.50418	0.02147	-0.41086	0.84484	0.97005	0.00836	0.82172	1.01686
2010 Filarowski-2	10.1039/c0pp00035c		COC(=O)C1=CC=C(C=C1)C1=C2C(C)=CC(C)=[N+]2[B-](F)(F)N2C(C)=CC(C)=C12		ClCCCl	1,2-dichloroethane	503	516	13	0.44	-39.2606	19.8807	19.3798	0.500871	-0.49582	0.02147	0.41086	0.84484	0.96906	-0.50418	0.02147	-0.41086	0.84484	0.97005	0.00836	0.82172	1.01686
2010 Filarowski-2	10.1039/c0pp00035c		COC(=O)C1=CC=C(C=C1)C1=C2C(C)=CC(C)=[N+]2[B-](F)(F)N2C(C)=CC(C)=C12		CCCCO	butan-1-ol	502	515	13	0.33	-39.3378	19.9203	19.4175	0.502843	-0.49582	0.02147	0.41086	0.84484	0.96906	-0.50418	0.02147	-0.41086	0.84484	0.97005	0.00836	0.82172	1.01686
2010 Filarowski-2	10.1039/c0pp00035c		COC(=O)C1=CC=C(C=C1)C1=C2C(C)=CC(C)=[N+]2[B-](F)(F)N2C(C)=CC(C)=C12		CC(C)O	propan-2-ol	501	514	13	0.265	-39.4153	19.9601	19.4553	0.504827	-0.49582	0.02147	0.41086	0.84484	0.96906	-0.50418	0.02147	-0.41086	0.84484	0.97005	0.00836	0.82172	1.01686
2010 Filarowski-2	10.1039/c0pp00035c		COC(=O)C1=CC=C(C=C1)C1=C2C(C)=CC(C)=[N+]2[B-](F)(F)N2C(C)=CC(C)=C12		CC(C)=O	propan-2-one	500	512	12	0.3	-39.5312	20	19.5312	0.46875	-0.49582	0.02147	0.41086	0.84484	0.96906	-0.50418	0.02147	-0.41086	0.84484	0.97005	0.00836	0.82172	1.01686
2010 Filarowski-2	10.1039/c0pp00035c		COC(=O)C1=CC=C(C=C1)C1=C2C(C)=CC(C)=[N+]2[B-](F)(F)N2C(C)=CC(C)=C12		CO	methanol	499	512	13	0.29	-39.5713	20.0401	19.5312	0.50883	-0.49582	0.02147	0.41086	0.84484	0.96906	-0.50418	0.02147	-0.41086	0.84484	0.97005	0.00836	0.82172	1.01686
2010 Filarowski-2	10.1039/c0pp00035c		COC(=O)C1=CC=C(C=C1)C1=C2C(C)=CC(C)=[N+]2[B-](F)(F)N2C(C)=CC(C)=C12		CN(C)C=O	N,N-dimethylformamide	502	516	14	0.342	-39.3002	19.9203	19.3798	0.540474	-0.49582	0.02147	0.41086	0.84484	0.96906	-0.50418	0.02147	-0.41086	0.84484	0.97005	0.00836	0.82172	1.01686
2010 Filarowski-2	10.1039/c0pp00035c		COC(=O)C1=CC=C(C=C1)C1=C2C(C)=CC(C)=[N+]2[B-](F)(F)N2C(C)=CC(C)=C12		CC#N	acetonitrile	499	512	13	0.332	-39.5713	20.0401	19.5312	0.50883	-0.49582	0.02147	0.41086	0.84484	0.96906	-0.50418	0.02147	-0.41086	0.84484	0.97005	0.00836	0.82172	1.01686
2010 Leen(2016)-1	10.1002/asia.201000248		CC1=CC=C(C=C1)C1=C2C=CC(OC3=C(Br)C=CC=C3)=[N+]2[B-](F)(F)N2C(OC3=C(Br)C=CC=C3)=CC=C12		CO	methanol	512	528	16	0.41	-38.4706	19.5312	18.9394	0.591856	-0.50426	0.03097	0.16281	1.18327	0.93289	-0.49574	0.03097	-0.16281	1.18327	0.93072	-0.00852	0.32563	0.983104
2010 Leen(2016)-1	10.1002/asia.201000248		CC1=CC=C(C=C1)C1=C2C=CC(OC3=C(Br)C=CC=C3)=[N+]2[B-](F)(F)N2C(OC3=C(Br)C=CC=C3)=CC=C12		CC#N	acetonitrile	511	529	18	0.29	-38.4731	19.5695	18.9036	0.66588	-0.50426	0.03097	0.16281	1.18327	0.93289	-0.49574	0.03097	-0.16281	1.18327	0.93072	-0.00852	0.32563	0.983104
2010 Leen(2016)-1	10.1002/asia.201000248		CC1=CC=C(C=C1)C1=C2C=CC(OC3=C(Br)C=CC=C3)=[N+]2[B-](F)(F)N2C(OC3=C(Br)C=CC=C3)=CC=C12		CCOCC	ethoxyethane	511	530	19	0.38	-38.4374	19.5695	18.8679	0.701547	-0.50426	0.03097	0.16281	1.18327	0.93289	-0.49574	0.03097	-0.16281	1.18327	0.93072	-0.00852	0.32563	0.983104
2010 Leen(2016)-1	10.1002/asia.201000248		CC1=CC=C(C=C1)C1=C2C=CC(OC3=C(Br)C=CC=C3)=[N+]2[B-](F)(F)N2C(OC3=C(Br)C=CC=C3)=CC=C12		CC(C)=O	propan-2-one	512	530	18	0.29	-38.3992	19.5312	18.8679	0.663325	-0.50426	0.03097	0.16281	1.18327	0.93289	-0.49574	0.03097	-0.16281	1.18327	0.93072	-0.00852	0.32563	0.983104
2010 Leen(2016)-1	10.1002/asia.201000248		CC1=CC=C(C=C1)C1=C2C=CC(OC3=C(Br)C=CC=C3)=[N+]2[B-](F)(F)N2C(OC3=C(Br)C=CC=C3)=CC=C12		CCOC(C)=O	ethyl acetate	513	531	18	0.27	-38.3256	19.4932	18.8324	0.660786	-0.50426	0.03097	0.16281	1.18327	0.93289	-0.49574	0.03097	-0.16281	1.18327	0.93072	-0.00852	0.32563	0.983104
2010 Leen(2016)-1	10.1002/asia.201000248		CC1=CC=C(C=C1)C1=C2C=CC(OC3=C(Br)C=CC=C3)=[N+]2[B-](F)(F)N2C(OC3=C(Br)C=CC=C3)=CC=C12		CC(C)O	propan-2-ol	514	531	17	0.58	-38.2876	19.4553	18.8324	0.622861	-0.50426	0.03097	0.16281	1.18327	0.93289	-0.49574	0.03097	-0.16281	1.18327	0.93072	-0.00852	0.32563	0.983104
2010 Leen(2016)-1	10.1002/asia.201000248		CC1=CC=C(C=C1)C1=C2C=CC(OC3=C(Br)C=CC=C3)=[N+]2[B-](F)(F)N2C(OC3=C(Br)C=CC=C3)=CC=C12		CCCC#N	butanenitrile	513	532	19	0.38	-38.2902	19.4932	18.797	0.696185	-0.50426	0.03097	0.16281	1.18327	0.93289	-0.49574	0.03097	-0.16281	1.18327	0.93072	-0.00852	0.32563	0.983104
2010 Leen(2016)-1	10.1002/asia.201000248		CC1=CC=C(C=C1)C1=C2C=CC(OC3=C(Br)C=CC=C3)=[N+]2[B-](F)(F)N2C(OC3=C(Br)C=CC=C3)=CC=C12		CCCCOCCCC	1-butoxybutane	513	532	19	0.48	-38.2902	19.4932	18.797	0.696185	-0.50426	0.03097	0.16281	1.18327	0.93289	-0.49574	0.03097	-0.16281	1.18327	0.93072	-0.00852	0.32563	0.983104
2010 Leen(2016)-1	10.1002/asia.201000248		CC1=CC=C(C=C1)C1=C2C=CC(OC3=C(Br)C=CC=C3)=[N+]2[B-](F)(F)N2C(OC3=C(Br)C=CC=C3)=CC=C12		CCCCO	butan-1-ol	515	533	18	0.61	-38.1792	19.4175	18.7617	0.65575	-0.50426	0.03097	0.16281	1.18327	0.93289	-0.49574	0.03097	-0.16281	1.18327	0.93072	-0.00852	0.32563	0.983104
2010 Leen(2016)-1	10.1002/asia.201000248		CC1=CC=C(C=C1)C1=C2C=CC(OC3=C(Br)C=CC=C3)=[N+]2[B-](F)(F)N2C(OC3=C(Br)C=CC=C3)=CC=C12		C1CCOC1	oxolane	515	532	17	0.29	-38.2145	19.4175	18.797	0.620483	-0.50426	0.03097	0.16281	1.18327	0.93289	-0.49574	0.03097	-0.16281	1.18327	0.93072	-0.00852	0.32563	0.983104
2010 Leen(2016)-1	10.1002/asia.201000248		CC1=CC=C(C=C1)C1=C2C=CC(OC3=C(Br)C=CC=C3)=[N+]2[B-](F)(F)N2C(OC3=C(Br)C=CC=C3)=CC=C12		CCCCCO	pentan-1-ol	516	533	17	0.64	-38.1416	19.3798	18.7617	0.618119	-0.50426	0.03097	0.16281	1.18327	0.93289	-0.49574	0.03097	-0.16281	1.18327	0.93072	-0.00852	0.32563	0.983104
2010 Leen(2016)-1	10.1002/asia.201000248		CC1=CC=C(C=C1)C1=C2C=CC(OC3=C(Br)C=CC=C3)=[N+]2[B-](F)(F)N2C(OC3=C(Br)C=CC=C3)=CC=C12		C1COCCO1	1,4-dioxane	515	534	19	0.47	-38.1441	19.4175	18.7266	0.690884	-0.50426	0.03097	0.16281	1.18327	0.93289	-0.49574	0.03097	-0.16281	1.18327	0.93072	-0.00852	0.32563	0.983104
2010 Leen(2016)-1	10.1002/asia.201000248		CC1=CC=C(C=C1)C1=C2C=CC(OC3=C(Br)C=CC=C3)=[N+]2[B-](F)(F)N2C(OC3=C(Br)C=CC=C3)=CC=C12		ClCCl	dichloromethane	516	533	17	0.44	-38.1416	19.3798	18.7617	0.618119	-0.50426	0.03097	0.16281	1.18327	0.93289	-0.49574	0.03097	-0.16281	1.18327	0.93072	-0.00852	0.32563	0.983104
2010 Leen(2016)-1	10.1002/asia.201000248		CC1=CC=C(C=C1)C1=C2C=CC(OC3=C(Br)C=CC=C3)=[N+]2[B-](F)(F)N2C(OC3=C(Br)C=CC=C3)=CC=C12		C1CCCCC1	cyclohexane	516	532	16	0.48	-38.1768	19.3798	18.797	0.582852	-0.50426	0.03097	0.16281	1.18327	0.93289	-0.49574	0.03097	-0.16281	1.18327	0.93072	-0.00852	0.32563	0.983104
2010 Leen(2016)-1	10.1002/asia.201000248		CC1=CC=C(C=C1)C1=C2C=CC(OC3=C(Br)C=CC=C3)=[N+]2[B-](F)(F)N2C(OC3=C(Br)C=CC=C3)=CC=C12		CN(C)C=O	N,N-dimethylformamide	515	534	19	0.29	-38.1441	19.4175	18.7266	0.690884	-0.50426	0.03097	0.16281	1.18327	0.93289	-0.49574	0.03097	-0.16281	1.18327	0.93072	-0.00852	0.32563	0.983104
2010 Leen(2016)-1	10.1002/asia.201000248		CC1=CC=C(C=C1)C1=C2C=CC(OC3=C(Br)C=CC=C3)=[N+]2[B-](F)(F)N2C(OC3=C(Br)C=CC=C3)=CC=C12		CCCCCCCCCCO	decan-1-ol	517	533	16	0.71	-38.1041	19.3424	18.7617	0.580634	-0.50426	0.03097	0.16281	1.18327	0.93289	-0.49574	0.03097	-0.16281	1.18327	0.93072	-0.00852	0.32563	0.983104
2010 Leen(2016)-1	10.1002/asia.201000248		CC1=CC=C(C=C1)C1=C2C=CC(OC3=C(Br)C=CC=C3)=[N+]2[B-](F)(F)N2C(OC3=C(Br)C=CC=C3)=CC=C12		ClC(Cl)Cl	trichloromethane	518	535	17	0.63	-37.9966	19.305	18.6916	0.613431	-0.50426	0.03097	0.16281	1.18327	0.93289	-0.49574	0.03097	-0.16281	1.18327	0.93072	-0.00852	0.32563	0.983104
2010 Leen(2016)-1	10.1002/asia.201000248		CC1=CC=C(C=C1)C1=C2C=CC(OC3=C(Br)C=CC=C3)=[N+]2[B-](F)(F)N2C(OC3=C(Br)C=CC=C3)=CC=C12		ClC(Cl)(Cl)Cl	tetrachloromethane	518	537	19	0.58	-37.927	19.305	18.622	0.683045	-0.50426	0.03097	0.16281	1.18327	0.93289	-0.49574	0.03097	-0.16281	1.18327	0.93072	-0.00852	0.32563	0.983104
2010 Leen(2016)-1	10.1002/asia.201000248		CC1=CC=C(C=C1)C1=C2C=CC(OC3=C(Br)C=CC=C3)=[N+]2[B-](F)(F)N2C(OC3=C(Br)C=CC=C3)=CC=C12		CS(C)=O	methanesulfinylmethane	516	536	20	0.38	-38.0366	19.3798	18.6567	0.723129	-0.50426	0.03097	0.16281	1.18327	0.93289	-0.49574	0.03097	-0.16281	1.18327	0.93072	-0.00852	0.32563	0.983104
2010 Leen(2016)-1	10.1002/asia.201000248		CC1=CC=C(C=C1)C1=C2C=CC(OC3=C(Br)C=CC=C3)=[N+]2[B-](F)(F)N2C(OC3=C(Br)C=CC=C3)=CC=C12		CC1=CC=CC=C1	toluene	518	536	18	0.47	-37.9617	19.305	18.6567	0.648303	-0.50426	0.03097	0.16281	1.18327	0.93289	-0.49574	0.03097	-0.16281	1.18327	0.93072	-0.00852	0.32563	0.983104
2010 Leen(2016)-2	10.1002/asia.201000248		CC1=CC=C(C=C1)C1=C2C=C3C4=CC=CC=C4OC3=[N+]2[B-](F)(F)N2C(OC3=C(Br)C=CC=C3)=CC=C12		CO	methanol	544	562	18	0.57	-36.1759	18.3824	17.7936	0.588759	-0.63437	0.04001	-4.56331	1.43825	0.92946	-0.36563	0.04001	4.56331	1.43825	0.81281	-0.26874	-9.12661	0.576367
2010 Leen(2016)-2	10.1002/asia.201000248		CC1=CC=C(C=C1)C1=C2C=C3C4=CC=CC=C4OC3=[N+]2[B-](F)(F)N2C(OC3=C(Br)C=CC=C3)=CC=C12		CC#N	acetonitrile	544	563	19	0.59	-36.1443	18.3824	17.762	0.620364	-0.63437	0.04001	-4.56331	1.43825	0.92946	-0.36563	0.04001	4.56331	1.43825	0.81281	-0.26874	-9.12661	0.576367
2010 Leen(2016)-2	10.1002/asia.201000248		CC1=CC=C(C=C1)C1=C2C=C3C4=CC=CC=C4OC3=[N+]2[B-](F)(F)N2C(OC3=C(Br)C=CC=C3)=CC=C12		CCOCC	ethoxyethane	546	563	17	0.62	-36.077	18.315	17.762	0.553029	-0.63437	0.04001	-4.56331	1.43825	0.92946	-0.36563	0.04001	4.56331	1.43825	0.81281	-0.26874	-9.12661	0.576367
2010 Leen(2016)-2	10.1002/asia.201000248		CC1=CC=C(C=C1)C1=C2C=C3C4=CC=CC=C4OC3=[N+]2[B-](F)(F)N2C(OC3=C(Br)C=CC=C3)=CC=C12		CC(C)=O	propan-2-one	544	563	19	0.57	-36.1443	18.3824	17.762	0.620364	-0.63437	0.04001	-4.56331	1.43825	0.92946	-0.36563	0.04001	4.56331	1.43825	0.81281	-0.26874	-9.12661	0.576367
2010 Leen(2016)-2	10.1002/asia.201000248		CC1=CC=C(C=C1)C1=C2C=C3C4=CC=CC=C4OC3=[N+]2[B-](F)(F)N2C(OC3=C(Br)C=CC=C3)=CC=C12		CCOC(C)=O	ethyl acetate	547	562	15	0.63	-36.0751	18.2815	17.7936	0.487941	-0.63437	0.04001	-4.56331	1.43825	0.92946	-0.36563	0.04001	4.56331	1.43825	0.81281	-0.26874	-9.12661	0.576367
2010 Leen(2016)-2	10.1002/asia.201000248		CC1=CC=C(C=C1)C1=C2C=C3C4=CC=CC=C4OC3=[N+]2[B-](F)(F)N2C(OC3=C(Br)C=CC=C3)=CC=C12		CC(C)O	propan-2-ol	547	563	16	0.64	-36.0435	18.2815	17.762	0.519546	-0.63437	0.04001	-4.56331	1.43825	0.92946	-0.36563	0.04001	4.56331	1.43825	0.81281	-0.26874	-9.12661	0.576367
2010 Leen(2016)-2	10.1002/asia.201000248		CC1=CC=C(C=C1)C1=C2C=C3C4=CC=CC=C4OC3=[N+]2[B-](F)(F)N2C(OC3=C(Br)C=CC=C3)=CC=C12		CCCC#N	butanenitrile	544	564	20	0.7	-36.1128	18.3824	17.7305	0.651856	-0.63437	0.04001	-4.56331	1.43825	0.92946	-0.36563	0.04001	4.56331	1.43825	0.81281	-0.26874	-9.12661	0.576367
2010 Leen(2016)-2	10.1002/asia.201000248		CC1=CC=C(C=C1)C1=C2C=C3C4=CC=CC=C4OC3=[N+]2[B-](F)(F)N2C(OC3=C(Br)C=CC=C3)=CC=C12		CCCCOCCCC	1-butoxybutane	549	565	16	0.57	-35.9141	18.2149	17.6991	0.515821	-0.63437	0.04001	-4.56331	1.43825	0.92946	-0.36563	0.04001	4.56331	1.43825	0.81281	-0.26874	-9.12661	0.576367
2010 Leen(2016)-2	10.1002/asia.201000248		CC1=CC=C(C=C1)C1=C2C=C3C4=CC=CC=C4OC3=[N+]2[B-](F)(F)N2C(OC3=C(Br)C=CC=C3)=CC=C12		CCCCO	butan-1-ol	549	565	16	0.56	-35.9141	18.2149	17.6991	0.515821	-0.63437	0.04001	-4.56331	1.43825	0.92946	-0.36563	0.04001	4.56331	1.43825	0.81281	-0.26874	-9.12661	0.576367
2010 Leen(2016)-2	10.1002/asia.201000248		CC1=CC=C(C=C1)C1=C2C=C3C4=CC=CC=C4OC3=[N+]2[B-](F)(F)N2C(OC3=C(Br)C=CC=C3)=CC=C12		C1CCOC1	oxolane	547	563	16	0.5	-36.0435	18.2815	17.762	0.519546	-0.63437	0.04001	-4.56331	1.43825	0.92946	-0.36563	0.04001	4.56331	1.43825	0.81281	-0.26874	-9.12661	0.576367
2010 Leen(2016)-2	10.1002/asia.201000248		CC1=CC=C(C=C1)C1=C2C=C3C4=CC=CC=C4OC3=[N+]2[B-](F)(F)N2C(OC3=C(Br)C=CC=C3)=CC=C12		CCCCCO	pentan-1-ol	549	565	16	0.71	-35.9141	18.2149	17.6991	0.515821	-0.63437	0.04001	-4.56331	1.43825	0.92946	-0.36563	0.04001	4.56331	1.43825	0.81281	-0.26874	-9.12661	0.576367
2010 Leen(2016)-2	10.1002/asia.201000248		CC1=CC=C(C=C1)C1=C2C=C3C4=CC=CC=C4OC3=[N+]2[B-](F)(F)N2C(OC3=C(Br)C=CC=C3)=CC=C12		C1COCCO1	1,4-dioxane	549	565	16	0.55	-35.9141	18.2149	17.6991	0.515821	-0.63437	0.04001	-4.56331	1.43825	0.92946	-0.36563	0.04001	4.56331	1.43825	0.81281	-0.26874	-9.12661	0.576367
2010 Leen(2016)-2	10.1002/asia.201000248		CC1=CC=C(C=C1)C1=C2C=C3C4=CC=CC=C4OC3=[N+]2[B-](F)(F)N2C(OC3=C(Br)C=CC=C3)=CC=C12		ClCCl	dichloromethane	550	566	16	0.59	-35.8497	18.1818	17.6678	0.513974	-0.63437	0.04001	-4.56331	1.43825	0.92946	-0.36563	0.04001	4.56331	1.43825	0.81281	-0.26874	-9.12661	0.576367
2010 Leen(2016)-2	10.1002/asia.201000248		CC1=CC=C(C=C1)C1=C2C=C3C4=CC=CC=C4OC3=[N+]2[B-](F)(F)N2C(OC3=C(Br)C=CC=C3)=CC=C12		C1CCCCC1	cyclohexane	551	564	13	0.69	-35.8793	18.1488	17.7305	0.418324	-0.63437	0.04001	-4.56331	1.43825	0.92946	-0.36563	0.04001	4.56331	1.43825	0.81281	-0.26874	-9.12661	0.576367
2010 Leen(2016)-2	10.1002/asia.201000248		CC1=CC=C(C=C1)C1=C2C=C3C4=CC=CC=C4OC3=[N+]2[B-](F)(F)N2C(OC3=C(Br)C=CC=C3)=CC=C12		CN(C)C=O	N,N-dimethylformamide	547	567	20	0.42	-35.9182	18.2815	17.6367	0.644851	-0.63437	0.04001	-4.56331	1.43825	0.92946	-0.36563	0.04001	4.56331	1.43825	0.81281	-0.26874	-9.12661	0.576367
2010 Leen(2016)-2	10.1002/asia.201000248		CC1=CC=C(C=C1)C1=C2C=C3C4=CC=CC=C4OC3=[N+]2[B-](F)(F)N2C(OC3=C(Br)C=CC=C3)=CC=C12		CCCCCCCCCCO	decan-1-ol	551	566	15	0.78	-35.8167	18.1488	17.6678	0.480976	-0.63437	0.04001	-4.56331	1.43825	0.92946	-0.36563	0.04001	4.56331	1.43825	0.81281	-0.26874	-9.12661	0.576367
2010 Leen(2016)-2	10.1002/asia.201000248		CC1=CC=C(C=C1)C1=C2C=C3C4=CC=CC=C4OC3=[N+]2[B-](F)(F)N2C(OC3=C(Br)C=CC=C3)=CC=C12		ClC(Cl)Cl	trichloromethane	553	567	14	0.58	-35.7199	18.0832	17.6367	0.446498	-0.63437	0.04001	-4.56331	1.43825	0.92946	-0.36563	0.04001	4.56331	1.43825	0.81281	-0.26874	-9.12661	0.576367
2010 Leen(2016)-2	10.1002/asia.201000248		CC1=CC=C(C=C1)C1=C2C=C3C4=CC=CC=C4OC3=[N+]2[B-](F)(F)N2C(OC3=C(Br)C=CC=C3)=CC=C12		ClC(Cl)(Cl)Cl	tetrachloromethane	553	567	14	0.63	-35.7199	18.0832	17.6367	0.446498	-0.63437	0.04001	-4.56331	1.43825	0.92946	-0.36563	0.04001	4.56331	1.43825	0.81281	-0.26874	-9.12661	0.576367
2010 Leen(2016)-2	10.1002/asia.201000248		CC1=CC=C(C=C1)C1=C2C=C3C4=CC=CC=C4OC3=[N+]2[B-](F)(F)N2C(OC3=C(Br)C=CC=C3)=CC=C12		CS(C)=O	methanesulfinylmethane	549	567	18	0.53	-35.8516	18.2149	17.6367	0.578252	-0.63437	0.04001	-4.56331	1.43825	0.92946	-0.36563	0.04001	4.56331	1.43825	0.81281	-0.26874	-9.12661	0.576367
2010 Leen(2016)-2	10.1002/asia.201000248		CC1=CC=C(C=C1)C1=C2C=C3C4=CC=CC=C4OC3=[N+]2[B-](F)(F)N2C(OC3=C(Br)C=CC=C3)=CC=C12		CC1=CC=CC=C1	toluene	553	569	16	0.48	-35.6579	18.0832	17.5747	0.50849	-0.63437	0.04001	-4.56331	1.43825	0.92946	-0.36563	0.04001	4.56331	1.43825	0.81281	-0.26874	-9.12661	0.576367
2010 Leen(2016)-3	10.1002/asia.201000248		CC1=CC=C(C=C1)C1=C2C=C3C(OC4=CC=CC=C34)=[N+]2[B-](F)(F)N2C3=C(C=C12)C1=CC=CC=C1O3		CO	methanol	576	590	14	0.63	-34.3103	17.3611	16.9492	0.411959	-0.55841	0.03157	-1.79049	1.07302	0.94259	-0.44159	0.03157	1.79049	1.07302	0.91109	-0.11682	-3.58097	0.790799
2010 Leen(2016)-3	10.1002/asia.201000248		CC1=CC=C(C=C1)C1=C2C=C3C(OC4=CC=CC=C34)=[N+]2[B-](F)(F)N2C3=C(C=C12)C1=CC=CC=C1O3		CC#N	acetonitrile	578	592	14	0.58	-34.1929	17.301	16.8919	0.409146	-0.55841	0.03157	-1.79049	1.07302	0.94259	-0.44159	0.03157	1.79049	1.07302	0.91109	-0.11682	-3.58097	0.790799
2010 Leen(2016)-3	10.1002/asia.201000248		CC1=CC=C(C=C1)C1=C2C=C3C(OC4=CC=CC=C34)=[N+]2[B-](F)(F)N2C3=C(C=C12)C1=CC=CC=C1O3		CCOCC	ethoxyethane	578	593	15	0.69	-34.1644	17.301	16.8634	0.437632	-0.55841	0.03157	-1.79049	1.07302	0.94259	-0.44159	0.03157	1.79049	1.07302	0.91109	-0.11682	-3.58097	0.790799
2010 Leen(2016)-3	10.1002/asia.201000248		CC1=CC=C(C=C1)C1=C2C=C3C(OC4=CC=CC=C34)=[N+]2[B-](F)(F)N2C3=C(C=C12)C1=CC=CC=C1O3		CC(C)=O	propan-2-one	577	593	16	0.58	-34.1944	17.331	16.8634	0.467616	-0.55841	0.03157	-1.79049	1.07302	0.94259	-0.44159	0.03157	1.79049	1.07302	0.91109	-0.11682	-3.58097	0.790799
[truncated: 541 more rows]
